# Supplementary material for: Proteogenomic landscape of squamous cell lung cancer
Source: Nat Commun. 2019 Aug 8;10:3578. doi: 10.1038/s41467-019-11452-x (PMC6687710; doi:10.1038/s41467-019-11452-x)
Supplement: Supplementary file 4 — Supplementary Data 1 [file 41467_2019_11452_MOESM4_ESM.xlsx]

## Sheet: CD8-CD33
sample_name	subtype	# All Cells	# Cell Negative	# Cell Brown Stain	# Cell Red Stain	# Cell Red and Brown Stains	Area (mm2)	Density Cell Negative (#/mm²)	Density Cell Brown Stain (#/mm²)	Density Cell Red Stain (#/mm²)	Density Cell Red and Brown Stains (#/mm²)	% Cell Negative	% Cell Brown Stain	% Cell Red Stain	% Cell Red and Brown Stains	Intratumoral CD33 Score	Stromal CD33 Score
SCC012	Inflamed A	1105671	993517	108645	3116	393	252.774	3930.45	429.81	12.3272	1.55475	0.898565	0.0982616	0.0028182	0.00035544	1	3
SCC037	Inflamed B	889540	836407	41291	10390	1452	128.798	6493.94	320.587	80.6689	11.2735	0.940269	0.0464184	0.0116802	0.0016323	1	2
SCC006	Inflamed A	773386	737806	34804	704	72	131.897	5593.82	263.874	5.33752	0.545883	0.953995	0.0450021	0.000910283	9.30971e-05	1	3
SCC027	Inflamed B	618049	559895	52609	5164	381	122.758	4560.95	428.558	42.0664	3.10366	0.905907	0.0851211	0.00835533	0.000616456	1	3
SCC028	Inflamed B	1918637	1774875	118727	22420	2615	376.602	4712.87	315.259	59.5324	6.94367	0.925071	0.0618809	0.0116854	0.00136295	1	3
SCC013	Inflamed A	1531151	1411576	118134	1368	73	283.373	4981.33	416.885	4.82755	0.257611	0.921905	0.0771537	0.000893446	4.76766e-05	1	3
SCC016	Inflamed A	1199729	1133935	57040	8106	648	218.058	5200.15	261.582	37.1736	2.97169	0.945159	0.0475441	0.00675653	0.000540122	1	3
SCC033	Inflamed B	899256	875028	13692	10296	240	195.69	4471.49	69.9677	52.6137	1.22643	0.973058	0.0152259	0.0114495	0.000266887	1	2
SCC002	Inflamed A	1964528	1810491	62099	83643	8295	391.232	4627.66	158.727	213.794	21.2022	0.921591	0.0316101	0.0425766	0.00422239	1	3
SCC003	Inflamed A	1597936	1441045	55706	87368	13817	314.974	4575.12	176.859	277.381	43.8671	0.901816	0.0348612	0.0546755	0.00864678	1	3
SCC036	Inflamed B	1373514	1285408	84469	3298	339	213.06	6033.09	396.457	15.4792	1.5911	0.935854	0.0614985	0.00240114	0.000246812	1	1
SCC018	Inflamed A	1969821	1850182	66981	50851	1807	356.945	5183.38	187.651	142.462	5.06241	0.939264	0.0340036	0.025815	0.000917342	1	3
SCC026	Inflamed B	2065210	1978711	76549	9282	668	334.303	5918.92	228.981	27.7653	1.99819	0.958116	0.037066	0.00449446	0.000323454	1	2
SCC030	Inflamed B	1822116	1757970	58712	5107	327	308.339	5701.42	190.414	16.563	1.06052	0.964796	0.0322219	0.00280278	0.000179462	1	3
SCC034	Inflamed B	250337	243620	5793	891	33	25.2326	9654.97	229.584	35.3115	1.30783	0.973168	0.0231408	0.0035592	0.000131822	NA	NA
SCC008	Inflamed A	996843	970955	24645	1217	26	220.588	4401.67	111.724	5.51707	0.117867	0.97403	0.0247231	0.00122085	2.60823e-05	1	3
SCC004	Inflamed A	1066556	1026315	30723	9392	126	157.191	6529.08	195.45	59.7488	0.801571	0.96227	0.0288058	0.00880591	0.000118137	1	3
SCC007	Inflamed A	1691805	1661455	18378	11572	400	277.626	5984.5	66.1969	41.6819	1.44079	0.982061	0.010863	0.00684003	0.000236434	1	3
SCC009	Inflamed A	1368291	1347746	14041	6356	148	281.433	4788.87	49.8911	22.5844	0.52588	0.984985	0.0102617	0.00464521	0.000108164	1	3
SCC031	Inflamed B	1793793	1775062	16368	2330	33	274.525	6465.94	59.623	8.48738	0.120208	0.989558	0.0091248	0.00129892	1.83968e-05	1	1
SCC010	Inflamed A	1553484	1528588	18216	6560	120	248.775	6144.46	73.2227	26.3692	0.482363	0.983974	0.0117259	0.00422277	7.72457e-05	1	3
SCC032	Inflamed B	2461035	2340173	76406	41333	3123	422.304	5541.44	180.927	97.875	7.39515	0.95089	0.0310463	0.016795	0.00126898	1	2
SCC029	Inflamed B	772002	727417	34456	9432	697	135.842	5354.87	253.647	69.4336	5.13096	0.942248	0.044632	0.0122176	0.000902847	1	3
SCC022	Inflamed A	1236899	1175389	46878	13917	715	215.949	5442.91	217.079	64.4458	3.31097	0.950271	0.0378996	0.0112515	0.000578059	1	3
SCC021	Inflamed A	1057163	1011952	40004	4768	439	275.909	3667.7	144.99	17.2811	1.59111	0.957234	0.0378409	0.00451018	0.000415262	1	3
SCC005	Inflamed A	1255168	1250902	4266	0	0	273.211	4578.51	15.6143	0	0	0.996601	0.00339875	0	0	NA	NA
SCC040	Inflamed B	1142152	1060130	66358	14839	825	254.451	4166.34	260.789	58.3177	3.24227	0.928186	0.0580991	0.0129921	0.000722321	1	3
SCC039	Inflamed B	1217042	1074627	141472	887	56	214.18	5017.41	660.53	4.14138	0.261463	0.882983	0.116242	0.000728816	4.60132e-05	0	1
SCC019	Inflamed A	1238500	1136757	73902	21621	6220	225.324	5044.99	327.981	95.9551	27.6047	0.91785	0.0596706	0.0174574	0.0050222	1	3
SCC001	Inflamed A	2380403	2106610	211651	57134	5008	351.595	5991.57	601.973	162.499	14.2436	0.88498	0.0889139	0.0240018	0.00210385	1	3
SCC023	Inflamed A	1208061	1113512	75338	17959	1252	178.642	6233.2	421.726	100.531	7.00843	0.921735	0.0623627	0.014866	0.00103637	1	3
SCC042	Inflamed B	862116	858822	3220	19	55	177.725	4832.31	18.1179	0.106907	0.309467	0.996179	0.003735	2.20388e-05	6.37965e-05	0	1
SCC015	Inflamed A	1114373	1071117	31767	10445	1044	293.705	3646.92	108.16	35.5629	3.55459	0.961184	0.0285066	0.00937298	0.00093685	1	3
SCC041	Inflamed B	806744	779769	26780	189	6	137.887	5655.14	194.217	1.37069	0.043514	0.966563	0.0331952	0.000234275	7.4373e-06	1	2
SCC017	Inflamed A	1913891	1864461	20312	28318	800	363.199	5133.45	55.9253	77.9684	2.20265	0.974173	0.0106129	0.014796	0.000417997	1	3
SCC043	Inflamed B	585341	559399	11291	14340	311	124.644	4487.99	90.5863	115.048	2.49511	0.955681	0.0192896	0.0244985	0.000531314	1	3
SCC011	Inflamed A	903200	865457	36787	861	95	253.014	3420.59	145.395	3.40297	0.375473	0.958212	0.0407296	0.000953277	0.000105182	1	3
SCC024	Inflamed B	592656	577261	14250	1126	19	110.537	5222.31	128.916	10.1866	0.171888	0.974024	0.0240443	0.00189992	3.20591e-05	1	3
SCC035	Inflamed B	1432534	1385814	42899	3717	104	303.907	4559.99	141.158	12.2307	0.34221	0.967386	0.0299462	0.0025947	7.25986e-05	1	2
SCC020	Inflamed A	2004719	1789335	185185	28349	1850	374.004	4784.26	495.141	75.7986	4.94647	0.892562	0.0923745	0.0141411	0.000922823	1	3
SCC025	Inflamed B	1099383	1071818	23164	4343	58	325.246	3295.41	71.2199	13.353	0.178327	0.974927	0.02107	0.0039504	5.27569e-05	1	3

## Sheet: CD20
sample_name	subtype	# All Cells	# Cell Negative	# Cell Low	# Cell Medium	# Cell High	Area (mm2)	Density Cell Negative (#/mm²)	Density Cell Low (#/mm²)	Density Cell Medium (#/mm²)	Density Cell High (#/mm²)	% Cell Negative	% Cell Low	% Cell Medium	% Cell High	Total Positive
SCC070	Redox	984062	698767	78200	114226	92869	189.427	3688.85	412.825	603.009	490.264	0.7101	0.0795	0.1161	0.0944	0.2899
SCC080	Redox	892437	805844	32763	37156	16674	269.914	2985.56	121.383	137.659	61.7753	0.903	0.0367	0.0416	0.0187	0.097
SCC012	Inflamed	813020	706711	36057	36169	34083	255.694	2763.89	141.016	141.454	133.296	0.8692	0.0443	0.0445	0.0419	0.1308
SCC093	Redox	189613	174208	4871	6423	4111	158.617	1098.29	30.7092	40.4937	25.9178	0.9188	0.0257	0.0339	0.0217	0.0812
SCC056	Redox	960364	921790	16853	15816	5905	243.649	3783.27	69.1691	64.913	24.2357	0.9598	0.0175	0.0165	0.0061	0.0402
SCC037	Inflamed	631686	541556	26992	28118	35020	126.823	4270.18	212.833	221.711	276.133	0.8573	0.0427	0.0445	0.0554	0.1427
SCC006	Inflamed	567024	549771	7318	5935	4000	129.102	4258.44	56.6841	45.9716	30.9834	0.9696	0.0129	0.0105	0.0071	0.0304
SCC052	Redox	751048	715447	14734	14842	6025	161.603	4427.18	91.1738	91.8421	37.2826	0.9526	0.0196	0.0198	0.008	0.0474
SCC045	Redox	1298607	1190463	39049	41840	27255	303.573	3921.51	128.631	137.825	89.7808	0.9167	0.0301	0.0322	0.021	0.0833
SCC106	Mixed	1189464	1079590	49455	41469	18950	332.99	3242.11	148.518	124.535	56.9086	0.9076	0.0416	0.0349	0.0159	0.0924
SCC027	Inflamed	459600	278912	55486	84745	40457	127.862	2181.35	433.953	662.786	316.412	0.6069	0.1207	0.1844	0.088	0.3931
SCC028	Inflamed	72732	42928	12270	11874	5660	35.0884	1223.42	349.688	338.402	161.307	0.5902	0.1687	0.1633	0.0778	0.4098
SCC013	Inflamed	1247710	1086253	59641	63085	38731	280.295	3875.39	212.779	225.066	138.179	0.8706	0.0478	0.0506	0.031	0.1294
SCC095	Mixed	695466	679765	9370	4096	2235	295.443	2300.83	31.7151	13.8639	7.56491	0.9774	0.0135	0.0059	0.0032	0.0226
SCC016	Inflamed	863664	854458	4892	3406	908	221.986	3849.16	22.0375	15.3433	4.09035	0.9893	0.0057	0.0039	0.0011	0.0107
SCC053	Redox	984720	926449	26096	23640	8535	255.4	3627.44	102.177	92.5607	33.4182	0.9408	0.0265	0.024	0.0087	0.0592
SCC104	Mixed	1026190	905504	40229	53512	26945	205.774	4400.48	195.501	260.053	130.945	0.8824	0.0392	0.0521	0.0263	0.1176
SCC083	Redox	736042	685891	13238	12609	24304	228.147	3006.36	58.0241	55.2671	106.528	0.9319	0.018	0.0171	0.033	0.0681
SCC107	Mixed	555606	533749	12185	7852	1820	170.509	3130.32	71.4624	46.0503	10.6739	0.9607	0.0219	0.0141	0.0033	0.0393
SCC068	Redox	949683	902959	21091	19841	5792	225.949	3996.3	93.3442	87.812	25.6341	0.9508	0.0222	0.0209	0.0061	0.0492
SCC084	Redox	833047	811603	8822	8726	3896	200.959	4038.64	43.8994	43.4217	19.387	0.9743	0.0106	0.0105	0.0047	0.0257
SCC033	Inflamed	571836	497217	20453	29351	24815	193.815	2565.42	105.528	151.438	128.034	0.8695	0.0358	0.0513	0.0434	0.1305
SCC002	Inflamed	1364665	1300745	23896	21478	18546	401.303	3241.3	59.546	53.5206	46.2144	0.9532	0.0175	0.0157	0.0136	0.0468
SCC003	Inflamed	926886	894312	15182	11742	5650	324.486	2756.09	46.7879	36.1865	17.4122	0.9649	0.0164	0.0127	0.0061	0.0351
SCC036	Inflamed	971707	929981	19114	17059	5553	226.873	4099.12	84.2497	75.1918	24.4762	0.9571	0.0197	0.0176	0.0057	0.0429
SCC018	Inflamed	1367448	1216355	54908	62383	33802	364.08	3340.9	150.813	171.344	92.8423	0.8895	0.0402	0.0456	0.0247	0.1105
SCC026	Inflamed	1579570	1328098	55724	93334	102414	343.71	3864.01	162.125	271.549	297.967	0.8408	0.0353	0.0591	0.0648	0.1592
SCC030	Inflamed	1117971	1029850	36329	36535	15257	307.211	3352.25	118.254	118.925	49.6629	0.9212	0.0325	0.0327	0.0136	0.0788
SCC054	Redox	547861	518572	15138	11210	2941	153.862	3370.38	98.387	72.8576	19.1146	0.9465	0.0276	0.0205	0.0054	0.0535
SCC094	Redox	534889	466611	23321	26700	18257	202.785	2301.01	115.004	131.667	90.0313	0.8724	0.0436	0.0499	0.0341	0.1276
SCC034	Inflamed	176149	76316	18235	40119	41479	21.6832	3519.6	840.975	1850.24	1912.96	0.4332	0.1035	0.2278	0.2355	0.5668
SCC008	Inflamed	668145	621740	21363	17352	7690	233.206	2666.06	91.6057	74.4063	32.9751	0.9305	0.032	0.026	0.0115	0.0695
SCC101	Mixed	304611	300948	1543	1454	666	98.6537	3050.55	15.6406	14.7384	6.75089	0.988	0.0051	0.0048	0.0022	0.012
SCC075	Redox	1031887	997070	13947	12228	8642	306.766	3250.26	45.4646	39.861	28.1713	0.9663	0.0135	0.0119	0.0084	0.0337
SCC059	Redox	721720	695738	10780	10941	4261	213.668	3256.16	50.452	51.2055	19.9421	0.964	0.0149	0.0152	0.0059	0.036
SCC087	Redox	1084272	1054823	11079	12514	5856	316.272	3335.18	35.03	39.5673	18.5157	0.9728	0.0102	0.0115	0.0054	0.0272
SCC108	Mixed	843411	803286	10825	15685	13615	201.164	3993.18	53.8117	77.971	67.681	0.9524	0.0128	0.0186	0.0161	0.0476
SCC004	Inflamed	708033	673729	18489	11565	4250	232.076	2903.05	79.6677	49.8327	18.3129	0.9516	0.0261	0.0163	0.006	0.0484
SCC099	Mixed	868204	795630	31533	29639	11402	176.367	4511.21	178.792	168.053	64.6491	0.9164	0.0363	0.0341	0.0131	0.0836
SCC007	Inflamed	1143198	1065314	28950	27245	21689	274.133	3886.12	105.606	99.3862	79.1186	0.9319	0.0253	0.0238	0.019	0.0681
SCC009	Inflamed	989761	975345	6610	5033	2773	287.047	3397.86	23.0276	17.5337	9.66044	0.9854	0.0067	0.0051	0.0028	0.0146
SCC089	Redox	701516	617173	26212	35529	22602	250.757	2461.24	104.532	141.687	90.1352	0.8798	0.0374	0.0506	0.0322	0.1202
SCC091	Redox	388735	369107	7379	6909	5340	167.296	2206.31	44.1075	41.2981	31.9195	0.9495	0.019	0.0178	0.0137	0.0505
SCC031	Inflamed	1360259	1338342	6598	3765	11554	284.793	4699.35	23.1677	13.2201	40.5698	0.9839	0.0049	0.0028	0.0085	0.0161
SCC057	Redox	571631	532554	19135	14869	5073	176.442	3018.3	108.449	84.2713	28.7517	0.9316	0.0335	0.026	0.0089	0.0684
SCC086	Redox	242648	233318	2717	3067	3546	99.6102	2342.31	27.2763	30.79	35.5988	0.9615	0.0112	0.0126	0.0146	0.0385
SCC103	Mixed	747157	688282	27725	24727	6423	238.278	2888.57	116.356	103.774	26.9559	0.9212	0.0371	0.0331	0.0086	0.0788
SCC010	Inflamed	995938	934586	23205	25811	12336	243.313	3841.08	95.3709	106.081	50.7001	0.9384	0.0233	0.0259	0.0124	0.0616
SCC032	Inflamed	1857744	1696196	58587	62870	40091	437.023	3881.26	134.059	143.86	91.7367	0.913	0.0315	0.0338	0.0216	0.087
SCC044	Redox	1356290	1247871	34115	44606	29698	250.947	4972.65	135.945	177.751	118.344	0.9201	0.0252	0.0329	0.0219	0.0799
SCC046	Redox	432854	417589	3243	4417	7605	140.714	2967.64	23.0467	31.3899	54.0457	0.9647	0.0075	0.0102	0.0176	0.0353
SCC029	Inflamed	589918	565597	9604	10208	4509	137.436	4115.35	69.8799	74.2747	32.808	0.9588	0.0163	0.0173	0.0076	0.0412
SCC022	Inflamed	868211	849725	10173	6402	1911	226.743	3747.52	44.8657	28.2346	8.42803	0.9787	0.0117	0.0074	0.0022	0.0213
SCC021	Inflamed	497373	477942	7823	6511	5097	276.74	1727.04	28.2684	23.5275	18.418	0.9609	0.0157	0.0131	0.0102	0.0391
SCC060	Redox	886311	880658	2988	2096	569	212.694	4140.48	14.0483	9.85451	2.6752	0.9936	0.0034	0.0024	0.0006	0.0064
SCC055	Redox	1070794	1016101	20705	22514	11474	232.487	4370.56	89.0586	96.8396	49.3532	0.9489	0.0193	0.021	0.0107	0.0511
SCC062	Redox	840119	679663	42347	56081	62028	279.273	2433.69	151.633	200.811	222.105	0.809	0.0504	0.0668	0.0738	0.191
SCC085	Redox	115405	114125	660	393	227	68.8322	1658.02	9.58853	5.70953	3.29787	0.9889	0.0057	0.0034	0.002	0.0111
SCC005	Inflamed	1114451	1057108	20552	20419	16372	276.358	3825.14	74.3672	73.886	59.2419	0.9485	0.0184	0.0183	0.0147	0.0515
SCC050	Redox	765565	733697	13249	11695	6924	268.342	2734.18	49.3735	43.5824	25.8028	0.9584	0.0173	0.0153	0.009	0.0416
SCC066	Redox	1326172	935134	82899	165917	142222	314.917	2969.46	263.241	526.859	451.617	0.7051	0.0625	0.1251	0.1072	0.2949
SCC063	Redox	976670	863778	33619	40568	38705	253.759	3403.93	132.484	159.868	152.526	0.8844	0.0344	0.0415	0.0396	0.1156
SCC040	Inflamed	822197	778217	19375	16465	8140	250.782	3103.16	77.2583	65.6546	32.4585	0.9465	0.0236	0.02	0.0099	0.0535
SCC088	Redox	563760	550744	5643	5587	1786	124.032	4440.33	45.4963	45.0448	14.3995	0.9769	0.01	0.0099	0.0032	0.0231
SCC077	Redox	652140	646156	2507	2718	759	129.004	5008.82	19.4336	21.0692	5.88355	0.9908	0.0038	0.0042	0.0012	0.0092
SCC051	Redox	1050115	967860	23445	33218	25592	349.946	2765.74	66.996	94.9232	73.1313	0.9217	0.0223	0.0316	0.0244	0.0783
SCC076	Redox	518683	496267	16754	5257	405	72.1038	6882.67	232.359	72.9087	5.6169	0.9568	0.0323	0.0101	0.0008	0.0432
SCC039	Inflamed	751940	680528	23150	30561	17701	233.173	2918.56	99.2826	131.066	75.9137	0.905	0.0308	0.0406	0.0235	0.095
SCC061	Redox	664097	629485	14538	14197	5877	223.706	2813.9	64.9872	63.4629	26.2711	0.9479	0.0219	0.0214	0.0088	0.0521
SCC090	Redox	197653	197275	301	77	0	94.6115	2085.11	3.18143	0.813855	0	0.9981	0.0015	0.0004	0	0.0019
SCC019	Inflamed	653103	585296	28053	24861	14893	229.42	2551.2	122.278	108.365	64.916	0.8962	0.043	0.0381	0.0228	0.1038
SCC098	Mixed	931036	884723	16025	17455	12833	345.364	2561.71	46.4003	50.5409	37.1579	0.9503	0.0172	0.0187	0.0138	0.0497
SCC058	Redox	639212	622954	8198	5040	3020	124.835	4990.21	65.6706	40.3732	24.1919	0.9746	0.0128	0.0079	0.0047	0.0254
SCC096	Mixed	510047	507362	1544	857	284	112.299	4517.94	13.749	7.63138	2.52895	0.9947	0.003	0.0017	0.0006	0.0053
SCC001	Inflamed	1838403	1373786	100598	154423	209596	344.594	3986.68	291.932	448.13	608.24	0.7473	0.0547	0.084	0.114	0.2527
SCC023	Inflamed	963562	895032	28461	27746	12323	183.535	4876.64	155.071	151.176	67.1426	0.9289	0.0295	0.0288	0.0128	0.0711
SCC073	Redox	772581	759377	5603	5102	2499	126.465	6004.66	44.3049	40.3433	19.7605	0.9829	0.0073	0.0066	0.0032	0.0171
SCC074	Redox	833113	803174	12768	11834	5337	176.738	4544.43	72.2424	66.9578	30.1972	0.9641	0.0153	0.0142	0.0064	0.0359
SCC042	Inflamed	602168	584580	7905	7167	2516	203.297	2875.49	38.8839	35.2538	12.376	0.9708	0.0131	0.0119	0.0042	0.0292
SCC078	Redox	497575	468433	9676	13250	6216	306.733	1527.17	31.5454	43.1972	20.2652	0.9414	0.0194	0.0266	0.0125	0.0586
SCC015	Inflamed	609314	594526	8595	5372	821	293.305	2026.99	29.304	18.3154	2.79914	0.9757	0.0141	0.0088	0.0013	0.0243
SCC064	Redox	205210	201173	2078	1685	274	68.0858	2954.7	30.5203	24.7482	4.02433	0.9803	0.0101	0.0082	0.0013	0.0197
SCC082	Redox	557802	526781	13666	13430	3925	162.208	3247.57	84.25	82.7951	24.1974	0.9444	0.0245	0.0241	0.007	0.0556
SCC081	Redox	598426	584432	7621	4479	1894	158.756	3681.31	48.0044	28.213	11.9302	0.9766	0.0127	0.0075	0.0032	0.0234
SCC071	Redox	1098765	926306	39304	52961	80194	332.887	2782.65	118.07	159.096	240.905	0.843	0.0358	0.0482	0.073	0.157
SCC079	Redox	870238	840580	11267	11554	6837	292.201	2876.72	38.5591	39.5413	23.3983	0.9659	0.0129	0.0133	0.0079	0.0341
SCC069	Redox	1466734	1366557	43836	40069	16272	359.17	3804.77	122.048	111.56	45.3045	0.9317	0.0299	0.0273	0.0111	0.0683
SCC092	Redox	495252	488190	5345	1661	56	163.565	2984.69	32.6782	10.155	0.342372	0.9857	0.0108	0.0034	0.0001	0.0143
SCC048	Redox	592495	575751	9717	5732	1295	279.348	2061.06	34.7846	20.5192	4.6358	0.9717	0.0164	0.0097	0.0022	0.0283
SCC041	Inflamed	473995	427794	19800	19393	7008	136.234	3140.13	145.338	142.35	51.4407	0.9025	0.0418	0.0409	0.0148	0.0975
SCC017	Inflamed	949788	942479	3200	2597	1512	361.052	2610.37	8.86299	7.19287	4.18776	0.9923	0.0034	0.0027	0.0016	0.0077
SCC043	Inflamed	351196	334874	7913	5258	3151	124.084	2698.77	63.7713	42.3745	25.3941	0.9535	0.0225	0.015	0.009	0.0465
SCC067	Redox	1315653	1278483	20212	14653	2305	271.687	4705.73	74.3945	53.9335	8.48404	0.9717	0.0154	0.0111	0.0018	0.0283
SCC011	Inflamed	600802	511794	31525	39806	17677	254.609	2010.12	123.817	156.342	69.4281	0.8519	0.0525	0.0663	0.0294	0.1481
SCC024	Inflamed	408608	342109	23780	31978	10741	111.329	3072.96	213.601	287.239	96.4798	0.8373	0.0582	0.0783	0.0263	0.1627
SCC100	Mixed	1848803	1775108	33563	29719	10413	458.606	3870.66	73.1849	64.803	22.7058	0.9601	0.0182	0.0161	0.0056	0.0399
SCC097	Mixed	1077551	1046606	14730	10518	5697	326.293	3207.57	45.1435	32.2348	17.4598	0.9713	0.0137	0.0098	0.0053	0.0287
SCC035	Inflamed	948338	779863	62601	68392	37482	291.632	2674.14	214.658	234.515	128.525	0.8223	0.066	0.0721	0.0395	0.1777
SCC020	Inflamed	1404861	1199088	58777	95485	51511	364.392	3290.66	161.302	262.039	141.362	0.8535	0.0418	0.068	0.0367	0.1465
SCC049	Redox	758091	716993	16893	17350	6855	276.501	2593.09	61.0955	62.7483	24.7919	0.9458	0.0223	0.0229	0.009	0.0542
SCC072	Redox	595688	546414	13209	19778	16287	137.51	3973.64	96.0587	143.83	118.443	0.9173	0.0222	0.0332	0.0273	0.0827
SCC105	Mixed	1029385	949371	23116	30806	26092	338.462	2804.96	68.2972	91.0177	77.09	0.9223	0.0225	0.0299	0.0253	0.0777
SCC025	Inflamed	642488	616074	15632	9666	1116	329.163	1871.64	47.4901	29.3654	3.39042	0.9589	0.0243	0.015	0.0017	0.0411

## Sheet: Clinical Data
	Cancer Characteristics					Treatment				Stage								Lymph Nodes		Vital Status											Survival Data												Active follow-up: More date
sample_name	Year_of_Diagnosis	Tumor_Sequence_Number	Grade_Differentiation	Histology	Laterality	Summary_of_Treatment__1st_course	Summary_of_Treatment__1st_cours0	Surgery_Radiation_Sequence	Systemic_Rx_Surgery_Sequence	Pathological_TNM__T	Pathological_TNM__N	Pathological_TNM__M	Pathological_TNM_Group_Stage	AJCC_7_T	AJCC_7_N	AJCC_7_M	AJCC_7_Stage_Grp	Regional_Lymph_Nodes_examined	Regional_Lymph_Nodes_positive	Year_of_Last_Contact_or_Death__S	Year_of_Last_Contact_or_Death__0	Year_of_Last_Contact_or_Death__F	Vital_Status__Source__Cancer_Reg	Vital_Status__Source__Active_fol	Vital_Status__Final_	Cause_of_Death_1	Cause_of_Death_2	Cause_of_Death_3	Cause_of_Death_4	Cause_of_Death_5	Overall_Survival_1__Days_	Overall_Survival_1__Months_	Overall_Survival_2__Days_	Overall_Survival_2__Months_	Days_diff_b_w_Diagnosis_and_Spec	Days_diff_b_w_Specimen_collectio	Days_diff_b_w_date_of_last_conta	Recurrence__Final_	Recurrence_free_survival_1__Days	Recurrence_free_survival_1_Month	Recurrence_free_survival_2__Days	Recurrence_free_survival_2__Mont	Did_the_patient_or_physician_res	Who_responded_	Recurrence	Year_of_Confirmed_Recurrence	Recurrent_Site1	Recurrent_Site2
SCC019	2009	0	MODERATELY DIFFEREN.	80703 SQUAMOUS CELL CARCINOMA NOS	RIGHT	SURGERY	SURGERY	NOT APPL	NO SYSTEMIC RX OR NO SURG	P2B	P0	P0	2A	T2B	N0	M0	IIA	14	0	2009		2009	Dead		Dead	Malignant neoplasm of unspecified part of bronchus or lung - Malignant neoplasm of unspecified part of bronchus or lung - C349	Mental and behavioural disorders due to use of tobacco: Unspecified mental and behavioural disorder - Mental and behavioural disorders due to use of tobacco: Unspecified mental and behavioural disorder - F179	Heart failure, unspecified - Heart failure, unspecified - I509	Inconclusive laboratory evidence of human immunodef virus - Inconclusive laboratory evidence of human immunodeficiency virus [HIV] - R75		107	3	2	0	105	2	0	0	107	3	2	0
SCC064	2010	0	MODERATELY DIFFEREN.	80703 SQUAMOUS CELL CARCINOMA NOS	RIGHT	SURG/CHEM	SURG/CHEM	NOT APPL	SYSTEMIC AFTER SURGERY	P2B	P1	P0	2B	T2B	N1	M0	IIB	9	1	2015		2015	Alive		Alive						1842	60	1752	57	90	1752	0	1	259	8	169	5
SCC061	2006	0	POORLY DIFFEREN.	80703 SQUAMOUS CELL CARCINOMA NOS	LEFT	SURGERY	SURGERY	NOT APPL	NO SYSTEMIC RX OR NO SURG	P2B	P0	C0	2A	T2B	N0	M0	IIA	9	0	2008	Dead occurred before FU	2008	Dead	Dead	Dead						638	20	539	17	99	539	0	0	638	20	539	17	Yes	Doctor	No
SCC020	2011	0	MODERATELY DIFFEREN.	80703 SQUAMOUS CELL CARCINOMA NOS	RIGHT	SURGERY	SURGERY	NOT APPL	NO SYSTEMIC RX OR NO SURG	P2A	P1	P0	2A	T2A	N1	M0	IIA	19	1	2015	2017	2017	Alive	Alive	Alive						2243	73	2167	71	76	1619	548	0	2243	73	2167	71	Yes	Both	No
SCC048	2010	0	MODERATELY DIFFEREN.	80703 SQUAMOUS CELL CARCINOMA NOS	RIGHT	SURGERY	SURGERY	NOT APPL	NO SYSTEMIC RX OR NO SURG	P2A	P1		2A	T2A	N1	M0	IIA	26	3	2010	Dead occurred before FU	2010	Dead	Dead	Dead	Malignant neoplasm of unspecified part of bronchus or lung - Malignant neoplasm of unspecified part of bronchus or lung - C349	Mental and behavioural disorders due to use of tobacco: Unspecified mental and behavioural disorder - Mental and behavioural disorders due to use of tobacco: Unspecified mental and behavioural disorder - F179				211	6	211	6	0	211	0		211	6	211	6	No	None	Unknown
SCC037	2009	0	MODERATELY DIFFEREN.	80703 SQUAMOUS CELL CARCINOMA NOS	LEFT	SURGERY	SURGERY	NOT APPL	NO SYSTEMIC RX OR NO SURG	P1A	P0	P0	1A	T1A	N0	M0	IA	13	0	2015	2017	2015	Alive	Alive	Alive						2404	78	2404	78	0	2404	0	0	2404	78	2404	78	Yes	Doctor	No
SCC009	1999	0	POORLY DIFFEREN.	80703 SQUAMOUS CELL CARCINOMA NOS	LEFT	SURGERY	SURGERY	NOT APPL		P2B	P0	C0	2A	T2B	N0	M0	IIA	9	0	2004		2004	Dead		Dead	Essential (primary) hypertension - Essential (primary) hypertension - I10					1762	57	1705	56	57	1705	0	0	1762	57	1705	56
SCC025	2011	0	POORLY DIFFEREN.	80703 SQUAMOUS CELL CARCINOMA NOS	RIGHT	SURGERY	SURGERY	NOT APPL	NO SYSTEMIC RX OR NO SURG	P2B	P2		3A	T2b	N2	M0	IIIA	32	29	2012		2012	Dead		Dead	Malignant neoplasm of unspecified part of bronchus or lung - Malignant neoplasm of unspecified part of bronchus or lung - C349	Mental and behavioural disorders due to use of tobacco: Unspecified mental and behavioural disorder - Mental and behavioural disorders due to use of tobacco: Unspecified mental and behavioural disorder - F179				124	4	82	2	42	82	0	1	93	3	51	1
SCC091	1998	0	POORLY DIFFEREN.	80703 SQUAMOUS CELL CARCINOMA NOS	LEFT	SURG/RAD/CHEM	SURG/RAD/CHEM	RAD AFT SURG		P3	P0	C0	2B	T3	N0	M0	IIB	17	0	2015	2017	2017	Alive	Alive	Alive						6837	224	6813	223	24	6265	548	0	6837	224	6813	223	Yes	Both	No
SCC034	2000	0	POORLY DIFFEREN.	80703 SQUAMOUS CELL CARCINOMA NOS	RIGHT	SURGERY	SURGERY	NOT APPL		P1A	P0	C0	1A	T1A	N0	M0	IA	6	1	2001		2001	Dead		Dead	Malignant neoplasm of unspecified part of bronchus or lung - Malignant neoplasm of unspecified part of bronchus or lung - C349					481	15	424	13	57	424	0	1	236	7	179	5
SCC103	1998	0	POORLY DIFFEREN.	80703 SQUAMOUS CELL CARCINOMA NOS	LEFT	SURG/CHEM	SURG/CHEM	NOT APPL		P4	P1	C0	3A	T4	N1	M0	IIIA	20	2	2000		2000	Dead		Dead	Malignant neoplasm of unspecified part of bronchus or lung - Malignant neoplasm of unspecified part of bronchus or lung - C349					928	30	904	29	24	904	0	1	611	20	587	19
SCC094	2000	0	MODERATELY DIFFEREN.	80703 SQUAMOUS CELL CARCINOMA NOS	LEFT	SURG/CHEM	SURG/CHEM	NOT APPL		P2B	P1	C0	2B	T2B	N1	M0	IIB	25	3	2002		2002	Dead		Dead	Leukemia, unspecified - Leukemia, unspecified - C959					1006	33	926	30	80	926	0	1	647	21	567	18
SCC027	2011	0	MODERATELY DIFFEREN.	80703 SQUAMOUS CELL CARCINOMA NOS	RIGHT	SURGERY	SURGERY	NOT APPL	NO SYSTEMIC RX OR NO SURG	P2A	P0		1B	T2a	N0	M0	IB	12	0	2013	Dead occurred before FU	2013	Dead	Dead	Dead	Chronic obstructive pulmonary disease, unspecified - Chronic obstructive pulmonary disease, unspecified - J449	Nicotine dependence - Nicotine dependence - F172	Chronic respiratory failure - Chronic respiratory failure - J961			721	23	688	22	33	688	0	0	721	23	688	22	Yes	Patient	No
SCC101	2007	2	POORLY DIFFEREN.	80703 SQUAMOUS CELL CARCINOMA NOS	LEFT	SURGERY	SURGERY	NOT APPL	NO SYSTEMIC RX OR NO SURG	P1B	P0	C0	1A	T1B	N0	M0	IA	7	0	2015	2017	2015	Alive	Alive	Alive						3031	99	2985	98	46	2985	0	0	3031	99	2985	98	Yes	Doctor	No
SCC031	1999	0	POORLY DIFFEREN.	80703 SQUAMOUS CELL CARCINOMA NOS	LEFT	SURGERY	SURGERY	NOT APPL		P2A	P1	C0	2A	T2A	N1	M0	IIA	18	2	2004		2004	Dead		Dead	Malignant neoplasm of kidney, except renal pelvis - Malignant neoplasm of kidney, except renal pelvis - C64	Unspecified diabetes mellitus: Without complications - Unspecified diabetes mellitus: Without complications - E149				1792	58	1743	57	49	1743	0	0	1792	58	1743	57
SCC040	2008	0	POORLY DIFFEREN.	80703 SQUAMOUS CELL CARCINOMA NOS	RIGHT	SURGERY	SURGERY	NOT APPL	NO SYSTEMIC RX OR NO SURG	P1B	P0	C0	1A	T1B	N0	M0	IA	3	0	2015	2017	2015	Alive	Alive	Alive						2572	84	2439	80	133	2439	0	1	427	14	294	9	Yes	Doctor	Yes	2016	Bilateral Lung, mediastinum	Liver
SCC013	2005	0	MODERATELY DIFFEREN.	80723 SQUAMOUS CELL CARCINOMA LARGE CELL NONKERATINIZING NOS	RIGHT	SURGERY	SURGERY	NOT APPL		P2A	P0	C0	1B	T2A	N0	M0	IB	29	0	2012		2012	Dead		Dead	Malignant neoplasm of unspecified part of bronchus or lung - Malignant neoplasm of unspecified part of bronchus or lung - C349	Mental and behavioural disorders due to use of tobacco: Unspecified mental and behavioural disorder - Mental and behavioural disorders due to use of tobacco: Unspecified mental and behavioural disorder - F179				2622	86	2580	84	42	2580	0	0	2622	86	2580	84
SCC080	2004	0	MODERATELY DIFFEREN.	80713 SQUAMOUS CELL CARCINOMA KERATINIZING NOS	RIGHT	SURGERY	SURGERY	NOT APPL		P2A	P0	C0	1B	T2A	N0	M0	IB	20	0	2007		2007	Dead		Dead	Malignant neoplasm of unspecified part of bronchus or lung - Malignant neoplasm of unspecified part of bronchus or lung - C349	Mental and behavioural disorders due to use of tobacco: Unspecified mental and behavioural disorder - Mental and behavioural disorders due to use of tobacco: Unspecified mental and behavioural disorder - F179	Atherosclerotic cardiovascular disease, so described - Atherosclerotic cardiovascular disease, so described - I250	Chronic obstructive pulmonary disease, unspecified - Chronic obstructive pulmonary disease, unspecified - J449		1386	45	1350	44	36	1350	0	0	1386	45	1350	44
SCC093	2010	3	MODERATELY DIFFEREN.	80703 SQUAMOUS CELL CARCINOMA NOS	LEFT	SURGERY	SURGERY	NOT APPL	NO SYSTEMIC RX OR NO SURG	P2A	P0		1B	T2a	N0	M0	IB	5	0	2015	2017	2015	Alive	Alive	Alive						2110	69	2110	69	0	2110	0	1	1562	51	1562	51	Yes	Doctor	Yes	2014	Lung (New Lung Lesions)	Ovary
SCC057	1999	0	POORLY DIFFEREN.	80703 SQUAMOUS CELL CARCINOMA NOS	RIGHT	SURGERY	SURGERY	NOT APPL		P1A	P0	C0	1A	T1A	N0	M0	IA	4	0	2003		2003	Dead		Dead	Sepsis, unspecified organism - Sepsis, unspecified organism - A419	Malignant neoplasm of unspecified part of bronchus or lung - Malignant neoplasm of unspecified part of bronchus or lung - C349	Aplastic anemia, unspecified - Aplastic anemia, unspecified - D619	Volume depletion - Volume depletion - E86	Esophagitis - Esophagitis - K20	1499	49	1448	47	51	1448	0	1	1350	44	1299	42
SCC005	2009	0	POORLY DIFFEREN.	80703 SQUAMOUS CELL CARCINOMA NOS	LEFT	SURGERY	SURGERY	NOT APPL	NO SYSTEMIC RX OR NO SURG	P2B	P0	C0	2A	T2B	N0	M0	IIA	18	0	2015	2017	2015	Alive	Alive	Alive						2537	83	2516	82	21	2516	0	0	2537	83	2516	82	yes	Doctor	No
SCC105	2011	3	MODERATELY DIFFEREN.	80703 SQUAMOUS CELL CARCINOMA NOS	RIGHT	SURGERY	SURGERY	NOT APPL	NO SYSTEMIC RX OR NO SURG	P2B	P0		2A	T2b	N0	M0	IIA	7	0	2015	2017	2017	Alive	Alive	Alive						2130	70	2104	69	26	1556	548	0	2130	70	2104	69	Yes	Both	No
SCC071	2009	0	POORLY DIFFEREN.	80703 SQUAMOUS CELL CARCINOMA NOS	LEFT	SURG/CHEM	SURG/CHEM	NOT APPL	SYSTEMIC AFTER SURGERY	P3	P1	C0	3A	T3	N1	M0	IIIA	12	1	2017		2017	Alive		Alive						2829	92	2793	91	36	2793	0	1	237	7	201	6
SCC078	2010	1	MODERATELY DIFFEREN.	80713 SQUAMOUS CELL CARCINOMA KERATINIZING NOS	LEFT	SURGERY	SURGERY	NOT APPL	NO SYSTEMIC RX OR NO SURG	P1B	P0		1A	T1b	N0	M0	IA	7	0	2015	2017	2017	Alive	Alive	Alive						2424	79	2375	78	49	1827	548	1	232	7	183	6	Yes	Patient	Yes	2011	Lung (opposite side)
SCC066	2009	2	MODERATELY DIFFEREN.	80703 SQUAMOUS CELL CARCINOMA NOS	RIGHT	SURGERY	SURGERY	NOT APPL	NO SYSTEMIC RX OR NO SURG	P2A	P0	C0	1B	T2A	N0	M0	IB	9	0	2010		2010	Dead		Dead	Malignant neoplasm of unspecified part of bronchus or lung - Malignant neoplasm of unspecified part of bronchus or lung - C349					437	14	393	12	44	393	0	1	188	6	144	4
SCC024	2010	0	POORLY DIFFEREN.	80703 SQUAMOUS CELL CARCINOMA NOS	RIGHT	SURGERY	SURGERY	NOT APPL	NO SYSTEMIC RX OR NO SURG	P2B	P0		2A	T2b	N0	M0	IIA	15	0	2016		2016	Alive		Alive						2141	70	2132	70	9	2132	0	0	2141	70	2132	70
SCC046	2008	0	MODERATELY DIFFEREN.	80703 SQUAMOUS CELL CARCINOMA NOS	RIGHT	SURGERY	SURGERY	NOT APPL	NO SYSTEMIC RX OR NO SURG	P2A	P0	C0	1B	T2A	N0	M0	IB	12	0	2016		2016	Dead		Dead						2655	87	2510	82	145	2510	0	1	2508	82	2363	77
SCC062	2008	0	POORLY DIFFEREN.	80703 SQUAMOUS CELL CARCINOMA NOS	RIGHT	SURG/CHEM	SURG/CHEM	NOT APPL	SYSTEMIC AFTER SURGERY	P2A	P0	C0	1B	T2A	N0	M0	IB	8	0	2017	2017	2017	Alive	Alive	Alive						3278	107	3230	106	48	3230	0	0	3278	107	3230	106	Yes	Patient	No
SCC085	2006	0	MODERATELY DIFFEREN.	80703 SQUAMOUS CELL CARCINOMA NOS	LEFT	SURG/CHEM	SURG/CHEM	NOT APPL	SYSTEMIC AFTER SURGERY	P4	P1	C0	3A	T4	N1	M0	IIIA	12	3	2015	2017	2015	Alive	Alive	Alive						3381	111	3276	107	105	3276	0	0	3381	111	3276	107	Yes	Doctor	No
SCC039	2009	1	POORLY DIFFEREN.	80703 SQUAMOUS CELL CARCINOMA NOS	RIGHT	SURG/CHEM	SURGERY	NOT APPL	SYSTEMIC AFTER SURGERY	P2B	P0	C0	2A	T2B	N0	M0	IIA	12	0	2015	Dead occurred before FU	2015	Dead	Dead	Dead						2263	74	2174	71	89	2174	0		2263	74	2174	71	No	none	Unknown
SCC089	1998	0	MODERATELY DIFFEREN.	80703 SQUAMOUS CELL CARCINOMA NOS	RIGHT	SURGERY	SURGERY	NOT APPL		P2A	P0	C0	1B	T2A	N0	M0	IB	25	0	2001		2001	Dead		Dead						859	28	782	25	77	782	0	1	775	25	698	22
SCC051	2009	0	POORLY DIFFEREN.	80703 SQUAMOUS CELL CARCINOMA NOS	RIGHT	SURGERY	SURGERY	NOT APPL	NO SYSTEMIC RX OR NO SURG	P2A	P1	C0	2A	T2A	N1	M0	IIA	40	1	2009		2009	Dead		Dead	Malignant neoplasm of unspecified part of bronchus or lung - Malignant neoplasm of unspecified part of bronchus or lung - C349	Pneumonitis due to inhalation of food and vomit - Pneumonitis due to inhalation of food and vomit - J690				114	3	81	2	33	81	0	0	114	3	81	2
SCC098	2009	0	POORLY DIFFEREN.	80703 SQUAMOUS CELL CARCINOMA NOS	RIGHT	SURG/RAD	SURG/RAD	RAD AFT SURG	NO SYSTEMIC RX OR NO SURG	P3	P0	C0	2B	T3	N0	M0	IIB	28	0	2015	Dead occurred before FU	2015	Dead	Dead	Dead						2230	73	2146	70	84	2146	0	0	2230	73	2146	70	Yes	Doctor	No
SCC045	2007	0	MODERATELY DIFFEREN.	80703 SQUAMOUS CELL CARCINOMA NOS	RIGHT	SURGERY	SURGERY	NOT APPL	NO SYSTEMIC RX OR NO SURG	P2A	P0	C0	1B	T2A	N0	M0	IB	21	0	2015	No Response	2015	Alive	Alive	Alive						3226	105	3171	104	55	3171	0		3226	105	3171	104	No	None	Unknown
SCC002	1998	0	POORLY DIFFEREN.	80703 SQUAMOUS CELL CARCINOMA NOS	LEFT	SURGERY	SURGERY	NOT APPL		P1B	P0	C0	1A	T1B	N0	M0	IA	12	0	1999		1999	Dead		Dead	Malignant neoplasm of unspecified part of bronchus or lung - Malignant neoplasm of unspecified part of bronchus or lung - C349					459	15	428	14	31	428	0	1	159	5	128	4
SCC029	2007	0	POORLY DIFFEREN.	80703 SQUAMOUS CELL CARCINOMA NOS	RIGHT	SURG/CHEM	SURGERY	NOT APPL	SYSTEMIC AFTER SURGERY	P2A	P2	C0	3A	T2A	N2	M0	IIIA	12	2	2015	No Response	2015	Alive	Alive	Alive						3199	105	3138	103	61	3138	0		3199	105	3138	103	No	None	Unknown
SCC038	2011	3	POORLY DIFFEREN.	80703 SQUAMOUS CELL CARCINOMA NOS	RIGHT	SURGERY	SURGERY	NOT APPL	NO SYSTEMIC RX OR NO SURG	P3	P0	C0	2B	T3	N0	M0	IIB	4	0	2012		2012	Dead		Dead	Malignant neoplasm of unspecified part of bronchus or lung - Malignant neoplasm of unspecified part of bronchus or lung - C349	Mental and behavioural disorders due to use of tobacco: Unspecified mental and behavioural disorder - Mental and behavioural disorders due to use of tobacco: Unspecified mental and behavioural disorder - F179	Oth intraop and postproc comp and disorders of resp sys, NEC - Other intraoperative and postprocedural complications and disorders of respiratory system, not elsewhere classified - J958	Disease of stomach and duodenum, unspecified - Disease of stomach and duodenum, unspecified - K319	Remov org (total) cause abn react/compl, w/o misadvnt - Removal of other organ (partial) (total) as the cause of abnormal reaction of the patient, or of later complication, without mention of misadventure at the time of the procedure - Y836	309	10	281	9	28	281	0	1	254	8	226	7
SCC058	2009	0	POORLY DIFFEREN.	80703 SQUAMOUS CELL CARCINOMA NOS	LEFT	SURGERY	SURGERY	NOT APPL	NO SYSTEMIC RX OR NO SURG	P2A	P1	C0	2A	T2A	N1	M0	IIA	10	1	2010		2010	Dead		Dead	Malignant neoplasm of esophagus, unspecified - Malignant neoplasm of esophagus, unspecified - C159					295	9	295	9	0	295	0	1	232	7	232	7
SCC041	2010	0	POORLY DIFFEREN.	80703 SQUAMOUS CELL CARCINOMA NOS	LEFT	SURGERY	SURGERY	NOT APPL	NO SYSTEMIC RX OR NO SURG	P2A	P0	C0	1B	T2a	N0	M0	IB	15	0	2010	Dead occurred before FU	2010	Dead	Dead	Dead	Interstitial pulmonary disease, unspecified - Interstitial pulmonary disease, unspecified - J849	Mental and behavioural disorders due to use of tobacco: Unspecified mental and behavioural disorder - Mental and behavioural disorders due to use of tobacco: Unspecified mental and behavioural disorder - F179	Chronic obstructive pulmonary disease, unspecified - Chronic obstructive pulmonary disease, unspecified - J449	Acute respiratory failure - Acute respiratory failure - J960		105	3	62	2	43	62	0		105	3	62	2	No	None	Unknown
SCC055	2006	1	MODERATELY DIFFEREN.	80703 SQUAMOUS CELL CARCINOMA NOS	LEFT	SURGERY	SURGERY	NOT APPL	NO SYSTEMIC RX OR NO SURG	P1A	P0	C0	1A	T1A	N0	M0	IA	7	0	2017	No Response	2017	Alive	Alive	Alive						4273	140	4222	138	51	4222	0		4273	140	4222	138	No	None	Unknown
SCC017	2010	0	MODERATELY DIFFEREN.	80703 SQUAMOUS CELL CARCINOMA NOS	RIGHT	SURGERY	SURGERY	NOT APPL	NO SYSTEMIC RX OR NO SURG	P2B	P0	C0	2A	T2b	N0	M0	IIA	13	0	2011		2011	Dead		Dead						357	11	322	10	35	322	0	1	145	4	110	3
SCC076	2009	3	MODERATELY DIFFEREN.	80723 SQUAMOUS CELL CARCINOMA LARGE CELL NONKERATINIZING NOS	LEFT	SURGERY	SURGERY	NOT APPL	NO SYSTEMIC RX OR NO SURG	P1B	P0	C0	1A	T1B	N0	M0	IA	12	0	2011		2011	Dead		Dead						693	22	693	22	0	693	0	0	693	22	693	22
SCC084	1996	1	MODERATELY DIFFEREN.	80703 SQUAMOUS CELL CARCINOMA NOS	RIGHT	SURGERY	SURGERY	NOT APPL		P2A	P0	C0	1B	T2A	N0	M0	IB	16	0	2005		2005	Dead		Dead						3307	108	3307	108	0	3307	0	0	3307	108	3307	108
SCC069	2010	2	MODERATELY DIFFEREN.	80703 SQUAMOUS CELL CARCINOMA NOS	RIGHT	SURGERY	SURGERY	NOT APPL	NO SYSTEMIC RX OR NO SURG	P2B	P0	C0	2A	T2b	N0	M0	IIA	23	0	2015		2015	Alive		Alive						2046	67	1991	65	55	1991	0	0	2046	67	1991	65
SCC079	2010	2	MODERATELY DIFFEREN.	80703 SQUAMOUS CELL CARCINOMA NOS	LEFT	SURGERY	SURGERY	NOT APPL	NO SYSTEMIC RX OR NO SURG	P2A	P0	C0	1B	T2a	N0	M0	IB	7	0	2017	2017	2017	Alive	Alive	Alive						2541	83	2389	78	152	2389	0	0	2541	83	2389	78	Yes	Both	No
SCC073	2007	0	MODERATELY DIFFEREN.	80703 SQUAMOUS CELL CARCINOMA NOS	RIGHT	SURGERY	SURGERY	NOT APPL	NO SYSTEMIC RX OR NO SURG	P4	P0	C0	3A	T4	N0	M0	IIIA	7	0	2014	Dead occurred before FU	2014	Dead	Dead	Dead	Chronic obstructive pulmonary disease, unspecified - Chronic obstructive pulmonary disease, unspecified - J449	Unspecified diabetes mellitus: With renal complications - Unspecified diabetes mellitus: With renal complications - E142	Mental and behavioural disorders due to use of tobacco: Unspecified mental and behavioural disorder - Mental and behavioural disorders due to use of tobacco: Unspecified mental and behavioural disorder - F179	Essential (primary) hypertension - Essential (primary) hypertension - I10	Respiratory failure, unspecified - Respiratory failure, unspecified - J969	2320	76	2247	73	73	2247	0	0	2320	76	2247	73	Yes	Doctor	No
SCC030	2000	0	MODERATELY DIFFEREN.	80703 SQUAMOUS CELL CARCINOMA NOS	RIGHT	SURGERY	SURGERY	NOT APPL		P1B	P0	C0	1A	T1B	N0	M0	IA	6	0	2007		2007	Dead		Dead						2698	88	2698	88	0	2698	0	0	2698	88	2698	88
SCC059	2005	0	POORLY DIFFEREN.	80713 SQUAMOUS CELL CARCINOMA KERATINIZING NOS	LEFT	SURG/CHEM	SURGERY	NOT APPL		P2B	P1	C0	2B	T2B	N1	M0	IIB	14	1	2007		2007	Dead		Dead	Malignant neoplasm of unspecified part of bronchus or lung - Malignant neoplasm of unspecified part of bronchus or lung - C349					438	14	405	13	33	405	0	1	359	11	326	10
SCC008	2000	0	MODERATELY DIFFEREN.	80703 SQUAMOUS CELL CARCINOMA NOS	LEFT	SURGERY	SURGERY	NOT APPL		P2A	P0	C0	1B	T2A	N0	M0	IB	3	0	2001		2001	Dead		Dead	Malignant neoplasm of unspecified part of bronchus or lung - Malignant neoplasm of unspecified part of bronchus or lung - C349	Pneumonia, unspecified organism - Pneumonia, unspecified organism - J189	Chronic obstructive pulmonary disease, unspecified - Chronic obstructive pulmonary disease, unspecified - J449			538	17	487	16	51	487	0	0	538	17	487	16
SCC036	1998	2	POORLY DIFFEREN.	80703 SQUAMOUS CELL CARCINOMA NOS	LEFT	SURGERY	SURGERY	NOT APPL		P2B	P0	C0	2A	T2B	N0	M0	IIA	14	0	2011		2011	Dead		Dead						4658	153	4555	149	103	4555	0	0	4658	153	4555	149
SCC083	2005	2	NOT DETERMINED OR NA	80703 SQUAMOUS CELL CARCINOMA NOS	RIGHT	SURG/CHEM	SURG/CHEM	NOT APPL	SYSTEMIC AFTER SURGERY	P3	P0	C0	2B	T3	N0	M0	IIB	6	0	2015		2015	Alive		Alive						3821	125	3747	123	74	3747	0	0	3821	125	3747	123
SCC050	2006	2	POORLY DIFFEREN.	80713 SQUAMOUS CELL CARCINOMA KERATINIZING NOS	LEFT	SURGERY	SURGERY	NOT APPL	NO SYSTEMIC RX OR NO SURG	P2B	P0	C0	2A	T2B	N0	M0	IIA	11	0	2016	2017	2017	Alive	Alive	Alive						4022	132	3978	130	44	3638	340	0	4022	132	3978	130	Yes	Patient	No
SCC016	2005	0	MODERATELY DIFFEREN.	80703 SQUAMOUS CELL CARCINOMA NOS	LEFT	SURGERY	SURGERY	NOT APPL		P3	P1	C0	3A	T3	N1	M0	IIIA	12	2	2006		2006	Dead		Dead	Malignant neoplasm of unspecified part of bronchus or lung - Malignant neoplasm of unspecified part of bronchus or lung - C349	Mental and behavioural disorders due to use of tobacco: Unspecified mental and behavioural disorder - Mental and behavioural disorders due to use of tobacco: Unspecified mental and behavioural disorder - F179				349	11	303	9	46	303	0	1	258	8	212	6
SCC100	2010	0	MODERATELY DIFFEREN.	80703 SQUAMOUS CELL CARCINOMA NOS	RIGHT	SURGERY	SURGERY	NOT APPL	NO SYSTEMIC RX OR NO SURG	P4	P2	C0	3B	T4	N2	M0	IIIB	15	4	2010		2010	Dead		Dead						58	1	11	0	47	11	0	0	58	1	11	0
SCC096	2009	3	POORLY DIFFEREN.	80703 SQUAMOUS CELL CARCINOMA NOS	RIGHT	SURGERY	SURGERY	NOT APPL	NO SYSTEMIC RX OR NO SURG	P2A	P0	C0	1B	T2A	N0	M0	IB	8	0	2009		2009	Dead		Dead	Malignant neoplasm of unspecified part of bronchus or lung - Malignant neoplasm of unspecified part of bronchus or lung - C349	Cardiac arrest, cause unspecified - Cardiac arrest, cause unspecified - I469				139	4	25	0	114	25	0	0	139	4	25	0
SCC074	2008	0	POORLY DIFFEREN.	80703 SQUAMOUS CELL CARCINOMA NOS	LEFT	SURGERY	SURGERY	NOT APPL	NO SYSTEMIC RX OR NO SURG	P1B	P2	C0	3A	T1B	N2	M0	IIIA	8	1	2013	Dead occurred before FU	2013	Dead	Dead	Dead		Poisoning by, adverse effect of and underdosing of opioids - Poisoning by, adverse effect of and underdosing of other opioids - T402	And unsp drugs, medicaments and biological substances - Poisoning by, adverse effect of and underdosing of other and unspecified drugs, medicaments and biological substances - T509	Toxic effect of ethanol - Toxic effect of ethanol - T510		1646	54	1563	51	83	1563	0		1646	54	1563	51	Yes	Doctor	Unknown
SCC056	2006	0	MODERATELY DIFFEREN.	80703 SQUAMOUS CELL CARCINOMA NOS	RIGHT	SURGERY	SURGERY	NOT APPL	NO SYSTEMIC RX OR NO SURG	P2A	P0	C0	1B	T2A	N0	M0	IB	20	0	2015	2017	2015	Alive	Alive	Alive						3348	110	3264	107	84	3264	0	0	3348	110	3264	107	Yes	Doctor	No
SCC022	2007	2	POORLY DIFFEREN.	80713 SQUAMOUS CELL CARCINOMA KERATINIZING NOS	LEFT	SURGERY	SURGERY	NOT APPL	NO SYSTEMIC RX OR NO SURG	P2A	P1	C0	2A	T2A	N1	M0	IIA	15	1	2007		2007	Dead		Dead	Malignant neoplasm of unspecified part of bronchus or lung - Malignant neoplasm of unspecified part of bronchus or lung - C349	Mental and behavioural disorders due to use of tobacco: Unspecified mental and behavioural disorder - Mental and behavioural disorders due to use of tobacco: Unspecified mental and behavioural disorder - F179	Pneumonia, unspecified organism - Pneumonia, unspecified organism - J189	Respiratory failure, unspecified - Respiratory failure, unspecified - J969		138	4	61	2	77	61	0	0	138	4	61	2
SCC032	1997	1	POORLY DIFFEREN.	80703 SQUAMOUS CELL CARCINOMA NOS	LEFT	SURGERY	SURGERY	NOT APPL		P2A	P1	C0	2A	T2A	N1	M0	IIA	17	1	2000		2000	Dead		Dead	Malignant neoplasm of unspecified part of bronchus or lung - Malignant neoplasm of unspecified part of bronchus or lung - C349					870	28	842	27	28	842	0	0	870	28	842	27
SCC021	2007	0	POORLY DIFFEREN.	80703 SQUAMOUS CELL CARCINOMA NOS	RIGHT	SURG/CHEM	SURG/CHEM	NOT APPL	SYSTEMIC AFTER SURGERY	P3	P0	C0	2B	T3	N0	M0	IIB	5	0	2016	Dead occurred before FU	2016	Dead	Dead	Dead						3531	115	3437	112	94	3437	0	0	3531	115	3437	112	Yes	Patient	No
SCC090	2009	0	MODERATELY DIFFEREN.	80703 SQUAMOUS CELL CARCINOMA NOS	LEFT	SURGERY	SURGERY	NOT APPL	NO SYSTEMIC RX OR NO SURG	P4	P0	C0	3A	T4	N0	M0	IIIA	11	0	2010	Dead occurred before FU	2010	Dead	Dead	Dead						240	7	181	5	59	181	0		240	7	181	5	No	None	Unknown
SCC088	2009	0	MODERATELY DIFFEREN.	80703 SQUAMOUS CELL CARCINOMA NOS	LEFT	SURG/CHEM	SURG/CHEM	NOT APPL	SYSTEMIC AFTER SURGERY	P2A	P2	C0	3A	T2A	N2	M0	IIIA	24	6	2016		2016	Alive		Alive						2528	83	2473	81	55	2473	0	0	2528	83	2473	81
SCC010	1999	0	MODERATELY DIFFEREN.	80703 SQUAMOUS CELL CARCINOMA NOS	RIGHT	SURGERY	SURGERY	NOT APPL		P1A	P0	C0	1A	T1A	N0	M0	IA	7	0	2006		2006	Dead		Dead	Atherosclerotic heart disease of native coronary artery - Atherosclerotic heart disease of native coronary artery - I251	Congestive heart failure - Congestive heart failure - I500	Abdominal aortic aneurysm, without rupture - Abdominal aortic aneurysm, without rupture - I714	Chronic kidney disease, unspecified - Chronic kidney disease, unspecified - N189		2500	82	2382	78	118	2382	0	0	2500	82	2382	78
SCC053	2005	0	MODERATELY DIFFEREN.	80703 SQUAMOUS CELL CARCINOMA NOS	RIGHT	SURGERY	SURGERY	NOT APPL		P2A	P0	C0	1B	T2A	N0	M0	IB	20	0	2011		2011	Dead		Dead						2156	70	2088	68	68	2088	0	0	2156	70	2088	68
SCC026	1999	0	MODERATELY DIFFEREN.	80703 SQUAMOUS CELL CARCINOMA NOS	RIGHT	SURGERY	SURGERY	NOT APPL		P2A	P1	C0	2A	T2A	N1	M0	IIA	15	1	2015		2015	Alive		Alive						6190	203	6139	201	51	6139	0	0	6190	203	6139	201
SCC012	2004	0	MODERATELY DIFFEREN.	80713 SQUAMOUS CELL CARCINOMA KERATINIZING NOS	RIGHT	SURGERY	SURGERY	NOT APPL		P1B	P0	C0	1A	T1B	N0	M0	IA	10	0	2007		2007	Dead		Dead	Malignant neoplasm of unspecified part of bronchus or lung - Malignant neoplasm of unspecified part of bronchus or lung - C349	Mental and behavioural disorders due to use of tobacco: Unspecified mental and behavioural disorder - Mental and behavioural disorders due to use of tobacco: Unspecified mental and behavioural disorder - F179	Age-related physical debility - Age-related physical debility - R54			1333	43	1263	41	70	1263	0	0	1333	43	1263	41
SCC107	2005	2	POORLY DIFFEREN.	80703 SQUAMOUS CELL CARCINOMA NOS	LEFT	SURGERY	SURGERY	NOT APPL		P2A	P0	C0	1B	T2A	N0	M0	IB	10	0	2009		2009	Dead		Dead	Sepsis, unspecified organism - Sepsis, unspecified organism - A419	Acute kidney failure, unspecified - Acute kidney failure, unspecified - N179	Ill-defined and unknown cause of mortality - Ill-defined and unknown cause of mortality - R99			1396	45	1363	44	33	1363	0	0	1396	45	1363	44
SCC004	2004	0	POORLY DIFFEREN.	80703 SQUAMOUS CELL CARCINOMA NOS	RIGHT	SURG/CHEM	SURG/CHEM	NOT APPL		P2A	P0	C0	1B	T2A	N0	M0	IB	25	0	2012	Dead occurred before FU	2012	Dead	Dead	Dead	Chronic ischemic heart disease, unspecified - Chronic ischemic heart disease, unspecified - I259	Cardiac arrest, cause unspecified - Cardiac arrest, cause unspecified - I469				2825	92	2825	92	0	2825	0	0	2825	92	2825	92	Yes	Doctor	No
SCC023	2008	0	MODERATELY DIFFEREN.	80703 SQUAMOUS CELL CARCINOMA NOS	LEFT	SURGERY	SURGERY	NOT APPL	NO SYSTEMIC RX OR NO SURG	P2B	P0	C0	2A	T2B	N0	M0	IIA	9	0	2015		2015	Alive		Alive						2886	94	2796	91	90	2796	0	1	974	32	884	29
SCC086	1999	3	MODERATELY DIFFEREN.	80703 SQUAMOUS CELL CARCINOMA NOS	LEFT	SURG/RAD	SURGERY	RAD AFT SURG		P1B	P0	C0	1A	T1B	N0	M0	IA	10	1	2008		2008	Dead		Dead	Malignant neoplasm of unspecified part of bronchus or lung - Malignant neoplasm of unspecified part of bronchus or lung - C349	Mental and behavioural disorders due to use of tobacco: Unspecified mental and behavioural disorder - Mental and behavioural disorders due to use of tobacco: Unspecified mental and behavioural disorder - F179	Cardiac arrhythmia, unspecified - Cardiac arrhythmia, unspecified - I499	Acute pulmonary manifestations due to radiation - Acute pulmonary manifestations due to radiation - J700	Radiolog proc/radiothrpy cause abn react/compl, w/o misadvnt - Radiological procedure and radiotherapy as the cause of abnormal reaction of the patient, or of later complication, without mention of misadventure at the time of the procedure - Y842	3390	111	3341	109	49	3341	0	1	3239	106	3190	104
SCC028	2010	2	POORLY DIFFEREN.	80703 SQUAMOUS CELL CARCINOMA NOS	LEFT	SURG/CHEM	SURG/CHEM	NOT APPL	SYSTEMIC AFTER SURGERY	P2A	P0	C0	1B	T2a	N0	M0	IB	5	0	2015		2015	Alive		Alive						2135	70	2135	70	0	2135	0	0	2135	70	2135	70
SCC054	2000	0	MODERATELY DIFFEREN.	80703 SQUAMOUS CELL CARCINOMA NOS	RIGHT	SURGERY	SURGERY	NOT APPL		P2B	P0	C0	2A	T2B	N0	M0	IIA	5	0	2005		2005	Dead		Dead						2139	70	2090	68	49	2090	0	0	2139	70	2090	68
SCC065	2011	2	POORLY DIFFEREN.	80703 SQUAMOUS CELL CARCINOMA NOS	LEFT	SURG/CHEM	SURG/CHEM	NOT APPL	SYSTEMIC AFTER SURGERY	P3	P0	C0	2B	T3	N0	M0	IIB	5	0	2014		2014	Dead		Dead	Malignant neoplasm of unspecified part of bronchus or lung - Malignant neoplasm of unspecified part of bronchus or lung - C349	Secondary and unsp malignant neoplasm of lymph node, unsp - Secondary and unspecified malignant neoplasm of lymph node, unspecified - C779	Secondary malignant neoplasm of and unsp respiratory organs - Secondary malignant neoplasm of other and unspecified respiratory organs - C783	Secondary malignant neoplasm of adrenal gland - Secondary malignant neoplasm of adrenal gland - C797	Mental and behavioural disorders due to use of tobacco: Unspecified mental and behavioural disorder - Mental and behavioural disorders due to use of tobacco: Unspecified mental and behavioural disorder - F179	1271	41	1250	41	21	1250	0	0	1271	41	1250	41
SCC015	2009	0	WELL DIFFERENTIATED	80703 SQUAMOUS CELL CARCINOMA NOS	LEFT	SURGERY	SURGERY	NOT APPL	NO SYSTEMIC RX OR NO SURG	P4	P0	C0	3A	T4	N0	M0	IIIA	97	0	2010		2010	Dead		Dead	Chronic obstructive pulmonary disease, unspecified - Chronic obstructive pulmonary disease, unspecified - J449	Malignant neoplasm of unspecified part of bronchus or lung - Malignant neoplasm of unspecified part of bronchus or lung - C349	Mental and behavioural disorders due to use of tobacco: Unspecified mental and behavioural disorder - Mental and behavioural disorders due to use of tobacco: Unspecified mental and behavioural disorder - F179	Other interstitial pulmonary diseases with fibrosis - Other interstitial pulmonary diseases with fibrosis - J841	Respiratory failure, unspecified - Respiratory failure, unspecified - J969	127	4	61	2	66	61	0	0	127	4	61	2
SCC018	1999	0	POORLY DIFFEREN.	80703 SQUAMOUS CELL CARCINOMA NOS	RIGHT	SURGERY	SURGERY	NOT APPL		P2B	P0	C0	2A	T2B	N0	M0	IIA	12	0	2015		2015	Alive		Alive						6198	203	6153	202	45	6153	0	0	6198	203	6153	202
SCC035	2011	0	POORLY DIFFEREN.	80843 SQUAMOUS CELL CARCINOMA CLEAR CELL TYPE	LEFT	SURG/CHEM	SURG/CHEM	NOT APPL	SYSTEMIC AFTER SURGERY	P1B	P0		1A	T1b	N0	M0	IA	19	0	2015	2017	2015	Alive	Alive	Alive						1816	59	1816	59	0	1816	0	0	1816	59	1816	59	Yes	Doctor	No
SCC087	2005	0	POORLY DIFFEREN.	80703 SQUAMOUS CELL CARCINOMA NOS	RIGHT	SURGERY	SURGERY	NOT APPL		P1B	P0	C0	1A	T1B	N0	M0	IA	13	0	2013		2013	Dead		Dead	Other interstitial pulmonary diseases with fibrosis - Other interstitial pulmonary diseases with fibrosis - J841	Type 2 diabetes mellitus without complications - Type 2 diabetes mellitus without complications - E119	Mental and behavioural disorders due to use of tobacco: Unspecified mental and behavioural disorder - Mental and behavioural disorders due to use of tobacco: Unspecified mental and behavioural disorder - F179	Atrial fibrillation and flutter - Atrial fibrillation and flutter - I48		2954	97	2898	95	56	2898	0	0	2954	97	2898	95
SCC042	2008	0	POORLY DIFFEREN.	80703 SQUAMOUS CELL CARCINOMA NOS	LEFT	SURGERY	SURGERY	NOT APPL	NO SYSTEMIC RX OR NO SURG	P1B	P0	C0	1A	T1B	N0	M0	IA	9	0	2015		2015	Alive		Alive						2619	86	2522	82	97	2522	0	1	621	20	524	17
SCC014	1994	1	POORLY DIFFEREN.	80703 SQUAMOUS CELL CARCINOMA NOS	LEFT	SURG/RAD	SURG/RAD	RAD AFT SURG		P3	P0	C0	2B	T3	N0	M0	IIB	7	0	2000		2000	Dead		Dead						1917	63	1853	60	64	1853	0	0	1917	63	1853	60
SCC108	2005	2	POORLY DIFFEREN.	80703 SQUAMOUS CELL CARCINOMA NOS	RIGHT	SURGERY	SURGERY	NOT APPL		P3	P0	C0	2B	T3	N0	M0	IIB	8	0	2015		2015	Alive		Alive						3941	129	3878	127	63	3878	0	0	3941	129	3878	127
SCC068	1999	3	MODERATELY DIFFEREN.	80703 SQUAMOUS CELL CARCINOMA NOS	LEFT	SURGERY	SURGERY	NOT APPL		P2B	P1	C0	2B	T2B	N1	M0	IIB	21	1	2003		2003	Dead		Dead	Mesothelioma, unspecified - Mesothelioma, unspecified - C459	Secondary malignant neoplasm of lung - Secondary malignant neoplasm of lung - C780				1460	47	1447	47	13	1447	0	1	1386	45	1373	45
SCC044	2006	0	MODERATELY DIFFEREN.	80723 SQUAMOUS CELL CARCINOMA LARGE CELL NONKERATINIZING NOS	RIGHT	SURGERY	SURGERY	NOT APPL	NO SYSTEMIC RX OR NO SURG	P1B	P0	C0	1A	T1B	N0	M0	IA	7	0	2008	Dead occurred before FU	2008	Dead	Dead	Dead	Age-related physical debility - Age-related physical debility - R54					723	23	680	22	43	680	0		723	23	680	22	Yes	Doctor	Unknown
SCC007	1999	2	POORLY DIFFEREN.	80703 SQUAMOUS CELL CARCINOMA NOS	RIGHT	SURGERY	SURGERY	NOT APPL		P2A	P1	C0	2A	T2A	N1	M0	IIA	11	1	2007		2007	Dead		Dead						2654	87	2609	85	45	2609	0	0	2654	87	2609	85
SCC063	2008	2	POORLY DIFFEREN.	80703 SQUAMOUS CELL CARCINOMA NOS	RIGHT	SURGERY	SURGERY	NOT APPL	NO SYSTEMIC RX OR NO SURG	P2B	P0	C0	2A	T2B	N0	M0	IIA	6	0	2010	Dead occurred before FU	2010	Dead	Dead	Dead	Secondary malignant neoplasm of brain and cerebral meninges - Secondary malignant neoplasm of brain and cerebral meninges - C793	Alzheimer's disease, unspecified - Alzheimer's disease, unspecified - G309				495	16	367	12	128	367	0	0	495	16	367	12	Yes	Doctor	No
SCC001	2008	0	MODERATELY DIFFEREN.	80703 SQUAMOUS CELL CARCINOMA NOS	RIGHT	SURGERY	SURGERY	NOT APPL	NO SYSTEMIC RX OR NO SURG	P2A	P0	C0	1B	T2A	N0	M0	IB	11	0	2015	Dead occurred before FU	2015	Alive	Dead	Dead						2740	90	2599	85	141	2599	0	0	2740	90	2599	85	Yes	Both	No
SCC102	2007	2	POORLY DIFFEREN.	80703 SQUAMOUS CELL CARCINOMA NOS	RIGHT	SURG/CHEM	SURG/CHEM	NOT APPL	SYSTEMIC AFTER SURGERY	P2A	P1	C0	2A	T2A	N1	M0	IIA	5	1	2010		2010	Dead		Dead	Malignant neoplasm of unspecified part of bronchus or lung - Malignant neoplasm of unspecified part of bronchus or lung - C349	Mental and behavioural disorders due to use of tobacco: Unspecified mental and behavioural disorder - Mental and behavioural disorders due to use of tobacco: Unspecified mental and behavioural disorder - F179				1164	38	1164	38	0	1164	0	1	364	11	364	11
SCC033	1997	2	POORLY DIFFEREN.	80703 SQUAMOUS CELL CARCINOMA NOS	RIGHT	SURGERY	SURGERY	NOT APPL		P2A	P0	C0	1B	T2A	N0	M0	IB	13	0	1998		1998	Dead		Dead	Malignant neoplasm of bronchus and lung, unspecified - Malignant neoplasm of bronchus and lung, unspecified - 1629		CARDIAC ARREST - - 427.5	Pneumonitis due to solids and liquids - Pneumonitis due to solids and liquids - 507	POST TRAUM PULM INSUFFIC - POST TRAUM PULM INSUFFIC - 5185	118	3	51	1	67	51	0	0	118	3	51	1
SCC092	2010	2	MODERATELY DIFFEREN.	80703 SQUAMOUS CELL CARCINOMA NOS	RIGHT	SURG/CHEM	SURGERY	NOT APPL	SYSTEMIC AFTER SURGERY	P2B	P0	C0	2A	T2b	N0	M0	IIA	11	0	2014	Dead occurred before FU	2014	Dead	Dead	Dead	Malignant neoplasm of unspecified part of bronchus or lung - Malignant neoplasm of unspecified part of bronchus or lung - C349	Anemia, unspecified - Anemia, unspecified - D649	Mental and behavioural disorders due to use of tobacco: Unspecified mental and behavioural disorder - Mental and behavioural disorders due to use of tobacco: Unspecified mental and behavioural disorder - F179	Oth noninfective disorders of lymphatic vessels and nodes - Other specified noninfective disorders of lymphatic vessels and lymph nodes - I898	Respiratory failure, unspecified - Respiratory failure, unspecified - J969	1690	55	1601	52	89	1601	0		1690	55	1601	52	No	None	Unknown
SCC104	2005	0	POORLY DIFFEREN.	80703 SQUAMOUS CELL CARCINOMA NOS	RIGHT	SURGERY	SURGERY	NOT APPL		P1B	P0	C0	1A	T1B	N0	M0	IA	16	0	2008		2008	Dead		Dead	Malignant neoplasm of unspecified part of bronchus or lung - Malignant neoplasm of unspecified part of bronchus or lung - C349					940	30	887	29	53	887	0	0	940	30	887	29
SCC060	2007	2	POORLY DIFFEREN.	80703 SQUAMOUS CELL CARCINOMA NOS	LEFT	SURGERY	SURGERY	NOT APPL	NO SYSTEMIC RX OR NO SURG	P1A	P0	C0	1A	T1A	N0	M0	IA	9	0	2015	2017	2017	Alive	Alive	Alive						3614	118	3614	118	0	3066	548	0	3614	118	3614	118	Yes	Both	No
SCC077	2009	4	POORLY DIFFEREN.	80703 SQUAMOUS CELL CARCINOMA NOS	RIGHT	SURGERY	SURGERY	NOT APPL	NO SYSTEMIC RX OR NO SURG	P1A	P0	C0	1A	T1A	N0	M0	IA	1	0	2017	2017	2017	Alive	Alive	Alive						3079	101	3079	101	0	3079	0		3079	101	3079	101	Yes	Both	Non- Matching
SCC095	2004	2	MODERATELY DIFFEREN.	80703 SQUAMOUS CELL CARCINOMA NOS	LEFT	SURGERY	SURGERY	NOT APPL		P3	P0	C0	2B	T3	N0	M0	IIB	6	0	2015		2015	Alive		Alive						4035	132	3958	130	77	3958	0	0	4035	132	3958	130
SCC052	2008	0	MODERATELY DIFFEREN.	80703 SQUAMOUS CELL CARCINOMA NOS	RIGHT	SURGERY	SURGERY	NOT APPL	NO SYSTEMIC RX OR NO SURG	P2A	P0	C0	1B	T2A	N0	M0	IB	4	0	2015	No Response	2015	Alive	Alive	Alive						2635	86	2586	84	49	2586	0		2635	86	2586	84	Yes	None	Not Interested
SCC082	2011	2	POORLY DIFFEREN.	80703 SQUAMOUS CELL CARCINOMA NOS	LEFT	SURG/RAD	SURG/RAD	RAD AFT SURG	NO SYSTEMIC RX OR NO SURG	P2A	P1	C0	2A	T2a	N1	M0	IIA	11	3	2012	Dead occurred before FU	2012	Dead	Dead	Dead	Malignant neoplasm of bladder, unspecified - Malignant neoplasm of bladder, unspecified - C679					552	18	521	17	31	521	0	1	284	9	253	8	Yes	Both	Yes	2011 &2012	Bladder (2011)	head, neck, bones (2012)
SCC070	2009	0	MODERATELY DIFFEREN.	80703 SQUAMOUS CELL CARCINOMA NOS	RIGHT	SURGERY	SURGERY	NOT APPL	NO SYSTEMIC RX OR NO SURG	P2A	P1	C0	2A	T2A	N1	M0	IIA	27	2	2010	Dead occurred before FU	2010	Dead	Dead	Dead	Malignant neoplasm of unspecified part of bronchus or lung - Malignant neoplasm of unspecified part of bronchus or lung - C349	Chronic obstructive pulmonary disease, unspecified - Chronic obstructive pulmonary disease, unspecified - J449	Respiratory failure, unspecified - Respiratory failure, unspecified - J969			349	11	252	8	97	252	0		349	11	252	8	No	None	Unknown
SCC047	2008	4	MODERATELY DIFFEREN.	80713 SQUAMOUS CELL CARCINOMA KERATINIZING NOS	LEFT	SURGERY	SURGERY	NOT APPL	NO SYSTEMIC RX OR NO SURG	P1B	P1	C0	2A	T1B	N1	M0	IIA	15	3	2009	Dead occurred before FU	2009	Dead	Dead	Dead	Malignant neoplasm of unspecified part of bronchus or lung - Malignant neoplasm of unspecified part of bronchus or lung - C349	Pneumonia, unspecified organism - Pneumonia, unspecified organism - J189	Other specified diseases of upper respiratory tract - Other specified diseases of upper respiratory tract - J398	Pyothorax with fistula - Pyothorax with fistula - J860		161	5	120	3	41	120	0		161	5	120	3	No	none	unknown
SCC011	2011	0	POORLY DIFFEREN.	80703 SQUAMOUS CELL CARCINOMA NOS	RIGHT	SURG/CHEM	SURGERY	NOT APPL	SYSTEMIC AFTER SURGERY	P3	P0	C0	2B	T3	N0	M0	IIB	9	0	2013		2013	Dead		Dead	Malignant neoplasm of unspecified part of bronchus or lung - Malignant neoplasm of unspecified part of bronchus or lung - C349	Atrial fibrillation and flutter - Atrial fibrillation and flutter - I48	Acute respiratory failure - Acute respiratory failure - J960			900	29	851	27	49	851	0	1	372	12	323	10
SCC067	2011	0	MODERATELY DIFFEREN.	80703 SQUAMOUS CELL CARCINOMA NOS	RIGHT	SURGERY	SURGERY	NOT APPL	NO SYSTEMIC RX OR NO SURG	P2A	P0	C0	1B	T2a	N0	M0	IB	25	0	2015	No Response	2015	Alive	Alive	Alive						1680	55	1648	54	32	1648	0		1680	55	1648	54	No	None	Unknown
SCC006	2007	0	POORLY DIFFEREN.	80843 SQUAMOUS CELL CARCINOMA CLEAR CELL TYPE	LEFT	SURGERY	SURGERY	NOT APPL	NO SYSTEMIC RX OR NO SURG	P2B	P0	C0	2A	T2B	N0	M0	IIA	10	0	2008	Dead occurred before FU	2008	Dead	Dead	Dead	Malignant neoplasm of unspecified part of bronchus or lung - Malignant neoplasm of unspecified part of bronchus or lung - C349	Mental and behavioural disorders due to use of tobacco: Unspecified mental and behavioural disorder - Mental and behavioural disorders due to use of tobacco: Unspecified mental and behavioural disorder - F179				418	13	291	9	127	291	0		418	13	291	9	No	None	Unknown
SCC081	2011	0	WELL DIFFERENTIATED	80703 SQUAMOUS CELL CARCINOMA NOS	LEFT	SURGERY	SURGERY	NOT APPL	NO SYSTEMIC RX OR NO SURG	P1A	P0	C0	1A	T1a	N0	M0	IA	3	0	2014	Dead occurred before FU	2014	Dead	Dead	Dead	Malignant neoplasm of unspecified part of bronchus or lung - Malignant neoplasm of unspecified part of bronchus or lung - C349					1373	45	1352	44	21	1352	0		1373	45	1352	44	No	None	Unknown
SCC099	1999	0	POORLY DIFFEREN.	80703 SQUAMOUS CELL CARCINOMA NOS	LEFT	SURGERY	SURGERY	NOT APPL		P2B	P0	C0	2A	T2B	N0	M0	IIA	25	0	2000		2000	Dead		Dead	Malignant neoplasm of unspecified part of bronchus or lung - Malignant neoplasm of unspecified part of bronchus or lung - C349					616	20	561	18	55	561	0	1	594	19	539	17
SCC097	2011	2	POORLY DIFFEREN.	80703 SQUAMOUS CELL CARCINOMA NOS	RIGHT	SURGERY	SURGERY	NOT APPL	NO SYSTEMIC RX OR NO SURG	P2A	P0	C0	1B	T2a	N0	M0	IB	15	0	2016	2017	2016	Alive	Alive	Alive						1773	58	1737	57	36	1737	0	0	1773	58	1737	57	Yes	Doctor	No
SCC075	2004	0	POORLY DIFFEREN.	80703 SQUAMOUS CELL CARCINOMA NOS	LEFT	SURGERY	SURGERY	NOT APPL		P1A	P0	C0	1A	T1A	N0	M0	IA	5	0	2012		2012	Dead		Dead	Chronic kidney disease, stage 5 - Chronic kidney disease, stage 5 - N185	Acute myocardial infarction, unspecified - Acute myocardial infarction, unspecified - I219	Cardiac arrest, cause unspecified - Cardiac arrest, cause unspecified - I469			2776	91	2728	89	48	2728	0	0	2776	91	2728	89
SCC043	2010	0	MODERATELY DIFFEREN.	80703 SQUAMOUS CELL CARCINOMA NOS	LEFT	SURG/RAD	SURGERY	RAD AFT SURG	NO SYSTEMIC RX OR NO SURG	P3	P0	C0	2B	T3	N0	M0	IIB	7	0	2012	Dead occurred before FU	2012	Dead	Dead	Dead	Malignant neoplasm of unspecified part of bronchus or lung - Malignant neoplasm of unspecified part of bronchus or lung - C349	Mental and behavioural disorders due to use of tobacco: Unspecified mental and behavioural disorder - Mental and behavioural disorders due to use of tobacco: Unspecified mental and behavioural disorder - F179				575	18	514	16	61	514	0	0	575	18	514	16	Yes	Both	No
SCC072	2011	3	MODERATELY DIFFEREN.	80703 SQUAMOUS CELL CARCINOMA NOS	RIGHT	SURGERY	SURGERY	NOT APPL	NO SYSTEMIC RX OR NO SURG	P1B	P0	C0	1A	T1b	N0	M0	IA	19	0	2013		2013	Dead		Dead						666	21	619	20	47	619	0	0	666	21	619	20
SCC049	2011	2	MODERATELY DIFFEREN.	80703 SQUAMOUS CELL CARCINOMA NOS	LEFT	SURG/RAD	SURGERY	RAD AFT SURG	NO SYSTEMIC RX OR NO SURG	P1A	P2	C0	3A	T1a	N2	M0	IIIA	21	3	2015	2017	2017	Alive	Alive	Alive						2181	71	2125	69	56	1577	548	0	2181	71	2125	69	Yes	Both	No
SCC106	2010	2	MODERATELY DIFFEREN.	80703 SQUAMOUS CELL CARCINOMA NOS	LEFT	SURGERY	SURGERY	NOT APPL	NO SYSTEMIC RX OR NO SURG	P2A	P0	C0	1B	T2a	N0	M0	IB	9	0	2012	Dead occurred before FU	2012	Dead	Dead	Dead						672	22	566	18	106	566	0		672	22	566	18	No	None	unknown
SCC003	1998	0	POORLY DIFFEREN.	80703 SQUAMOUS CELL CARCINOMA NOS	RIGHT	SURGERY	SURGERY	NOT APPL		P1B	P0	C0	1A	T1B	N0	M0	IA	10	0	2015		2015	Alive		Alive						6230	204	6170	202	60	6170	0	0	6230	204	6170	202

## Sheet: Clinical Data Dictionary
	Variable Name	Definition
Cancer Characteristics	Year of Diagnosis	Year of initial diagnosis by a recognized medical practitioner for the tumor being reported whether clinically or microscopically confirmed.
	Tumor Sequence Number	Indicates the sequence of malignant and nonmalignant neoplasms over the lifetime of the patient.	00=One malignant or in situ primary only in the patient’s lifetime 01=First of two or more independent malignant or in situ primaries 02=Second of two or more independent or in situ primaries 03-58= (Actual sequence of this malignant or in situ primary)
	Grade Differentiation	Describes the tumor's resemblance to normal tissue. Well differentiated (Grade I) is the most like normal tissue, and undifferentiated (Grade IV) is the least like normal tissue.
	Histology	Code of the histologic type for cancer being reported using ICD-O-3.
	Laterality	For a tumor in a paired organ, a designation for the side of the body on which the tumor or cancer first developed.
Treatment	Summary of Treatment :1st course	Type of treatment a patient received as part of first course at any hospital including Moffitt.
	Summary of Treatment :1st course- at Moffitt	Type of treatment a patient received as part of first course at Moffitt.	SURG=Surgery; CHEM=Chemotherapy; RAD=Radiation
	Systemic RX	Type of chemotherapy medication used to treat the patient
	Surgery Radiation Sequence	Records the sequencing of radiation and surgical procedures given as part of the first course of treatment.	NOT APPL= No radiation and/or no surgery; unknown if surgery and/or radiation given RAD BEF SURG= Radiation before surgery RAD AFT SURG= Radiation after surgery
	Systemic Rx Surgery Sequence	Records the sequencing of systemic therapy and surgical procedures given as part of the first course of treatment	NO SYSTEMIC RX OR NO SURG= No systemic therapy and/or surgical procedures SYSTEMIC BEFORE SURGERY= Systemic therapy before surgery SYSTEMIC AFTER SURGERY = Systemic therapy after surgery SYSTEMIC BEF & AFTER SURG= Systemic therapy both before and after surgery SURG BEFORE & AFTER SYSTEMIC= Surgery both before and after systemic therapy SEQUENCE UNKNOWN= Sequence unknown
Staging	Pathological TNM Group Stage	The anatomic extent of disease based on T, N and M elements of the tumor following the completion of surgical therapy.	1A = 1A 1B = 1B 2A= 2A 2B = 2B 3A= 3A 3B = 3B
	Pathological TNM__T	Evaluates the primary tumor (T) and reflects the tumor size and/or extension of the tumor following the completion surgical therapy.	p1A = 1A p1B = 1B p2A= 2A p2B = 2B p3= 3 p4 = 4
	Pathological TNM__N	Identifies the absence or presence of regional lymph node (N) metastasis and describes the extent of regional lymph node metastasis of the tumor following the completion surgical therapy	p0= 0 p1 = 1 p2= 2
	Pathological TNM__M	Identifies the presence or absence of distant metastasis (M) of the tumor following the completion surgical therapy	C0 = P0= No distant Metastasis
	AJCC-7 T	Note: AJCC stage 7 Edn description is available here https://cancerstaging.org/references-tools/quickreferences/Documents/LungMedium.pdf
	AJCC-7 N
	AJCC-7 M
	AJCC-7 Stage Grp
Lymph Nodes	Regional Lymph Nodes examined	Records the total number of regional lymph nodes that were removed and examined by the pathologist. Beginning with tumors diagnosed on or after January 1, 2004, this item is a component of the Collaborative Stage system.	00= No nodes were examined 1-89= nodes were examined (code the exact number of regional lymph nodes examined) 90 =90 or more nodes were examined 95 = No regional nodes were removed, but aspiration of regional nodes was performed 96 =Regional lymph node removal was documented as a sampling, and the number of nodes is unknown/not stated 97 = Regional lymph node removal was documented as a dissectio…
	Regional Lymph Nodes positive	Records the exact number of regional nodes examined by the pathologist and found to contain metastases. Beginning with tumors diagnosed on or after January 1, 2004, this item is a component of the Collaborative Stage system. For tumors diagnosed from 1988 through 2003, this item was part of the 10-digit EOD [779], detailed site-specific codes for anatomic EOD.	00 = All nodes examined are negative All nodes examined are negative 1-89= nodes are positive (code exact number of nodes positive) 90 = 90 or more nodes are positive 95 = Positive aspiration of lymph node(s) was performed 97 =Positive nodes are documented, but the number is unspecified 98 = No nodes were examined 99= It is unknown whether nodes are positive; not applicable; not stated in patient…
Vital Status	Year of Last Contact or Death (Source: Cancer Registry)	Year of last contact with the patient, or year of death. If the patient has multiple tumors, year of last contact should be the same for all tumors.
	Year of Last Contact or Death (Source: Active follow-up)	Year of active follow-up	*"Death occurred before FU" for those patients who had Vital status(CR)=Dead before the start of active follow-up; "No Response"= No response from patient/patient family/ Doctor to confirm the vital status or recurrence.
	Year of Last Contact or Death (Final)	A derived variable based on year of last contact or Death from cancer registry and active follow-up
	Vital Status (Source: Cancer Registry)	Indicates whether the person is alive or dead as of the last contact year.
	Vital Status (Source: Active follow-up)	Indicates whether the person is alive or dead as of the active follow-up year.
	Vital Status (Final)	A derived variable based on the vital status from cancer registry and active follow-up
	Cause of Death 1	Official cause of death as coded from the death certificate in valid ICD-7, ICD-8, ICD-9, and ICD-10 codes.
	Cause of Death 2	Cause of death as coded in ICD-10 codes .
	Cause of Death 3	Cause of death as coded in ICD-10 codes .
	Cause of Death 4	Cause of death as coded in ICD-10 codes .
	Cause of Death 5	Cause of death as coded in ICD-10 codes .
Survival Data	Overall Survival 1(Days)	Time in days between date of Diagnosis and Date of last contact or Death(Final)
	Overall Survival 1(Months)	Time in months between date of Diagnosis and Date of last contact or Death (Final)
	Overall Survival 2(Days)	Time in days between Specimen Collection date and Date of last contact or Death (Final)
	Overall Survival 2(Months)	Time in months between Specimen Collection date and Date of last contact or Death (Final)
	Days diff b/w Diagnosis and Specimen Collection	Time in days between Date of Diagnosis and Specimen Collection Date
	Days diff b/w Specimen collection and Date of last contact or Death as per CR	Time in days between Specimen Collection Date and Date of last contact or Death (sources from CR)
	Days diff b/w date of last contact from CR and final	Time in days between Date of last contact or Death (sources from CR) and Date of last contact or Death (final)
	Recurrence (Final)	1= Yes Recurrence, 0= No Recurrence, Unknown= Lack evidence to support any recurrence or Non-matching responses from patient and physician or if a patient is not interested to participate in active followup.
	Recurrence free survival 1 (Days) [Date of Diagnosis to Date of first clinically confirmed recurrence / Date of Last contact/Death, whichever occurred first]	Time in days from Date of Diagnosis to Date of first clinically confirmed recurrence / Date of Last contact/Death, whichever occurred first
	Recurrence free survival 1(Months) [Date of Diagnosis to Date of first clinically confirmed recurrence / Date of Last contact/Death, whichever occurred first]	Time in Months from Date of Diagnosis to Date of first clinically confirmed recurrence / Date of Last contact/Death, whichever occurred first
	Recurrence free survival 2 (Days) [Specimen collection date to Date of first clinically confirmed recurrence / Date of Last contact/Death, whichever occurred first]	Time in days from Specimen Collection date to Date of first clinically confirmed recurrence / Date of Last contact/Death, whichever occurred first
	Recurrence free survival 2 (Months) [Specimen collection date to Date of first clinically confirmed recurrence / Date of Last contact/Death, whichever occurred first]	Time in Months from Specimen Collection date to Date of first clinically confirmed recurrence / Date of Last contact/Death, whichever occurred first
Active Follow-up: more data	Did the patient or physician respond to active follow-up?	Yes= If the patient/ patient family/physician attended the follow-up call; No= if none responded
	Who responded?	Doctor, Patient, Both, None
	Recurrence	Yes, No, Unknown, Non-matching, Not -interested
	Year_of_Confirmed_Recurrence	Year of first clinically confirmed recurrence as per the response from Doctor
	Recurrent_Site1	Site where the recurrence occurred
	Recurrent_Site2	Site where the recurrence occurred

## Sheet: HE-TLN
sample_name	subtype	TLN H&E Score
SCC019	Inflamed	2
SCC064	Redox	0
SCC061	Redox	NA
SCC020	Inflamed	1
SCC048	Redox	0
SCC037	Inflamed	2
SCC009	Inflamed	0
SCC025	Inflamed	0
SCC091	Redox	0
SCC034	Inflamed	0
SCC103	Mixed	0
SCC094	Redox	NA
SCC027	Inflamed	2
SCC101	Mixed	1
SCC031	Inflamed	1
SCC040	Inflamed	2
SCC013	Inflamed	2
SCC080	Redox	2
SCC093	Redox	0
SCC057	Redox	1
SCC005	Inflamed	2
SCC105	Mixed	2
SCC071	Redox	1
SCC078	Redox	0
SCC066	Redox	2
SCC024	Inflamed	0
SCC046	Redox	0
SCC062	Redox	2
SCC085	Redox	0
SCC039	Inflamed	1
SCC089	Redox	1
SCC051	Redox	2
SCC098	Mixed	1
SCC045	Redox	2
SCC002	Inflamed	2
SCC029	Inflamed	0
SCC038	Inflamed	2
SCC058	Redox	0
SCC041	Inflamed	1
SCC055	Redox	2
SCC017	Inflamed	0
SCC076	Redox	0
SCC084	Redox	0
SCC069	Redox	2
SCC079	Redox	1
SCC073	Redox	3
SCC030	Inflamed	0
SCC059	Redox	1
SCC008	Inflamed	0
SCC036	Inflamed	1
SCC083	Redox	1
SCC050	Redox	2
SCC016	Inflamed	0
SCC100	Mixed	0
SCC096	Mixed	0
SCC074	Redox	2
SCC056	Redox	NA
SCC022	Inflamed	1
SCC032	Inflamed	1
SCC021	Inflamed	0
SCC090	Redox	0
SCC088	Redox	1
SCC010	Inflamed	2
SCC053	Redox	0
SCC026	Inflamed	2
SCC012	Inflamed	2
SCC107	Mixed	0
SCC004	Inflamed	2
SCC023	Inflamed	1
SCC086	Redox	1
SCC028	Inflamed	1
SCC054	Redox	NA
SCC065	Redox	0
SCC015	Inflamed	1
SCC018	Inflamed	2
SCC035	Inflamed	0
SCC087	Redox	0
SCC042	Inflamed	2
SCC014	Inflamed	0
SCC108	Mixed	1
SCC068	Redox	0
SCC044	Redox	1
SCC007	Inflamed	2
SCC063	Redox	2
SCC001	Inflamed	2
SCC102	Mixed	0
SCC033	Inflamed	2
SCC092	Redox	0
SCC104	Mixed	1
SCC060	Redox	1
SCC077	Redox	1
SCC095	Mixed	1
SCC052	Redox	1
SCC082	Redox	0
SCC070	Redox	1
SCC047	Redox	2
SCC011	Inflamed	2
SCC067	Redox	0
SCC006	Inflamed	2
SCC081	Redox	0
SCC099	Mixed	1
SCC097	Mixed	0
SCC075	Redox	0
SCC043	Inflamed	0
SCC072	Redox	0
SCC049	Redox	1
SCC106	Mixed	0
SCC003	Inflamed	1

## Sheet: Smoking Status
	Risk Factors
sample_name	Tobacco use (FCDS) [Data element retired in 2011]	Tobacco use cigarettes	Tobacco use other smoke [e.g. pipes, cigars]	Recently Reported Cigarette Smoking Status	Recently Reported Tobacco Use	Year of recently reported cigarette smoking status	Days Difference: Date of specimen collection - Date of recently reported Smoking Status	Days Difference: Specimen collection Date and Date of survey completion	Year of Survey completion	Do you now smoke cigarettes?	During your entire life, have you smoked at least 100 cigarettes, which is about 5 packs of cigarettes?	Have you ever smoked a pipe?	Have you ever smoked cigars?	How long has it been since you last smoked cigarettes regularly?	How long has it been since you last smoked regularly, either everyday or some days?	How many cigarettes on average do or did you smoke per day?	How old were you when you completely stopped smoking?	How old were you when you started smoking cigarettes regularly?	If you no longer smoke, about how many months/years ago did you have your last cigarette? - Months	If you no longer smoke, about how many months/years ago did you have your last cigarette? - Years
SCC019	MODERATE (1-2 PPD)			EVER	EVER	2009	34.0486	34.5799	2009	Some days	Yes				I currently smoke regularly	20		25
SCC064	HIST			EVER	EVER	2010	90.4458
SCC061	HIST			EVER	EVER	2006	99.3993
SCC020		FORMER USER/QUIT >1 YR	NEVER USED	EVER	EVER	2011	6.02778	6.5	2011	Not at all	Yes	Infrequently or never	Infrequently or never			20		16		3
SCC048	HIST			EVER	EVER	2010	0.735417
SCC037	MODERATE (1-2 PPD)			EVER	EVER	2009	32.9562	33.4146	2009	Not at all	Yes				0-1 month	2		18
SCC009	HIST			EVER	EVER	1999	57.375
SCC025		FORMER USER/QUIT >1 YR	NEVER USED	EVER	EVER	2011	42.7535
SCC091	LIGHT (< 1 PPD)			EVER	EVER	1998	24.375
SCC034	CIGARETTES NOS			EVER	EVER	2000	57.6424
SCC103	HIST			EVER	EVER	1998	24.375
SCC094	UNKNOWN			MISSING	MISSING	2000	80.5938
SCC027		CURRENT USER	NEVER USED	EVER	EVER	2011	33.6819
SCC101	HIST			EVER	EVER	2007	46.4132
SCC031	HIST			EVER	EVER	1999	49.375
SCC040	HIST			EVER	EVER	2009	75.0938	75.5104	2009	Not at all	Yes				6-15 years	20		20
SCC013	MODERATE (1-2 PPD)			EVER	EVER	2005	42.6736
SCC080	HIST			EVER	EVER	2004	36.5625
SCC093	MODERATE (1-2 PPD)			EVER	EVER	2010	0.536806
SCC057	HEAVY (> 2 PPD)			EVER	EVER	1999	51.375
SCC005	HIST			EVER	EVER	2009	13.1889	13.7306	2009	Not at all	Yes				0-1 month	40		16
SCC105		FORMER USER/QUIT >1 YR	NEVER USED	EVER	EVER	2011	26.5264
SCC071	HIST			EVER	EVER	2009	34.8451	35.3868	2009	Not at all	Yes				More than 15 years	30		19
SCC078	HIST			EVER	EVER	2012	-383.389
SCC066	HIST			NEVER	EVER	2009	29.0014	29.3764	2009		No
SCC024	HIST			EVER	EVER	2010	9.52708
SCC046	HIST			EVER	EVER	2008	145.626
SCC062	MODERATE (1-2 PPD)			EVER	EVER	2008	48.5486
SCC085	HIST			EVER	EVER	2006	105.521
SCC039	HIST			EVER	EVER	2009	48.0764	48.5347	2009	Not at all	Yes				More than 15 years	20		13
SCC089	HEAVY (> 2 PPD)			EVER	EVER	1998	77.375
SCC051	MODERATE (1-2 PPD)			EVER	EVER	2009	27.4514	27.8264	2009	Not at all	Yes				2-6 months	20		20
SCC098	HIST			EVER	EVER	2009	64.9028	65.5278	2009	Not at all	Yes				1-5 years	26		15
SCC045	HIST			EVER	EVER	2007	55.4375
SCC002	HIST			EVER	EVER	1998	31
SCC029	HIST			EVER	EVER	2007	61.4062
SCC038		FORMER USER/QUIT >1 YR	NEVER USED	EVER	EVER	2011	28.6979
SCC058	HIST			EVER	EVER	2009	0.486111
SCC041	HIST			EVER	EVER	2010	29.9792	30.4792	2010	Not at all	Yes				More than 15 years	20		19
SCC055	MODERATE (1-2 PPD)			EVER	EVER	2017	51.375
SCC017	HIST			EVER	EVER	2010	6.79583	7.37917	2010	Not at all	Yes				More than 15 years	20		14
SCC076	CIGAR/PIPE			EVER	EVER	2009	175.167	175.626	2009	Not at all	Yes				More than 15 years	10		20
SCC084	MODERATE (1-2 PPD)			EVER	EVER	2000	-1505
SCC069	HEAVY (> 2 PPD)			EVER	EVER	2010	55.5521
SCC079	HIST			NEVER	EVER	2010	115.958	110.374	2010		No	Infrequently or never	Yes, previously but not now
SCC073	MODERATE (1-2 PPD)			EVER	EVER	2007	64.1347	64.5097	2007	Every day	Yes				0-1 month	30		15
SCC030	MODERATE (1-2 PPD)			EVER	EVER	2000	0.569444
SCC059	HIST			EVER	EVER	2005	33.375
SCC008	HIST			EVER	EVER	2000	51
SCC036	HIST			EVER	EVER	1998	103.441
SCC083	HIST			EVER	EVER	2005	74.5868
SCC050	HIST			EVER	EVER	2006	44.375
SCC016	CIGAR/PIPE			MISSING	EVER	2005	46.4194
SCC100	HIST			EVER	EVER	2010	47.4264
SCC096	HIST			EVER	EVER	2009	114.669
SCC074	MODERATE (1-2 PPD)			EVER	EVER	2008	14.8576	15.3576	2008	Not at all	Yes				2-6 months	30		15
SCC056	HIST			EVER	EVER	2006	84.6632
SCC022	UNKNOWN			EVER	EVER	2007	77.5028
SCC032	HEAVY (> 2 PPD)			EVER	EVER	1998	-376.625
SCC021	HIST			EVER	EVER	2007	94.5382
SCC090	CIGARETTES NOS			EVER	EVER	2009	29.3153	29.6903	2009	Not at all	Yes				2-6 months	20		22
SCC088	HIST			EVER	EVER	2009	55.4896
SCC010	HIST			EVER	EVER	1999	118.375
SCC053	HIST			EVER	EVER	2005	68.3993
SCC026	HIST			EVER	EVER	1999	51
SCC012	HIST			EVER	EVER	2004	70.4167
SCC107	HIST			EVER	EVER	2005	33.5938
SCC004	NONE			EVER	EVER	2009	-2003.16	-2002.62	2009	Not at all	Yes				6-15 years	30		19
SCC023	MODERATE (1-2 PPD)			EVER	EVER	2008	54.0035	54.4618	2008	Every day	Yes				I currently smoke regularly	30		15
SCC086	HIST			EVER	EVER	1999	49.375
SCC028	HIST			EVER	EVER	2010	50.0465	50.4736	2010	Not at all	Yes				6-15 years	15		15
SCC054	HIST			EVER	EVER	2000	49.5694
SCC065	HIST			EVER	EVER	2010	432.19	432.578	2010	Not at all	Yes				More than 15 years	15		18
SCC015	HIST			EVER	EVER	2009	44.125	44.6667	2009	Not at all	Yes				More than 15 years	20		16
SCC018	HIST			EVER	EVER	1999	45
SCC035		FORMER USER/QUIT >1 YR	NEVER USED	EVER	EVER	2010	326.201	326.785	2010	Not at all	Yes				More than 15 years	80		18
SCC087	HIST			EVER	EVER	2005	56.375
SCC042	HIST			EVER	EVER	2008	97.5389
SCC014	HEAVY (> 2 PPD)			EVER	EVER	1999	-1754.62
SCC108	HIST			EVER	EVER	2005	63.375
SCC068	HIST			EVER	EVER	1999	13
SCC044	MODERATE (1-2 PPD)			EVER	EVER	2006	43.375
SCC007	HIST			EVER	EVER	1999	45.375
SCC063	HIST			NEVER	EVER	2009	59.0306	59.4056	2009		No
SCC001	MODERATE (1-2 PPD)			EVER	EVER	2008	68.1174	68.4924	2008	Not at all	Yes				0-1 month	20		8
SCC102	MODERATE (1-2 PPD)			EVER	EVER	2007	0.392361
SCC033	HIST			EVER	EVER	1997	67
SCC092	UNKNOWN			EVER	EVER	2010	38.934	39.5174	2010	Not at all	Yes				1-5 years	20		26
SCC104	HIST			EVER	EVER	2005	53.5312
SCC060	CIGARETTES NOS			EVER	EVER	2007	0.392361
SCC077	HIST			EVER	EVER	2009	12.9896	13.3646	2009	Not at all	Yes				More than 15 years	60		21
SCC095	HIST			EVER	EVER	2004	77.6111
SCC052	MODERATE (1-2 PPD)			EVER	EVER	2008	49.5979
SCC082		FORMER USER/QUIT 1 YR	NEVER USED	EVER	EVER	2012	-341.542
SCC070	HIST			EVER	EVER	2009	40.1125	40.4667	2009	Not at all	Yes				More than 15 years	20		18
SCC047	HIST			EVER	EVER	2008	28.9757	29.3924	2008	Not at all	Yes				6-15 years	20		18
SCC011		FORMER USER/QUIT >1 YR	NEVER USED	EVER	EVER	2011	49.4306
SCC067		FORMER USER/QUIT >1 YR	UNKNOWN/NOT STATED/NO SPECIFICS	EVER	EVER	2011	32.4368
SCC006	LIGHT (< 1 PPD)			EVER	EVER	2007	127.649
SCC081		CURRENT USER	NEVER USED	EVER	EVER	2011	21.7049
SCC099	HIST			EVER	EVER	1999	55.375
SCC097		FORMER USER/QUIT >1 YR	NEVER USED	EVER		2011	36.4132	-1672.59	2016	Not at all	Yes	Infrequently or never	Infrequently or never	10 years or more		10		17
SCC075	MODERATE (1-2 PPD)			EVER	EVER	2004	48.375
SCC043	HIST			EVER	EVER	2010	61.5382
SCC072	HEAVY (> 2 PPD)	CURRENT USER	CURRENT USER	EVER	EVER	2007	1557.5
SCC049		CURRENT USER	NEVER USED	EVER	EVER	2011	56.5299
SCC106		FORMER USER/QUIT >1 YR	NEVER USED	EVER	EVER	2010	106.479
SCC003	HIST			EVER	EVER	1998	60.4861

## Sheet: Tumor Cellularity
sample_name	tumor_cellularity_percentage
SCC070	75
SCC080	85
SCC012	83
SCC093	70
SCC056	99
SCC037	75
SCC006	98
SCC052	70
SCC102	97
SCC045	80
SCC106	70
SCC027	80
SCC028	85
SCC013	70
SCC095	80
SCC016	70
SCC053	80
SCC104	70
SCC083	80
SCC107	80
SCC068	NA
SCC084	NA
SCC033	NA
SCC002	NA
SCC003	NA
SCC036	NA
SCC018	NA
SCC026	NA
SCC030	NA
SCC054	NA
SCC094	NA
SCC034	NA
SCC008	NA
SCC101	80
SCC075	85
SCC059	75
SCC087	80
SCC108	75
SCC004	85
SCC099	75
SCC007	70
SCC009	80
SCC089	70
SCC091	70
SCC014	70
SCC031	75
SCC057	75
SCC086	85
SCC103	80
SCC010	70
SCC032	75
SCC044	75
SCC046	70
SCC029	70
SCC022	95
SCC021	98
SCC060	90
SCC055	75
SCC047	70
SCC062	75
SCC085	94
SCC005	70
SCC050	80
SCC066	80
SCC063	70
SCC040	75
SCC088	70
SCC077	70
SCC051	70
SCC076	70
SCC039	80
SCC061	95
SCC090	70
SCC019	80
SCC098	80
SCC058	90
SCC096	85
SCC001	90
SCC023	80
SCC073	70
SCC074	85
SCC042	70
SCC078	80
SCC015	80
SCC064	80
SCC082	80
SCC081	85
SCC071	80
SCC079	75
SCC069	80
SCC092	75
SCC048	70
SCC041	75
SCC017	80
SCC043	70
SCC065	70
SCC067	80
SCC011	75
SCC024	75
SCC100	80
SCC038	70
SCC097	80
SCC035	90
SCC020	85
SCC049	80
SCC072	80
SCC105	80
SCC025	85
