# Supplementary material for: Proteogenomic landscape of squamous cell lung cancer
Source: Nat Commun. 2019 Aug 8;10:3578. doi: 10.1038/s41467-019-11452-x (PMC6687710; doi:10.1038/s41467-019-11452-x)
Supplement: Supplementary file 6 — Supplementary Data 3 [file 41467_2019_11452_MOESM6_ESM.xlsx]

## Sheet: Protein Extraction Digestion
TissueID	Batch	Run.order	Date.of.protein.extraction	Tissue.Appearance	Protein.Amount..mg.	Digested.Protein.Amount..mg.	Trypsin.Amount..ug.	Extra.Protein.Amount..mg.	Trypsin.lot.number	Additional.reagents	Digestion.Start.Time	Digestion.End.Time
SCC015	1	1	20160229		1.6	1	40	0.6	R5E15825	NA	15:37:00	11:22:00
SCC047	1	2	20160229	Pink	2	1	40	1	R5E15825	NA	15:37:00	11:22:00
SCC024	1	3	20160229	Pink	1.9	1	40	0.9	R5E15825	NA	15:37:00	11:22:00
SCC050	1	4	20160229		1.3	1	40	0.3	R5E15825	NA	15:37:00	11:22:00
SCC071	1	5	20160229		2.4	1	40	1.4	R5E15825	NA	15:37:00	11:22:00
SCC045	1	6	20160229		1.5	1	40	0.5	R5E15825	NA	15:37:00	11:22:00
SCC037	1	7	20160229	Light Pink	2.2	1	40	1.2	R5E15825	NA	15:37:00	11:22:00
SCC034	1	8	20160229	Light Pink	1.4	1	40	0.4	R5E15825	NA	15:37:00	11:22:00
SCC097	1	9	20160229		0.9	0.9	35	0	R5E15825	NA	15:37:00	11:22:00
SCC041	1	10	20160229	Light Pink	1.6	1	40	0.6	R5E15825	NA	15:37:00	11:22:00
SCC096	1	11	20160229		1.1	1.1	42.1	0	R5E15825	NA	15:37:00	11:22:00
SCC039	1	12	20160229	Light Pink	2.1	1	40	1.1	R5E15825	NA	15:37:00	11:22:00
SCC038	2	13	20160301	Light Pink	2	1	40	1	R5E15825	NA	13:26:00	11:34:00
SCC020	2	14	20160301	Light Pink	2	1	40	1	R5E15825	NA	13:26:00	11:34:00
SCC065	2	15	20160301		1.6	1	40	0.6	R5E15825	NA	13:26:00	11:34:00
SCC025	2	16	20160301	Light Pink	1.8	1	40	0.8	R5E15825	NA	13:26:00	11:34:00
SCC031	2	17	20160301	Light Pink	2.3	1	40	1.3	R5E15825	NA	13:26:00	11:34:00
SCC032	2	18	20160301	Light Pink	2.1	1	40	1.1	R5E15825	NA	13:26:00	11:34:00
SCC070	2	19	20160301		1.9	1	40	0.9	R5E15825	NA	13:26:00	11:34:00
SCC029	2	20	20160301	Light Pink	2.1	1	40	1.1	R5E15825	NA	13:26:00	11:34:00
SCC101	2	21	20160301		2.4	1	40	1.4	R5E15825	NA	13:26:00	11:34:00
SCC081	2	22	20160301	black Pellet/Light Pink	2.1	1	40	1.1	R5E15825	NA	13:26:00	11:34:00
SCC008	2	23	20160301		1.3	1	40	0.3	R5E15825	NA	13:26:00	11:34:00
SCC022	2	24	20160301		1.9	1	40	0.9	R5E15825	NA	13:26:00	11:34:00
SCC107	3	25	20160302	black Pellet/Light Pink	1.3	1	40	0.3	R5E15825	NA	13:15:00	10:45:00
SCC088	3	26	20160302		1.6	1	40	0.6	R5E15825	NA	13:15:00	10:45:00
SCC108	3	27	20160302		1.1	1	40	0.1	R5E15825	NA	13:15:00	10:45:00
SCC042	3	28	20160302		1.7	1	40	0.7	R5E15825	NA	13:15:00	10:45:00
SCC076	3	29	20160302		1.2	1	40	0.2	R5E15825	NA	13:15:00	10:45:00
SCC075	3	30	20160302		1.3	1	40	0.3	R5E15825	NA	13:15:00	10:45:00
SCC018	3	31	20160302	black Pellet/Light Pink	1	1	40	0	R5E15825	NA	13:15:00	10:45:00
SCC080	3	32	20160302		0.9	0.9	36	0	R5E15825	NA	13:15:00	10:45:00
SCC046	3	33	20160302	Light Pink	1.8	1	40	0.8	R5E15825	NA	13:15:00	10:45:00
SCC048	3	34	20160302	Light Pink	1.6	1	40	0.6	R5E15825	NA	13:15:00	10:45:00
SCC044	3	35	20160302	Light Pink	2.2	1	40	1.2	R5E15825	NA	13:15:00	10:45:00
SCC053	3	36	20160302	black Pellet/Light Pink	1.5	1	40	0.5	R5E15825	NA	13:15:00	10:45:00
SCC005	4	37	20160303		1.8	1	40	0.8	R5E15825	NA	13:54:00	11:12:00
SCC011	4	38	20160303		0.9	0.9	36	0	R5E15825	NA	13:54:00	11:12:00
SCC049	4	39	20160303	bloody	2.6	1	40	1.6	R5E15825	NA	13:54:00	11:12:00
SCC040	4	41	20160303	black Pellet/Light Pink	1.8	1	40	0.8	R5E15825	NA	13:54:00	11:12:00
SCC069	4	42	20160303		1.7	1	40	0.7	R5E15825	NA	13:54:00	11:12:00
SCC095	4	43	20160303		1.8	1	40	0.8	R5E15825	NA	13:54:00	11:12:00
SCC035	4	44	20160303	black Pellet	1.2	1	40	0.2	R5E15825	NA	13:54:00	11:12:00
SCC102	4	45	20160303		1.3	1	40	0.3	R5E15825	NA	13:54:00	11:12:00
SCC007	4	46	20160303		1.2	1	40	0.2	R5E15825	NA	13:54:00	11:12:00
SCC086	4	48	20160303		1.8	1	40	0.8	R5E15825	NA	13:54:00	11:12:00
SCC064	5	49	20160307		1.8	1	40	0.8	R5E15825	NA	13:34:00	11:15:00
SCC062	5	50	20160307	Pink	2.3	1	40	1.3	R5E15825	NA	13:34:00	11:15:00
SCC093	5	51	20160307	blue particles	1.4	1	40	0.4	R5E15825	NA	13:34:00	11:15:00
SCC103	5	52	20160307		1.5	1	40	0.5	R5E15825	NA	13:34:00	11:15:00
SCC014	5	53	20160307		1.5	1	40	0.5	R5E15825	NA	13:34:00	11:15:00
SCC066	5	54	20160307	Pink	2.2	1	40	1.2	R5E15825	NA	13:34:00	11:15:00
SCC012	5	55	20160307	black pellet / light pink	1.5	1	40	0.5	R5E15825	NA	13:34:00	11:15:00
SCC051	5	56	20160307	Light Pink	1.2	1	40	0.2	R5E15825	NA	13:34:00	11:15:00
SCC087	5	57	20160307		1.7	1	40	0.7	R5E15825	NA	13:34:00	11:15:00
SCC092	5	58	20160307		1.6	1	40	0.6	R5E15825	NA	13:34:00	11:15:00
SCC009	5	59	20160307	Light Pink	1.6	1	40	0.6	R5E15825	NA	13:34:00	11:15:00
SCC074	5	60	20160307	blue particles / light pink	1.6	1	40	0.6	R5E15825	NA	13:34:00	11:15:00
SCC063	6	61	20160308	Light Pink	1.9	1	40	0.9	R5E15825	NA	12:38:00	11:35:00
SCC052	6	62	20160308	black pellet/pink	2.5	1	40	1.5	R5E15825	NA	12:38:00	11:35:00
SCC013	6	63	20160308	black Pellet/Light Pink	1.8	1	40	0.8	R5E15825	NA	12:38:00	11:35:00
SCC043	6	64	20160308		1.7	1	40	0.7	R5E15825	NA	12:38:00	11:35:00
SCC104	6	65	20160308	Light Pink	1.5	1	40	0.5	R5E15825	NA	12:38:00	11:35:00
SCC006	6	67	20160308		1.4	1	40	0.4	R5E15825	NA	12:38:00	11:35:00
SCC019	6	68	20160308	pink	1.5	1	40	0.5	R5E15825	NA	12:38:00	11:35:00
SCC089	6	69	20160308		1.7	1	40	0.7	R5E15825	NA	12:38:00	11:35:00
SCC021	6	70	20160308		1.7	1	40	0.7	R5E15825	NA	12:38:00	11:35:00
SCC090	6	71	20160308		1.5	1	40	0.5	R5E15825	NA	12:38:00	11:35:00
SCC099	6	72	20160308		1.2	1	40	0.2	R5E15825	NA	12:38:00	11:35:00
SCC023	7	73	20160309	Light Pink	1.5	1	40	0.5	R5E15825	NA	15:25:00	11:20:00
SCC017	7	74	20160309		1.8	1	40	0.8	R5E15825	NA	15:25:00	11:20:00
SCC079	7	75	20160309	Light Pink	1.6	1	40	0.6	R5E15825	NA	15:25:00	11:20:00
SCC084	7	76	20160309		1.1	1	40	0.1	R5E15825	NA	15:25:00	11:20:00
SCC100	7	77	20160309	Light Pink	1.5	1	40	0.5	R5E15825	NA	15:25:00	11:20:00
SCC073	7	78	20160309		1.7	1	40	0.7	R5E15825	NA	15:25:00	11:20:00
SCC098	7	79	20160309		1.4	1	40	0.4	R5E15825	NA	15:25:00	11:20:00
SCC055	7	80	20160309	Light Pink	1.5	1	40	0.5	R5E15825	NA	15:25:00	11:20:00
SCC083	7	81	20160309	black Pellet/Light Pink	1.5	1	40	0.5	R5E15825	NA	15:25:00	11:20:00
SCC036	7	83	20160309		1.5	1	40	0.5	R5E15825	NA	15:25:00	11:20:00
SCC057	7	84	20160309		1.3	1	40	0.3	R5E15825	NA	15:25:00	11:20:00
SCC026	8	85	20160310	pink	1.3	1	40	0.3	R5E15825	NA	13:00:00	11:25:00
SCC082	8	86	20160310	Light Pink	1.9	1	40	0.9	R5E15825	NA	13:00:00	11:25:00
SCC105	8	87	20160310		1.6	1	40	0.6	R5E15825	NA	13:00:00	11:25:00
SCC058	8	88	20160310		2.3	1	40	1.3	R5E15825	NA	13:00:00	11:25:00
SCC004	8	89	20160310		1.5	1	40	0.5	R5E15825	NA	13:00:00	11:25:00
SCC059	8	90	20160310		1.6	1	40	0.6	R5E15825	NA	13:00:00	11:25:00
SCC002	8	92	20160310	dark black pellet/light pink	1.8	1	40	0.8	R5E15825	NA	13:00:00	11:25:00
SCC027	8	93	20160310	Pink	1.9	1	40	0.9	R5E15825	NA	13:00:00	11:25:00
SCC003	8	95	20160310		2.3	1	40	1.3	R5E15825	NA	13:00:00	11:25:00
SCC028	8	96	20160310	black pellet/pink	1.8	1	40	0.8	R5E15825	NA	13:00:00	11:25:00
SCC072	9	97	20160314		1.8	1	40	0.8	R5E15825	NA	14:34:00	11:35:00
SCC016	9	98	20160314		1.5	1	40	0.5	R5E15825	NA	14:34:00	11:35:00
SCC030	9	99	20160314	black pellet / light pink	1.3	1	40	0.3	R5E15825	NA	14:34:00	11:35:00
SCC010	9	100	20160314		1.6	1	40	0.6	R5E15825	NA	14:34:00	11:35:00
SCC060	9	102	20160314		1.7	1	40	0.7	R5E15825	NA	14:34:00	11:35:00
SCC001	9	103	20160314		2.1	1	40	1.1	R5E15825	NA	14:34:00	11:35:00
SCC033	9	104	20160314	black pellet / pink	1.7	1	40	0.7	R5E15825	NA	14:34:00	11:35:00
SCC078	9	105	20160314	Pink	1.3	1	40	0.3	R5E15825	NA	14:34:00	11:35:00
SCC085	9	106	20160314		2.1	1	40	1.1	R5E15825	NA	14:34:00	11:35:00
SCC054	9	108	20160314		0.9	0.9	36	0	R5E15825	NA	14:34:00	11:35:00
SCC061	10	109	20160315		1.8	1	40	0.8	R5E15825	NA	12:23:00	11:20:00
SCC091	10	110	20160315		2.1	1	40	1.1	R5E15825	NA	12:23:00	11:20:00
SCC106	10	111	20160315	black pellet	1.5	1	40	0.5	R5E15825	NA	12:23:00	11:20:00
SCC067	10	112	20160315	black pellet/pink	1.7	1	40	0.7	R5E15825	NA	12:23:00	11:20:00
SCC094	10	113	20160315		1.3	1	40	0.3	R5E15825	NA	12:23:00	11:20:00
SCC056	10	114	20160315		1.4	1	40	0.4	R5E15825	NA	12:23:00	11:20:00
SCC068	10	115	20160315		1.8	1	40	0.8	R5E15825	NA	12:23:00	11:20:00
SCC077	10	116	20160315	Light Pink	2.2	1	40	1.2	R5E15825	NA	12:23:00	11:20:00

## Sheet: TMT Channel Crosstalk
Average %	126	127	128	129	130	131
Batch01-126		8.43874	0.26868	0.00283277	0.00370104	0.0151966
Batch01-127	0.776925		8.57136	0.288645	0.00196299	0.00983119
Batch01-128	0.0621121	1.35328		6.22524	0.0919662	0.00768948
Batch01-129	0.0375573	0.138098	1.9039		6.31097	0.122285
Batch01-130	0.0215509	0.0615145	0.195735	3.13623		4.08797
Batch01-131	0.00950471	0.03705	0.0408358	0.140233	2.96043
Batch02-126		8.48481	0.284958	0.007511	0.010769	0.066743
Batch02-127	0.780087		8.50833	0.291318	0.002865	0.021341
Batch02-128	0.028753	1.29078		6.22585	0.100851	0.004716
Batch02-129	0.004339	0.033793	1.73162		6.34236	0.13752
Batch02-130	0.002085	0.011675	0.14555	3.14032		4.10027
Batch02-131	0.00214	0.009006	0.018711	0.152575	2.95857
Batch03-126		8.49805	0.282069	0.00908947	0.00566542	0.0881896
Batch03-127	0.779552		8.55367	0.298593	0.00248677	0.0461465
Batch03-128	0.0429845	1.28988		6.22602	0.100928	0.0234643
Batch03-129	0.011456	0.0351525	1.73377		6.35351	0.156529
Batch03-130	0.00531451	0.0111273	0.128399	3.12351		4.08847
Batch03-131	0.00239041	0.00636882	0.0102243	0.12445	2.98253
Batch04-126		8.5042	0.271962	0.006	0.022734	0.051326
Batch04-127	0.755328		8.5386	0.298019	0.009624	0.017152
Batch04-128	0.026942	1.30555		6.24767	0.110312	0.005
Batch04-129	0.01591	0.042964	1.73806		6.31371	0.136095
Batch04-130	0.005736	0.011017	0.129124	3.14647		4.11392
Batch04-131	0.003879	0.011139	0.011051	0.099788	2.98008
Batch05-126
Batch05-127	0.539471		8.52762	0.279409	0.004339	0.026895
Batch05-128	0.006462	1.29934		6.2294	0.10712	0.009907
Batch05-129	0.000582	0.063789	1.7813		6.33877	0.145926
Batch05-130	0.006284	0.025944	0.166063	3.12881		4.10484
Batch05-131	0.000299	0.012481	0.014945	0.099495	2.96639
Batch06-126		8.54616	0.278311	0.000575	0.006033	0.042542
Batch06-127	0.813447		8.58132	0.286562	0.002768	0.018312
Batch06-128	0.060534	1.30688		6.23186	0.09609	0.009619
Batch06-129	0.015004	0.057092	1.73555		6.35114	0.135466
Batch06-130	0.00474	0.017498	0.129167	3.1211		4.10749
Batch06-131	0.002569	0.0096	0.011931	0.113111	2.9691
Batch07-126		8.51248	0.264727	0.00335	0.010257	0.024567
Batch07-127	0.773796		8.55068	0.288755	0.005031	0.005968
Batch07-128	0.03737	1.28927		6.2278	0.100971	0.003043
Batch07-129	0.008532	0.025874	1.71565		6.33676	0.132428
Batch07-130	0.003575	0.010825	0.134177	3.12637		4.10903
Batch07-131	0.004834	0.00654	0.014491	0.112549	2.97096
Batch08-126		8.50275	0.271173	0.003166	0.00898	0.034004
Batch08-127	0.688915		8.54926	0.292669	0.003802	0.006988
Batch08-128	0.01976	1.29904		6.20046	0.101804	0.002395
Batch08-129	0.006642	0.041126	1.75306		6.33596	0.131497
Batch08-130	0.002858	0.015061	0.132373	3.12929		4.10226
Batch08-131	0.001264	0.007654	0.008586	0.103851	2.96326
Batch09-126		8.52602	0.258672	0.000369	0.000157	0.001613
Batch09-127	0.69434		8.57544	0.28465	0.000207	0.001119
Batch09-128	0.033926	1.24418		6.21366	0.092274	0.000531
Batch09-129	0.007156	0.040961	1.75079		6.34526	0.12512
Batch09-130	0.003935	0.010359	0.176947	3.0666		4.10463
Batch09-131	0.000808	0.005876	0.01626	0.114404	2.87164
Batch10-126		8.49377	0.274754	0.000773485	0.00241244	0.0488187
Batch10-127	0.706136		8.52358	0.281005	0.000966005	0.0159505
Batch10-128	0.0307341	1.24703		6.18162	0.0898829	0.00703906
Batch10-129	0.00669535	0.0295967	1.67742		6.28051	0.132066
Batch10-130	0.00297711	0.00704386	0.126395	3.08002		4.08794
Batch10-131	0.00187556	0.00368253	0.00661818	0.127219	2.90529
Batch11-126		8.51529	0.274652	0.005391	0.005283	0.02971
Batch11-127	0.733665		8.53888	0.299285	0.002192	0.011368
Batch11-128	0.03795	1.24764		6.20367	0.098023	0.003018
Batch11-129	0.007352	0.044423	1.67182		6.30347	0.132546
Batch11-130	0.011003	0.018008	0.136824	3.05275		4.08928
Batch11-131	0.001705	0.008287	0.006587	0.115282	2.87576
Batch12-126		8.51333	0.278129	0.00208348	0.00106678	0.0577672
Batch12-127	0.714469		8.54567	0.288099	0.000543144	0.016114
Batch12-128	0.037428	1.25195		6.19719	0.100215	0.00548203
Batch12-129	0.00685124	0.0392894	1.66984		6.34304	0.138554
Batch12-130	0.00126954	0.00556717	0.136187	3.06262		4.1262
Batch12-131	0.0011053	0.00528966	0.00806988	0.114241	2.87677
Batch13-126		8.44838	0.257623	0.021392	0.031681	0.133523
Batch13-127	0.730824		8.52229	0.294954	0.021766	0.063349
Batch13-128	0.024963	1.16941		6.15762	0.086475	0.022219
Batch13-129	0.010766	0.033224	1.68676		6.27006	0.131441
Batch13-130	0.003876	0.009415	0.12474	3.01624		4.04309
Batch13-131	0.000994	0.006529	0.013568	0.081633	2.84901
Batch14-126		8.45279	0.241665	0.005483	0.007766	0.076787
Batch14-127	0.723837		8.56944	0.266002	0.002828	0.017872
Batch14-128	0.025282	1.19459		6.18361	0.075651	0.009982
Batch14-129	0.009688	0.043604	1.64994		6.29539	0.119767
Batch14-130	0.00183	0.005116	0.115411	3.06616		4.10758
Batch14-131	0.000811	0.004164	0.004457	0.089822	2.86808
Batch15-126		8.48324	0.258404	0.000443	0.004027	0.04257
Batch15-127	0.711031		8.55047	0.278367	0.001209	0.009519
Batch15-128	0.028416	1.23099		6.21893	0.095806	0.002893
Batch15-129	0.005024	0.042926	1.64741		6.3568	0.125948
Batch15-130	0.001915	0.006193	0.117107	3.06416		4.11012
Batch15-131	0.001467	0.003243	0.004528	0.093433	2.88149
Batch16-126		8.5272	0.267804	0.000715	0.002135	0.026603
Batch16-127	0.712625		8.56431	0.277528	0.001224	0.008338
Batch16-128	0.028533	1.22979		6.19482	0.10278	0.003459
Batch16-129	0.006865	0.030616	1.65046		6.31536	0.125136
Batch16-130	0.003348	0.008246	0.116618	3.04481		4.11544
Batch16-131	0.001166	0.00499	0.006378	0.127497	2.90223
Batch17-126		8.50741	0.263542	0.001322	0.000865	0.005225
Batch17-127	0.699923		8.59069	0.288854	0.002483	0.002033
Batch17-128	0.020963	1.26075		6.21127	0.098989	0.001127
Batch17-129	0.004071	0.039515	1.63213		6.32074	0.122664
Batch17-130	0.002033	0.013046	0.113883	3.03076		4.11573
Batch17-131	0.002052	0.006832	0.005038	0.099595	2.87859
Batch18-126		8.49661	0.254233	0.001627	0.000557	0.040145
Batch18-127	0.710856		8.57004	0.274171	0.001811	0.011374
Batch18-128	0.016482	1.22341		6.21118	0.098946	0.002766
Batch18-129	0.00456	0.022311	1.64586		6.32207	0.126005
Batch18-130	0.000687	0.004578	0.108059	3.03394		4.09354
Batch18-131	0.001436	0.003615	0.005807	0.093569	2.87689
Batch19-126		8.53281	0.234071	0.000316659	3.40385e-05	0.000200767
Batch19-127	0.698454		8.60593	0.25268	0.000435394	0.000195171
Batch19-128	0.0333727	1.21995		6.23735	0.0808768	0.000496898
Batch19-129	0.00210101	0.0308036	1.61811		6.34357	0.103098
Batch19-130	0.000758761	0.00292854	0.120775	3.03645		4.11269
Batch19-131	0.000188564	0.00222843	0.00345144	0.0964329	2.85293
Batch20-126		8.50653	0.23268	0.000586386	0.000290942	0.00133113
Batch20-127	0.687587		8.55552	0.250769	0.000720182	0.000427135
Batch20-128	0.0128575	1.18889		6.26744	0.0791174	0.000364154
Batch20-129	0.00175853	0.0155505	1.60494		6.3383	0.0990754
Batch20-130	0.000566852	0.0026915	0.101755	3.05509		4.10272
Batch20-131	0.000476213	0.00226344	0.00235059	0.0795459	2.83683
Batch21-126		8.56217	0.241484	0.001412	0.001215	0.011388
Batch21-127	0.658762		8.57377	0.26183	0.000611	0.001088
Batch21-128	0.023707	1.19955		6.2674	0.074526	0.000617
Batch21-129	0.001179	0.02544	1.61124		6.35356	0.102661
Batch21-130	0.000933	0.002541	0.108768	3.05836		4.1243
Batch21-131	0.00067	0.001575	0.002786	0.103182	2.85895
Batch22-126		8.5455	0.231557	0.00076	1.62e-05	6.45e-05
Batch22-127	0.726512		8.60408	0.255282	4.36e-05	6.2e-05
Batch22-128	0.023885	1.22034		6.25751	0.072893	0.000103
Batch22-129	0.004485	0.041644	1.62151		6.32599	0.100925
Batch22-130	0.007865	0.007781	0.112684	3.01149		4.09518
Batch22-131	0.000182	0.003077	0.003782	0.112954	2.87371
Batch23-126		8.52969	0.250521	0.000192	2.28e-05	0.000242
Batch23-127	0.960397		8.57863	0.261135	0.000145	0.000283
Batch23-128	0.117945	1.23816		6.26025	0.071604	0.000495
Batch23-129	0.041334	0.080621	1.68593		6.36835	0.107629
Batch23-130	0.010219	0.013602	0.13206	3.01529		4.1048
Batch23-131	0.005179	0.005893	0.007071	0.140566	2.8694
Batch24-126		8.52908	0.263192	0.009836	0.004259	0.039309
Batch24-127	0.609177		8.53438	0.268472	0.001204	0.006238
Batch24-128	0.007819	0.244424	1.57072		6.35807	0.1112
Batch24-129	0.004489	1.209		6.14144	0.073418	0.000457
Batch24-130	0.002236	0.028732	0.218248	3.08842		4.10282
Batch24-131	0.004327	0.022942	0.028792	0.083737	2.87213
Batch25-126		8.52588	0.264648	0.002611	0.010205	0.083939
Batch25-127	0.712711		8.54963	0.279245	0.002926	0.021879
Batch25-128	0.017713	1.21188		6.25175	0.094208	0.007651
Batch25-129	0.008254	0.032788	1.6372		6.34696	0.115123
Batch25-130	0.002049	0.009112	0.103939	3.00512		4.0843
Batch25-131	0.001741	0.006044	0.006424	0.098546	2.82965
Batch26-126		8.54159	0.240815	0.003281	0.005205	0.04468
Batch26-127	0.673229		8.56742	0.268751	0.001026	0.00563
Batch26-128	0.016062	1.19013		6.23329	0.080603	0.002776
Batch26-129	0.005144	0.025062	1.59366		6.37232	0.117801
Batch26-130	0.001964	0.010033	0.104026	3.03708		4.08422
Batch26-131	0.001035	0.00512	0.007009	0.090393	2.86109
Batch27-126		8.50191	0.247765	0.003908	0.002118	0.062345
Batch27-127	0.713362		8.52879	0.262988	0.000662	0.017298
Batch27-128	0.013053	1.19004		6.27114	0.081206	0.003002
Batch27-129	0.003237	0.007502	1.5165		6.32939	0.098895
Batch27-130	0.002072	0.003043	0.074807	3.0672		4.09796
Batch27-131	0.001507	0.002769	0.00197	0.232413	2.97643
Batch28-126		8.51229	0.235602	0.02269	0.051259	0.157121
Batch28-127	0.780504		8.53857	0.296027	0.01836	0.046251
Batch28-128	0.062728	1.24199		6.24166	0.120214	0.054021
Batch28-129	0.022912	0.040028	1.6725		6.34786	0.16407
Batch28-130	0.007523	0.011254	0.120746	3.00954		4.08046
Batch28-131	0.011618	0.014826	0.032936	0.150905	2.87335
Batch29-126		8.49133	0.262391	0.020406	0.020128	0.128896
Batch29-127	0.736981		8.52099	0.275926	0.005028	0.034906
Batch29-128	0.027516	0.099997	1.55786		6.33466	0.142419
Batch29-129	0.036521	1.22083		6.1768	0.088138	0.027315
Batch29-130	0.00796	0.012401	0.230441	3.0656		4.08657
Batch29-131	0.002135	0.003431	0.017491	0.061564	2.82431

## Sheet: TMT Expression
ProteinGroup	Accession	Accession_RNA	Accession_Protein	GeneID	Symbol	Alias	Type	Location	Description	Pool_TMT01-126	Pool_TMT01-127	SCC015	SCC047	SCC024	SCC050	Pool_TMT02-126	SCC071	Pool_TMT02-128	SCC045	SCC037	SCC034	Pool_TMT03-126	SCC097	SCC041	Pool_TMT03-129	SCC096	SCC039	Pool_TMT04-126	SCC038	SCC020	SCC065	Pool_TMT04-130	SCC025	Pool_TMT05-126	SCC031	SCC032	SCC070	SCC029	Pool_TMT05-131	Pool_TMT06-126	Pool_TMT06-127	SCC101	SCC081	SCC008	SCC022	Pool_TMT07-126	SCC107	Pool_TMT07-128	SCC088
1	NP_060547.2	NM_018077	NP_060547	55131	RBM28	ANES	protein-coding	7q32.1	RNA binding motif protein 28	17.2738	17.2772	16.8896	17.1895	16.8924	17.3008	17.2738	17.2345	17.3544	17.0974	16.9076	17.1284	17.2738	17.3291	17.0441	17.258	17.0605	17.0704	17.2738	17.0271	16.9623	17.5571	17.4399	17.2311	17.2738	17.4045	17.1838	17.0988	17.5784	17.4056	17.2738	17.4487	17.2049	17.1853	17.0742	17.3712	17.2738	17.2056	17.3106	17.6201
2	NP_060416.1	NM_017946	NP_060416	55033	FKBP14	EDSKMH FKBP22 IPBP12	protein-coding	7p14.3	FK506 binding protein 14	16.1921	16.1129	16.9388	15.9853	16.4801	16.4523	16.1921	16.6596	16.6214	16.6971	16.7154	16.4261	16.1921	16.139	16.401	16.2778	16.4958	16.4329	16.1921	16.1608	15.9145	15.9584	16.141	16.0133	16.1921	16.244	15.9751	16.65	16.3995	16.3557	16.1921	16.2423	16.875	15.9212	16.1357	16.7293	16.1921	16.79	16.4129	16.5856
3	NP_055986.1	NM_015171	NP_055986	23214	XPO6	EXP6 RANBP20	protein-coding	16p12.1	exportin 6	NA	NA	NA	NA	NA	NA	16.2179	15.8528	16.0097	16.0421	15.8584	15.1631	16.2179	16.2558	16.1473	16.3981	16.5162	16.3384	16.2179	16.0626	16.6656	16.3901	16.2769	16.5191	16.2179	15.2564	15.5051	15.1738	15.8354	15.3699	NA	NA	NA	NA	NA	NA	NA	NA	NA	NA
4	NP_001186284.1;NP_001186269.1;NP_001186270.1;NP_001186271.1;NP_001186272.1;NP_001186273.1;NP_000976.1;NP_001030178.1	NM_000985 NM_001035006 NM_001199340 NM_001199341 NM_001199342 NM_001199343 NM_001199344 NM_001199355	NP_000976 NP_001030178 NP_001186269 NP_001186270 NP_001186271 NP_001186272 NP_001186273 NP_001186284	6139 100526842	RPL17 RPL17-C18orf32	L17 PD-1 RPL23	protein-coding	18q21.1	ribosomal protein L17 ||| RPL17-C18orf32 readthrough	17.1208	17.1313	16.8884	17.3522	17.0221	16.9022	17.1208	17.3142	17.1283	16.9394	17.2118	17.2011	17.1208	17.2424	17.0132	16.9713	17.4016	16.8069	17.1208	17.1696	16.3786	17.4363	17.0289	16.9195	17.1208	16.8057	17.0339	16.8633	16.9124	17.0186	17.1208	17.1756	17.1237	17.1888	16.9314	16.8678	17.1208	16.904	17.1695	17.4014
5	NP_757365.1;XP_005253879.1;XP_016874188.1;NP_705720.1;XP_005253881.1;XP_016874194.1;NP_757364.1	NM_153500 NM_172215 NM_172216 XM_005253822 XM_005253824 XM_017018699 XM_017018705	NP_705720 NP_757364 NP_757365 XP_005253879 XP_005253881 XP_016874188 XP_016874194	10645	CAMKK2	CAMKK CAMKKB	protein-coding	12q24.31	calcium/calmodulin dependent protein kinase kinase 2	18.5477	18.6102	19.1231	19.7614	16.7337	18.4858	18.5477	18.6003	18.5438	18.9763	17.754	18.3336	18.5477	18.3752	18.1414	18.5414	18.8572	18.3661	18.5477	18.28	17.848	19.5015	18.4271	18.46	18.5477	18.2339	17.9427	18.3512	17.5374	18.1907	18.5477	18.3389	18.0047	19.2082	18.3557	18.8991	18.5477	18.4246	18.6547	19.5533
6	NP_000966.2;NP_001186731.1	NM_000975 NM_001199802	NP_000966 NP_001186731	6135	RPL11	DBA7 GIG34 L11	protein-coding	1p36.11	ribosomal protein L11	17.8418	17.8806	17.6652	17.6957	17.5503	17.7961	17.8418	17.9238	17.8681	17.7674	17.7304	17.585	17.8418	17.3582	17.7659	17.7676	17.542	17.8043	17.8418	17.8084	17.3508	18.1914	17.809	17.6103	17.8418	17.7758	17.9056	17.9798	17.6974	17.819	17.8418	17.8042	17.5419	17.6457	17.4862	17.5941	17.8418	17.4831	17.8363	17.981
7	NP_002475.2;NP_001265435.1;XP_016878741.1	NM_001278506 NM_002484 XM_017023252	NP_001265435 NP_002475 XP_016878741	4682	NUBP1	NBP NBP1 NBP35	protein-coding	16p13.13	nucleotide binding protein 1	16.1083	16.16	16.4865	16.0818	16.3339	15.9497	16.1083	15.6817	15.7338	15.9162	16.3077	15.9533	16.1083	15.9526	16.2579	16.0921	16.2979	16.5576	16.1083	16.5212	16.4504	15.803	16.1393	16.3013	16.1083	16.1946	16.3403	16.4628	15.8664	16.1331	16.1083	16.136	16.0182	16.1014	16.3443	16.2132	16.1083	15.8159	15.7517	16.3037
8	XP_016882512.1;NP_065701.2;XP_011525445.1	NM_020650 XM_011527143 XM_017027023	NP_065701 XP_011525445 XP_016882512	57333	RCN3	RLP49	protein-coding	19q13.33	reticulocalbin 3	15.67	15.7325	15.6096	15.0354	15.9057	16.2343	15.67	14.7969	15.901	14.8457	15.7936	15.6303	15.67	15.6465	16.2179	15.5694	15.3599	15.3379	15.67	16.1217	15.1644	14.9628	15.6616	15.5483	15.67	15.0887	15.1562	14.8288	15.8616	15.5753	15.67	15.7128	16.1676	14.9722	16.4499	15.5211	15.67	16.1328	15.6732	16.2834
9	XP_016862366.1;XP_005247693.1;NP_064572.2;NP_001006109.1	NM_001006109 NM_020187 XM_005247636 XM_017006877	NP_001006109 NP_064572 XP_005247693 XP_016862366	56941	HMCES	C3orf37 DC12 SRAPD1	protein-coding	3q21.3	5-hydroxymethylcytosine (hmC) binding, ES cell-specific	17.1009	17.1288	16.4582	17.1365	16.8767	17.1215	17.1009	17.3602	17.1111	17.2545	17.459	16.8884	17.1009	17.6387	16.8722	17.2086	16.9189	17.0123	17.1009	16.958	15.8798	17.3465	17.1478	16.6778	17.1009	16.8781	16.991	17.4744	16.7838	17.0893	17.1009	17.0064	16.7504	17.7862	16.6837	17.1667	17.1009	16.7156	17.132	17.4147
10	NP_003002.2;XP_016870505.1	NM_003011 XM_017015016	NP_003002 XP_016870505	6418	SET	2PP2A I2PP2A IGAAD IPP2A2 PHAPII TAF-I TAF-IBETA	protein-coding	9q34.11	SET nuclear proto-oncogene	17.0488	16.9882	16.4799	16.5088	16.7377	17.4878	17.0488	17.255	17.0788	16.6402	16.8228	16.7615	17.0488	17.0898	16.8312	17.0577	17.4584	17.0393	17.0488	16.6294	16.8458	17.2667	17.014	16.6214	17.0488	16.812	16.8241	17.3635	16.7998	17.1216	17.0488	17.0197	16.1473	17.2023	16.5783	16.8436	17.0488	16.7507	17.0587	16.9828
11	NP_620581.1	NM_139012	NP_620581	1432	MAPK14	CSBP CSBP1 CSBP2 CSPB1 EXIP Mxi2 PRKM14 PRKM15 RK SAPK2A p38 p38ALPHA	protein-coding	6p21.31	mitogen-activated protein kinase 14	16.2185	16.2437	16.3422	15.9736	16.079	15.7771	16.2185	15.9111	16.0655	15.9757	16.147	15.9285	16.2185	15.9914	16.5102	16.3732	16.8208	16.546	16.2185	16.2016	16.7147	16.2491	16.1478	16.3897	16.2185	16.472	16.5496	16.4533	16.3361	16.484	16.2185	16.235	16.2583	16.1852	16.3861	16.6363	16.2185	16.1292	16.2809	15.7795
12	NP_003253.1	NM_003262	NP_003253	7095	SEC62	Dtrp1 HTP1 TLOC1 TP-1	protein-coding	3q26.2	SEC62 homolog, preprotein translocation factor	17.7044	17.6729	17.7662	17.4453	17.3955	17.6299	17.7044	17.6029	17.6881	18.0958	17.6604	17.5532	17.7044	17.6727	17.6021	17.6806	16.9953	17.731	17.7044	17.7608	17.5682	17.6433	17.6539	17.6229	17.7044	17.8344	17.7147	17.7766	17.7905	17.7583	17.7044	17.6296	17.7409	17.91	17.7041	17.5599	17.7044	17.8623	17.6613	17.7939
13	XP_011517469.2;XP_016870753.1;XP_006717374.1	XM_006717311 XM_011519167 XM_017015264	XP_006717374 XP_011517469 XP_016870753	883	KYAT1	CCBL1 GTK KAT1 KATI	protein-coding	9q34.11	kynurenine aminotransferase 1	NA	NA	NA	NA	NA	NA	15.9428	14.4266	15.9583	15.0126	15.9289	15.8977	NA	NA	NA	NA	NA	NA	NA	NA	NA	NA	NA	NA	NA	NA	NA	NA	NA	NA	NA	NA	NA	NA	NA	NA	NA	NA	NA	NA
14	XP_016885944.1;XP_016885945.1;XP_011547442.1;XP_006726519.2	XM_006726456 XM_011549140 XM_017030455 XM_017030456	XP_006726519 XP_011547442 XP_016885944 XP_016885945	102725117	LOC102725117	---	protein-coding	---	rho guanine nucleotide exchange factor 5-like	16.1493	16.478	16.2946	16.1336	16.998	16.446	16.1493	16.6847	16.2559	16.6123	15.7875	15.7116	16.1493	16.4683	16.1503	16.2315	16.1177	16.3861	16.1493	15.2731	16.0351	16.1653	16.1749	15.7438	16.1493	16.6417	15.5138	16.2756	16.9066	16.2538	16.1493	16.2817	15.8613	16.1332	16.2974	15.9409	16.1493	16.121	16.004	16.2637
15	NP_001003702.2;XP_016885946.1	NM_001003702 XM_017030457	NP_001003702 XP_016885946	445328	ARHGEF35	ARHGEF5L	protein-coding	7q35	Rho guanine nucleotide exchange factor 35	15.6676	15.753	16.3302	15.4818	16.4442	16.2904	15.6676	15.9889	15.7281	16.0275	15.383	15.5175	NA	NA	NA	NA	NA	NA	15.6676	14.5961	15.4417	15.5848	15.6767	15.29	15.6676	15.8982	14.8711	15.5209	16.0801	15.7315	15.6676	15.8834	15.109	15.6451	15.8284	14.9954	15.6676	15.6393	15.5222	15.7819
16	NP_848537.1;XP_011543596.1	NM_178443 XM_011545294	NP_848537 XP_011543596	83706	FERMT3	KIND3 MIG-2 MIG2B UNC112C URP2 URP2SF	protein-coding	11q13.1	fermitin family member 3	15.9529	16.0482	15.8907	15.7161	16.4706	15.4821	15.9529	15.5661	15.9845	15.2671	16.6054	15.8261	15.9529	15.7844	16.2965	16.0244	15.32	16.1362	15.9529	16.5133	16.389	15.5288	15.9122	16.2966	15.9529	16.0787	16.2292	16.0316	15.8704	15.9725	15.9529	16.0624	15.75	15.7595	15.9737	16.2551	15.9529	15.9456	15.9386	15.6587
17	NP_006174.1	NM_006183	NP_006174	4922	NTS	NMN-125 NN NT NT/N NTS1	protein-coding	12q21.31	neurotensin	17.635	18.0445	17.8677	17.3011	17.9808	17.7234	NA	NA	NA	NA	NA	NA	17.635	17.9036	18.7145	17.5792	17.5027	17.8729	NA	NA	NA	NA	NA	NA	NA	NA	NA	NA	NA	NA	NA	NA	NA	NA	NA	NA	NA	NA	NA	NA
18	NP_001116293.1;XP_016870502.1;XP_016870503.1;XP_016870504.1	NM_001122821 XM_017015013 XM_017015014 XM_017015015	NP_001116293 XP_016870502 XP_016870503 XP_016870504	6418	SET	2PP2A I2PP2A IGAAD IPP2A2 PHAPII TAF-I TAF-IBETA	protein-coding	9q34.11	SET nuclear proto-oncogene	16.9864	16.9274	16.4847	16.6239	16.724	17.2992	16.9864	17.0469	17.0291	16.6279	16.8657	16.8526	16.9864	16.956	16.7628	17.0087	17.2632	16.9825	16.9864	16.6064	16.8905	17.1678	16.9402	16.6098	16.9864	16.7607	16.7956	17.2455	16.7805	17.0401	16.9864	16.9439	16.1818	17.1363	16.556	16.7549	16.9864	16.6352	16.9746	16.8419
19	NP_009035.3	NM_007104	NP_009035	4736	RPL10A	CSA19 Csa-19 L10A NEDD6	protein-coding	6p21.31	ribosomal protein L10a	17.6109	17.602	17.5569	17.6113	17.5963	17.4204	17.6109	17.7412	17.5918	17.2625	17.6515	17.3976	17.6109	17.2141	17.9924	17.5327	17.3726	17.4853	17.6109	17.6542	17.212	17.9228	17.5805	17.6182	17.6109	17.5516	17.6291	17.6097	17.5386	17.5806	17.6109	17.5664	17.5528	17.1918	17.0892	17.4993	17.6109	17.4081	17.6161	17.6873
20	NP_001018054.1	NM_001018044	NP_001018054	80122	MAP3K19	RCK YSK4	protein-coding	2q21.3	mitogen-activated protein kinase kinase kinase 19	NA	NA	NA	NA	NA	NA	NA	NA	NA	NA	NA	NA	18.1898	18.1582	18.2698	18.0491	18.4173	18.1591	18.1898	17.0163	18.5658	18.5219	18.2016	17.4345	18.1898	18.0349	17.788	18.3648	18.302	18.3357	NA	NA	NA	NA	NA	NA	18.1898	17.9325	18.2817	18.4146
21	XP_011522203.1;XP_011522204.1;XP_011522205.1;XP_016880188.1;XP_016880189.1;XP_016880190.1;NP_000421.1	NM_000430 XM_011523901 XM_011523902 XM_011523903 XM_017024699 XM_017024700 XM_017024701	NP_000421 XP_011522203 XP_011522204 XP_011522205 XP_016880188 XP_016880189 XP_016880190	5048	PAFAH1B1	LIS1 LIS2 MDCR MDS NudF PAFAH	protein-coding	17p13.3	platelet activating factor acetylhydrolase 1b regulatory subunit 1	16.8866	16.8474	16.8333	16.735	17.0014	16.6533	16.8866	17.1213	16.8644	17.1131	16.8025	17.358	16.8866	17.1531	16.9607	16.8881	17.2068	16.8775	16.8866	16.9491	16.8616	16.6783	16.8867	16.8854	16.8866	16.8066	16.7336	16.8596	16.9313	16.858	16.8866	16.8597	17.2579	16.8931	16.8224	16.7999	16.8866	17.0658	16.9193	17.0247
22	NP_001307954.1;NP_001307955.1;XP_006711411.1;NP_057158.1	NM_001321025 NM_001321026 NM_016074 XM_006711348	NP_001307954 NP_001307955 NP_057158 XP_006711411	51027	BOLA1	CGI-143	protein-coding	1q21.2	bolA family member 1	16.1368	16.1553	16.2759	15.9664	16.694	15.8023	NA	NA	NA	NA	NA	NA	16.1368	16.2499	16.9485	16.3231	15.7908	16.6274	16.1368	16.5152	16.8062	15.7319	16.1672	15.9804	16.1368	16.4917	16.3743	15.7773	16.6686	16.2238	16.1368	16.1417	16.2006	15.5034	15.6717	16.0946	16.1368	15.7322	16.3597	16.3721
23	NP_004692.1	NM_004701	NP_004692	9133	CCNB2	HsT17299	protein-coding	15q22.2	cyclin B2	NA	NA	NA	NA	NA	NA	NA	NA	NA	NA	NA	NA	NA	NA	NA	NA	NA	NA	NA	NA	NA	NA	NA	NA	NA	NA	NA	NA	NA	NA	NA	NA	NA	NA	NA	NA	NA	NA	NA	NA
24	NP_004252.2	NM_004261	NP_004252	9403	SELENOF	2019-09-15	protein-coding	1p22.3	selenoprotein F	16.4049	16.486	16.8003	16.5215	16.7452	16.7477	16.4049	16.2551	16.5283	16.1904	16.4962	16.5765	16.4049	16.4341	16.9377	16.3972	16.3448	16.7709	16.4049	16.5516	16.2356	16.357	16.2569	16.3915	16.4049	16.5161	16.7998	16.4821	16.7587	16.484	16.4049	16.4075	15.9525	15.8493	16.4879	16.2801	16.4049	16.8161	16.4475	16.394
25	NP_653164.2	NM_144563	NP_653164	22934	RPIA	RPI RPIAD	protein-coding	2p11.2	ribose 5-phosphate isomerase A	16.3492	16.2182	15.5794	16.5057	17.1244	16.0066	16.3492	16.2371	16.2487	17.5899	16.5152	16.2084	16.3492	16.61	15.992	16.463	15.9353	16.295	16.3492	16.1528	16.1653	16.1428	16.4236	16.6453	16.3492	16.3184	16.5081	16.2735	16.4525	16.578	16.3492	15.8548	14.8716	16.3591	16.2718	15.8024	16.3492	15.8538	16.3872	15.7867
26	NP_001036143.1;NP_001036144.1;NP_786886.1	NM_001042678 NM_001042679 NM_175744	NP_001036143 NP_001036144 NP_786886	389	RHOC	ARH9 ARHC H9 RHOH9	protein-coding	1p13.2	ras homolog family member C	16.2602	16.1662	15.9625	16.0763	16.1323	15.9616	16.2602	16.2347	16.3601	16.3678	16.2845	16.1716	16.2602	16.1364	16.2373	16.25	16.1712	16.3237	16.2602	16.3505	15.918	16.2322	16.2821	16.3125	16.2602	16.1859	16.1163	16.1394	16.0392	16.2648	16.2602	16.2288	16.2134	16.1107	16.4991	16.154	16.2602	16.3927	16.2093	16.411
27	NP_001655.1;NP_001300870.1	NM_001313941 NM_001664	NP_001300870 NP_001655	387	RHOA	ARH12 ARHA RHO12 RHOH12	protein-coding	3p21.31	ras homolog family member A	16.4325	16.4063	16.2078	16.3163	16.6461	16.1848	16.4325	16.232	16.4914	16.3853	16.631	16.429	16.4325	16.1239	16.5066	16.4083	16.5625	16.4328	16.4325	16.5585	16.5734	16.2781	16.4381	16.5138	16.4325	16.4433	16.5344	16.3953	16.2247	16.4306	16.4325	16.3596	16.4083	16.4519	16.4351	16.2863	16.4325	16.4276	16.3284	16.3117
28	NP_004031.1	NM_004040	NP_004031	388	RHOB	ARH6 ARHB MST081 MSTP081 RHOH6	protein-coding	2p24.1	ras homolog family member B	16.4217	16.4227	16.1169	16.7259	16.7109	16.1157	16.4217	16.2964	16.6086	16.7355	16.2667	16.6064	16.4217	16.3963	16.6159	16.3812	16.6952	16.2801	16.4217	16.1436	17.0645	16.0641	16.4368	16.3069	16.4217	16.4037	16.0829	16.174	16.3928	16.3515	16.4217	16.5965	16.7954	16.9019	16.5692	16.389	16.4217	16.5472	16.4885	16.6194
29	NP_060598.3	NM_018128	NP_060598	55720	TSR1	---	protein-coding	17p13.3	TSR1, ribosome maturation factor	16.8079	16.9869	16.8577	17.0481	17.0425	16.9347	16.8079	17.0548	16.8444	16.9782	16.731	17.0006	16.8079	16.9345	16.8618	17.1178	16.7361	16.7828	16.8079	16.5647	17.0069	17.2221	16.8836	16.8076	16.8079	16.4533	16.5677	17.1805	16.9379	16.8027	16.8079	16.64	16.958	16.6069	16.4055	16.8155	16.8079	16.6476	16.9045	17.2033
30	NP_001166958.1;NP_001166959.1;NP_060014.2;XP_011529667.1	NM_001173487 NM_001173488 NM_017544 XM_011531365	NP_001166958 NP_001166959 NP_060014 XP_011529667	55922	NKRF	ITBA4 NRF	protein-coding	Xq24	NFKB repressing factor	18.0113	18.0375	18.1373	17.9822	18.0617	17.6895	18.0113	18.3883	18.0399	17.7472	18.3478	18.2561	18.0113	18.2345	18.4692	17.9758	18.3688	18.3075	18.0113	18.0144	18.1	17.9965	18.0797	17.8192	18.0113	18.2176	18.1273	17.9565	17.7938	18.1402	18.0113	18.044	18.0608	18.3037	17.1902	18.0003	18.0113	17.9119	18.0952	18.2875
31	NP_006784.1	NM_006793	NP_006784	10935	PRDX3	AOP-1 AOP1 HBC189 MER5 PRO1748 SP-22 prx-III	protein-coding	10q26.11	peroxiredoxin 3	16.5141	16.5124	16.2646	16.3259	16.7529	16.3345	16.5141	16.3958	16.5032	16.4272	16.5411	16.8402	16.5141	16.326	16.5361	16.5269	16.7458	16.754	16.5141	16.4698	16.6048	16.6639	16.4964	16.5603	16.5141	16.6738	16.7041	16.2289	16.7005	16.4689	16.5141	16.5214	16.5935	16.2352	16.092	16.292	16.5141	16.3021	16.4932	16.429
32	NP_002114.3;NP_001230890.1	NM_001243961 NM_002123	NP_001230890 NP_002114	3119	HLA-DQB1	CELIAC1 HLA-DQB IDDM1	protein-coding	6p21.32	major histocompatibility complex, class II, DQ beta 1	17.4384	17.5354	17.5783	17.844	18.4394	17.0008	17.4384	17.8002	17.5087	17.5477	17.9543	17.3865	17.4384	16.3933	17.5678	17.3922	16.3389	17.641	17.4384	18.316	16.8533	16.4786	17.4432	17.9714	17.4384	17.8427	17.8377	16.8355	16.9551	17.616	17.4384	17.493	17.7458	18.1506	16.8237	16.9792	17.4384	16.8915	17.5404	16.5034
33	XP_006716984.1	XM_006716921	XP_006716984	10319	LAMC3	OCCM	protein-coding	9q34.12	laminin subunit gamma 3	17.7187	17.7317	17.9561	17.5948	17.8099	17.2528	17.7187	16.4406	17.7486	16.5385	17.2586	16.8553	17.7187	17.8007	17.6256	17.6659	17.9506	18.0098	17.7187	17.6668	16.7205	17.7154	17.5615	17.3303	17.7187	17.8954	17.9751	17.3608	17.6056	17.7372	17.7187	17.7145	19.3396	18.1872	17.9637	17.8928	17.7187	18.0657	17.9016	16.8263
34	XP_016857790.1;NP_076971.1;XP_016857793.1;XP_016857792.1;NP_001288627.1;NP_001288628.1;XP_016857794.1;XP_006710954.1;NP_001288630.1	NM_001301698 NM_001301699 NM_001301701 NM_024066 XM_006710891 XM_017002301 XM_017002303 XM_017002304 XM_017002305	NP_001288627 NP_001288628 NP_001288630 NP_076971 XP_006710954 XP_016857790 XP_016857792 XP_016857793 XP_016857794	79033	ERI3	PINT1 PRNPIP	protein-coding	1p34.1	ERI1 exoribonuclease family member 3	16.191	16.278	16.1967	16.1743	15.9978	16.1864	16.191	16.0063	16.2685	17.2763	16.0197	16.298	16.191	16.9253	16.2937	16.1731	17.0786	16.4213	16.191	15.9882	15.9827	16.4035	16.1596	16.1298	16.191	16.6144	16.4834	15.9458	16.5785	16.4769	16.191	16.0547	16.2919	16.0329	16.1261	16.4029	16.191	16.4934	16.0385	16.3838
35	XP_016855529.1;NP_056651.1	NM_015836 XM_017000040	NP_056651 XP_016855529	10352	WARS2	TrpRS	protein-coding	1p12	tryptophanyl tRNA synthetase 2, mitochondrial	NA	NA	NA	NA	NA	NA	NA	NA	NA	NA	NA	NA	NA	NA	NA	NA	NA	NA	17.164	16.7938	17.0758	17.0302	17.1044	17.3708	NA	NA	NA	NA	NA	NA	NA	NA	NA	NA	NA	NA	17.164	17.1576	17.1053	17.0253
36	XP_005264167.1;NP_001093640.1;NP_001093639.1;XP_016858683.1;NP_006830.2	NM_001100169 NM_001100170 NM_006839 XM_005264110 XM_017003194	NP_001093639 NP_001093640 NP_006830 XP_005264167 XP_016858683	10989	IMMT	HMP MINOS2 Mic60 P87 P87/89 P89 PIG4 PIG52	protein-coding	2p11.2|2	inner membrane mitochondrial protein	16.9415	16.9795	16.6643	16.8675	16.8034	16.8657	16.9415	17.1552	17.0558	17.2882	16.8142	16.826	16.9415	16.5984	16.9467	16.9493	16.7858	16.9106	16.9415	16.814	17.1318	17.2022	16.9756	16.9791	16.9415	16.8332	16.8573	16.9917	16.5101	16.9832	16.9415	16.9471	16.7037	17.1272	16.7628	16.964	16.9415	16.7165	16.9444	17.0834
37	XP_005260065.1;XP_006722891.1	XM_005260008 XM_006722828	XP_005260065 XP_006722891	58525	WIZ	ZNF803	protein-coding	19p13.12	widely interspaced zinc finger motifs	16.695	16.5926	17.1219	16.9488	16.4884	16.6642	16.695	16.8808	16.6545	16.939	16.6935	16.7322	16.695	17.0253	16.3114	16.7576	17.4402	16.4757	16.695	16.3754	16.7367	17.1513	16.6763	16.3502	16.695	16.8886	16.6854	16.0603	16.5949	16.813	16.695	17.4191	16.5812	17.352	16.9646	17.193	16.695	16.7665	16.7652	16.4814
38	REV__NP_005677.2	---	---	---	---	---	---	---	---	NA	NA	NA	NA	NA	NA	NA	NA	NA	NA	NA	NA	15.7199	14.3693	15.4508	15.8858	14.8775	15.391	15.7199	15.8929	15.5693	15.3315	15.7205	15.5509	15.7199	14.3931	14.8205	15.356	15.8726	15.91	15.7199	16.0414	15.5188	15.9455	17.2223	15.3227	15.7199	16.8193	16.7828	17.357
39	NP_665807.1	NM_145808	NP_665807	136319	MTPN	GCDP V-1	protein-coding	7q33	myotrophin	16.7578	16.6713	16.8361	16.7314	17.1061	17.274	16.7578	16.7568	16.7628	17.1005	16.9216	16.8533	16.7578	16.6972	17.0367	16.6736	17.2273	17.1142	16.7578	16.6637	16.631	16.7604	16.7861	16.878	16.7578	16.8908	16.9003	16.8849	16.9566	16.9627	16.7578	16.7866	17.081	16.8099	16.839	16.8762	16.7578	16.9491	16.851	16.9369
40	NP_001164606.1;NP_001164607.1;NP_004720.1	NM_001171135 NM_001171136 NM_004729	NP_001164606 NP_001164607 NP_004720	9189	ZBED1	ALTE DREF TRAMP hDREF	protein-coding	Xp22.33_and_Yp11.2	zinc finger BED-type containing 1	19.5263	19.514	19.0258	20.9032	19.93	19.8003	19.5263	20.1165	19.4628	19.4219	19.3924	19.2949	19.5263	19.1635	19.6642	19.3751	20.0422	19.5008	19.5263	19.5509	19.746	19.7703	19.8047	19.454	19.5263	19.809	19.7455	19.2743	19.888	19.7684	19.5263	19.7359	20.2782	19.5289	19.7305	19.1796	19.5263	19.6818	19.472	19.6954
41	REV__XP_016859010.1	---	---	---	---	---	---	---	---	NA	NA	NA	NA	NA	NA	18.2601	18.5151	18.2075	18.0318	18.5882	17.8818	18.2601	18.5598	18.6434	18.222	18.4751	19.2295	NA	NA	NA	NA	NA	NA	18.2601	17.8424	18.1876	18.3087	17.5784	18.2402	18.2601	18.2045	17.6584	19.1282	17.7903	18.0896	18.2601	17.8822	18.3696	18.1931
42	NP_002743.3;XP_006714954.1;XP_016865128.1;XP_005265997.1;XP_016865130.1;NP_620707.1;XP_016865131.1	NM_002752 NM_139068 XM_005265940 XM_006714891 XM_017009639 XM_017009641 XM_017009642	NP_002743 NP_620707 XP_005265997 XP_006714954 XP_016865128 XP_016865130 XP_016865131	5601	MAPK9	JNK-55 JNK2 JNK2A JNK2ALPHA JNK2B JNK2BETA PRKM9 SAPK SAPK1a p54a p54aSAPK	protein-coding	5q35.3	mitogen-activated protein kinase 9	17.9141	17.9363	17.8234	18.3011	18.8677	17.6913	17.9141	17.9968	17.9013	17.9738	18.1954	18.1929	17.9141	17.8061	18.0368	17.9822	18.0954	18.0301	17.9141	18.2801	18.0573	17.9144	18.0381	18.2624	17.9141	18.1623	18.0128	17.9091	17.9784	17.9975	17.9141	17.9734	17.7597	18.0771	17.7651	17.7598	17.9141	17.8537	17.8162	17.7457
43	XP_005262047.1;NP_001253982.1	NM_001267053 XM_005261990	NP_001253982 XP_005262047	158787	RIBC1	2610028I09Rik	protein-coding	Xp11.22	RIB43A domain with coiled-coils 1	NA	NA	NA	NA	NA	NA	15.3803	15.1525	15.2978	14.8985	15.8755	15.0708	NA	NA	NA	NA	NA	NA	NA	NA	NA	NA	NA	NA	NA	NA	NA	NA	NA	NA	NA	NA	NA	NA	NA	NA	15.3803	15.4397	15.449	14.9997
44	NP_068598.1	NM_021826	NP_068598	60493	FASTKD5	dJ1187M17.5	protein-coding	20p13	FAST kinase domains 5	15.6614	16.134	15.8031	14.3236	15.2044	15.6598	NA	NA	NA	NA	NA	NA	15.6614	16.007	15.6105	16.085	15.7655	15.9069	15.6614	15.0433	16.065	15.4855	15.7463	15.4682	15.6614	15.5552	14.1663	15.6122	15.5456	15.4273	15.6614	16.49	15.5749	16.0161	16.3022	16.2527	15.6614	15.397	15.4362	15.2383
45	NP_005852.2	NM_005861	NP_005852	10273	STUB1	CHIP HSPABP2 NY-CO-7 SCAR16 SDCCAG7 UBOX1	protein-coding	16p13.3	STIP1 homology and U-box containing protein 1	15.8853	16.2879	16.1905	16.5754	16.1705	15.959	15.8853	16.1288	15.9255	15.9851	15.7807	15.8805	15.8853	15.46	15.9588	15.9257	16.5604	15.6736	15.8853	15.4663	15.8336	15.8475	16.1532	15.8265	15.8853	15.7011	15.8697	16.0117	15.8917	16.0108	15.8853	15.9518	15.4048	16.1652	16.5256	15.6066	15.8853	15.6779	15.8957	16.5398
46	XP_016872154.1;NP_079114.3;XP_005252654.1	NM_024838 XM_005252597 XM_017016665	NP_079114 XP_005252654 XP_016872154	79896	THNSL1	TSH1	protein-coding	10p12.1	threonine synthase like 1	16.6154	17.1739	16.08	15.6946	16.0758	16.6873	16.6154	16.837	16.7302	16.6962	16.5953	16.4195	16.6154	17.0471	16.3928	16.6233	16.7939	16.8599	16.6154	NA	16.5712	16.8529	18.284	NA	16.6154	16.0763	16.3055	16.2378	16.6923	16.4603	16.6154	16.6679	16.6646	15.967	16.0635	17.1937	NA	NA	NA	NA
47	NP_001373.2;XP_005271479.1	NM_001382 XM_005271422	NP_001373 XP_005271479	1798	DPAGT1	ALG7 CDG-Ij CDG1J CMS13 CMSTA2 D11S366 DGPT DPAGT DPAGT2 G1PT GPT UAGT UGAT	protein-coding	11q23.3	dolichyl-phosphate N-acetylglucosaminephosphotransferase 1	17.334	17.3293	17.2166	16.6283	17.1813	17.6166	17.334	17.1215	17.426	16.8557	17.565	17.5755	17.334	17.0982	17.1025	17.3531	16.5697	16.8355	17.334	17.3782	17.248	17.1671	17.2728	17.4159	17.334	16.8536	17.0221	17.7489	17.2034	17.3296	17.334	17.351	17.5189	17.7487	17.3823	16.9368	17.334	16.6841	17.3356	17.6429
48	NP_001129676.1;NP_061185.1	NM_001136204 NM_018715	NP_001129676 NP_061185	55920	RCC2	TD-60	protein-coding	1p36.13	regulator of chromosome condensation 2	16.8656	16.8922	16.5857	16.7452	16.3574	17.1625	16.8656	16.8215	16.9226	17.2983	16.5809	16.7167	16.8656	17.1705	16.477	16.8547	17.6282	16.5104	16.8656	16.3111	16.8749	17.8342	16.8357	16.3925	16.8656	17.1022	16.7724	16.7548	16.7009	16.8543	16.8656	16.8576	16.8049	16.7984	16.1759	16.9504	16.8656	16.9414	16.8338	17.2641
49	NP_001275.1;NP_001305020.1	NM_001284 NM_001318091	NP_001275 NP_001305020	1176	AP3S1	CLAPS3 Sigma3A	protein-coding	5q22.3-q23.1	adaptor related protein complex 3 sigma 1 subunit	17.7746	17.9199	18.2468	17.7873	18.5733	18.1479	17.7746	17.9256	17.8945	18.0198	18.2649	18.0119	17.7746	17.6128	17.8941	17.7455	17.6443	17.9503	17.7746	18.0429	17.7111	17.6072	18.1842	17.7824	17.7746	17.6562	17.5891	17.8551	17.7718	17.7456	17.7746	17.8815	18.0387	18.1129	17.9552	17.991	17.7746	17.6665	17.7757	17.6319
50	NP_002558.1	NM_002567	NP_002558	5037	PEBP1	HCNP HCNPpp HEL-210 HEL-S-34 HEL-S-96 PBP PEBP PEBP-1 RKIP	protein-coding	12q24.23	phosphatidylethanolamine binding protein 1	16.5027	16.6034	16.1076	16.6492	16.763	16.0708	16.5027	16.3076	16.5857	17.6521	16.5512	16.9013	16.5027	16.823	16.554	16.4341	16.884	16.4276	16.5027	16.3562	16.397	16.8072	16.5363	16.6143	16.5027	16.3469	16.5826	16.4201	16.3747	16.5524	16.5027	16.5514	16.6237	16.1328	15.857	16.0742	16.5027	16.4696	16.5698	16.4239
51	NP_055515.1;NP_001135744.1	NM_001142272 NM_014700	NP_001135744 NP_055515	9727	RAB11FIP3	CART1 Rab11-FIP3	protein-coding	16p13.3	RAB11 family interacting protein 3	NA	NA	NA	NA	NA	NA	16.367	16.738	16.4756	16.7015	16.4795	16.5399	16.367	16.3307	17.1702	16.3206	16.9743	16.9316	16.367	16.2045	17.6025	16.4506	16.6497	16.6221	NA	NA	NA	NA	NA	NA	16.367	16.1279	15.8472	15.6738	15.8872	16.4872	NA	NA	NA	NA
52	XP_005259434.1	XM_005259377	XP_005259434	90324	CCDC97	---	protein-coding	19q13.2	coiled-coil domain containing 97	NA	NA	NA	NA	NA	NA	16.6429	16.7794	16.5617	16.3191	17.0789	16.8471	NA	NA	NA	NA	NA	NA	16.6429	16.4804	17.8784	16.7265	16.9256	16.898	NA	NA	NA	NA	NA	NA	16.6429	16.4038	16.1231	15.9497	16.1631	16.7631	NA	NA	NA	NA
53	REV__XP_016884941.1	---	---	---	---	---	---	---	---	18.2795	18.2455	18.6452	18.1218	18.3502	18.3867	18.2795	18.4326	18.31	18.7428	18.3731	18.605	18.2795	19.1709	18.5813	18.0634	18.5005	18.5002	18.2795	17.9174	19.8399	17.8119	18.3084	18.2233	NA	NA	NA	NA	NA	NA	18.2795	18.3216	18.0445	18.333	17.9019	18.1174	18.2795	18.3484	18.3152	18.3017
54	NP_001243000.2	NM_001256071	NP_001243000	57674	RNF213	ALO17 C17orf27 KIAA1618 MYMY2 MYSTR NET57	protein-coding	17q25.3	ring finger protein 213	16.4488	16.5086	15.965	16.1336	16.4734	16.3456	16.4488	16.4673	16.4978	16.1231	16.7858	16.2057	16.4488	16.3489	16.5184	16.4637	15.6775	16.7922	16.4488	16.6498	16.7501	16.4199	16.4685	16.5409	16.4488	16.4701	16.6303	16.4017	16.075	16.4624	16.4488	16.4727	16.2763	16.1358	15.986	16.5659	16.4488	16.4257	16.5224	16.4117
55	NP_002499.2	NM_002508	NP_002499	4811	NID1	NID	protein-coding	1q42.3	nidogen 1	16.158	16.2083	16.0821	16.3627	16.5544	16.342	16.158	15.8612	16.1961	15.6753	16.1559	16.3167	16.158	16.1024	16.3551	16.2812	16.3956	16.5891	16.158	15.9917	15.5783	16.1043	16.1882	16.2542	16.158	16.0673	15.9978	15.571	15.839	16.211	16.158	16.1301	18.4096	16.1756	16.482	15.9035	16.158	15.9762	16.1139	14.9009
56	NP_542970.1;NP_001035111.1;NP_001035112.1	NM_001040022 NM_001040023 NM_080792	NP_001035111 NP_001035112 NP_542970	140885	SIRPA	BIT CD172A MFR MYD-1 P84 PTPNS1 SHPS1 SIRP	protein-coding	20p13	signal regulatory protein alpha	16.86	16.8832	17.2712	16.4972	17.0552	16.8625	16.86	16.7836	16.7511	16.203	16.9523	16.7643	16.86	16.3163	17.0308	16.8211	16.3443	16.8186	16.86	16.8401	17.8883	16.5222	16.9256	17.0473	16.86	16.8273	17.2107	17.1	16.6164	16.6636	16.86	16.9503	16.7746	16.8015	17.3264	17.0381	16.86	17.0577	17.0071	16.7313
57	REV__XP_011539927.1	---	---	---	---	---	---	---	---	NA	NA	NA	NA	NA	NA	NA	NA	NA	NA	NA	NA	NA	NA	NA	NA	NA	NA	NA	NA	NA	NA	NA	NA	NA	NA	NA	NA	NA	NA	NA	NA	NA	NA	NA	NA	NA	NA	NA	NA
58	NP_055112.2;NP_001307796.1	NM_001320867 NM_014297	NP_001307796 NP_055112	23474	ETHE1	HSCO YF13H12	protein-coding	19q13.31	ETHE1, persulfide dioxygenase	16.5028	16.5999	16.4943	16.4238	16.4039	16.3868	16.5028	16.4534	16.3762	16.3235	16.7639	16.2306	16.5028	17.0799	16.8791	16.6693	16.613	16.6758	16.5028	16.5869	16.8876	16.1813	16.5333	16.6417	16.5028	16.2431	16.6336	16.4996	16.8637	16.426	16.5028	16.4706	16.3242	16.2158	17.7858	16.5171	16.5028	16.2396	16.451	16.4371
59	NP_006160.1	NM_006169	NP_006160	4837	NNMT	---	protein-coding	11q23.2	nicotinamide N-methyltransferase	17.2955	17.307	17.7878	16.6453	17.9714	17.1445	17.2955	17.0329	17.349	16.4359	17.8741	17.3065	17.2955	17.4369	17.9973	17.253	16.7988	17.5276	17.2955	18.2289	16.5317	16.6512	17.2427	17.6645	17.2955	17.3245	17.1264	16.5421	16.594	17.445	17.2955	17.2968	17.5091	16.5653	17.4504	17.4231	17.2955	17.5789	17.319	17.3072
60	NP_055464.1;XP_011526751.1	NM_014649 XM_011528449	NP_055464 XP_011526751	9667	SAFB2	---	protein-coding	19p13.3	scaffold attachment factor B2	16.9582	16.9647	16.8808	17.1035	16.8582	16.9741	16.9582	17.0902	16.9263	17.2227	17.0508	17.0064	16.9582	17.1651	16.908	16.9083	17.3219	16.788	16.9582	16.7363	17.0237	17.3491	16.9925	16.8624	16.9582	17.2117	17.1432	17.079	16.9117	17.0375	16.9582	16.9815	16.7399	17.1496	16.3256	16.9222	16.9582	16.8264	16.9515	16.8876
61	XP_011531758.1;XP_011531759.1;XP_011531760.1	XM_011533456 XM_011533457 XM_011533458	XP_011531758 XP_011531759 XP_011531760	200844	C3orf67	---	protein-coding	3p14.2	chromosome 3 open reading frame 67	16.9984	17.0527	16.9303	18.1636	17.1795	16.8256	16.9984	17.8843	17.0024	16.7469	17.0778	17.2402	16.9984	17.0231	18.2112	16.9438	16.6837	16.5269	16.9984	16.1771	18.2492	16.8723	17.0743	17.3974	16.9984	17.3367	17.1563	17.6213	16.7627	16.9946	16.9984	17.0446	16.7509	16.2019	16.1066	16.879	NA	NA	NA	NA
62	NP_001186985.1;NP_001186980.1	NM_001200051 NM_001200056	NP_001186980 NP_001186985	80896	NPL	C112 C1orf13 NAL NPL1	protein-coding	1q25.3	N-acetylneuraminate pyruvate lyase	16.3998	16.3339	16.1608	16.3156	16.6784	15.8862	16.3998	16.5216	16.5605	15.7746	16.6754	16.0364	16.3998	15.6992	16.7515	16.38	15.5808	16.399	16.3998	15.9592	17.8242	15.7801	16.5346	16.8468	16.3998	16.4395	16.5196	16.851	16.91	16.81	16.3998	16.1564	16.306	15.5786	15.5949	16.9893	16.3998	16.1788	16.3318	15.9862
63	NP_110396.1	NM_030769	NP_110396	80896	NPL	C112 C1orf13 NAL NPL1	protein-coding	1q25.3	N-acetylneuraminate pyruvate lyase	16.5595	16.5069	16.3139	16.4682	16.872	16.0145	16.5595	16.6812	16.7201	15.9342	16.835	16.196	16.5595	15.8589	16.9111	16.5396	15.7404	16.5587	16.5595	16.1188	17.9838	15.9397	16.6943	17.0065	16.5595	16.7117	16.6622	17.0762	16.9876	17.0322	16.5595	16.316	16.4657	15.7383	15.7546	17.149	16.5595	16.3385	16.4915	16.1458
64	XP_005256210.1;NP_079215.2	NM_024939 XM_005256153	NP_079215 XP_005256210	80004	ESRP2	RBM35B	protein-coding	16q22.1	epithelial splicing regulatory protein 2	15.9627	15.8692	16.113	16.4554	14.8221	15.8477	15.9627	15.896	15.9316	16.2622	15.3645	15.9897	15.9627	16.1806	15.3853	16.0638	16.1651	15.8572	15.9627	14.6206	15.8511	16.4635	15.9125	16.0627	15.9627	16.3869	16.3257	15.594	16.7596	15.9345	15.9627	16.1204	15.556	16.1713	15.5141	16.1181	15.9627	15.855	15.7919	16.0731
65	NP_001166925.1;NP_000275.1	NM_000284 NM_001173454	NP_000275 NP_001166925	5160	PDHA1	PDHA PDHAD PDHCE1A PHE1A	protein-coding	Xp22.12	pyruvate dehydrogenase (lipoamide) alpha 1	17.1888	17.221	17.2179	17.5796	17.48	17.5309	17.1888	17.0371	17.1798	17.3605	17.403	17.4208	17.1888	16.9904	17.5416	17.236	17.1994	17.4191	17.1888	17.295	17.0412	17.2847	17.0503	17.4179	17.1888	17.3517	17.4367	17.3099	17.2837	17.2433	17.1888	17.1771	17.051	16.9019	16.8545	17.278	17.1888	17.1434	17.2242	17.0208
66	REV__NP_001287795.1	---	---	---	---	---	---	---	---	15.9316	17.2587	16.5075	16.186	15.0492	15.4221	15.9316	15.7588	15.8526	15.743	15.5957	15.9408	15.9316	15.2395	15.387	15.939	15.2686	15.8132	15.9316	16.2758	15.7076	15.4254	15.5492	15.9591	15.9316	17.0212	16.6923	15.3586	16.034	15.8776	15.9316	15.8734	15.4399	15.5433	15.2758	15.8576	15.9316	15.03	16.0793	15.7588
67	NP_079216.4	NM_024940	NP_079216	80005	DOCK5	---	protein-coding	8p21.2	dedicator of cytokinesis 5	17.7996	17.9466	17.559	17.9736	17.9273	17.3423	17.7996	18.0205	17.6958	17.5599	17.9495	17.7908	17.7996	17.5871	17.996	17.8032	17.4486	17.8348	17.7996	17.9709	17.7272	18.1649	17.9769	17.7528	17.7996	17.7441	17.8598	17.7002	17.4551	17.7987	17.7996	17.9001	17.358	17.1337	17.0375	18.341	17.7996	17.7848	17.8617	17.6463
68	NP_443122.3;XP_006722696.1	NM_052890 XM_006722633	NP_443122 XP_006722696	114770	PGLYRP2	HMFT0141 PGLYRPL PGRP-L PGRPL TAGL-like tagL tagL-alpha tagl-beta	protein-coding	19p13.12	peptidoglycan recognition protein 2	16.1334	16.3562	15.9817	16.1007	17.0184	16.0709	16.1334	15.9048	16.3697	16.0009	16.6768	16.2871	16.1334	16.134	16.2202	16.197	15.7334	15.843	16.1334	15.7912	16.196	15.395	16.3493	16.2115	16.1334	16.1836	16.2181	15.9809	16.5636	16.4816	16.1334	16.1919	16.2069	16.1332	16.4464	16.1401	16.1334	16.6568	16.022	15.5408
69	NP_005504.2;XP_011511046.1;XP_011511047.1	NM_005513 XM_011512744 XM_011512745	NP_005504 XP_011511046 XP_011511047	2960	GTF2E1	FE TF2E1 TFIIE-A	protein-coding	3q13.33	general transcription factor IIE subunit 1	16.0327	16.1451	15.3543	16.0092	16.1717	15.9022	16.0327	15.7992	NA	16.4003	NA	15.8747	16.0327	16.1748	15.6694	16.0264	16.1188	16.0523	16.0327	15.8653	15.9184	16.0171	15.9459	15.8	16.0327	15.7546	15.6559	15.7816	15.6864	16.0731	16.0327	16.3429	15.8468	16.3453	15.6889	16.0903	16.0327	16.0698	15.9114	15.6028
70	NP_055336.1;XP_011509193.1;XP_011509194.1;XP_011509195.1;XP_011509196.1	NM_014521 XM_011510891 XM_011510892 XM_011510893 XM_011510894	NP_055336 XP_011509193 XP_011509194 XP_011509195 XP_011509196	23677	SH3BP4	BOG25 TTP	protein-coding	2q37.2	SH3 domain binding protein 4	15.4631	15.5023	15.2707	15.5133	15.4906	16.0402	15.4631	15.0881	15.0438	15.447	15.1347	14.7691	15.4631	15.3255	15.4689	15.6085	16.0146	15.3034	15.4631	15.7797	15.7404	17.1199	15.3903	15.7126	15.4631	15.3871	15.0547	15.3603	16.0315	15.6319	15.4631	15.5893	15.5611	15.6158	15.1982	15.5876	15.4631	15.7244	15.4905	15.3824
71	XP_016875058.1;XP_005253470.1;XP_005253471.1;XP_006719167.1;XP_006719168.1;NP_060788.3;XP_011519031.1;XP_016875059.1;XP_016875060.1;XP_016875061.1;XP_006719166.1;XP_011519033.1;XP_016875063.1;XP_016875064.1;XP_005253472.1;XP_011519035.1	NM_018318 XM_005253413 XM_005253414 XM_005253415 XM_006719103 XM_006719104 XM_006719105 XM_011520729 XM_011520731 XM_011520733 XM_017019569 XM_017019570 XM_017019571 XM_017019572 XM_017019574 XM_017019575	NP_060788 XP_005253470 XP_005253471 XP_005253472 XP_006719166 XP_006719167 XP_006719168 XP_011519031 XP_011519033 XP_011519035 XP_016875058 XP_016875059 XP_016875060 XP_016875061 XP_016875063 XP_016875064	55297	CCDC91	HSD8 p56	protein-coding	12p11.22	coiled-coil domain containing 91	17.0898	17.1333	17.2652	18.0839	17.7616	17.1881	17.0898	17.3903	17.0782	17.31	17.5145	17.0017	17.0898	17.0798	17.4982	17.1308	17.9249	17.0559	17.0898	17.5041	16.8622	16.8756	16.9796	16.9452	17.0898	16.9012	16.8733	17.0383	16.9575	17.1609	17.0898	17.1172	16.8608	17.1948	16.7036	17.0655	17.0898	17.096	17.1155	16.5883
72	NP_065908.1	NM_020857	NP_065908	57617	VPS18	PEP3	protein-coding	15q15.1	VPS18, CORVET/HOPS core subunit	16.1736	16.2352	16.1797	16.3421	16.3188	16.2581	16.1736	16.6293	16.0524	16.0852	16.3551	16.4084	16.1736	15.9751	16.3764	16.2043	16.3055	16.2137	16.1736	16.5666	16.3062	16.0651	16.2016	16.3247	16.1736	16.7019	16.3417	16.3696	16.448	16.5437	16.1736	16.467	16.4849	16.6041	16.3705	16.581	16.1736	16.1032	16.387	16.1594
73	NP_001018077.1	NM_001018067	NP_001018077	26135	SERBP1	CGI-55 CHD3IP HABP4L PAI-RBP1 PAIRBP1	protein-coding	1p31.3	SERPINE1 mRNA binding protein 1	17.276	17.2323	17.3248	16.955	16.6861	17.1992	17.276	17.136	17.2672	17.2949	17.0239	16.9632	17.276	17.3546	16.8053	17.2615	17.4867	17.1053	17.276	17.0671	17.0192	17.5997	17.2252	17.1021	17.276	17.228	17.2332	17.1337	17.273	17.2478	17.276	17.2284	17.2272	17.2057	17.06	17.3435	17.276	17.0512	17.3155	17.5731
74	XP_011543843.1	XM_011545541	XP_011543843	5422	POLA1	NSX POLA p180	protein-coding	Xp22.11-p21.3	DNA polymerase alpha 1, catalytic subunit	18.3498	18.3427	18.0881	18.9078	18.3401	18.1596	18.3498	18.5919	18.2694	17.5688	18.0931	18.1138	18.3498	17.538	18.3606	18.2902	18.1892	18.4438	18.3498	18.2987	18.2126	18.816	18.4042	18.1092	18.3498	18.2971	18.5274	18.2621	18.4166	18.4535	18.3498	18.2878	18.8752	18.0954	18.0427	18.3421	18.3498	18.361	18.4007	18.6807
75	NP_060585.2;XP_005263159.1	NM_018115 XM_005263102	NP_060585 XP_005263159	55153	SDAD1	---	protein-coding	4q21.1	SDA1 domain containing 1	17.752	17.7498	17.7569	17.8825	17.9304	17.9988	17.752	17.8449	17.7968	18.0013	17.9962	17.7531	17.752	17.7561	17.6906	17.7641	17.7687	17.9113	17.752	17.9806	18.0569	17.9221	17.7436	17.7328	NA	NA	NA	NA	NA	NA	17.752	17.7884	17.8359	17.9956	17.3475	18.0604	17.752	17.5738	17.8182	17.7583
76	XP_016881510.1	XM_017026021	XP_016881510	81832	NETO1	BCTL1 BTCL1	protein-coding	18q22.3	neuropilin and tolloid like 1	17.8931	18.1012	17.2902	17.3511	17.7984	17.0016	17.8931	17.3953	17.8595	18.1693	17.2997	17.3038	17.8931	17.3343	16.1922	17.8723	17.1804	17.5133	17.8931	17.7349	15.6987	18.2598	17.9272	17.763	17.8931	16.7972	17.3683	16.9097	16.0539	17.3422	17.8931	17.8828	17.4247	18.101	16.9466	17.4771	17.8931	17.5442	17.7421	17.3183
77	XP_006724729.1;NP_612114.2	NM_138270 XM_006724666	NP_612114 XP_006724729	546	ATRX	ATR2 JMS MRX52 MRXHF1 RAD54 RAD54L SFM1 SHS XH2 XNP ZNF-HX	protein-coding	Xq21.1	ATRX, chromatin remodeler	17.9899	17.9177	17.2133	18.3486	18.0746	17.5743	17.9899	18.0099	18.1136	18.2465	18.0306	18.0923	17.9899	18.013	17.8175	17.9424	18.2872	17.3737	17.9899	18.13	16.9554	17.8344	17.9126	17.8248	17.9899	17.6813	17.5578	17.6183	17.5106	17.8816	17.9899	17.9235	18.1079	18.1126	17.4842	17.3028	17.9899	17.7279	17.8958	18.2165
78	NP_003127.1;XP_011535408.1	NM_003136 XM_011537106	NP_003127 XP_011535408	6729	SRP54	---	protein-coding	14q13.2	signal recognition particle 54	16.4784	16.456	16.3472	16.932	16.6157	16.5256	16.4784	16.3144	16.5825	16.1712	16.5462	16.3939	16.4784	16.2818	16.7373	16.4535	16.1373	16.5663	16.4784	16.7193	16.2063	16.4602	16.4488	16.4785	16.4784	16.6958	16.7421	16.5005	16.9552	16.5309	16.4784	16.4644	16.2868	16.5005	16.5437	16.1802	16.4784	16.4591	16.5402	16.6749
79	XP_005256213.1;XP_006721338.2;XP_005256215.1;XP_016879170.1;XP_016879171.1;XP_016879172.1;XP_016879173.1;XP_016879174.1;XP_016879175.1;XP_016879176.1;XP_016879177.1;XP_016879178.1;XP_016879179.1;XP_016879180.1;XP_016879181.1;XP_016879182.1;XP_016879183.1;XP_016879184.1;XP_016879185.1;XP_016879186.1;XP_016879187.1;XP_016879188.1;XP_016879189.1;XP_016879190.1;XP_016879191.1;XP_016879192.1;XP_016879…	NM_024946 XM_005256156 XM_005256158 XM_005256160 XM_005256163 XM_005256164 XM_005256165 XM_006721275 XM_011523343 XM_017023681 XM_017023682 XM_017023683 XM_017023684 XM_017023685 XM_017023686 XM_017023687 XM_017023688 XM_017023689 XM_017023690 XM_017023691 XM_017023692 XM_017023693 XM_017023694 XM_017023695 XM_017023696 XM_017023697 XM_017023698 XM_017023699 XM_017023700 XM_017023701 XM_017023702…	NP_079222 XP_005256213 XP_005256215 XP_005256217 XP_005256220 XP_005256221 XP_005256222 XP_006721338 XP_011521645 XP_016879170 XP_016879171 XP_016879172 XP_016879173 XP_016879174 XP_016879175 XP_016879176 XP_016879177 XP_016879178 XP_016879179 XP_016879180 XP_016879181 XP_016879182 XP_016879183 XP_016879184 XP_016879185 XP_016879186 XP_016879187 XP_016879188 XP_016879189 XP_016879190 XP_016879191…	80011	FAM192A	C16orf94 CDA018 CDA10 NIP30	protein-coding	16q13	family with sequence similarity 192 member A	17.7027	17.7679	17.809	17.9044	17.8157	17.5623	17.7027	17.8828	17.6694	17.4463	17.7429	17.8002	17.7027	17.6725	18.0163	17.7699	17.365	17.7278	17.7027	17.6334	18.0061	17.956	17.7886	17.5756	17.7027	17.9975	17.6522	17.7905	17.9695	17.7597	17.7027	17.6867	17.6723	17.505	17.5208	17.7954	17.7027	18.0357	17.8338	17.5635
80	XP_016875270.1;XP_016875271.1;NP_000961.2;NP_001019833.1;NP_001307066.1;NP_001307067.1;NP_001307068.1;NP_001307069.1;NP_001307070.1	NM_000970 NM_001024662 NM_001320137 NM_001320138 NM_001320139 NM_001320140 NM_001320141 XM_017019781 XM_017019782	NP_000961 NP_001019833 NP_001307066 NP_001307067 NP_001307068 NP_001307069 NP_001307070 XP_016875270 XP_016875271	6128	RPL6	L6 SHUJUN-2 TAXREB107 TXREB1	protein-coding	12q24.13	ribosomal protein L6	17.8014	17.771	17.6093	17.6456	17.5113	17.5682	17.8014	17.9516	17.782	17.4436	17.8216	17.6044	17.8014	17.4998	17.9249	17.799	17.4884	17.6077	17.8014	17.8586	17.4021	18.0816	17.7245	17.6649	17.8014	17.7319	17.8627	17.8333	17.6064	17.766	17.8014	17.782	17.7759	17.7685	17.0485	17.6405	17.8014	17.7012	17.7963	18.1661
81	XP_016880696.1;XP_005257785.1	XM_005257728 XM_017025207	XP_005257785 XP_016880696	84074	QRICH2	---	protein-coding	17q25.1	glutamine rich 2	17.8749	17.8311	18.2684	18.9986	18.9509	18.6778	17.8749	18.3528	17.8846	18.07	17.5549	17.9134	17.8749	18.0042	17.8693	17.754	18.6421	17.9433	17.8749	17.7654	17.7902	18.5513	17.8946	17.8188	17.8749	18.1112	17.7571	17.547	18.0491	18.1718	17.8749	17.8354	18.1568	17.9352	17.6331	18.3113	17.8749	17.7149	17.8941	17.7025
82	XP_011534251.1	XM_011535949	XP_011534251	57038	RARS2	ArgRS DALRD2 PCH6 PRO1992 RARSL	protein-coding	6q15	arginyl-tRNA synthetase 2, mitochondrial	19.9073	20.0079	20.0885	21.127	21.6517	20.117	19.9073	20.2514	19.8452	20.3424	20.1408	20.0289	19.9073	20.0273	19.8545	19.7586	20.5156	19.9259	19.9073	20.2874	19.0342	19.891	19.7359	20.4831	19.9073	20.4643	20.6603	19.0582	20.8465	20.1072	19.9073	19.9343	19.6583	20.2291	18.8357	19.363	19.9073	19.8667	19.9493	20.0452
83	NP_001127870.1	NM_001134398	NP_001127870	7410	VAV2	VAV-2	protein-coding	9q34.2	vav guanine nucleotide exchange factor 2	16.4871	16.5182	16.3609	16.2219	16.6888	15.9566	16.4871	16.0799	16.5473	16.3661	16.5961	16.5672	16.4871	16.1862	16.2271	16.2952	15.596	16.3045	16.4871	16.815	16.1086	16.1287	16.4431	16.7348	16.4871	16.4366	16.418	16.3274	16.1186	16.6068	16.4871	16.5038	16.1525	16.416	16.189	16.4661	16.4871	16.5243	16.5286	16.6603
84	NP_003874.2	NM_003883	NP_003874	8841	HDAC3	HD3 RPD3 RPD3-2	protein-coding	5q31.3	histone deacetylase 3	NA	NA	NA	NA	NA	NA	14.7196	14.4596	14.7817	14.6506	14.8061	14.65	14.7196	15.5288	14.7736	15.1695	15.0988	14.671	NA	NA	NA	NA	NA	NA	14.7196	15.372	15.3212	15.4558	15.7623	15.6917	14.7196	14.4899	15.2383	15.4336	14.6356	14.9391	14.7196	14.9914	14.7431	14.612
85	NP_000990.1;NP_001030335.1	NM_000999 NM_001035258	NP_000990 NP_001030335	6169	RPL38	L38	protein-coding	17q25.1	ribosomal protein L38	16.9613	16.9295	17.0324	17.2004	17.0341	16.6634	16.9613	16.8352	16.9872	17.0248	16.9175	16.9309	16.9613	16.7503	16.8728	16.9456	16.6055	16.8036	16.9613	16.6447	16.5552	16.9711	16.8723	16.6733	16.9613	17.1671	17.221	17.2854	16.8297	16.9997	16.9613	16.9027	16.743	16.5251	16.8214	16.8695	16.9613	16.9042	16.9997	17.1127
86	NP_001288784.1;NP_037392.1;NP_001288768.1	NM_001301839 NM_001301855 NM_013260	NP_001288768 NP_001288784 NP_037392	29115	SAP30BP	HCNGP HTRG HTRP	protein-coding	17q25.1	SAP30 binding protein	16.4575	16.4078	15.9064	15.7899	16.2686	16.1482	16.4575	16.5806	16.4966	16.9941	16.4775	16.9283	16.4575	16.5687	16.6976	16.512	16.7166	16.4298	16.4575	16.1925	16.7815	16.5965	16.3048	16.2103	16.4575	16.9108	16.3533	16.7141	14.7286	16.0077	16.4575	16.4834	16.5822	16.8347	15.3182	16.8697	16.4575	16.9367	16.3823	16.8484
87	NP_003155.2	NM_003164	NP_003155	6811	STX5	SED5 STX5A	protein-coding	11q12.3	syntaxin 5	17.1776	17.6523	17.3076	17.2487	17.4996	17.3401	17.1776	17.3816	17.2475	17.2596	17.0525	17.224	17.1776	17.6445	17.3138	17.3203	17.083	17.2581	17.1776	17.2874	17.2264	17.2367	17.2058	17.174	17.1776	17.1408	17.3092	17.2772	17.7172	17.1837	17.1776	17.2726	17.1102	17.1613	17.2103	17.2587	17.1776	17.0801	17.1685	17.3025
88	NP_001991.1;NP_579803.1;NP_579805.1;NP_579808.1;NP_579806.1;NP_579812.1;NP_579807.1;XP_016881962.1;XP_016881963.1;XP_011524927.1	NM_002000 NM_133269 NM_133271 NM_133272 NM_133273 NM_133274 NM_133278 XM_011526625 XM_017026473 XM_017026474	NP_001991 NP_579803 NP_579805 NP_579806 NP_579807 NP_579808 NP_579812 XP_011524927 XP_016881962 XP_016881963	2204	FCAR	CD89 CTB-61M7.2 FcalphaRI	protein-coding	19q13.42	Fc fragment of IgA receptor	14.8988	15.1552	15.6183	15.3126	16.0701	15.3105	NA	NA	NA	NA	NA	NA	NA	NA	NA	NA	NA	NA	14.8988	14.6895	16.8164	15.1112	15.0498	15.043	NA	NA	NA	NA	NA	NA	NA	NA	NA	NA	NA	NA	NA	NA	NA	NA
89	NP_005723.2	NM_005732	NP_005723	10111	RAD50	NBSLD RAD502 hRad50	protein-coding	5q31.1	RAD50 double strand break repair protein	16.6789	16.7387	16.959	16.5079	16.6349	16.6004	16.6789	16.6096	16.6867	16.8754	16.5829	16.4791	16.6789	16.8101	16.6918	16.7235	17.0364	16.5345	16.6789	16.6419	16.7379	16.847	16.6727	16.5891	16.6789	16.8673	16.6869	16.7128	16.8058	16.7045	16.6789	16.6819	16.5621	16.3886	16.5292	16.5662	16.6789	16.5998	16.672	16.5986
90	NP_060390.3;NP_001071131.1;NP_001071132.1;NP_001277005.1;NP_001277004.1	NM_001077663 NM_001077664 NM_001290075 NM_001290076 NM_017920	NP_001071131 NP_001071132 NP_001277004 NP_001277005 NP_060390	55665	URGCP	URG4	protein-coding	7p13	upregulator of cell proliferation	18.3396	18.3315	18.4446	18.0129	18.1147	18.6995	18.3396	19.3181	18.2009	17.9349	17.9651	18.0629	18.3396	18.2581	17.9625	18.2276	18.2447	17.9274	18.3396	18.2313	16.5092	18.4734	18.3189	18.2156	18.3396	17.9065	18.3854	18.0449	18.1144	18.2866	18.3396	18.3417	17.8429	18.55	17.4011	18.5865	18.3396	18.1899	18.2571	17.9193
91	NP_002293.2	NM_002302	NP_002293	3950	LECT2	chm-II chm2	protein-coding	5q31.1	leukocyte cell derived chemotaxin 2	NA	NA	NA	NA	NA	NA	NA	NA	NA	NA	NA	NA	NA	NA	NA	NA	NA	NA	NA	NA	NA	NA	NA	NA	NA	NA	NA	NA	NA	NA	NA	NA	NA	NA	NA	NA	NA	NA	NA	NA
92	NP_055156.1;NP_001258570.1	NM_001271641 NM_014341	NP_001258570 NP_055156	23787	MTCH1	CGI-64 PIG60 PSAP SLC25A49	protein-coding	6p21.2	mitochondrial carrier 1	15.774	15.6293	15.6331	15.4155	15.2935	15.4597	15.774	15.5354	15.656	16.4463	15.6955	15.7293	15.774	15.9018	15.3912	15.6541	16.2008	16.0055	15.774	15.7338	15.5214	16.1907	15.7119	16.2289	15.774	16.2485	15.9698	16.1182	16.4461	16.063	15.774	15.7681	15.7067	15.8244	15.6164	15.8576	15.774	15.2978	15.6966	15.9148
93	XP_006713627.1;NP_056211.2;XP_006713628.1	NM_015396 XM_006713564 XM_006713565	NP_056211 XP_006713627 XP_006713628	25852	ARMC8	GID5 HSPC056 S863-2 VID28	protein-coding	3q22.3	armadillo repeat containing 8	17.5748	17.6209	17.6441	17.0386	17.9731	17.0743	17.5748	17.5367	17.6801	17.6008	17.5699	17.6756	17.5748	17.1556	17.1476	17.5434	17.2319	17.5844	17.5748	17.2156	17.8893	17.7148	17.6236	17.6864	17.5748	17.6209	17.5958	17.3598	17.5885	17.5847	17.5748	17.5088	17.5977	17.6243	17.5931	17.7521	17.5748	17.6091	17.5561	17.4487
94	NP_060481.3	NM_018011	NP_060481	55082	ARGLU1	---	protein-coding	13q33.3	arginine and glutamate rich 1	17.6074	17.5903	17.3444	17.2547	17.3455	17.585	17.6074	17.5511	17.6327	17.8701	17.6063	17.6066	17.6074	17.8723	17.3413	17.6145	17.7048	17.6517	17.6074	17.3686	17.5573	17.8229	17.6278	17.4855	17.6074	17.7967	17.7361	17.5938	17.5341	17.7138	17.6074	17.5967	17.275	17.7168	17.0599	17.6874	17.6074	17.4576	17.6401	17.5003
95	NP_002486.1	NM_002495	NP_002486	4724	NDUFS4	AQDQ CI-18 CI-18-kDa CI-AQDQ	protein-coding	5q11.2	NADH:ubiquinone oxidoreductase subunit S4	16.9833	17.1857	17.47	17.5356	17.6432	17.0705	16.9833	17.0013	16.9669	17.1735	17.3551	16.9661	16.9833	16.8969	16.7455	16.9798	17.317	16.6379	16.9833	17.0526	16.7905	17.2118	16.9744	17.2711	16.9833	16.96	16.9775	16.4916	16.6771	16.6343	16.9833	17.1051	16.9923	17.1457	16.9567	16.9176	16.9833	16.9548	17.0151	17.0295
96	NP_036332.2;NP_001275650.1	NM_001288721 NM_012200	NP_001275650 NP_036332	26229	B3GAT3	GLCATI JDSCD glcUAT-I	protein-coding	11q12.3	beta-1,3-glucuronyltransferase 3	16.0254	15.8416	15.8907	15.4934	15.6395	15.5473	NA	NA	NA	NA	NA	NA	16.0254	15.9894	15.4927	15.6689	15.4326	15.6584	16.0254	16.2371	19.7951	NA	16.3078	NA	NA	NA	NA	NA	NA	NA	16.0254	15.8159	16.3532	15.8668	15.7343	15.8632	NA	NA	NA	NA
97	XP_005246400.1;NP_689736.1	NM_152523 XM_005246343	NP_689736 XP_005246400	151195	CCNYL1	---	protein-coding	2q33.3	cyclin Y like 1	15.5858	15.5545	15.4277	11.8629	15.6654	13.7388	15.5858	15.2722	15.5127	14.8802	15.2934	15.3587	15.5858	15.6703	15.0619	15.4482	15.8718	15.7612	NA	NA	NA	NA	NA	NA	15.5858	15.6507	15.6738	15.1868	16.196	15.5425	15.5858	15.6361	15.1143	14.9058	14.7912	15.8815	15.5858	15.3959	16.0741	14.946
98	NP_000975.2	NM_000984	NP_000975	6147	RPL23A	L23A MDA20	protein-coding	17q11.2	ribosomal protein L23a	17.3778	17.3502	17.2719	17.6782	17.4515	17.2837	17.3778	17.4787	17.3365	17.3482	17.4767	17.6807	17.3778	17.3214	17.3843	17.4019	17.4676	17.1487	17.3778	17.4256	16.868	17.6539	17.364	17.2983	17.3778	17.2452	17.4667	17.4275	17.3667	17.3619	17.3778	17.3307	17.3289	17.4861	16.9311	17.1433	17.3778	17.1501	17.3443	17.5656
99	NP_001291378.1	NM_001304449	NP_001291378	646915	ZNF806	---	protein-coding	2q21.2	zinc finger protein 806	17.3581	17.4274	17.2077	17.6127	17.5157	17.8019	17.3581	17.6016	17.4089	17.5742	17.2698	17.1396	17.3581	17.1399	17.2851	17.4009	17.534	17.3858	17.3581	17.328	17.4888	17.5214	17.349	17.2804	17.3581	17.5088	17.1866	17.4524	17.1715	17.2874	17.3581	17.3204	17.0239	17.5725	16.6665	17.4497	17.3581	16.9183	17.458	17.8859
100	NP_002808.3	NM_002817	NP_002808	5719	PSMD13	HSPC027 Rpn9 S11 p40.5	protein-coding	11p15.5	proteasome 26S subunit, non-ATPase 13	16.7267	16.6503	16.5862	16.5835	16.6305	16.6244	16.7267	16.8465	16.7868	17.039	16.6832	16.5662	16.7267	16.7106	16.5232	16.6922	16.839	16.6524	16.7267	16.6562	16.6228	16.9214	16.7836	16.6006	16.7267	16.6879	16.7001	16.857	16.7712	16.6605	16.7267	16.7291	16.8846	16.8214	16.8817	16.8202	16.7267	16.6501	16.8048	16.9275
101	NP_001191819.1;NP_065752.1;NP_001186398.1	NM_001199469 NM_020701 NM_001204890	NP_001186398 NP_065752 NP_001191819	57461 100534599	ISY1 ISY1-RAB43	FSAP33	protein-coding	3q21.3	ISY1 splicing factor homolog ||| ISY1-RAB43 readthrough	16.8165	16.7352	16.4897	16.422	16.4833	16.7168	16.8165	16.8678	16.8236	16.9345	16.6121	16.4607	16.8165	16.6599	16.6229	16.8506	16.974	16.718	16.8165	16.6951	17.0718	16.6859	16.8572	17.0162	NA	NA	NA	NA	NA	NA	16.8165	16.9146	16.7315	16.9645	16.7052	16.8822	16.8165	16.5679	16.7046	16.8407
102	NP_612364.2;XP_005257833.1	NM_138355 XM_005257776	NP_612364 XP_005257833	90507	SCRN2	Ses2	protein-coding	17q21.32	secernin 2	17.4405	17.4812	17.1133	17.6276	17.4754	17.0476	17.4405	17.4143	17.3911	17.4369	18.044	17.4914	17.4405	17.542	18.2134	17.4391	17.2064	17.8493	17.4405	17.3407	17.2103	17.0256	17.4668	17.4698	17.4405	16.9329	17.3821	17.8639	16.6256	17.4274	17.4405	17.6028	17.4075	18.0848	16.7973	17.5024	17.4405	17.3005	17.4911	17.3595
103	NP_078930.3	NM_024654	NP_078930	79707	NOL9	Grc3 NET6	protein-coding	1p36.31	nucleolar protein 9	16.2675	16.2815	16.1852	16.3824	16.3791	16.0446	16.2675	16.5134	16.1188	15.757	16.6968	16.6731	16.2675	16.7092	16.0846	16.0197	16.5629	15.5267	16.2675	NA	NA	15.782	15.6005	15.814	16.2675	17.0191	16.1073	16.4729	16.6054	16.5032	16.2675	15.7418	16.3779	15.9074	15.9774	16.3688	16.2675	15.8933	16.2796	15.9559
104	NP_001244.1	NM_001253	NP_001244	988	CDC5L	CDC5 CDC5-LIKE CEF1 PCDC5RP dJ319D22.1	protein-coding	6p21.1	cell division cycle 5 like	16.5656	16.628	16.5861	16.4292	16.2935	16.6587	16.5656	16.6379	16.6745	16.9105	16.593	16.4911	16.5656	16.8797	16.6105	16.6299	17.0368	16.5522	16.5656	16.3615	16.6416	16.707	16.5254	16.4364	16.5656	16.8043	16.5654	16.6806	16.8403	16.6985	16.5656	16.6089	16.6503	16.6726	16.4262	16.6956	16.5656	16.5162	16.685	16.5343
105	NP_000977.1	NM_000986	NP_000977	6152	RPL24	HEL-S-310 L24	protein-coding	3q12.3	ribosomal protein L24	18.0812	18.0567	17.0715	18.3886	17.8993	17.3845	18.0812	18.2288	18.0853	17.8068	18.216	18.2567	18.0812	17.9481	18.0122	18.0936	18.2321	17.1127	18.0812	18.5607	16.6453	18.3859	18.024	17.9964	18.0812	17.6251	17.8149	17.6007	17.9292	18.0093	18.0812	17.9733	18.2796	18.439	17.3473	17.35	18.0812	17.8557	18.1025	18.7636
106	NP_001238916.1	NM_001251987	NP_001238916	10345	TRDN	CPVT5 TDN TRISK	protein-coding	6q22.31	triadin	19.9489	20.0025	18.7128	22.466	22.2071	20.3623	19.9489	18.5586	20.16	19.8587	20.5852	20.7824	NA	NA	NA	NA	NA	NA	19.9489	20.2409	18.2174	17.7288	19.9995	21.4724	19.9489	21.3075	21.2528	19.0075	22.2539	20.7346	NA	NA	NA	NA	NA	NA	19.9489	20.2187	19.9449	19.1155
107	NP_060101.3;XP_011530405.1	NM_017631 XM_011532103	NP_060101 XP_011530405	55601	DDX60	---	protein-coding	4q32.3	DExD/H-box helicase 60	16.9058	16.8079	16.4986	16.3424	16.6526	16.4063	16.9058	16.7613	16.9586	16.5883	16.9053	16.7606	16.9058	16.7355	17.1423	16.8521	16.4964	16.9169	16.9058	16.5186	16.9176	16.3017	16.7633	16.9049	16.9058	17.1841	17.0135	17.2628	16.8166	17.0137	16.9058	17.0481	16.8942	17.0587	16.9063	17.1154	16.9058	16.8476	17.1097	16.8112
108	NP_954592.1;XP_005259765.1	NM_199141 XM_005259708	NP_954592 XP_005259765	10498	CARM1	PRMT4	protein-coding	19p13.2	coactivator associated arginine methyltransferase 1	16.4519	16.4167	16.357	16.1397	16.5116	16.2086	16.4519	16.742	16.4395	16.7389	16.3079	16.4761	16.4519	17.1543	16.08	16.3894	16.0422	16.1802	16.4519	16.3914	16.3238	16.4595	16.4353	16.5246	16.4519	16.4956	16.4613	16.6162	16.7556	16.5794	16.4519	16.3944	16.0653	16.6604	16.4757	16.4542	16.4519	16.0907	16.434	16.567
109	NP_001275961.1;NP_006206.2;NP_001275962.1	NM_001289032 NM_001289033 NM_006215	NP_001275961 NP_001275962 NP_006206	5267	SERPINA4	KAL KLST KST PI-4 PI4 kallistatin	protein-coding	14q32.13	serpin family A member 4	16.0722	16.1498	15.7124	17.0101	16.8382	16.0545	16.0722	15.7126	16.2506	16.4096	17.0896	16.5697	16.0722	16.2503	15.9651	16.1889	15.3605	15.8998	16.0722	16.0573	15.9141	15.6068	16.1685	15.9167	16.0722	16.111	15.8474	15.398	16.2155	15.8458	16.0722	16.3549	16.5143	16.2131	16.4647	16.0352	16.0722	17.0203	16.1606	15.4638
110	NP_998785.1;NP_057025.2	NM_015941 NM_213620	NP_057025 NP_998785	51606	ATP6V1H	CGI-11 MSTP042 NBP1 SFD SFDalpha SFDbeta VMA13	protein-coding	8q11.23	ATPase H+ transporting V1 subunit H	17.6639	17.9787	16.9744	18.3789	19.0251	17.7758	17.6639	17.1057	17.639	17.7433	18.2154	18.0808	17.6639	17.6624	17.4714	17.7362	17.5397	17.9356	17.6639	18.268	17.7252	16.8804	17.7453	18.647	17.6639	18.1089	18.0015	17.0422	18.0933	17.6705	17.6639	18.3424	17.2925	18.1475	17.3464	17.3562	17.6639	18.5153	17.8862	17.3636
111	NP_055018.2;NP_570603.2	NM_014203 NM_130787	NP_055018 NP_570603	160	AP2A1	ADTAA AP2-ALPHA CLAPA1	protein-coding	19q13.33	adaptor related protein complex 2 alpha 1 subunit	16.5566	16.5493	16.5304	16.2454	16.6609	16.627	16.5566	16.347	16.5654	16.0416	16.6442	16.4003	16.5566	16.6032	16.6194	16.5759	16.4486	16.7637	16.5566	16.9352	16.4018	16.4715	16.5653	16.6195	16.5566	16.4925	16.3931	16.481	16.5907	16.5968	16.5566	16.5684	16.6176	16.5346	16.6998	16.4173	16.5566	16.5954	16.5728	16.7324
112	NP_938205.1;XP_005260739.1;NP_037413.1;XP_011527506.1;XP_011527507.1	NM_013281 NM_198391 XM_005260682 XM_011529204 XM_011529205	NP_037413 NP_938205 XP_005260739 XP_011527506 XP_011527507	23767	FLRT3	HH21	protein-coding	20p12.1	fibronectin leucine rich transmembrane protein 3	17.7407	17.9863	16.2993	19.5133	17.2878	16.4479	NA	NA	NA	NA	NA	NA	NA	NA	NA	NA	NA	NA	NA	NA	NA	NA	NA	NA	17.7407	19.221	19.6713	18.9203	17.1249	18.5877	17.7407	17.8948	19.3616	18.0924	18.1702	17.9081	17.7407	18.5706	17.8965	17.8633
113	XP_016875043.1	XM_017019554	XP_016875043	55198	APPL2	DIP13B	protein-coding	12q23.3	adaptor protein, phosphotyrosine interacting with PH domain and leucine zipper 2	16.9647	16.8872	16.8236	17.1085	17.0642	16.8703	16.9647	17.4954	17.0098	17.4279	17.1552	17.0027	16.9647	16.744	17.078	16.8931	16.8749	16.8548	16.9647	17.2402	16.8391	16.771	17.0866	17.2053	16.9647	16.5107	16.5362	16.4058	16.9265	16.9427	16.9647	17.012	17.3954	16.721	16.6216	16.5134	16.9647	17.1351	16.7915	17.1506
114	NP_001009.1;NP_001295155.1	NM_001018 NM_001308226	NP_001009 NP_001295155	6209	RPS15	RIG S15	protein-coding	19p13.3	ribosomal protein S15	17.2224	17.3034	17.0789	16.9876	16.6736	17.167	17.2224	17.3401	17.233	17.5208	17.1206	17.3739	17.2224	17.8112	16.7221	17.0686	17.846	16.9199	17.2224	17.1486	16.3381	17.3077	17.2984	16.7387	17.2224	17.0006	17.2701	17.0917	17.1212	17.2183	17.2224	17.0618	17.017	17.4863	16.7895	16.8239	17.2224	16.8556	17.2384	17.4874
115	NP_005176.1	NM_005185	NP_005176	810	CALML3	CLP	protein-coding	10p15.1	calmodulin like 3	17.0468	17.0772	17.3353	17.5238	16.2974	17.2723	17.0468	18.4007	17.0171	17.5815	16.1067	16.8584	17.0468	16.9215	16.1234	16.9969	17.6428	15.3272	17.0468	15.2729	17.0852	17.5603	17.0407	16.2768	17.0468	18.3266	16.812	17.4001	16.2272	17.1624	17.0468	17.0391	15.4629	17.7013	15.3561	16.1594	17.0468	15.598	16.9771	17.3492
116	XP_016875884.1;XP_011533240.1	XM_011534938 XM_017020395	XP_011533240 XP_016875884	145173	B3GLCT	B3GALTL B3GTL B3Glc-T Gal-T beta3Glc-T	protein-coding	13q12.3	beta 3-glucosyltransferase	14.4115	14.7969	13.0705	13.7668	14.1874	14.7362	14.4115	14.8236	14.4863	15.2818	13.4762	14.5248	14.4115	NA	NA	NA	NA	NA	14.4115	14.4814	15.3168	13.7554	14.5885	14.8976	NA	NA	NA	NA	NA	NA	14.4115	NA	15.4291	14.8347	NA	14.6711	NA	NA	NA	NA
117	NP_001239203.2;NP_001288168.1;NP_006789.3	NM_001252274 NM_001301239 NM_006798	NP_001239203 NP_001288168 NP_006789	10941	UGT2A1	UDPGT2A1	protein-coding	4q13.3	UDP glucuronosyltransferase family 2 member A1 complex locus	17.8422	17.825	18.1346	16.7185	15.8771	14.9261	17.8422	17.9928	17.8077	18.5443	15.7571	17.3703	17.8422	17.8328	17.3456	17.8464	17.7933	17.8871	17.8422	17.9356	17.8215	17.6921	17.7347	17.594	17.8422	17.4637	17.893	18.0245	17.5719	17.8364	17.8422	17.7539	17.096	17.3631	17.563	17.4625	17.8422	17.4218	17.8475	17.7997
118	NP_003178.1;NP_001015892.1	NM_001015892 NM_003187	NP_001015892 NP_003178	6880	TAF9	MGC:5067 STAF31/32 TAF2G TAFII-31 TAFII-32 TAFII31 TAFII32 TAFIID32	protein-coding	5q13.2	TATA-box binding protein associated factor 9	15.9229	16.1278	15.6675	15.8744	16.1776	16.097	15.9229	15.9931	15.8757	15.7419	16.0167	16.0558	15.9229	15.8663	15.6295	16.2435	15.8962	15.7895	15.9229	15.6271	15.361	16.1784	15.9016	15.5599	15.9229	15.8369	15.8808	15.8389	15.9135	15.5876	NA	NA	NA	NA	NA	NA	15.9229	16.0461	16.1574	15.9026
119	NP_001257964.1	NM_001271035	NP_001257964	2215	FCGR3B	CD16 CD16b FCG3 FCGR3 FCR-10 FCRIII FCRIIIb	protein-coding	1q23.3	Fc fragment of IgG receptor IIIb	17.5055	17.491	17.2957	17.1867	17.6184	17.2266	17.5055	17.6883	17.5781	17.2174	17.7046	17.4634	17.5055	17.5124	17.7797	17.5138	17.125	18.0434	17.5055	17.6341	18.7642	17.1732	17.4953	18.019	17.5055	17.154	17.3815	17.2832	17.1503	17.3802	17.5055	17.5373	17.3253	17.35	17.9544	17.7891	17.5055	17.6709	17.5337	17.0151
120	NP_009174.1;NP_001257636.1	NM_001270707 NM_007243	NP_001257636 NP_009174	11270	NRM	NRM29	protein-coding	6p21.33	nurim (nuclear envelope membrane protein)	16.162	16.1194	16.0475	15.6793	16.4057	15.7923	16.162	15.9488	15.8265	16.1406	16.1544	16.013	16.162	16.3132	16.1849	16.3518	16.8804	16.1183	16.162	16.3598	16.0491	16.0769	16.3587	15.5108	16.162	15.6488	15.684	15.7579	15.9214	15.7734	NA	NA	NA	NA	NA	NA	16.162	16.2572	16.2574	15.9019
121	XP_016862568.1;NP_001305863.1;XP_016862567.1;XP_011511395.1;NP_003062.2;NP_620636.1;NP_001305864.1;XP_011511393.1;XP_011511394.1	NM_001318934 NM_001318935 NM_003071 NM_139048 XM_011513091 XM_011513092 XM_011513093 XM_017007078 XM_017007079	NP_001305863 NP_001305864 NP_003062 NP_620636 XP_011511393 XP_011511394 XP_011511395 XP_016862567 XP_016862568	6596	HLTF	HIP116 HIP116A HLTF1 RNF80 SMARCA3 SNF2L3 ZBU1	protein-coding	3q24	helicase like transcription factor	15.7325	15.6686	15.3116	15.027	15.9621	15.3525	15.7325	15.5145	15.835	15.469	15.7215	15.2662	NA	NA	NA	NA	NA	NA	15.7325	15.1465	16.5757	16.1648	16.0524	15.5174	15.7325	15.6633	15.6594	15.7591	15.7742	15.6409	15.7325	16.1218	15.7969	15.9646	15.7634	15.9344	NA	NA	NA	NA
122	NP_002818.1	NM_002827	NP_002818	5770	PTPN1	PTP1B	protein-coding	20q13.13	protein tyrosine phosphatase, non-receptor type 1	16.6383	16.5889	16.7	16.4304	16.587	16.3949	16.6383	16.3663	16.6272	16.3134	16.77	16.9248	16.6383	16.6647	16.7813	16.629	16.1642	17.045	16.6383	16.9768	16.947	16.3561	16.6958	16.7187	16.6383	16.9485	16.8152	16.9013	16.6418	16.6641	16.6383	16.6148	16.4374	16.8284	16.8373	16.6164	16.6383	16.3181	16.4911	16.4073
123	NP_001035919.1;NP_057011.2;NP_001158191.1	NM_001042454 NM_001164719 NM_015927	NP_001035919 NP_001158191 NP_057011	7041	TGFB1I1	ARA55 HIC-5 HIC5 TSC-5	protein-coding	16p11.2	transforming growth factor beta 1 induced transcript 1	16.5992	16.5987	16.9906	16.5819	15.7885	16.5789	16.5992	16.2108	16.6719	16.3258	16.5959	17.6113	16.5992	17.0258	16.7516	16.752	16.6752	16.3299	16.5992	16.6664	16.2779	16.0674	16.6794	16.1466	16.5992	16.4965	16.4089	15.8874	16.7159	16.6996	16.5992	16.6321	16.675	16.1732	16.4476	16.7131	16.5992	17.5957	16.8216	17.0856
124	NP_004689.1	NM_004698	NP_004689	9129	PRPF3	HPRP3 HPRP3P PRP3 Prp3p RP18 SNRNP90	protein-coding	1q21.2	pre-mRNA processing factor 3	16.8259	16.8518	16.4956	16.5138	16.5569	16.7898	16.8259	17.1194	16.8183	16.4963	16.7284	16.4254	16.8259	16.6637	16.6059	16.772	16.8973	16.7271	16.8259	16.6339	16.5754	17.2292	16.8309	16.6324	16.8259	16.6471	16.7693	16.9039	16.673	16.7542	16.8259	16.8205	16.7647	17.0374	16.4466	16.9928	16.8259	16.5836	16.8163	16.671
125	NP_054906.2	NM_014187	NP_054906	29100	TMEM208	HSPC171	protein-coding	16q22.1	transmembrane protein 208	13.65	12.6705	14.0301	14.3794	14.1597	13.039	13.65	15.321	14.7752	15.7269	13.9592	15.9026	13.65	14.0456	15.154	15.4021	13.9492	14.4114	13.65	14.0403	15.2072	13.1231	14.058	14.0311	NA	NA	NA	NA	NA	NA	13.65	13.7699	13.6	14.5218	13.4403	12.9308	NA	NA	NA	NA
126	REV__XP_016857355.1	---	---	---	---	---	---	---	---	NA	NA	NA	NA	NA	NA	NA	NA	NA	NA	NA	NA	NA	NA	NA	NA	NA	NA	NA	NA	NA	NA	NA	NA	NA	NA	NA	NA	NA	NA	NA	NA	NA	NA	NA	NA	NA	NA	NA	NA
127	NP_056065.1;XP_016870040.1	NM_015250 XM_017014551	NP_056065 XP_016870040	23299	BICD2	SMALED2 bA526D8.1	protein-coding	9q22.31	BICD cargo adaptor 2	16.3549	16.4456	16.6364	16.3392	16.2187	16.7141	16.3549	17.1204	16.3696	16.1653	16.0434	15.9084	16.3549	15.7991	16.0496	16.2883	16.3904	16.2535	16.3549	15.8024	16.4412	16.1254	16.5228	15.8807	16.3549	16.3615	15.9698	16.7385	16.1334	16.461	16.3549	16.4014	15.96	16.8248	16.1556	16.1789	16.3549	16.2748	16.3207	16.998
128	NP_001135971.1;NP_001135972.1;NP_612448.1;XP_005255135.1	NM_001142499 NM_001142500 NM_138439 XM_005255078	NP_001135971 NP_001135972 NP_612448 XP_005255135	114984	FLYWCH2	---	protein-coding	16p13.3	FLYWCH family member 2	16.6022	16.6151	16.4793	16.499	16.1646	16.3927	16.6022	16.1784	16.5928	16.4435	16.5911	16.4037	16.6022	16.3336	16.2804	16.5018	16.7834	16.9392	16.6022	16.1462	16.5767	16.4888	16.7226	16.4752	NA	NA	NA	NA	NA	NA	16.6022	16.7767	16.749	16.939	17.1614	16.5095	16.6022	17.0776	17.3627	17.0336
129	NP_000662.3	NM_000671	NP_000662	128	ADH5	ADH-3 ADHX FALDH FDH GSH-FDH GSNOR HEL-S-60p	protein-coding	4q23	alcohol dehydrogenase 5 (class III), chi polypeptide	16.7009	16.7251	16.3057	16.8272	16.7089	16.7393	16.7009	16.3528	16.7369	17.5485	16.6073	16.8709	16.7009	17.055	16.8125	16.736	17.3378	16.6645	16.7009	16.5184	16.4783	17.4284	16.6437	16.7746	16.7009	16.92	16.708	16.5832	16.4388	16.7214	16.7009	16.8143	17.1676	16.9701	16.4133	16.5606	16.7009	16.7779	16.6215	16.8697
130	XP_016877884.1;XP_016877883.1;NP_060473.2;XP_005254586.1;NP_001008225.1	NM_001008224 NM_018003 XM_005254529 XM_017022394 XM_017022395	NP_001008225 NP_060473 XP_005254586 XP_016877883 XP_016877884	55075	UACA	NUCLING	protein-coding	15q23	uveal autoantigen with coiled-coil domains and ankyrin repeats	16.975	16.9609	16.9328	16.8712	17.4206	16.9316	16.975	16.7197	16.9675	17.118	16.8972	16.9985	16.975	16.9353	17.2626	17.0915	17.1792	17.1052	16.975	17.2348	17.0233	17.16	17.1394	17.1212	16.975	17.25	16.9053	16.834	17.008	17.121	16.975	16.9871	16.7373	16.9432	16.9312	16.9973	16.975	17.3308	17.0386	16.9622
131	XP_016883966.1;XP_016883967.1;NP_005432.1	NM_005441 XM_017028477 XM_017028478	NP_005432 XP_016883966 XP_016883967	8208	CHAF1B	CAF-1 CAF-IP60 CAF1 CAF1A CAF1P60 MPHOSPH7 MPP7	protein-coding	21q22.12-q22.13	chromatin assembly factor 1 subunit B	NA	NA	NA	NA	NA	NA	17.1799	16.4153	17.168	16.0752	16.4479	16.4265	17.1799	16.6323	17.0115	17.2116	16.6729	17.1025	NA	NA	NA	NA	NA	NA	NA	NA	NA	NA	NA	NA	NA	NA	NA	NA	NA	NA	NA	NA	NA	NA
132	REV__NP_775899.3	---	---	---	---	---	---	---	---	17.4879	17.5069	18.7676	18.382	18.299	17.325	17.4879	16.9499	17.1317	16.172	17.1708	17.9506	17.4879	15.5492	18.5639	17.2965	16.0919	17.6294	17.4879	17.4759	17.1234	16.2855	17.4812	17.7895	17.4879	17.5376	16.648	16.882	16.847	17.4476	17.4879	17.4386	18.0398	15.2634	16.3754	17.5878	17.4879	18.4385	17.4017	16.8851
133	NP_037507.1	NM_013375	NP_037507	29777	ABT1	hABT1	protein-coding	6p22.2	activator of basal transcription 1	16.488	16.5246	16.6647	16.4028	16.2198	16.5241	NA	NA	NA	NA	NA	NA	NA	NA	NA	NA	NA	NA	NA	NA	NA	NA	NA	NA	NA	NA	NA	NA	NA	NA	NA	NA	NA	NA	NA	NA	NA	NA	NA	NA
134	NP_001229536.1;NP_851996.2;NP_000606.3	NM_000615 NM_001242607 NM_181351	NP_000606 NP_001229536 NP_851996	4684	NCAM1	CD56 MSK39 NCAM	protein-coding	11q23.2	neural cell adhesion molecule 1	NA	NA	NA	NA	NA	NA	17.605	17.7184	17.6285	17.4253	17.8409	17.6669	17.605	17.7151	18.0788	17.5535	17.0506	17.9238	17.605	17.615	17.8482	17.8635	17.4814	17.4084	NA	NA	NA	NA	NA	NA	17.605	17.8453	17.5204	17.2844	17.0061	18.1398	17.605	17.4065	17.6846	17.371
135	NP_060898.2	NM_018428	NP_060898	55813	UTP6	C17orf40 HCA66	protein-coding	17q11.2	UTP6, small subunit processome component	16.3104	16.1124	16.1177	16.5449	16.4772	16.0739	16.3104	16.0644	16.0069	16.3235	16.2494	15.3032	16.3104	16.1344	15.9973	16.0068	15.9448	15.7089	16.3104	16.1856	16.1535	16.5222	16.31	16.0973	16.3104	16.6741	16.234	16.4506	16.231	16.2658	NA	NA	NA	NA	NA	NA	16.3104	16.0157	16.2734	16.4825
136	XP_016861413.1;XP_011510866.1;XP_005247296.1;NP_055811.1	NM_014996 XM_005247239 XM_011512564 XM_017005924	NP_055811 XP_005247296 XP_011510866 XP_016861413	23007	PLCH1	PLCL3	protein-coding	3q25.31	phospholipase C eta 1	16.5374	16.4629	16.0752	16.8693	16.9597	15.9135	16.5374	16.1531	16.4628	16.2208	16.2848	16.328	16.5374	16.0331	16.654	16.4541	15.3366	16.8394	16.5374	16.807	15.6449	16.4083	16.4836	16.6459	16.5374	17.696	17.9395	17.2784	17.8234	17.5604	16.5374	16.381	16.8673	15.8587	16.4497	16.0227	16.5374	16.6734	16.5206	15.7699
137	XP_011535412.1	XM_011537110	XP_011535412	7011	TEP1	TLP1 TP1 TROVE1 VAULT2 p240	protein-coding	14q11.2	telomerase associated protein 1	NA	NA	NA	NA	NA	NA	17.2131	17.09	16.9292	16.6383	17.5273	17.0679	17.2131	17.208	17.3009	17.0757	16.3638	17.3075	NA	NA	NA	NA	NA	NA	17.2131	17.1996	17.3719	17.1994	16.8693	17.1381	17.2131	17.0379	16.7379	16.6815	17.4164	17.5163	17.2131	17.3039	17.2696	16.7011
138	NP_612393.2	NM_138384	NP_612393	92170	MTG1	GTP GTPBP7	protein-coding	10q26.3	mitochondrial ribosome associated GTPase 1	NA	NA	NA	NA	NA	NA	16.8189	17.6454	16.8484	16.7918	17.4672	16.7788	NA	NA	NA	NA	NA	NA	16.8189	16.3361	17.5681	17.5577	17.1666	17.0397	NA	NA	NA	NA	NA	NA	16.8189	16.4349	16.1977	16.8817	15.9513	16.9857	16.8189	16.9158	16.8847	16.2776
139	NP_065142.2	NM_020409	NP_065142	57129	MRPL47	CGI-204 L47mt MRP-L47 NCM1	protein-coding	3q26.33	mitochondrial ribosomal protein L47	16.523	16.5277	16.3413	16.8212	16.6315	16.362	16.523	16.719	16.4424	16.4886	16.4785	16.2912	16.523	16.2829	16.8045	16.5123	16.2551	16.5983	16.523	16.4413	16.7758	16.8002	16.6466	16.6819	16.523	16.7155	16.4823	16.877	16.4941	16.5678	16.523	16.5946	16.6039	16.6536	16.3609	16.4391	16.523	16.525	16.6217	16.7861
140	NP_005029.1	NM_005038	NP_005029	5481	PPID	CYP-40 CYPD	protein-coding	4q32.1	peptidylprolyl isomerase D	17.9916	17.9447	17.9604	18.6121	17.4831	17.9595	17.9916	18.1717	18.1628	18.6681	17.7864	17.9987	17.9916	18.1935	18.0678	18.025	18.2236	17.969	17.9916	17.664	17.9456	18.1788	18.0108	17.8671	17.9916	17.9045	17.7126	18.0837	17.7821	18.0057	17.9916	17.9976	17.8985	17.9254	17.8709	17.8355	17.9916	17.6955	17.9579	18.0382
141	NP_085056.2	NM_030579	NP_085056	80777	CYB5B	CYB5-M CYPB5M OMB5	protein-coding	16q22.1	cytochrome b5 type B	17.245	17.2381	17.7575	17.2604	17.3215	17.0086	17.245	17.5071	16.9457	17.7854	17.4263	17.8273	17.245	17.673	17.567	17.4874	17.3657	17.888	17.245	17.4147	16.2787	17.2041	17.0852	17.0652	NA	NA	NA	NA	NA	NA	17.245	17.0656	17.1554	17.1764	17.5723	17.0098	NA	NA	NA	NA
142	NP_001107579.1	NM_001114107	NP_001107579	27295	PDLIM3	ALP	protein-coding	4q35.1	PDZ and LIM domain 3	16.591	16.6318	16.2853	16.1962	16.5808	16.1341	16.591	16.102	16.5353	15.9016	16.3073	17.0841	16.591	17.2048	16.6047	16.6084	16.5707	16.2363	16.591	16.5254	16.387	16.3231	16.6217	16.0744	16.591	16.171	16.0105	16.0069	16.246	16.5058	16.591	16.62	16.1499	15.9983	16.4337	16.499	16.591	17.4434	16.5237	16.6031
143	NP_006294.2	NM_006303	NP_006294	7965	AIMP2	JTV-1 JTV1 P38	protein-coding	7p22.1	aminoacyl tRNA synthetase complex interacting multifunctional protein 2	17.2016	17.1983	17.4312	16.8933	16.8174	16.9872	17.2016	17.3891	17.202	17.4656	17.0206	17.4017	17.2016	17.3981	16.9133	17.2497	17.2361	17.1596	17.2016	17.0701	17.0217	17.5209	17.3565	17.1724	17.2016	17.0981	17.1399	17.3207	17.4158	17.2049	17.2016	17.0971	17.1919	17.0317	17.1902	17.2344	17.2016	16.7726	17.2596	17.3209
144	XP_016876865.1;XP_016876866.1;NP_001230702.1;NP_001230703.1;NP_444292.1;XP_006720236.1;XP_011535148.1	NM_001243773 NM_001243774 NM_053064 XM_006720173 XM_011536846 XM_017021376 XM_017021377	NP_001230702 NP_001230703 NP_444292 XP_006720236 XP_011535148 XP_016876865 XP_016876866	54331	GNG2	---	protein-coding	14q22.1	G-protein subunit gamma 2	17.6057	17.5892	17.5416	17.7472	18.6544	17.409	17.6057	17.2838	17.6229	17.3114	18.5832	17.4225	17.6057	17.327	18.1962	17.596	18.2475	17.681	17.6057	18.0362	17.9862	17.4714	17.7119	17.8985	17.6057	17.8361	17.6959	17.9203	17.5332	17.7274	17.6057	17.6938	17.6526	17.7002	17.4904	17.6604	17.6057	17.6285	17.5177	17.506
145	NP_036525.1	NM_012393	NP_036525	5198	PFAS	FGAMS FGAR-AT FGARAT PURL	protein-coding	17p13.1	phosphoribosylformylglycinamidine synthase	16.5678	16.5367	16.5435	16.6592	16.9788	16.7256	16.5678	16.8715	16.5449	16.2883	16.6908	16.6707	16.5678	16.4331	16.6253	16.7132	16.9418	16.4555	16.5678	16.8382	16.5424	16.7142	16.6349	16.5445	16.5678	16.5673	16.4517	16.8121	16.6971	16.3707	16.5678	16.5714	16.431	16.3018	16.7583	16.7394	16.5678	16.2795	16.3485	16.4532
146	NP_000031.1	NM_000040	NP_000031	345	APOC3	APOCIII HALP2	protein-coding	11q23.3	apolipoprotein C3	14.6202	14.8892	14.7038	15.1302	15.8295	15.2013	14.6202	13.4861	14.4194	14.8217	14.8863	14.6928	14.6202	13.8263	13.9517	14.5692	13.9835	13.726	14.6202	16.2236	14.5027	13.6288	14.5666	15.8682	14.6202	14.8859	14.7135	14.2574	14.8518	14.7354	14.6202	14.6887	14.3241	14.6898	14.9181	14.5365	14.6202	15.0099	14.6621	13.959
147	NP_006849.1	NM_006858	NP_006849	11018	TMED1	IL1RL1LG Il1rl1l Tp24 p24g1	protein-coding	19p13.2	transmembrane p24 trafficking protein 1	16.0237	16.1397	16.3992	16.053	16.2934	16.1471	16.0237	15.9207	15.9117	15.9875	15.8506	15.6924	16.0237	16.4865	16.1165	15.9273	15.9004	16.1957	16.0237	16.1845	15.6363	16.2428	15.9949	16.2577	16.0237	16.2654	16.2166	16.4244	16.4081	16.2524	16.0237	16.0748	16.2178	16.3561	16.4634	15.5685	16.0237	15.7994	15.9575	15.5269
148	NP_001137153.1	NM_001143681	NP_001137153	373156	GSTK1	GST GST-13-13 GST13 GST13-13 GSTK1-1 hGSTK1	protein-coding	7q34	glutathione S-transferase kappa 1	16.8058	16.8463	16.6363	16.358	16.9544	16.3174	16.8058	16.8785	16.8862	17.1221	17.16	16.7553	16.8058	16.5335	17.0632	16.8199	16.6379	17.1001	16.8058	16.9426	17.2558	16.5032	16.8642	17.1538	16.8058	17.0172	16.8017	16.8164	16.5888	16.7027	16.8058	16.8021	16.6399	16.6353	16.6528	16.9565	16.8058	16.7952	16.7844	16.9108
149	NP_057001.1	NM_015917	NP_057001	373156	GSTK1	GST GST-13-13 GST13 GST13-13 GSTK1-1 hGSTK1	protein-coding	7q34	glutathione S-transferase kappa 1	16.8878	16.9127	16.7595	16.4365	17.0129	16.4809	16.8878	16.888	16.9419	17.1579	17.1619	16.7226	16.8878	16.6103	17.102	16.8845	16.6251	17.191	16.8878	17.0898	17.1465	16.5747	16.9035	17.2128	16.8878	17.147	16.9333	16.8996	16.7339	16.8564	16.8878	16.9233	16.7851	16.7169	16.7427	16.9908	16.8878	16.7338	16.8718	17.0323
150	XP_016880832.1;NP_004250.4;XP_005257875.1;XP_011523784.1	NM_004259 XM_005257818 XM_011525482 XM_017025343	NP_004250 XP_005257875 XP_011523784 XP_016880832	9400	RECQL5	RECQ5	protein-coding	17q25.1	RecQ like helicase 5	18.1742	18.2677	18.5328	18.7668	18.0558	18.7902	18.1742	17.9502	18.1363	17.5364	18.1171	18.0339	18.1742	18.8214	18.4821	18.2304	18.5423	18.4925	18.1742	18.1778	18.3601	18.3488	18.2744	17.8865	NA	NA	NA	NA	NA	NA	NA	NA	NA	NA	NA	NA	NA	NA	NA	NA
151	NP_002629.1	NM_002638	NP_002629	5266	PI3	ESI SKALP WAP3 WFDC14 cementoin	protein-coding	20q13.12	peptidase inhibitor 3	17.8807	17.9136	19.0009	17.523	17.2498	17.6784	17.8807	16.802	18.0059	16.4661	16.9923	17.271	17.8807	17.4718	17.219	17.9678	17.1566	16.83	17.8807	15.4128	16.4593	16.1914	17.7167	16.2164	17.8807	16.5245	16.3539	17.1556	16.3396	17.8914	17.8807	17.8592	16.0577	18.2324	18.8709	15.8605	17.8807	15.6495	17.9074	18.8999
152	NP_005680.1	NM_005689	NP_005680	10058	ABCB6	ABC ABC14 DUH3 LAN MCOPCB7 MTABC3 PRP PSHK2 umat	protein-coding	2q35	ATP binding cassette subfamily B member 6 (Langereis blood group)	17.5822	17.5471	17.6462	17.6663	18.1421	18.6344	17.5822	18.5996	17.6319	17.2873	17.4562	17.3106	17.5822	17.2769	17.2815	17.6326	17.3599	17.369	17.5822	17.4099	16.9346	17.9626	17.484	17.632	17.5822	17.7344	17.3422	16.8837	17.153	17.4784	17.5822	17.5616	17.8963	17.4309	17.4812	17.3879	17.5822	17.2615	17.5572	17.6635
153	NP_001138400.1	NM_001144928	NP_001138400	28511	NKIRAS2	KBRAS2 kappaB-Ras2	protein-coding	17q21.2	NFKB inhibitor interacting Ras like 2	NA	NA	NA	NA	NA	NA	NA	NA	NA	NA	NA	NA	NA	NA	NA	NA	NA	NA	NA	NA	NA	NA	NA	NA	NA	NA	NA	NA	NA	NA	15.6002	15.4523	15.4005	15.369	14.5297	15.5035	NA	NA	NA	NA
154	REV__XP_011509520.1	---	---	---	---	---	---	---	---	15.3603	15.3998	14.9987	15.4024	15.6977	15.4889	15.3603	15.5291	15.4085	15.599	15.2251	15.2784	15.3603	15.3164	14.7532	15.4318	15.021	14.9404	15.3603	15.6121	15.9637	14.8232	15.462	15.8796	NA	NA	NA	NA	NA	NA	15.3603	15.4416	16.7578	15.4232	15.4009	16.3349	15.3603	15.8117	15.1179	15.079
155	NP_068779.1	NM_021960	NP_068779	4170	MCL1	BCL2L3 EAT MCL1-ES MCL1L MCL1S Mcl-1 TM bcl2-L-3 mcl1/EAT	protein-coding	1q21.2	MCL1, BCL2 family apoptosis regulator	NA	NA	NA	NA	NA	NA	NA	NA	NA	NA	NA	NA	NA	NA	NA	NA	NA	NA	15.0832	14.4952	14.6303	14.7715	15.1669	15.0385	NA	NA	NA	NA	NA	NA	15.0832	15.1118	14.9572	15.0519	14.9673	15.1606	15.0832	14.9159	15.3747	15.0863
156	NP_055061.1;XP_006724446.1	NM_014246 XM_006724383	NP_055061 XP_006724446	9620	CELSR1	ADGRC1 CDHF9 FMI2 HFMI2 ME2	protein-coding	22q13.31	cadherin EGF LAG seven-pass G-type receptor 1	NA	NA	NA	NA	NA	NA	NA	NA	NA	NA	NA	NA	NA	NA	NA	NA	NA	NA	NA	NA	NA	NA	NA	NA	16.8042	16.8092	16.738	16.6121	17.0512	16.9347	16.8042	17.0814	16.8341	16.8975	16.7018	16.6312	16.8042	16.5028	16.7483	17.0456
157	NP_862820.1;NP_036513.2;XP_011533953.1;XP_016866124.1	NM_012381 NM_181837 XM_011535651 XM_017010635	NP_036513 NP_862820 XP_011533953 XP_016866124	23595	ORC3	LAT LATHEO ORC3L	protein-coding	6q15	origin recognition complex subunit 3	NA	NA	NA	NA	NA	NA	NA	NA	NA	NA	NA	NA	NA	NA	NA	NA	NA	NA	15.847	15.4493	16.0835	16.3132	15.6091	15.7578	15.847	16.0711	16.0035	16.4181	15.76	15.9422	15.847	15.897	15.8168	15.7489	15.1073	16.3391	15.847	16.1262	15.8627	15.664
158	sp|TRY1_BOVIN	---	---	---	---	---	---	---	---	17.1201	17.2548	17.8609	17.876	18.1765	17.9028	17.1201	17.8435	17.1281	17.813	17.9444	17.9632	17.1201	17.9278	17.6708	17.1708	17.7597	17.8294	17.1201	16.9402	16.86	16.6996	17.133	16.8606	17.1201	17.0666	16.9134	17.0074	17.0638	17.4037	17.1201	17.2717	16.7478	16.8786	17.2226	16.8868	17.1201	16.991	17.1662	16.679
159	NP_005735.2	NM_005744	NP_005735	25820	ARIH1	ARI HARI HHARI UBCH7BP	protein-coding	15q24.1	ariadne RBR E3 ubiquitin protein ligase 1	16.6022	16.7207	16.5574	16.695	16.706	16.6088	16.6022	16.8082	16.6101	16.9057	16.3903	16.4876	16.6022	16.5659	16.4158	16.6107	16.7079	16.8177	16.6022	16.4545	16.8279	17.0079	16.5843	16.5852	16.6022	16.804	16.7215	16.6304	16.487	16.6227	16.6022	16.5458	16.8746	16.7916	16.5343	16.7459	16.6022	16.315	16.4503	16.4981
160	NP_001139628.1;NP_002084.2	NM_001146156 NM_002093	NP_001139628 NP_002084	2932	GSK3B	---	protein-coding	3q13.33	glycogen synthase kinase 3 beta	16.654	16.6401	16.5742	16.5498	16.0254	16.4447	16.654	16.5445	16.6918	16.8824	16.6506	16.7464	16.654	16.6359	16.1551	16.4713	16.4411	16.5053	16.654	16.6154	16.08	16.5791	16.558	16.5561	16.654	16.6043	16.3453	15.9447	16.2828	16.4592	16.654	16.6753	16.7519	17.208	16.6604	16.6532	16.654	16.754	16.5624	16.6576
161	NP_001308780.1;NP_004230.2	NM_001321851 NM_004239	NP_001308780 NP_004230	9321	TRIP11	ACG1A CEV14 GMAP-210 GMAP210 TRIP-11 TRIP230	protein-coding	14q32.12	thyroid hormone receptor interactor 11	17.3038	17.3155	17.219	17.0577	17.2475	17.2321	17.3038	17.2638	17.3608	17.4612	17.3233	17.4292	17.3038	17.2785	17.4167	17.2885	17.4535	17.5215	17.3038	17.2628	17.5035	17.3477	17.3739	17.2554	17.3038	17.4362	17.5564	17.3625	17.3261	17.5132	17.3038	17.2237	17.3428	17.0816	16.8589	17.3715	17.3038	17.2296	17.4162	17.2953
162	XP_005274206.1;NP_006259.1	NM_006268 XM_005274149	NP_006259 XP_005274206	5977	DPF2	REQ UBID4 ubi-d4	protein-coding	11q13.1	double PHD fingers 2	15.4777	15.3587	14.5397	14.523	15.2936	15.3224	15.4777	15.3004	15.4597	15.7397	15.5024	15.5987	15.4777	15.8067	15.4664	15.4896	15.9696	15.3878	15.4777	15.2674	15.7589	15.8257	15.3899	15.5371	15.4777	15.689	15.5097	15.4272	15.0845	15.6216	15.4777	15.5031	15.4272	15.5357	15.3009	15.2886	15.4777	15.4665	15.4418	15.1389
163	XP_011543793.1;XP_011543794.1;XP_006724546.1;XP_006724547.1;NP_001191948.1;NP_976325.1;NP_001121599.1;NP_000158.1	NM_000167 NM_001128127 NM_001205019 NM_203391 XM_006724483 XM_006724484 XM_011545491 XM_011545492	NP_000158 NP_001121599 NP_001191948 NP_976325 XP_006724546 XP_006724547 XP_011543793 XP_011543794	2710	GK	GK1 GKD	protein-coding	Xp21.2	glycerol kinase	16.555	16.5196	16.1182	16.0338	16.2656	16.0926	16.555	16.2562	16.417	15.9855	16.4664	16.8297	16.555	16.2438	16.9692	16.3294	16.1226	16.6144	16.555	16.3466	17.134	16.4328	16.4863	16.5958	16.555	16.4352	16.6307	16.0636	16.36	16.6254	16.555	16.5515	16.0315	16.965	16.3406	16.6916	16.555	16.5915	16.5135	15.7762
164	NP_001273206.1;NP_006313.1	NM_001286277 NM_006322	NP_001273206 NP_006313	10426	TUBGCP3	104p GCP3 Grip104 SPBC98 Spc98 Spc98p	protein-coding	13q34	tubulin gamma complex associated protein 3	16.3154	16.151	16.1044	15.5756	15.384	16.8198	16.3154	16.374	16.3474	16.2818	16.4215	16.7242	16.3154	16.3372	16.2832	16.5033	16.4734	16.3552	16.3154	15.9144	16.4939	16.9581	16.3998	16.3499	16.3154	16.5916	16.3483	16.3405	16.5908	16.5166	16.3154	16.4031	16.0977	16.5565	15.8659	16.3118	16.3154	16.5463	16.3889	15.9887
165	XP_016879398.1;XP_005255780.1;NP_055527.1;XP_006721169.1	NM_014712 XM_005255723 XM_006721106 XM_017023909	NP_055527 XP_005255780 XP_006721169 XP_016879398	9739	SETD1A	KMT2F Set1 Set1A	protein-coding	16p11.2	SET domain containing 1A	18.0651	18.075	18.5093	18.1089	17.8231	17.5338	18.0651	18.2401	18.2246	18.3108	18.6762	18.9241	18.0651	18.1323	18.6888	17.9478	17.5701	18.2425	18.0651	18.1617	18.3056	17.43	18.0839	18.3542	18.0651	18.6249	18.8187	18.1761	18.8256	18.6016	18.0651	18.0707	19.1966	18.1387	17.7515	18.0764	18.0651	17.8251	18.0559	17.4799
166	XP_005268645.1;NP_001287876.1	NM_001300947 XM_005268588	NP_001287876 XP_005268645	11052	CPSF6	CFIM CFIM68 HPBRII-4 HPBRII-7	protein-coding	12q15	cleavage and polyadenylation specific factor 6	16.5177	16.421	16.2076	16.1248	16.3036	16.5925	16.5177	16.7012	16.626	16.8801	16.4857	16.5128	16.5177	16.6782	16.315	16.4662	16.879	16.5409	16.5177	16.3254	16.3944	17.0307	16.5372	16.1723	16.5177	16.7094	16.6657	16.6263	16.7457	16.6521	16.5177	16.497	16.3964	16.8119	15.97	16.4153	16.5177	16.2692	16.4606	16.3167
167	NP_000687.3	NM_000696	NP_000687	223	ALDH9A1	ALDH4 ALDH7 ALDH9 E3 TMABADH	protein-coding	1q24.1	aldehyde dehydrogenase 9 family member A1	16.6074	16.5974	16.7033	16.8201	16.9761	16.5226	16.6074	16.5561	16.671	16.4811	16.9159	16.5659	16.6074	16.4851	16.8621	16.6184	16.6381	16.5913	16.6074	16.6288	16.7375	16.3543	16.5712	17.2965	16.6074	16.5306	16.7672	16.3088	16.2685	16.5697	16.6074	16.6749	17.2141	17.2104	16.2722	17.0155	16.6074	16.6256	16.5492	16.1595
168	NP_001025067.1;NP_009006.2	NM_001029896 NM_007075	NP_001025067 NP_009006	11152	WDR45	JM5 NBIA4 NBIA5 WDRX1 WIPI-4 WIPI4	protein-coding	Xp11.23	WD repeat domain 45	NA	NA	NA	NA	NA	NA	NA	NA	NA	NA	NA	NA	13.7989	13.0346	13.7441	13.9349	14.1365	13.9186	NA	NA	NA	NA	NA	NA	NA	NA	NA	NA	NA	NA	NA	NA	NA	NA	NA	NA	NA	NA	NA	NA
169	NP_002454.1;XP_005261040.1;XP_005261041.1;XP_011527873.1;XP_011527874.1	NM_002463 XM_005260983 XM_005260984 XM_011529571 XM_011529572	NP_002454 XP_005261040 XP_005261041 XP_011527873 XP_011527874	4600	MX2	MXB	protein-coding	21q22.3	MX dynamin like GTPase 2	16.3338	16.3811	15.2499	15.6895	15.9111	15.5037	16.3338	15.9245	16.4709	15.8957	16.1932	15.7331	16.3338	16.7146	16.2124	16.3324	15.2333	15.9773	16.3338	16.1295	16.2444	15.9067	16.3873	16.8595	16.3338	16.3252	16.3061	16.3586	16.1021	16.3464	16.3338	16.4606	16.9568	15.8611	15.7443	16.2343	16.3338	16.1487	16.3049	15.8629
170	NP_996808.1;NP_001209.1	NM_001218 NM_206925	NP_001209 NP_996808	771	CA12	CA-XII CAXII HsT18816 T18816	protein-coding	15q22.2	carbonic anhydrase 12	16.1304	16.6194	16.3339	15.8965	16.2962	15.9454	16.1304	16.8715	16.1708	15.3423	14.8716	15.4334	16.1304	17.405	15.8832	16.5515	13.9697	15.5969	16.1304	16.0624	17.0448	15.7739	16.4222	16.0514	16.1304	17.1132	15.9934	16.4479	15.5933	16.1259	NA	NA	NA	NA	NA	NA	16.1304	15.6662	15.9409	17.1538
171	XP_016869112.1;XP_016869113.1;XP_016869114.1;XP_016869115.1;XP_016869116.1;XP_016869117.1;XP_016869118.1;XP_016869119.1;XP_016869120.1;XP_016869121.1;XP_016869122.1;XP_016869123.1;XP_016869124.1;XP_016869125.1;XP_016869126.1;XP_016869127.1;NP_001123990.1;NP_060841.5;XP_006716421.1;XP_006716422.1;XP_006716423.1;XP_006716424.1;XP_006716425.1;XP_006716426.1;XP_006716427.1;XP_011542880.1;XP_011542881…	NM_001130518 NM_018371 XM_006716358 XM_006716359 XM_006716360 XM_006716361 XM_006716362 XM_006716363 XM_006716364 XM_011544578 XM_011544579 XM_011544580 XM_011544582 XM_011544583 XM_011544584 XM_017013623 XM_017013624 XM_017013625 XM_017013626 XM_017013627 XM_017013628 XM_017013629 XM_017013630 XM_017013631 XM_017013632 XM_017013633 XM_017013634 XM_017013635 XM_017013636 XM_017013637 XM_017013638	NP_001123990 NP_060841 XP_006716421 XP_006716422 XP_006716423 XP_006716424 XP_006716425 XP_006716426 XP_006716427 XP_011542880 XP_011542881 XP_011542882 XP_011542884 XP_011542885 XP_011542886 XP_016869112 XP_016869113 XP_016869114 XP_016869115 XP_016869116 XP_016869117 XP_016869118 XP_016869119 XP_016869120 XP_016869121 XP_016869122 XP_016869123 XP_016869124 XP_016869125 XP_016869126 XP_016869127	55790	CSGALNACT1	CSGalNAcT-1 ChGn beta4GalNAcT	protein-coding	8p21.3	chondroitin sulfate N-acetylgalactosaminyltransferase 1	19.5675	19.6375	19.787	20.0125	20.1639	19.7096	19.5675	18.8993	19.7223	19.1104	17.7741	18.3459	19.5675	17.2739	18.1001	19.6466	20.8209	16.7501	NA	NA	NA	NA	NA	NA	19.5675	19.6043	19.9881	19.8977	19.1785	19.6597	19.5675	19.614	19.7862	19.6509	19.0954	20.0934	NA	NA	NA	NA
172	XP_016874289.1;NP_653195.2	NM_144594 XM_017018800	NP_653195 XP_016874289	121355	GTSF1	FAM112B	protein-coding	12q13.13	gametocyte specific factor 1	16.7256	16.6234	16.1707	15.5157	15.9647	18.1503	NA	NA	NA	NA	NA	NA	NA	NA	NA	NA	NA	NA	NA	NA	NA	NA	NA	NA	NA	NA	NA	NA	NA	NA	NA	NA	NA	NA	NA	NA	NA	NA	NA	NA
173	NP_005909.2	NM_005918	NP_005909	4191	MDH2	EIEE51 M-MDH MDH MGC:3559 MOR1	protein-coding	7q11.23	malate dehydrogenase 2	16.5682	16.5491	16.5215	16.4226	16.312	16.3125	16.5682	16.5654	16.6252	16.9292	16.1435	17.2552	16.5682	16.1016	16.1078	16.5911	16.3775	16.5099	16.5682	16.1626	16.3846	16.4923	16.5591	16.5277	16.5682	16.4106	16.3962	16.5807	16.4108	16.5762	16.5682	16.6541	16.3477	16.3738	16.5633	16.618	16.5682	16.337	16.5639	16.729
174	XP_011519861.1	XM_011521559	XP_011519861	4088	SMAD3	HSPC193 HsT17436 JV15-2 LDS1C LDS3 MADH3	protein-coding	15q22.33	SMAD family member 3	17.691	17.7648	17.6832	17.6885	17.3364	17.642	17.691	17.2342	17.5987	18.1212	17.5171	17.7876	17.691	17.7023	17.7211	17.8882	17.5499	17.8755	17.691	17.9568	17.1418	16.8954	17.6634	18.0708	17.691	17.595	17.5053	16.9981	16.7724	17.1672	17.691	17.7465	17.4602	18.1842	17.3433	17.8364	17.691	17.0889	17.3551	17.1224
175	NP_859531.1	NM_181747	NP_859531	5001	ORC5	ORC5L ORC5P ORC5T PPP1R117	protein-coding	7q22.1-q22.2	origin recognition complex subunit 5	17.4033	17.3497	16.9922	18.4986	17.0749	17.0397	NA	NA	NA	NA	NA	NA	17.4033	17.1617	17.0859	17.5088	17.225	17.7525	17.4033	16.903	17.2693	17.8915	17.4746	17.0785	17.4033	17.3534	17.3763	17.4236	17.1142	17.5867	NA	NA	NA	NA	NA	NA	NA	NA	NA	NA
176	NP_001310344.1;NP_001017423.1;NP_001310343.1;NP_001310342.1;NP_002851.2	NM_001017423 NM_001323413 NM_001323414 NM_001323415 NM_002860	NP_001017423 NP_001310342 NP_001310343 NP_001310344 NP_002851	5832	ALDH18A1	ADCL3 ARCL3A GSAS P5CS PYCS SPG9 SPG9A SPG9B	protein-coding	10q24.1	aldehyde dehydrogenase 18 family member A1	16.0926	16.1183	15.9341	16.0968	16.1006	15.9944	16.0926	15.7885	16.1273	15.8217	15.9261	15.8978	16.0926	15.7882	16.1523	16.0967	15.2804	15.9486	16.0926	15.9329	16.3804	16.2996	16.1076	16.1171	16.0926	16.0881	16.099	16.2511	16.3087	16.0991	16.0926	16.1719	16.621	15.568	15.9392	15.7855	16.0926	16.169	16.0282	15.9887
177	XP_016869711.1;NP_005085.2	NM_005094 XM_017014222	NP_005085 XP_016869711	10999	SLC27A4	ACSVL4 FATP4 IPS	protein-coding	9q34.11	solute carrier family 27 member 4	15.1284	15.2988	14.8377	15.3502	14.8131	15.9766	NA	NA	NA	NA	NA	NA	15.1284	14.7582	15.5467	15.5144	15.1782	15.1916	15.1284	15.1331	15.2012	15.149	14.9979	15.151	NA	NA	NA	NA	NA	NA	15.1284	15.9704	NA	16.1941	16.5418	15.9326	NA	NA	NA	NA
178	NP_000995.1	NM_001004	NP_000995	6181	RPLP2	D11S2243E LP2 P2 RPP2	protein-coding	11p15.5	ribosomal protein lateral stalk subunit P2	15.959	15.9752	16.1505	15.8495	15.9949	15.9663	15.959	16.1825	15.9273	16.1043	15.7981	15.9967	15.959	15.6633	15.9565	15.9613	15.9839	15.6942	15.959	15.6023	16.1847	16.1747	15.8504	15.8374	15.959	16.088	16.1492	16.1133	16.141	16.0707	15.959	15.837	15.7485	15.7852	15.627	15.9769	15.959	15.6532	15.8606	15.7384
179	XP_005273592.1	XM_005273535	XP_005273592	5423	POLB	---	protein-coding	8p11.21	DNA polymerase beta	17.2671	17.3761	16.6219	17.0559	16.6533	16.6998	17.2671	17.2578	17.2943	17.3347	16.7822	16.9755	17.2671	18.6413	16.9815	17.2143	17.2914	17.1992	17.2671	16.3988	17.4714	17.2111	17.0739	16.6724	17.2671	18.1775	18.3789	17.0058	17.4831	17.2251	17.2671	17.3129	17.9171	16.8499	16.7429	17.0195	17.2671	16.815	17.2525	17.0706
180	XP_011522160.1	XM_011523858	XP_011522160	409	ARRB2	ARB2 ARR2 BARR2	protein-coding	17p13.2	arrestin beta 2	16.5209	16.4362	16.3181	15.8704	16.8874	16.2108	16.5209	16.4746	16.5187	16.4687	16.7365	16.9585	16.5209	16.5248	16.473	16.4833	16.1332	16.5251	16.5209	17.0764	16.8321	16.2247	16.5363	16.9141	16.5209	16.8668	16.5988	16.3184	16.6919	16.5497	16.5209	16.3836	16.4371	16.9358	16.5848	15.8799	16.5209	16.1695	16.4336	16.1713
181	NP_940916.2	NM_198514	NP_940916	374354	NHLRC2	---	protein-coding	10q25.3	NHL repeat containing 2	16.125	16.1109	15.7835	16.004	16.1088	16.2341	16.125	16.3529	16.2887	16.0681	16.3125	16.3071	16.125	16.0155	16.008	16.2445	16.4576	15.962	16.125	16.1621	15.8385	16.6315	16.1424	16.1383	16.125	16.2107	16.0903	15.9311	16.4265	16.1771	16.125	16.2351	16.4095	15.8777	16.1038	16.0842	16.125	16.34	16.4687	16.2001
182	NP_001189488.1	NM_001202559	NP_001189488	100529261	CHURC1-FNTB	---	protein-coding	14q23.3	CHURC1-FNTB readthrough	16.1147	16.1228	16.0764	15.7307	16.1499	16.1505	16.1147	16.3017	16.0804	16.5225	16.1415	16.0264	16.1147	15.5784	15.6524	15.7321	15.7994	15.6541	16.1147	15.9324	16.0144	15.6887	15.8441	15.9651	16.1147	16.075	16.1453	15.7729	15.5743	15.9744	16.1147	16.0731	15.9812	16.2997	15.8317	16.2016	16.1147	16.0793	16.3385	16.4875
183	XP_011508135.1;NP_005048.2	NM_005057 XM_011509833	NP_005048 XP_011508135	5929	RBBP5	RBQ3 SWD1	protein-coding	1q32.1	RB binding protein 5, histone lysine methyltransferase complex subunit	15.9443	15.9131	15.4968	15.4711	15.819	15.9032	15.9443	16.3073	16.0379	16.0257	16.0832	15.814	15.9443	16.2201	15.7046	15.9374	16.242	15.8544	15.9443	15.6093	15.9663	16.3363	15.9812	15.4804	15.9443	15.8086	15.7378	16.1085	16.0007	15.9499	15.9443	15.9774	15.7683	15.9477	15.5031	15.8742	15.9443	15.8403	16.0702	15.8667
184	NP_001290161.1;XP_016855491.1;NP_001121181.2	NM_001127709 NM_001303232 XM_017000002	NP_001121181 NP_001290161 XP_016855491	10216	PRG4	CACP HAPO JCAP MSF SZP	protein-coding	1q31.1	proteoglycan 4	17.2341	17.0399	17.296	17.3265	18.4758	17.6114	17.2341	16.3684	17.3668	16.095	17.0767	16.8341	17.2341	17.7651	16.1813	17.3461	16.1154	16.0392	17.2341	17.373	16.5633	16.8434	17.3193	17.4401	17.2341	17.0417	16.7817	15.7842	17.9577	17.1831	17.2341	17.0493	18.3439	16.7778	18.7445	16.0149	17.2341	17.599	17.295	14.8228
185	XP_011527306.1;XP_011527305.1	XM_011529003 XM_011529004	XP_011527305 XP_011527306	64900	LPIN3	LIPN3L SMP2	protein-coding	20q12	lipin 3	17.2324	17.2615	17.8201	16.8758	17.3182	17.1293	NA	NA	NA	NA	NA	NA	17.2324	16.7103	16.6351	17.1807	17.5716	17.4031	NA	NA	NA	NA	NA	NA	NA	NA	NA	NA	NA	NA	NA	NA	NA	NA	NA	NA	NA	NA	NA	NA
186	NP_002615.2	NM_002624	NP_002615	5204	PFDN5	MM-1 MM1 PFD5	protein-coding	12q13.13	prefoldin subunit 5	16.2551	16.3895	16.871	16.4269	16.0153	16.9784	16.2551	16.3013	16.2936	16.0109	16.0195	16.1315	16.2551	16.8055	15.9135	16.2997	16.4308	16.4521	16.2551	15.7788	16.2117	16.4326	16.1241	15.9992	16.2551	16.3128	16.282	16.2796	16.5792	16.3123	16.2551	16.1641	16.2052	16.0844	16.0885	16.2762	16.2551	15.9931	16.2867	16.2836
187	NP_006406.1	NM_006415	NP_006406	10558	SPTLC1	HSAN1 HSN1 LBC1 LCB1 SPT1 SPTI	protein-coding	9q22.31	serine palmitoyltransferase long chain base subunit 1	17.065	17.1212	16.9481	17.017	17.3031	17.088	17.065	17.3715	17.146	17.0225	16.8141	17.1738	17.065	17.1796	16.8333	17.1063	17.011	17.16	17.065	17.0997	16.9152	17.1288	16.9888	17.0027	17.065	17.2619	16.7004	16.9643	17.1337	17.1385	17.065	17.04	16.73	17.1002	17.2178	16.7924	17.065	16.9492	17.1321	17.4471
188	NP_113642.1	NM_031454	NP_113642	83642	SELENOO	SELO	protein-coding	22q13.33	selenoprotein O	15.5813	15.8223	14.7758	14.4556	15.7039	14.5182	15.5813	15.6957	15.4701	16.8098	15.4897	15.5057	15.5813	15.1076	15.4853	15.4336	15.0898	15.5607	15.5813	15.1266	15.3027	15.7827	15.6631	15.447	NA	NA	NA	NA	NA	NA	NA	NA	NA	NA	NA	NA	NA	NA	NA	NA
189	XP_016885227.1;XP_016885228.1;XP_016885229.1;XP_016885226.1;NP_075386.1;NP_542199.1	NM_023010 NM_080632 XM_017029737 XM_017029738 XM_017029739 XM_017029740	NP_075386 NP_542199 XP_016885226 XP_016885227 XP_016885228 XP_016885229	65109	UPF3B	HUPF3B MRX62 MRXS14 RENT3B UPF3BP1 UPF3BP2 UPF3BP3 UPF3X Upf3p-X	protein-coding	Xq24	UPF3 regulator of nonsense transcripts homolog B (yeast)	16.037	16.0151	15.7366	16.3122	15.3179	15.9011	16.037	16.3033	16.1435	16.2659	16.3999	16.0032	16.037	16.0723	15.7595	16.0401	16.3943	16.195	16.037	15.5165	15.6998	16.0334	16.1212	15.6219	16.037	16.0235	15.743	15.9146	16.0068	15.7401	16.037	15.9992	15.9033	16.4432	14.9303	15.9761	16.037	16.241	16.2369	16.1224
190	NP_085053.1;XP_005257760.1;XP_005257762.1;XP_006722187.1	NM_030576 XM_005257703 XM_005257705 XM_006722124	NP_085053 XP_005257760 XP_005257762 XP_006722187	80774	LIMD2	---	protein-coding	17q23.3	LIM domain containing 2	17.2373	17.2471	17.2601	17.1776	17.3209	17.1519	17.2373	17.6278	17.3428	17.117	18.9413	16.8444	17.2373	17.5531	17.5557	17.2529	16.9933	17.9837	17.2373	17.4838	16.9696	16.3009	17.284	17.0931	17.2373	16.924	17.15	17.4946	16.6695	17.2665	17.2373	17.2449	17.3991	16.9534	17.0053	17.6081	17.2373	17.5093	17.2744	17.135
191	NP_003898.2	NM_003907	NP_003898	8893	EIF2B5	CACH CLE EIF-2B EIF2Bepsilon LVWM	protein-coding	3q27.1	eukaryotic translation initiation factor 2B subunit epsilon	16.5869	16.5277	16.4201	16.4259	16.0936	16.6107	16.5869	16.6703	16.5716	17.0376	16.4731	16.602	16.5869	16.389	16.3478	16.5049	16.6894	16.2228	16.5869	16.5462	16.682	16.8815	16.5857	16.2191	16.5869	16.533	16.4806	16.5528	16.6678	16.6172	16.5869	16.4957	16.5734	16.5961	16.2459	16.9264	16.5869	16.038	16.3945	16.1398
192	NP_008824.2	NM_006893	NP_008824	1939	EIF2D	HCA56 LGTN	protein-coding	1q32.1	eukaryotic translation initiation factor 2D	15.6049	15.6329	16.5459	16.3654	16.4772	16.9307	15.6049	16.2072	15.9301	16.2395	15.9641	16.6523	15.6049	16.6973	15.2373	15.9516	16.5852	14.5566	15.6049	15.0752	15.8308	15.4058	15.8693	15.9294	15.6049	15.2206	15.3892	15.5385	15.2863	15.5535	15.6049	15.7397	15.4646	15.6608	15.5467	15.7598	15.6049	15.3041	15.4939	15.1888
193	NP_001273336.1	NM_001286407	NP_001273336	27079	RPUSD2	C15orf19 C18B11	protein-coding	15q15.1	RNA pseudouridylate synthase domain containing 2	16.7289	16.955	17.9049	17.2187	15.981	17.0538	16.7289	18.0933	16.3539	16.6653	18.3218	17.612	16.7289	16.7695	17.5083	16.7752	17.0823	17.2552	NA	NA	NA	NA	NA	NA	NA	NA	NA	NA	NA	NA	NA	NA	NA	NA	NA	NA	NA	NA	NA	NA
194	NP_061936.2	NM_019063	NP_061936	27436	EML4	C2orf2 ELP120 EMAP-4 EMAPL4 ROPP120	protein-coding	2p21	echinoderm microtubule associated protein like 4	16.394	16.3676	16.347	15.9914	16.2775	16.1258	16.394	16.2998	16.4599	16.4627	16.458	16.3124	16.394	16.0887	16.2673	16.4166	16.343	16.3611	16.394	16.3904	16.4413	16.1637	16.3623	16.392	16.394	16.3448	16.4479	16.3138	16.4399	16.4346	16.394	16.3504	16.6672	16.2217	16.4215	16.9168	16.394	16.7186	16.4632	16.1879
195	NP_002699.1	NM_002708	NP_002699	5499	PPP1CA	PP-1A PP1A PP1alpha PPP1A	protein-coding	11q13.2	protein phosphatase 1 catalytic subunit alpha	15.9398	15.8981	16.0404	15.4666	15.9144	15.7675	15.9398	15.801	16.0183	16.0067	16.0792	16.2279	15.9398	16.1083	15.7091	15.9947	16.3525	16.0935	15.9398	16.1536	15.5922	16.1198	15.8959	15.8289	15.9398	15.8817	15.8405	15.6829	15.7496	15.9106	15.9398	16.0062	16.1019	16.0595	16.3242	16.1136	15.9398	15.9903	15.9257	16.0381
196	XP_011543297.1;XP_006718596.1;XP_011543299.1	XM_006718533 XM_011544995 XM_011544997	XP_006718596 XP_011543297 XP_011543299	3619	INCENP	---	protein-coding	11q12.3	inner centromere protein	NA	NA	NA	NA	NA	NA	NA	NA	NA	NA	NA	NA	NA	NA	NA	NA	NA	NA	17.5335	17.1282	17.1875	17.6993	17.6099	17.1482	NA	NA	NA	NA	NA	NA	17.5335	17.5697	17.899	17.6733	17.3807	17.4626	17.5335	17.1849	17.6696	17.195
197	XP_016872911.1	XM_017017422	XP_016872911	23365	ARHGEF12	LARG PRO2792	protein-coding	11q23.3	Rho guanine nucleotide exchange factor 12	17.2953	17.2596	17.1787	17.28	16.9851	17.565	17.2953	16.5846	17.1686	17.1341	16.9754	17.057	17.2953	17.1427	17.2671	17.3582	17.2627	17.4804	17.2953	17.1752	17.2999	16.9035	16.9747	17.2928	17.2953	17.7827	17.0149	16.8356	17.0284	17.6203	17.2953	17.3276	17.4368	17.3367	17.2944	17.4566	17.2953	17.3319	17.2514	16.9335
198	XP_011530464.1	XM_011532162	XP_011530464	57721	METTL14	hMETTL14	protein-coding	4q26	methyltransferase like 14	16.5352	16.5217	16.9293	16.3517	16.6972	16.3601	16.5352	16.6307	16.6972	16.4903	16.6856	16.3348	16.5352	16.4158	16.3593	16.6905	16.6602	16.5599	16.5352	16.467	16.5004	16.1593	16.6765	16.5216	16.5352	16.8376	16.4538	18.1107	16.4998	16.6663	16.5352	17.3283	17.0896	17.2124	17.7884	17.1702	NA	NA	NA	NA
199	XP_005256131.1	XM_005256074	XP_005256131	57707	TLDC1	KIAA1609	protein-coding	16q24.1	TBC/LysM-associated domain containing 1	16.4163	16.2784	17.2874	16.2147	16.5344	16.1712	16.4163	16.3658	16.5301	16.487	16.1489	17.0299	16.4163	16.9048	16.5306	16.4164	16.5413	16.1514	16.4163	16.1334	15.8376	16.2782	16.1996	15.862	16.4163	16.4366	15.5953	16.3688	16.2929	16.613	16.4163	16.3681	16.1663	15.9652	16.8722	16.1109	16.4163	16.3781	16.0403	16.567
200	NP_036230.1	NM_012098	NP_036230	23452	ANGPTL2	ARP2 HARP	protein-coding	9q33.3	angiopoietin like 2	15.2768	15.293	15.4514	14.2874	15.4762	14.9773	15.2768	15.2037	15.4559	14.1417	15.2663	14.9423	15.2768	16.5114	14.6185	15.8103	14.7331	15.567	15.2768	14.9335	14.7569	15.3566	15.1551	14.8104	15.2768	14.8986	15.1667	14.8631	14.7578	15.4538	15.2768	15.6021	16.9821	15.5166	16.5257	15.1972	15.2768	15.8364	15.2201	14.7724
201	NP_620305.2	NM_138927	NP_620305	6651	SON	BASS1 C21orf50 DBP-5 NREBP SON3 TOKIMS	protein-coding	21q22.11	SON DNA binding protein	17.3026	17.3653	17.0721	17.5376	17.434	17.4498	17.3026	17.2428	17.393	17.2631	17.3039	17.3966	17.3026	17.2094	17.2669	17.4042	17.5328	17.2824	17.3026	17.0876	17.1838	17.2039	17.2884	17.2251	17.3026	17.2664	17.3728	17.3046	17.3408	17.3136	17.3026	17.2831	17.1993	17.4158	17.3374	17.41	17.3026	17.417	17.3385	17.0812
202	XP_005273960.2	XM_005273903	XP_005273960	2615	LRRC32	D11S833E GARP	protein-coding	11q13.5	leucine rich repeat containing 32	NA	NA	NA	NA	NA	NA	NA	NA	NA	NA	NA	NA	NA	NA	NA	NA	NA	NA	NA	NA	NA	NA	NA	NA	NA	NA	NA	NA	NA	NA	NA	NA	NA	NA	NA	NA	NA	NA	NA	NA
203	NP_001004060.1;NP_775885.1	NM_001004060 NM_173614	NP_001004060 NP_775885	283820	NOMO2	Nomo PM5	protein-coding	16p12.3	NODAL modulator 2	16.3625	16.3797	16.1771	16.4954	16.4693	16.3737	16.3625	16.3689	16.4597	16.4935	16.4266	16.3918	16.3625	16.3315	16.5416	16.39	16.2317	16.4367	16.3625	16.3677	16.0638	16.5964	16.3546	16.2574	16.3625	16.3788	16.4666	16.5071	16.4566	16.3113	16.3625	16.2956	16.5023	16.3577	16.1121	16.2308	16.3625	16.2865	16.2871	16.1829
204	NP_055102.3	NM_014287	NP_055102	23420	NOMO1	Nomo PM5	protein-coding	16p13.11	NODAL modulator 1	16.4111	16.4152	16.2762	16.5048	16.5117	16.4171	16.4111	16.4175	16.5083	16.5421	16.4752	16.4404	16.4111	16.3579	16.561	16.435	16.2637	16.4649	16.4111	16.4163	16.1124	16.6511	16.3997	16.306	16.4111	16.4274	16.5152	16.5557	16.5052	16.3599	16.4111	16.3442	16.5509	16.4063	16.1607	16.2794	16.4111	16.3351	16.3357	16.2315
205	NP_009199.1	NM_007268	NP_009199	11326	VSIG4	CRIg Z39IG	protein-coding	Xq12	V-set and immunoglobulin domain containing 4	15.8048	15.9005	15.9631	15.576	17.1273	16.0427	15.8048	15.3912	15.6639	15.8827	16.3815	15.5141	15.8048	15.3117	16.0933	15.8556	15.5796	15.8608	15.8048	16.1998	15.9164	16.0555	15.8553	15.3889	15.8048	15.981	15.8735	15.0917	15.555	15.9074	15.8048	NA	NA	NA	17.0179	15.8844	15.8048	15.8267	15.8532	16.1168
206	REV__NP_001331.1	---	---	---	---	---	---	---	---	NA	NA	NA	NA	NA	NA	16.0468	15.9822	16.0943	17.4182	15.2641	16.3544	16.0468	16.0392	15.7976	15.7029	17.8749	15.9362	NA	NA	NA	NA	NA	NA	NA	NA	NA	NA	NA	NA	NA	NA	NA	NA	NA	NA	NA	NA	NA	NA
207	NP_060866.2	NM_018396	NP_060866	55798	METTL2B	METL METTL2 METTL2A PSENIP1	protein-coding	7q32.1	methyltransferase like 2B	16.0393	16.287	16.0655	16.7431	16.8639	16.7561	NA	NA	NA	NA	NA	NA	NA	NA	NA	NA	NA	NA	16.0393	15.7283	16.2381	16.3352	16.0471	16.0608	NA	NA	NA	NA	NA	NA	NA	NA	NA	NA	NA	NA	NA	NA	NA	NA
208	NP_689953.1	NM_152740	NP_689953	11112	HIBADH	NS5ATP1	protein-coding	7p15.2	3-hydroxyisobutyrate dehydrogenase	16.1741	16.3044	15.6937	15.9174	16.1427	15.8514	16.1741	16.4649	16.1155	17.1205	16.0004	16.0928	16.1741	16.1492	16.1094	16.1756	16.5896	16.3497	16.1741	16.0124	15.9472	15.7618	16.2016	16.112	16.1741	16.0204	16.0738	16.016	15.9661	16.1051	16.1741	16.1789	16.1839	16.1486	16.5895	15.9899	16.1741	15.8247	15.9268	15.9287
209	NP_002309.1	NM_002318	NP_002309	4017	LOXL2	LOR LOR2 WS9-14	protein-coding	8p21.3	lysyl oxidase like 2	16.5968	16.6749	17.1198	16.29	16.5452	17.4235	16.5968	16.5759	16.5998	16.6568	16.2901	16.2661	16.5968	17.3228	16.3086	16.6886	16.6663	16.9715	NA	NA	NA	NA	NA	NA	16.5968	16.5501	16.5698	17.0519	16.4276	16.8391	16.5968	16.6431	17.3012	16.0596	17.4394	16.4002	16.5968	15.8565	16.5803	16.4651
210	REV__XP_016871276.1	---	---	---	---	---	---	---	---	18.2752	18.2864	18.4985	18.2535	17.6972	18.0954	NA	NA	NA	NA	NA	NA	NA	NA	NA	NA	NA	NA	NA	NA	NA	NA	NA	NA	18.2752	18.2741	18.3555	18.0554	17.898	18.5336	NA	NA	NA	NA	NA	NA	NA	NA	NA	NA
211	NP_036586.2	NM_012454	NP_036586	26230	TIAM2	STEF TIAM-2	protein-coding	6q25.2-q25.3	T-cell lymphoma invasion and metastasis 2	17.8061	18.1137	16.1924	19.3441	16.5553	16.7119	NA	NA	NA	NA	NA	NA	17.8061	16.8968	17.9621	17.8264	18.2135	18.4934	NA	NA	NA	NA	NA	NA	17.8061	18.1245	17.7871	17.8034	17.6891	17.8085	17.8061	17.7371	17.9778	18.5518	17.2368	17.3808	NA	NA	NA	NA
212	XP_005256294.1;XP_005256295.1;XP_005256296.1;XP_005256297.1;XP_005256298.1;XP_005256299.1;XP_005256301.1;XP_005256302.1;XP_006721401.1;XP_006721402.1;XP_006721403.1;XP_006721404.1;XP_011521763.1;XP_011521764.1;NP_001139245.1;XP_006721410.1;NP_001139243.1;NP_005673.3;XP_005256303.1;XP_005256304.1;XP_005256305.1;XP_005256306.1;XP_005256308.1;XP_005256309.1;XP_005256311.1;XP_006721405.1;XP_006721406…	NM_001145770 NM_001145771 NM_001145772 NM_001145773 NM_001145774 NM_005682 NM_201524 NM_201525 XM_005256237 XM_005256238 XM_005256239 XM_005256240 XM_005256241 XM_005256242 XM_005256244 XM_005256245 XM_005256246 XM_005256247 XM_005256248 XM_005256249 XM_005256251 XM_005256252 XM_005256254 XM_005256255 XM_006721338 XM_006721339 XM_006721340 XM_006721341 XM_006721342 XM_006721343 XM_006721344 XM_00…	NP_001139242 NP_001139243 NP_001139244 NP_001139245 NP_001139246 NP_005673 NP_958932 NP_958933 XP_005256294 XP_005256295 XP_005256296 XP_005256297 XP_005256298 XP_005256299 XP_005256301 XP_005256302 XP_005256303 XP_005256304 XP_005256305 XP_005256306 XP_005256308 XP_005256309 XP_005256311 XP_005256312 XP_006721401 XP_006721402 XP_006721403 XP_006721404 XP_006721405 XP_006721406 XP_006721407 XP_00…	9289	ADGRG1	BFPP BPPR GPR56 TM7LN4 TM7XN1	protein-coding	16q21	adhesion G-protein-coupled receptor G1	NA	NA	NA	NA	NA	NA	17.6263	16.538	17.6974	17.5573	16.1588	18.0292	17.6263	18.4786	17.6275	17.8862	19.478	18.6417	NA	NA	NA	NA	NA	NA	17.6263	17.4981	17.6468	17.5233	18.1339	17.6306	NA	NA	NA	NA	NA	NA	NA	NA	NA	NA
213	NP_001287750.1;NP_001408.2	NM_001300821 NM_001417	NP_001287750 NP_001408	1975	EIF4B	EIF-4B PRO1843	protein-coding	12q13.13	eukaryotic translation initiation factor 4B	16.8041	16.8121	16.5736	16.8083	16.6004	17.0126	16.8041	16.9388	16.8451	17.2911	16.5342	16.8065	16.8041	16.8471	16.6575	16.8121	16.9166	16.611	16.8041	16.4039	16.7706	17.0209	16.8206	16.6679	16.8041	16.8429	16.9973	16.8728	16.8189	16.8152	16.8041	16.8234	16.7213	16.8683	16.481	16.9025	16.8041	16.8336	16.8699	17.0527
214	NP_001018063.1	NM_001018053	NP_001018063	5208	PFKFB2	PFK-2/FBPase-2	protein-coding	1q32.1	6-phosphofructo-2-kinase/fructose-2,6-biphosphatase 2	15.8984	15.9224	16.7714	15.9169	16.4416	15.9038	15.8984	15.972	15.8687	15.4076	15.8335	16.1552	15.8984	15.4236	15.6207	15.8207	15.4485	15.5773	15.8984	15.5685	16.3618	15.502	15.875	16.1439	15.8984	15.8511	15.5425	15.7953	15.2193	15.8628	15.8984	16.0711	16.53	16.0606	15.5364	16.1134	15.8984	15.8103	15.8126	15.6839
215	NP_001243343.1	NM_001256414	NP_001243343	2770	GNAI1	Gi	protein-coding	7q21.11	G-protein subunit alpha i1	17.3527	17.4333	17.592	17.2654	17.6703	17.1347	17.3527	17.1894	17.3126	17.0593	17.6218	17.2013	17.3527	17.147	17.6608	17.3401	17.6458	17.3271	17.3527	17.5789	17.9946	17.1256	17.314	17.6276	17.3527	17.4892	17.6391	17.5359	17.2999	17.4817	17.3527	17.3653	17.5107	17.3494	17.5016	17.3365	17.3527	17.2269	17.3901	17.2011
216	NP_666500.1	NM_146388	NP_666500	51073	MRPL4	CGI-28 L4mt	protein-coding	19p13.2	mitochondrial ribosomal protein L4	16.0009	16.1211	16.2051	16.2787	16.2107	15.8942	16.0009	16.0663	15.8563	15.8888	15.8528	15.9578	16.0009	15.9922	16.228	15.9417	15.8985	16.0814	16.0009	16.2024	16.4509	16.1643	16.1995	16.0709	16.0009	16.5883	15.8798	15.6496	15.7252	15.9021	16.0009	15.9163	16.1548	16.3002	15.7059	16.1279	16.0009	15.4622	16.2315	16.4439
217	REV__XP_016880298.1	---	---	---	---	---	---	---	---	NA	NA	NA	NA	NA	NA	NA	NA	NA	NA	NA	NA	18.7846	18.7663	19.3658	18.6435	19.035	20.3559	18.7846	18.1203	19.231	19.1634	19.0121	17.647	NA	NA	NA	NA	NA	NA	NA	NA	NA	NA	NA	NA	NA	NA	NA	NA
218	XP_016883654.1;NP_653081.1;NP_055650.1	NM_014835 NM_144498 XM_017028165	NP_055650 NP_653081 XP_016883654	9885	OSBPL2	DFNA67 DNFA67 ORP-2 ORP2	protein-coding	20q13.33	oxysterol binding protein like 2	16.08	16.0362	16.5055	16.2391	16.3555	16.0322	16.08	NA	NA	NA	NA	NA	16.08	16.1893	15.892	16.0892	15.768	16.1017	16.08	15.5886	15.8456	16.0867	15.9823	15.7493	NA	NA	NA	NA	NA	NA	16.08	15.9975	16.3314	16.2636	16.2398	16.3469	NA	NA	NA	NA
219	NP_001253968.1;NP_056269.1;NP_057732.2	NM_001267039 NM_015454 NM_016648	NP_001253968 NP_056269 NP_057732	51574	LARP7	ALAZS HDCMA18P PIP7S	protein-coding	4q25	La ribonucleoprotein domain family member 7	18.1691	18.2036	17.9252	17.7533	18.1228	18.0864	18.1691	18.3969	18.1899	17.6605	18.2223	17.5364	18.1691	17.6876	17.8176	18.1989	17.9834	18.5038	18.1691	17.8667	18.5509	18.4623	18.2285	18.0374	18.1691	18.202	18.2983	18.1222	18.1543	18.1535	18.1691	18.1392	17.6891	17.7722	17.676	18.253	18.1691	18.0195	18.1594	17.6978
220	NP_057023.2	NM_015939	NP_057023	51605	TRMT6	CGI-09 GCD10 Gcd10p	protein-coding	20p12.3	tRNA methyltransferase 6	17.1802	17.1624	17.1187	16.818	17.2864	16.6563	17.1802	16.9751	17.2521	17.2788	16.7724	17.4846	17.1802	16.7496	17.1502	17.0884	17.0736	16.9041	17.1802	17.0785	16.4992	17.3817	17.3517	17.1782	17.1802	17.2829	16.7417	16.5754	16.1155	17.1827	17.1802	16.732	17.4103	17.2039	16.282	16.9324	17.1802	17.0592	17.1547	16.9861
221	NP_149072.2;NP_001180298.1;XP_011526811.1	NM_001193369 NM_033081 XM_011528509	NP_001180298 NP_149072 XP_011526811	11083	DIDO1	BYE1 C20orf158 DATF-1 DATF1 DIDO2 DIDO3 DIO-1 DIO1 dJ885L7.8	protein-coding	20q13.33	death inducer-obliterator 1	17.6244	17.6805	17.4396	17.2538	17.2165	17.639	17.6244	17.4945	17.6243	17.2417	17.3557	17.4356	17.6244	17.1806	17.3807	17.6936	17.2911	17.3024	17.6244	17.5778	17.526	17.1026	17.6299	17.6057	17.6244	17.6653	17.7419	17.2812	17.5593	17.6707	17.6244	17.595	17.864	17.7184	17.6913	17.6546	17.6244	17.5877	17.6463	17.0325
222	NP_054907.1	NM_014188	NP_054907	29101	SSU72	HSPC182 PNAS-120	protein-coding	1p36.33	SSU72 homolog, RNA polymerase II CTD phosphatase	16.0849	16.2476	16.1048	16.3603	16.4564	16.4314	16.0849	15.9808	16.3879	16.5333	16.1255	16.6427	16.0849	16.3816	NA	15.271	16.7691	15.9436	NA	NA	NA	NA	NA	NA	16.0849	15.9335	16.1015	15.9556	16.2467	16.0621	16.0849	16.0597	15.6525	16.1234	15.7037	16.0966	16.0849	16.0547	16.1487	16.1024
223	XP_016883363.1;NP_057733.2;NP_001263309.1	NM_001276380 NM_016649 XM_017027874	NP_001263309 NP_057733 XP_016883363	51575	ESF1	ABTAP C20orf6 HDCMC28P bA526K24.1	protein-coding	20p12.1	ESF1 nucleolar pre-rRNA processing protein homolog	18.5447	18.5455	18.9489	18.939	17.6201	18.801	18.5447	18.5517	18.7917	18.1497	19.2503	18.6458	18.5447	18.2993	18.3133	18.4486	19.8278	18.7251	18.5447	18.0083	18.8568	17.7701	18.5371	18.2252	NA	NA	NA	NA	NA	NA	NA	NA	NA	NA	NA	NA	18.5447	18.214	18.5463	18.4634
224	REV__XP_016856362.1	---	---	---	---	---	---	---	---	18.5447	18.5754	18.5723	18.772	18.3352	18.9208	18.5447	18.8535	18.5813	18.4371	18.7218	18.4542	18.5447	18.6166	18.8383	18.396	18.8136	18.7571	18.5447	18.2909	18.0965	18.6867	18.511	18.2526	18.5447	18.919	18.7019	18.7193	18.8144	18.8206	18.5447	18.5629	18.5324	18.6252	18.4436	18.4987	18.5447	18.4574	18.5753	18.5525
225	NP_006793.1	NM_006802	NP_006793	10946	SF3A3	PRP9 PRPF9 SAP61 SF3a60	protein-coding	1p34.3	splicing factor 3a subunit 3	16.4211	16.4173	16.3527	16.4149	16.2405	16.5248	16.4211	16.5646	16.4806	16.7701	16.4622	16.5667	16.4211	16.5081	16.2982	16.3927	16.8082	16.4836	16.4211	16.3206	16.2406	16.6804	16.4632	16.2228	16.4211	16.3963	16.4715	16.2581	16.2748	16.2767	16.4211	16.505	16.4135	16.5903	16.2171	16.3887	16.4211	16.2716	16.5223	16.663
226	XP_016862915.1	XM_017007426	XP_016862915	8975	USP13	ISOT3 IsoT-3	protein-coding	3q26.33	ubiquitin specific peptidase 13 (isopeptidase T-3)	14.9387	15.0889	14.7017	14.927	14.6737	15.3351	14.9387	14.8975	14.5629	15.8084	14.5222	14.6824	14.9387	14.6297	14.3336	14.7387	14.491	14.6925	14.9387	14.3278	14.9026	15.8415	13.8803	14.2493	14.9387	14.4938	14.8703	15.5492	14.3168	14.6621	NA	NA	NA	NA	NA	NA	14.9387	15.3393	14.8957	14.9301
227	NP_004703.1;XP_011523765.1;XP_016880786.1	NM_004712 XM_011525463 XM_017025297	NP_004703 XP_011523765 XP_016880786	9146	HGS	HRS	protein-coding	17q25.3	hepatocyte growth factor-regulated tyrosine kinase substrate	17.1732	17.1286	17.0703	17.0122	17.0186	17.2326	17.1732	17.1726	17.1637	17.1433	17.1753	17.0905	17.1732	17.2758	17.283	17.2788	17.3385	17.3434	17.1732	17.1732	17.1256	17.0958	17.1526	16.99	17.1732	17.301	17.0977	17.2809	16.8752	17.2263	17.1732	17.1931	17.3673	17.3357	16.7231	17.0351	17.1732	17.2515	17.1369	17.4025
228	XP_005258735.1	XM_005258678	XP_005258735	23211	ZC3H4	C19orf7	protein-coding	19q13.32	zinc finger CCCH-type containing 4	15.93	15.9408	15.8153	16.1628	15.8532	16.1691	15.93	16.1521	15.9871	16.2282	15.9752	15.8905	15.93	16.3326	16.1156	16.0294	16.7404	16.23	15.93	15.6577	16.0414	16.1502	16.1355	15.8479	15.93	16.142	16.0293	15.9969	16.0193	16.1001	15.93	15.9052	15.6891	16.1916	15.4088	16.0689	15.93	15.9069	15.8883	16.054
229	NP_858058.1;NP_858059.1	NM_181672 NM_181673	NP_858058 NP_858059	8473	OGT	HINCUT-1 HRNT1 O-GLCNAC	protein-coding	Xq13.1	O-linked N-acetylglucosamine (GlcNAc) transferase	15.9365	15.9036	15.7427	15.7871	16.0508	16.022	15.9365	16.1791	15.8942	16.1873	15.9374	15.7934	15.9365	15.9628	15.7576	15.9881	16.1582	15.8197	15.9365	16.0264	15.9735	16.2797	16.2184	16.3636	15.9365	15.9459	15.9963	16.1359	16.0304	15.8159	15.9365	16.0917	15.9188	15.9092	15.6577	15.7481	15.9365	15.9899	16.0372	15.9035
230	NP_036256.2	NM_012124	NP_036256	26973	CHORDC1	CHP1	protein-coding	11q14.3	cysteine and histidine rich domain containing 1	16.6752	16.5604	16.8782	16.2503	16.4997	16.9397	16.6752	16.4864	16.7085	16.7966	16.6047	16.6532	16.6752	16.5682	16.5911	16.6371	16.7035	16.3407	16.6752	16.3572	16.5734	16.5946	16.6132	16.3578	16.6752	16.9286	16.5368	16.8564	16.6449	16.8472	16.6752	16.6111	16.6591	16.6931	16.4215	16.9113	16.6752	16.3816	16.6101	16.4665
231	NP_127460.1;NP_061856.1	NM_018983 NM_032993	NP_061856 NP_127460	54433	GAR1	NOLA1	protein-coding	4q25	GAR1 ribonucleoprotein	16.5048	16.5411	16.1451	16.6517	16.4887	16.2933	16.5048	16.6436	16.4927	16.7881	16.7174	16.5845	16.5048	16.9032	16.6407	16.5483	17.0115	16.7319	16.5048	15.996	16.3318	16.447	16.3496	16.3612	16.5048	16.4014	16.3876	16.1828	16.7033	16.6508	16.5048	16.4687	16.4895	16.9403	15.9976	16.11	16.5048	16.2856	16.6197	16.6742
232	NP_071393.2	NM_022110	NP_071393	63943	FKBPL	DIR1 FKBP4 NG7 WISP39	protein-coding	6p21.32	FK506 binding protein like	NA	NA	NA	NA	NA	NA	NA	NA	NA	NA	NA	NA	17.5252	17.5967	18.1407	17.519	17.4598	17.6643	17.5252	17.5428	18.0549	17.777	17.5226	17.6569	NA	NA	NA	NA	NA	NA	17.5252	17.3984	17.315	17.5374	16.5286	17.7946	NA	NA	NA	NA
233	NP_000979.1	NM_000988	NP_000979	6155	RPL27	L27	protein-coding	17q21.31	ribosomal protein L27	17.7326	17.7636	17.295	18.1135	17.7167	17.3761	17.7326	17.8328	17.73	17.8474	17.7763	17.9413	17.7326	17.9086	17.6719	17.6997	18.1311	17.1897	17.7326	17.9604	16.7852	17.739	17.695	17.5618	17.7326	17.5454	17.4779	17.1342	17.6656	17.7243	17.7326	17.7464	17.9686	17.9639	17.2482	17.1953	17.7326	17.3789	17.7135	18.1864
234	NP_000602.1;NP_001120695.1;NP_001120697.1;NP_001120698.1;NP_001120699.1;NP_976076.1;NP_976075.1;NP_976074.1	NM_000611 NM_001127223 NM_001127225 NM_001127226 NM_001127227 NM_203329 NM_203330 NM_203331	NP_000602 NP_001120695 NP_001120697 NP_001120698 NP_001120699 NP_976074 NP_976075 NP_976076	966	CD59	16.3A5 1F5 EJ16 EJ30 EL32 G344 HRF-20 HRF20 MAC-IP MACIF MEM43 MIC11 MIN1 MIN2 MIN3 MIRL MSK21 p18-20	protein-coding	11p13	CD59 molecule	16.4353	16.3944	16.1877	15.923	16.3291	16.2472	16.4353	15.757	16.3876	16.2663	16.0892	16.2349	16.4353	16.0319	16.3703	16.3629	16.6155	16.9363	16.4353	16.445	16.1492	16.1714	16.3069	16.5412	16.4353	15.9269	16.0128	16.0098	15.9388	16.3744	16.4353	16.4128	16.0641	16.2513	17.198	15.7849	16.4353	16.6092	16.4133	16.3221
235	XP_005265977.1	XM_005265920	XP_005265977	4869	NPM1	B23 NPM	protein-coding	5q35.1	nucleophosmin	17.7211	17.6935	17.7374	17.707	17.2888	18.0689	17.7211	17.4316	17.7289	17.8763	17.4109	17.3516	17.7211	17.5271	17.2142	17.6776	17.7849	17.6363	17.7211	17.4054	17.1206	17.935	17.6845	17.1982	17.7211	17.5483	17.7181	17.438	17.7244	17.845	17.7211	17.6842	17.2884	17.3871	17.587	17.469	17.7211	17.3432	17.7323	17.4439
236	NP_002511.1	NM_002520	NP_002511	4869	NPM1	B23 NPM	protein-coding	5q35.1	nucleophosmin	18.1278	18.0953	18.0378	17.9943	17.6317	18.3965	18.1278	17.7449	18.1096	18.2858	17.7795	17.6539	18.1278	18.0155	17.5251	18.0859	18.3245	18.0882	18.1278	17.837	17.6791	18.3385	18.0858	17.6187	18.1278	17.8088	18.0246	17.7388	17.9611	18.1587	18.1278	18.0912	17.6788	17.883	17.8714	17.8224	18.1278	17.6297	18.1363	17.8411
237	NP_619634.1	NM_138689	NP_619634	26472	PPP1R14B	PHI-1 PLCB3N PNG SOM172	protein-coding	11q13.1	protein phosphatase 1 regulatory inhibitor subunit 14B	17.9073	18.3044	18.8375	17.4168	17.8917	17.7005	17.9073	17.5204	17.8419	17.7467	17.6575	17.7875	17.9073	18.0903	17.9838	18.0156	18.6447	17.6063	17.9073	18.1129	18.8107	17.7592	17.858	17.9267	17.9073	18.1178	17.8691	17.8933	18.2037	17.8776	17.9073	17.6883	17.6192	18.0878	17.8427	17.9078	17.9073	17.7798	17.8594	17.8405
238	NP_001668.1	NM_001677	NP_001668	481	ATP1B1	ATP1B	protein-coding	1q24.2	ATPase Na+/K+ transporting subunit beta 1	16.5743	16.7125	16.8891	16.298	16.0573	17.0045	16.5743	16.3052	16.5637	15.941	16.4047	17.0166	16.5743	16.3206	16.5257	16.6345	16.2373	16.8516	16.5743	16.2872	16.6679	17.3937	16.5354	16.6464	16.5743	16.3193	15.9133	16.5315	16.0471	16.5729	16.5743	16.7575	16.2581	17.2622	17.0258	16.5948	16.5743	16.2175	16.5624	16.2099
239	NP_001245349.1	NM_001258420	NP_001245349	84936	ZFYVE19	ANCHR MPFYVE	protein-coding	15q15.1	zinc finger FYVE-type containing 19	17.7947	17.7941	18.0991	17.5289	17.7294	18.194	17.7947	17.9226	17.7505	17.6608	17.9561	17.9708	17.7947	17.6337	18.4556	17.8143	17.456	17.898	17.7947	17.7887	17.6395	18.0685	17.8875	17.3368	17.7947	17.5374	17.2858	18.3048	17.3542	17.8329	17.7947	17.8966	17.516	17.2505	18.0638	17.0328	NA	NA	NA	NA
240	NP_006414.2	NM_006423	NP_006414	10567	RABAC1	PRA1 PRAF1 YIP3	protein-coding	19q13.2	Rab acceptor 1	16.5857	16.7452	16.8939	16.6904	17.4059	17.2542	16.5857	16.0226	16.641	15.9461	16.3015	16.3844	16.5857	16.2696	16.4242	16.647	16.3207	16.556	16.5857	16.4785	16.3398	16.3908	16.6735	16.4521	16.5857	16.1251	16.3391	16.3512	16.6705	16.6196	16.5857	16.745	16.6503	16.5925	16.8758	16.5367	16.5857	16.6916	16.7204	16.7449
241	NP_004569.2	NM_004578	NP_004569	5867	RAB4A	HRES-1 HRES-1/RAB4 HRES1 RAB4	protein-coding	1q42.13	RAB4A, member RAS oncogene family	16.1864	16.1756	16.3954	15.8065	16.2579	16.0565	16.1864	16.5638	16.2131	16.6425	16.2915	16.3196	16.1864	16.5546	16.4049	16.3189	16.4952	16.4658	16.1864	16.2465	16.6023	16.013	16.2178	16.3085	16.1864	16.1072	15.9342	15.9975	16.0806	16.2024	16.1864	16.1307	16.7753	16.3647	15.9525	16.3377	16.1864	16.2244	16.0793	16.1085
242	NP_001230131.1	NM_001243202	NP_001230131	26953	RANBP6	---	protein-coding	9p24.1	RAN binding protein 6	17.2094	17.1147	16.7701	16.895	17.2546	17.1085	17.2094	17.2513	17.295	17.0353	17.228	17.4665	17.2094	17.5783	17.2932	17.2748	16.8829	17.1663	17.2094	17.2636	17.4567	17.6174	17.1292	17.1981	17.2094	17.1705	17.3999	17.3071	17.3036	17.1916	17.2094	17.0998	16.981	17.2914	16.6703	17.0753	17.2094	17.1307	17.3949	17.2877
243	XP_016880029.1;NP_001309770.1;XP_016880028.1	NM_001322841 XM_017024539 XM_017024540	NP_001309770 XP_016880028 XP_016880029	29	ABR	MDB	protein-coding	17p13.3	active BCR-related	16.2971	16.0232	16.5336	16.5375	16.4027	15.9411	16.2971	16.2214	16.3445	16.5367	16.5792	16.4878	16.2971	16.2384	16.127	16.2835	16.0136	16.2501	16.2971	16.4006	16.3802	16.051	16.1804	16.4473	16.2971	16.3744	16.2954	16.7437	16.1161	16.3591	16.2971	16.2565	16.576	16.3528	16.3799	16.3219	16.2971	16.4654	16.4235	16.7351
244	XP_005245565.1;NP_112178.2;XP_011508324.1;XP_011508323.1;XP_011508325.1	NM_030916 XM_005245508 XM_011510021 XM_011510022 XM_011510023	NP_112178 XP_005245565 XP_011508323 XP_011508324 XP_011508325	81607	NECTIN4	EDSS1 LNIR PRR4 PVRL4 nectin-4	protein-coding	1q23.3	nectin cell adhesion molecule 4	14.6572	14.792	14.7714	14.7583	14.4846	14.6178	14.6572	14.8111	14.6489	14.6967	14.6025	15.0261	14.6572	16.0032	14.2452	15.1125	15.8449	14.7283	14.6572	12.7983	14.0381	13.9801	13.4402	13.3736	14.6572	14.9901	14.0789	14.614	14.1401	14.5503	14.6572	15.0438	14.398	15.6827	15.2018	14.4906	14.6572	14.5573	14.6906	14.6974
245	NP_079434.3	NM_025158	NP_079434	80230	RUFY1	RABIP4 ZFYVE12	protein-coding	5q35.3	RUN and FYVE domain containing 1	16.4886	16.5299	16.9543	16.42	16.7504	16.4833	16.4886	16.4151	16.5108	16.461	16.8643	16.6559	16.4886	16.4998	16.9118	16.3893	16.7984	16.8963	16.4886	16.6134	16.6559	16.224	16.5059	16.6324	16.4886	16.4821	16.2531	16.6143	16.3879	16.5854	16.4886	16.4747	16.445	16.4762	17.0396	16.752	16.4886	16.6516	16.4252	16.464
246	NP_940978.2	NM_198576	NP_940978	375790	AGRN	AGRIN CMS8 CMSPPD	protein-coding	1p36.33	agrin	16.0896	16.1723	16.2883	15.8085	15.8804	16.5228	16.0896	16.1118	16.2584	15.9149	16.0754	16.7884	16.0896	16.1344	16.0899	16.153	15.904	16.8635	16.0896	15.8605	16.0059	15.9999	16.1963	15.9288	16.0896	15.8429	15.5688	15.2448	14.9834	16.0584	16.0896	16.1098	17.0563	16.2322	16.794	15.7775	16.0896	16.0091	16.0653	15.6212
247	NP_001278425.1	NM_001291496	NP_001278425	653121	ZBTB8A	BOZF1 ZBTB8 ZNF916A	protein-coding	1p35.1	zinc finger and BTB domain containing 8A	18.6028	18.5477	17.958	18.7266	18.9276	18.7859	18.6028	18.448	18.6138	17.4462	17.5119	18.3472	18.6028	18.4448	18.4764	18.5337	16.8246	18.7934	18.6028	17.4472	17.9865	18.5261	18.4354	17.6109	NA	NA	NA	NA	NA	NA	18.6028	18.5466	17.5343	18.9016	18.3772	18.2011	18.6028	17.3057	18.6845	19.3082
248	XP_011535145.1	XM_011536843	XP_011535145	5427	POLE2	DPE2	protein-coding	14q21.3	DNA polymerase epsilon 2, accessory subunit	NA	NA	NA	NA	NA	NA	NA	NA	NA	NA	NA	NA	17.0143	15.6132	17.2417	16.9339	17.2498	16.1835	17.0143	16.024	18.1457	16.535	16.796	17.0558	17.0143	16.907	16.351	19.1717	16.5109	16.8672	NA	NA	NA	NA	NA	NA	17.0143	16.9241	17.1321	16.9501
249	NP_055577.1	NM_014762	NP_055577	1718	DHCR24	DCE Nbla03646 SELADIN1 seladin-1	protein-coding	1p32.3	24-dehydrocholesterol reductase	16.8475	16.7837	16.9006	16.1883	16.2713	16.5105	16.8475	17.5007	16.8043	16.5063	16.2677	17.7048	16.8475	16.4819	16.2273	16.791	15.977	16.2231	16.8475	15.9525	15.7524	17.1844	16.6336	16.7447	16.8475	16.5974	16.2957	16.3662	17.1679	16.7771	16.8475	16.9702	16.8911	17.0561	16.87	16.6894	16.8475	16.1673	16.8511	17.8808
250	XP_016878203.1;XP_016878204.1	XM_017022714 XM_017022715	XP_016878203 XP_016878204	9055	PRC1	ASE1	protein-coding	15q26.1	protein regulator of cytokinesis 1	18.2162	18.2688	18.0342	18.0329	18.1073	18.3676	18.2162	18.4954	18.2959	18.5636	18.2853	18.2632	18.2162	18.0269	18.4439	18.2249	17.7454	18.3504	18.2162	17.8732	18.4055	18.0148	18.1588	18.1773	18.2162	18.0712	18.1629	18.3341	18.1759	18.3949	18.2162	18.1513	18.172	18.3129	17.9011	18.139	18.2162	17.9633	18.2336	18.3152
251	NP_060040.1	NM_017570	NP_060040	26873	OPLAH	5-Opase OPLA OPLAHD	protein-coding	8q24.3	5-oxoprolinase (ATP-hydrolysing)	15.6801	15.6877	15.8029	15.3695	15.5329	15.3003	15.6801	15.8029	15.8411	15.6741	15.5867	15.5075	15.6801	15.676	15.3431	15.808	14.6001	15.6607	15.6801	15.6996	16.172	15.3658	15.8758	16.0826	15.6801	15.7001	15.7637	15.5067	16.0502	15.7308	15.6801	15.7504	16.0363	15.637	15.6627	15.8963	15.6801	15.7151	15.7219	15.728
252	XP_011521134.1;XP_011521136.1;NP_009173.1	NM_007242 XM_011522832 XM_011522834	NP_009173 XP_011521134 XP_011521136	11269	DDX19B	DBP5 DDX19 RNAh	protein-coding	16q22.1	DEAD-box helicase 19B	16.6419	16.663	16.7882	16.4682	16.6332	16.3803	16.6419	16.5378	16.6894	16.552	16.7256	17.1135	16.6419	16.6814	16.6479	16.6976	16.5489	16.8121	16.6419	16.6011	16.6579	16.7543	16.6967	16.6394	16.6419	16.812	16.8044	16.7304	16.7858	16.6284	16.6419	16.6059	16.6066	16.5053	16.7471	16.6079	16.6419	16.5848	16.6779	16.5471
253	NP_001269536.1;NP_659404.2	NM_001282607 NM_144967	NP_001269536 NP_659404	158763	ARHGAP36	---	protein-coding	Xq26.1	Rho GTPase activating protein 36	12.0237	NA	13.7792	12.7986	13.2867	12.7135	NA	NA	NA	NA	NA	NA	NA	NA	NA	NA	NA	NA	NA	NA	NA	NA	NA	NA	NA	NA	NA	NA	NA	NA	NA	NA	NA	NA	NA	NA	NA	NA	NA	NA
254	NP_006388.2	NM_006397	NP_006388	10535	RNASEH2A	AGS4 JUNB RNASEHI RNHIA RNHL	protein-coding	19p13.13	ribonuclease H2 subunit A	NA	NA	NA	NA	NA	NA	15.407	15.1388	15.184	15.4369	15.4482	14.766	15.407	14.6704	15.7171	15.1421	14.6478	14.2745	NA	NA	NA	NA	NA	NA	15.407	14.2777	14.8086	15.3133	15.0889	14.5787	15.407	15.2625	14.7546	14.7197	15.1215	15.6583	15.407	14.9972	15.775	15.5401
255	XP_011512028.1;XP_011512029.1;XP_016863990.1;NP_001304853.1	NM_001317924 XM_011513726 XM_011513727 XM_017008501	NP_001304853 XP_011512028 XP_011512029 XP_016863990	57728	WDR19	ATD5 CED4 DYF-2 IFT144 NPHP13 ORF26 Oseg6 PWDMP SRTD5	protein-coding	4p14	WD repeat domain 19	17.5044	17.5785	17.3984	17.7472	17.9363	16.7511	NA	NA	NA	NA	NA	NA	NA	NA	NA	NA	NA	NA	NA	NA	NA	NA	NA	NA	17.5044	17.7849	17.5508	17.9606	17.3824	17.5565	17.5044	17.5638	17.6485	17.5629	17.1842	17.9922	17.5044	17.4183	17.4102	17.9315
256	XP_016856853.1;XP_006710724.1;XP_006710721.2;NP_001295044.1	NM_001308115 XM_006710658 XM_006710661 XM_017001364	NP_001295044 XP_006710721 XP_006710724 XP_016856853	4802	NFYC	CBF-C CBFC H1TF2A HAP5 HSM NF-YC	protein-coding	1p34.2	nuclear transcription factor Y subunit gamma	17.5995	17.5896	17.6368	16.6578	17.2082	18.886	17.5995	17.1527	17.7616	16.7712	16.7955	17.4083	17.5995	17.9203	17.3472	17.6142	17.5917	17.5446	17.5995	17.874	16.7501	17.2141	17.7112	17.0023	17.5995	16.9941	17.0009	16.5807	16.5462	17.229	17.5995	17.5134	18.0096	17.3476	18.2692	16.961	17.5995	17.8022	17.5929	17.2371
257	NP_036337.2	NM_012205	NP_036337	23498	HAAO	3-HAO HAO	protein-coding	2p21	3-hydroxyanthranilate 3,4-dioxygenase	NA	NA	NA	NA	NA	NA	16.598	15.9123	16.4414	16.8102	16.6159	16.171	16.598	16.277	16.7871	16.4649	15.8324	16.2807	NA	NA	NA	NA	NA	NA	NA	NA	NA	NA	NA	NA	16.598	16.7596	17.1486	16.3585	16.7636	16.8796	16.598	16.7676	16.6302	16.0935
258	NP_001015049.1;NP_001015048.1;NP_004864.1	NM_001015048 NM_001015049 NM_004873	NP_001015048 NP_001015049 NP_004864	9529	BAG5	BAG-5	protein-coding	14q32.33	BCL2 associated athanogene 5	15.9583	16.1785	16.3152	15.5412	15.4413	16.7213	15.9583	15.9424	16.0799	16.0681	15.7379	16.5662	15.9583	15.644	15.8947	15.8686	16.0197	15.9502	15.9583	15.8411	15.3124	15.8353	15.9929	15.8395	15.9583	16.1878	15.8979	15.997	16.5424	16.1248	15.9583	15.9925	15.5984	16.2483	16.1887	15.9834	15.9583	16.071	15.965	16.1643
259	NP_066941.1;XP_005262143.1	NM_021118 XM_005262086	NP_066941 XP_005262143	1538	CYLC1	CYCL1	protein-coding	Xq21.1	cylicin 1	NA	NA	NA	NA	NA	NA	16.6036	16.9176	16.6193	16.5782	16.2953	16.2199	NA	NA	NA	NA	NA	NA	NA	NA	NA	NA	NA	NA	NA	NA	NA	NA	NA	NA	NA	NA	NA	NA	NA	NA	16.6036	16.7057	16.5145	16.3512
260	NP_001185593.1;NP_001017998.1	NM_001017998 NM_001198664	NP_001017998 NP_001185593	2790	GNG10	---	protein-coding	9q31.3	G-protein subunit gamma 10	15.6855	15.5337	15.3148	15.086	16.0108	15.8872	15.6855	15.4748	15.7431	15.7419	16.1159	15.252	15.6855	15.5247	16.0639	15.8286	16.2016	15.8272	15.6855	16.2739	16.4413	15.3756	15.8039	15.8229	15.6855	15.6643	15.5609	16.046	15.4196	15.9404	15.6855	15.1938	NA	15.6184	16.0131	15.4441	15.6855	15.8593	15.7169	16.2723
261	NP_542763.1	NM_080725	NP_542763	140809	SRXN1	C20orf139 Npn3 SRX SRX1	protein-coding	20p13	sulfiredoxin 1	16.3575	16.4435	15.957	16.402	16.5564	18.3277	16.3575	17.0121	16.3425	15.529	15.4253	15.462	16.3575	15.5545	15.2862	16.4236	15.0566	14.9368	16.3575	15.6717	16.0386	17.0766	16.5042	15.8057	16.3575	14.9543	14.5721	15.2919	15.061	16.3645	16.3575	16.6156	14.6708	16.6676	14.6222	15.0069	16.3575	15.0361	16.4186	17.9188
262	NP_005827.1	NM_005836	NP_005827	10247	RIDA	HRSP12 P14.5 PSP UK114	protein-coding	8q22.2	reactive intermediate imine deaminase A homolog	16.0592	16.0734	16.2792	16.3122	15.9757	16.8835	16.0592	15.8388	16.1047	15.8404	15.8422	15.9367	16.0592	16.6037	15.6283	16.0432	16.0997	15.7087	16.0592	15.7962	15.8625	15.8378	15.8984	15.9033	16.0592	16.2297	16.2604	16.0708	16.6484	16.1664	16.0592	16.8672	17.3767	16.8098	16.2942	15.8014	16.0592	16.0432	16.2721	16.4669
263	NP_113619.2	NM_031431	NP_113619	83548	COG3	SEC34	protein-coding	13q14.13	component of oligomeric golgi complex 3	16.2876	16.2324	15.7916	16.4677	16.2745	15.9134	16.2876	16.1101	16.2054	16.5505	15.9241	16.0916	16.2876	16.2945	16.1852	16.3082	17.3571	16.2838	16.2876	15.731	16.7743	15.8581	16.1932	16.2132	16.2876	16.3683	16.4685	15.8681	16.3126	16.2398	16.2876	16.3024	16.5928	16.4147	16.5298	16.2043	16.2876	16.1077	16.3584	16.163
264	NP_036244.2;XP_011526999.1;XP_011527001.1;XP_011527002.1	NM_012112 XM_011528697 XM_011528699 XM_011528700	NP_036244 XP_011526999 XP_011527001 XP_011527002	22974	TPX2	C20orf1 C20orf2 DIL-2 DIL2 FLS353 GD:C20orf1 HCA519 HCTP4 REPP86 p100	protein-coding	20q11.21	TPX2, microtubule nucleation factor	17.8779	17.9089	18.1454	18.5108	17.7762	17.7262	17.8779	17.4246	17.8321	17.6181	17.7956	18.4032	17.8779	18.67	18.2825	17.9641	17.9522	17.1751	17.8779	17.8483	17.537	17.13	17.9992	17.8882	17.8779	17.3394	17.1808	16.586	17.652	17.9545	17.8779	17.8595	17.667	17.4769	17.9636	17.6951	17.8779	18.4806	18.0045	17.6453
265	XP_016858664.1;NP_964010.1;NP_998787.1;XP_005264145.1;NP_006454.1;XP_011530785.1	NM_006463 NM_201647 NM_213622 XM_005264088 XM_011532483 XM_017003175	NP_006454 NP_964010 NP_998787 XP_005264145 XP_011530785 XP_016858664	10617	STAMBP	AMSH MICCAP	protein-coding	2p13.1	STAM binding protein	16.3305	16.1728	16.4913	16.2886	16.135	16.1568	16.3305	16.1657	16.2183	16.3545	16.0403	16.2935	16.3305	16.4617	16.2536	16.2355	16.3853	16.5187	16.3305	15.9272	16.854	16.3085	16.3874	15.9586	16.3305	16.2076	15.9967	15.9702	16.0012	16.3876	16.3305	16.3669	16.4867	16.5118	16.2134	16.3901	16.3305	16.1451	16.4568	16.4511
266	NP_001121132.1;XP_005263600.1;XP_005263602.1;XP_005263604.1;XP_005263605.1;NP_055689.1	NM_001127660 NM_014874 XM_005263543 XM_005263545 XM_005263547 XM_005263548	NP_001121132 NP_055689 XP_005263600 XP_005263602 XP_005263604 XP_005263605	9927	MFN2	CMT2A CMT2A2 CMT2A2A CMT2A2B CPRP1 HMSN6A HSG MARF	protein-coding	1p36.22	mitofusin 2	15.8802	15.7281	16.0011	15.3721	15.831	15.6918	15.8802	15.7174	16.0565	16.1948	15.6845	15.692	15.8802	15.7951	16.0079	15.9337	15.7247	15.9137	15.8802	15.5168	16.7968	16.1219	15.983	16.0622	15.8802	15.9433	15.5197	15.6163	15.3897	15.6298	15.8802	15.8792	15.541	15.4638	15.7081	15.9915	15.8802	16.0262	15.78	15.8451
267	REV__NP_001308780.1	---	---	---	---	---	---	---	---	19.2291	19.2131	19.9255	19.5639	20.2631	20.2084	19.2291	18.6236	19.2806	18.7264	20.269	19.1927	19.2291	18.8555	19.2191	19.2208	19.1702	19.3281	19.2291	19.6725	18.7098	18.2119	19.3644	19.4588	19.2291	19.7438	19.4031	19.072	19.1991	19.3285	19.2291	19.2084	19.1613	19.2043	19.2566	19.1869	19.2291	19.2743	19.2352	19.005
268	NP_001612.1	NM_001621	NP_001612	196	AHR	bHLHe76	protein-coding	7p21.1	aryl hydrocarbon receptor	16.3926	16.4427	16.7957	16.6048	16.5566	16.6748	16.3926	16.5726	16.4771	16.3917	16.4755	16.3307	16.3926	15.979	16.6116	16.3051	16.2399	16.4838	16.3926	16.2168	16.1161	16.066	16.3223	16.0681	16.3926	16.6275	16.2593	16.6865	16.5581	16.4309	16.3926	16.3141	16.4917	16.2407	15.9819	16.4391	16.3926	16.3467	16.4445	16.2214
269	NP_001924.2	NM_001933	NP_001924	1743	DLST	DLTS	protein-coding	14q24.3	dihydrolipoamide S-succinyltransferase	17.2575	17.2466	17.313	17.0698	17.3112	17.3486	17.2575	17.0956	17.2062	17.6237	17.4029	17.5079	17.2575	17.1907	17.3573	17.2386	17.6468	17.6825	17.2575	17.1196	17.2136	16.8722	17.2227	17.4354	17.2575	17.4641	17.3737	17.0313	17.9734	17.331	17.2575	17.2536	17.0227	16.9031	17.5225	17.2444	17.2575	17.1865	17.2824	17.7978
270	XP_016862559.1	XM_017007070	XP_016862559	64866	CDCP1	CD318 SIMA135 TRASK	protein-coding	3p21.31	CUB domain containing protein 1	18.0583	18.0462	17.9028	17.777	17.7833	17.971	18.0583	18.4093	18.1205	18.0944	17.7847	17.6643	18.0583	17.9554	17.8021	18.1619	18.1146	17.9939	18.0583	17.7281	17.9221	18.2108	18.0779	17.9381	18.0583	18.1108	17.9831	18.1644	17.8986	17.9758	18.0583	18.0075	17.6922	17.9984	17.7171	17.9148	18.0583	17.9416	18.2498	18.118
271	NP_002341.1	NM_002350	NP_002341	4067	LYN	JTK8 p53Lyn p56Lyn	protein-coding	8q12.1	LYN proto-oncogene, Src family tyrosine kinase	16.9392	17.0321	17.0077	16.887	17.1459	16.6732	16.9392	16.7427	16.9667	16.7473	16.9561	16.7254	16.9392	16.8798	17.01	16.8827	16.3538	16.9802	16.9392	16.8125	17.2865	16.8014	16.8976	16.9145	16.9392	17.0013	17.0428	17.5099	17.2931	17.1197	16.9392	17.1001	16.7478	16.9653	17.0297	16.9853	16.9392	16.4317	16.8492	16.4768
272	XP_016868905.1;NP_001104567.1	NM_001111097 XM_017013416	NP_001104567 XP_016868905	4067	LYN	JTK8 p53Lyn p56Lyn	protein-coding	8q12.1	LYN proto-oncogene, Src family tyrosine kinase	16.9899	17.0828	17.0584	16.9378	17.1966	16.7239	16.9899	16.7935	17.0175	16.798	17.0068	16.7762	16.9899	16.9305	17.0607	16.9334	16.4045	17.0309	16.9899	16.8632	17.3372	16.8521	16.9483	16.9652	16.9899	17.052	17.0935	17.5607	17.3438	17.1704	16.9899	17.1688	16.7937	17.027	17.08	17.0541	16.9899	16.4824	16.8999	16.5275
273	NP_001310303.1;NP_001310304.1;NP_001735.1	NM_001323374 NM_001323375 NM_001744	NP_001310303 NP_001310304 NP_001735	814	CAMK4	CaMK-IV CaMK-GR caMK	protein-coding	5q22.1	calcium/calmodulin dependent protein kinase IV	16.8594	17.0155	16.7374	16.3853	17.2933	16.778	16.8594	16.6277	16.9089	16.6625	17.4708	16.9002	NA	NA	NA	NA	NA	NA	16.8594	16.9101	17.5865	16.7358	16.7647	16.8116	16.8594	16.3794	16.8425	16.8239	16.6934	16.661	NA	NA	NA	NA	NA	NA	16.8594	17.1968	16.7724	16.3636
274	NP_000440.1;XP_005245462.1;XP_005245463.1;NP_001020774.1;XP_011508149.1;XP_011508150.1;XP_011508151.1;XP_011508152.1	NM_000449 NM_001025603 XM_005245405 XM_005245406 XM_011509847 XM_011509848 XM_011509849 XM_011509850	NP_000440 NP_001020774 XP_005245462 XP_005245463 XP_011508149 XP_011508150 XP_011508151 XP_011508152	5993	RFX5	---	protein-coding	1q21.3	regulatory factor X5	NA	NA	NA	NA	NA	NA	NA	NA	NA	NA	NA	NA	NA	NA	NA	NA	NA	NA	15.6291	15.0386	16.2721	14.9215	15.9465	16.2709	NA	NA	NA	NA	NA	NA	NA	NA	NA	NA	NA	NA	NA	NA	NA	NA
275	NP_982272.2	NM_203447	NP_982272	81704	DOCK8	HEL-205 MRD2 ZIR8	protein-coding	9p24.3	dedicator of cytokinesis 8	16.8364	16.8424	16.6758	16.9057	17.343	16.5092	16.8364	16.798	16.9012	16.4957	17.4286	16.7965	16.8364	16.664	16.954	16.9297	16.4877	16.7506	16.8364	17.2793	17.2352	16.3205	16.8409	17.047	16.8364	16.9434	17.1217	16.765	16.6567	16.9305	16.8364	16.8601	16.3941	16.516	16.6849	17.0966	16.8364	17.1821	16.9283	16.3722
276	NP_055467.3	NM_014652	NP_055467	9670	IPO13	IMP13 KAP13 LGL2 RANBP13	protein-coding	1p34.1	importin 13	18.3876	18.3472	18.5171	18.5208	18.4475	18.569	18.3876	18.7093	18.4148	18.6886	18.4946	18.2643	18.3876	18.49	18.4843	18.2647	19.0417	18.5146	18.3876	18.053	19.1794	18.6153	18.3777	18.3239	18.3876	18.783	18.512	18.6618	18.3108	18.5741	18.3876	18.3791	18.2546	18.442	17.7772	18.501	18.3876	18.177	18.4006	18.3185
277	NP_001099008.1;NP_055335.2	NM_001105538 NM_014520	NP_001099008 NP_055335	10514	MYBBP1A	P160 PAP2	protein-coding	17p13.2	MYB binding protein 1a	16.2263	16.2279	15.676	16.2108	15.7184	15.8856	16.2263	16.3654	16.2371	15.9147	15.7469	16.6867	16.2263	16.0205	15.9395	16.3394	15.7201	15.7993	16.2263	15.9453	16.6659	16.3568	16.2339	16.119	16.2263	16.1621	15.9737	16.0074	16.7584	16.1268	16.2263	16.2677	16.0873	15.8997	15.8647	16.3554	16.2263	15.747	16.0811	16.1317
278	NP_056277.2	NM_015462	NP_056277	25926	NOL11	---	protein-coding	17q24.2	nucleolar protein 11	16.3726	16.5719	16.6863	16.3963	16.3853	16.5214	16.3726	16.4844	16.3065	16.7634	16.042	16.3554	16.3726	15.7905	16.0586	16.5379	16.232	16.028	16.3726	16.3587	16.9095	16.7731	16.5584	16.4709	16.3726	16.2845	16.1593	16.2934	16.0814	16.14	NA	NA	NA	NA	NA	NA	16.3726	16.9959	16.4615	16.6005
279	NP_001257450.1;NP_057063.2;NP_001257451.1;NP_004821.2;XP_005267280.1	NM_001270521 NM_001270522 NM_004830 NM_015979 XM_005267223	NP_001257450 NP_001257451 NP_004821 NP_057063 XP_005267280	9439	MED23	ARC130 CRSP130 CRSP133 CRSP3 DRIP130 MRT18 SUR-2 SUR2	protein-coding	6q23.2	mediator complex subunit 23	16.7468	16.8165	16.5433	16.7497	16.677	16.6036	16.7468	16.6878	16.7306	16.8412	16.7156	16.5973	16.7468	16.5941	16.9755	16.8343	16.4946	16.89	16.7468	16.6578	16.7193	16.8665	16.8876	16.8715	16.7468	16.8373	17.1291	17.0991	17.1911	16.6849	16.7468	16.7092	16.8517	16.5075	16.4108	16.8738	16.7468	16.8301	16.6581	16.7128
280	NP_001303938.1	NM_001317009	NP_001303938	54102	CLIC6	CLIC1L	protein-coding	21q22.12	chloride intracellular channel 6	16.3959	16.3876	16.0983	15.8955	16.4036	16.1558	16.3959	16.4636	16.5131	17.6996	16.416	16.6578	16.3959	16.3481	16.4871	16.4102	16.2002	16.4172	16.3959	16.4672	16.2352	16.5212	16.517	16.6768	16.3959	16.589	16.3603	16.3164	16.4139	16.6124	16.3959	16.2513	15.9806	16.5895	16.172	16.4632	16.3959	16.332	16.3892	15.8158
281	NP_004152.1	NM_004161	NP_004152	5861	RAB1A	RAB1 YPT1	protein-coding	2p14	RAB1A, member RAS oncogene family	17.4312	17.4185	17.5952	17.2787	17.6252	17.2802	17.4312	17.4951	17.5761	17.788	17.544	17.7049	17.4312	17.5531	17.3869	17.3968	17.0305	17.5536	17.4312	17.3605	17.6161	17.2266	17.3948	17.544	17.4312	17.3412	17.3099	17.2295	17.4963	17.3878	17.4312	17.4829	17.9523	17.5197	17.7668	17.6749	17.4312	17.5363	17.4453	17.2672
282	NP_001230574.1;XP_011534665.1	NM_001243645 XM_011536363	NP_001230574 XP_011534665	1073	CFL2	NEM7	protein-coding	14q13.1	cofilin 2	16.8691	16.9145	16.8915	16.0126	16.8655	16.6081	16.8691	16.4448	16.8327	16.3888	16.7526	16.8883	16.8691	16.8699	16.8739	16.833	16.4461	16.9902	16.8691	16.8499	16.9369	16.6309	16.71	16.8424	16.8691	16.67	16.4895	16.3744	16.198	16.6579	16.8691	17.0569	16.8591	16.6907	16.9777	16.8592	16.8691	17.0269	16.8597	16.6835
283	NP_945179.1;NP_006802.1;XP_016883090.1	NM_006811 NM_198941 XM_017027601	NP_006802 NP_945179 XP_016883090	10955	SERINC3	AIGP1 DIFF33 SBBI99 TDE TDE1 TMS-1	protein-coding	20q13.12	serine incorporator 3	NA	NA	NA	NA	NA	NA	17.0645	16.3691	17.016	15.8876	16.5832	16.8789	17.0645	16.688	16.3934	17.0643	16.3944	16.9524	17.0645	16.4746	15.837	18.3449	17.0173	17.5974	17.0645	17.098	16.9472	16.5821	16.625	17.0494	17.0645	17.123	17.1599	17.494	16.4276	16.8908	17.0645	16.8419	17.0982	17.5402
284	REV__XP_016855828.1	---	---	---	---	---	---	---	---	20.519	20.4614	20.67	21.3702	20.913	21.463	20.519	21.1215	20.6207	20.832	21.0282	21.0759	20.519	20.4079	20.9144	20.3532	20.8502	21.0391	20.519	20.6027	20.0034	20.3305	20.6419	20.867	20.519	20.653	20.8759	21.2871	21.078	20.8808	20.519	20.498	20.5976	20.1038	20.2397	20.6053	20.519	20.3053	20.6402	21.3405
285	XP_005263520.1	XM_005263463	XP_005263520	4524	MTHFR	---	protein-coding	1p36.22	methylenetetrahydrofolate reductase	17.9185	17.9303	17.4251	16.3023	17.9313	17.5021	17.9185	17.5345	17.9005	18.3116	17.4674	17.5109	17.9185	18.6635	17.6318	17.8701	18.4052	17.8775	17.9185	17.7766	18.2568	17.9838	17.9373	17.9941	17.9185	17.415	17.9047	17.7049	17.7548	17.8101	17.9185	17.8932	17.8098	17.5186	17.5173	17.6622	17.9185	17.712	17.8518	17.8022
286	NP_001186509.1;NP_056189.1	NM_001199580 NM_015374	NP_001186509 NP_056189	25777	SUN2	UNC84B	protein-coding	22q13.1	Sad1 and UNC84 domain containing 2	15.993	16.0775	15.9721	16.0338	16.0556	15.8394	15.993	15.9657	16.0269	16.0884	16.1826	15.9544	15.993	15.9857	16.0526	16.0727	16.3255	16.0899	15.993	15.8318	16.6134	15.7974	15.8849	15.6844	15.993	16.0264	15.9305	16.2784	15.6041	16.0515	15.993	15.9573	15.9747	15.9452	16.4874	16.0586	15.993	16.1628	16.0138	15.9263
287	NP_958931.1;XP_011513291.1;NP_958929.1;NP_958930.1;NP_001275963.1;XP_016866946.1	NM_001289034 NM_201521 NM_201522 NM_201523 XM_011514989 XM_017011457	NP_001275963 NP_958929 NP_958930 NP_958931 XP_011513291 XP_016866946	89953	KLC4	KNSL8 bA387M24.3	protein-coding	6p21.1	kinesin light chain 4	16.5272	16.6341	16.7196	16.957	16.6283	16.5031	16.5272	16.4488	16.6169	16.6478	16.464	16.6741	16.5272	16.5826	16.503	16.427	16.9564	16.5603	16.5272	16.2092	16.3222	16.6527	16.5883	16.4198	16.5272	16.3693	16.2732	16.3287	16.4169	16.3846	16.5272	16.6594	16.7449	16.2087	16.8997	16.634	16.5272	16.6463	16.4756	16.6022
288	XP_005267166.1	XM_005267109	XP_005267166	6610	SMPD2	ISC1 NSMASE NSMASE1	protein-coding	6q21	sphingomyelin phosphodiesterase 2	NA	NA	NA	NA	NA	NA	14.1815	13.659	14.0093	14.4724	13.2567	13.6877	14.1815	14.1034	13.8583	13.3117	13.9889	13.6761	NA	NA	NA	NA	NA	NA	14.1815	13.9321	13.7882	13.6539	14.4716	14.1859	14.1815	14.1726	14.5271	14.5217	NA	14.4125	14.1815	14.282	12.0333	12.5904
289	NP_940876.2;XP_005252935.1	NM_198474 XM_005252878	NP_940876 XP_005252935	283298	OLFML1	UNQ564	protein-coding	11p15.4	olfactomedin like 1	16.5679	16.6847	16.1079	17.1542	17.3049	16.2838	16.5679	15.7571	16.4597	16.5294	16.795	16.7342	16.5679	16.4176	17.1361	16.5675	16.091	16.552	16.5679	16.354	16.3811	16.1205	16.4718	17.1176	16.5679	16.1811	16.4405	16.5353	16.2174	16.5324	16.5679	16.5057	16.1053	16.3876	16.379	16.3629	16.5679	16.9098	16.6209	16.1221
290	NP_112200.2	NM_030938	NP_112200	81671	VMP1	EPG3 TANGO5 TMEM49	protein-coding	17q23.1	vacuole membrane protein 1	NA	NA	NA	NA	NA	NA	NA	NA	NA	NA	NA	NA	16.4113	16.0392	15.8977	16.2667	16.2656	15.8347	NA	NA	NA	NA	NA	NA	NA	NA	NA	NA	NA	NA	NA	NA	NA	NA	NA	NA	16.4113	16.7082	16.4165	16.3932
291	XP_016858773.1;XP_016858772.1	XM_017003283 XM_017003284	XP_016858772 XP_016858773	117583	PARD3B	ALS2CR19 PAR3B PAR3L PAR3beta	protein-coding	2q33.3	par-3 family cell polarity regulator beta	NA	NA	NA	NA	NA	NA	NA	NA	NA	NA	NA	NA	NA	NA	NA	NA	NA	NA	NA	NA	NA	NA	NA	NA	NA	NA	NA	NA	NA	NA	NA	NA	NA	NA	NA	NA	NA	NA	NA	NA
292	XP_016883036.1;NP_510966.1;NP_001020331.1;NP_001775.2	NM_001025160 NM_001784 NM_078481 XM_017027547	NP_001020331 NP_001775 NP_510966 XP_016883036	976	ADGRE5	CD97 TM7LN1	protein-coding	19p13.12	adhesion G-protein-coupled receptor E5	15.9491	15.7849	15.8353	15.8921	16.5733	15.453	15.9491	15.246	15.9649	15.2896	16.2908	15.929	15.9491	15.6442	16.3574	15.991	15.3855	16.2908	15.9491	16.3111	16.5883	15.7008	16.0385	16.1259	15.9491	16.046	16.5106	16.1158	16.0578	15.9939	15.9491	15.9717	15.8043	15.4563	16.4219	16.032	15.9491	15.9641	15.8766	15.0901
293	NP_004183.2;XP_005274491.1;XP_005274840.1	NM_004192 XM_005274434 XM_005274783	NP_004183 XP_005274491 XP_005274840	8623	ASMTL	ASMTLX ASMTLY ASTML	protein-coding	Xp22.33_and_Yp11.2	acetylserotonin O-methyltransferase like	16.0736	16.0824	16.6389	16.3355	15.9291	15.5365	16.0736	16.3553	16.1941	15.9774	16.3278	16.0784	16.0736	16.2405	16.0576	16.0941	16.3127	15.8812	16.0736	16.1654	16.5757	15.7621	16.2966	15.7967	16.0736	15.8532	16.0753	15.9203	16.1568	16.1202	16.0736	16.078	15.6728	16.3728	16.7224	15.949	16.0736	16.129	16.002	15.7544
294	NP_065805.2;XP_006713777.1;XP_016862444.1	NM_020754 XM_006713714 XM_017006955	NP_065805 XP_006713777 XP_016862444	57514	ARHGAP31	AOS1 CDGAP	protein-coding	3q13.32-q13.33	Rho GTPase activating protein 31	NA	NA	NA	NA	NA	NA	17.7551	18.0803	17.7627	18.1485	18.1574	17.8132	NA	NA	NA	NA	NA	NA	17.7551	17.8119	18.3878	17.5272	17.6311	17.9917	NA	NA	NA	NA	NA	NA	17.7551	17.7314	17.5833	18.1247	17.3054	18.2566	NA	NA	NA	NA
295	XP_005252155.1	XM_005252098	XP_005252155	56904	SH3GLB2	PP6569 PP9455 RRIG1	protein-coding	9q34.11	SH3 domain containing GRB2 like, endophilin B2	16.0028	16.0729	15.7787	15.985	16.2721	16.0126	16.0028	16.2466	16.1362	16.1173	16.0921	16.434	16.0028	16.0772	15.935	15.9324	16.1001	16.0018	16.0028	15.8607	16.3515	15.8691	15.9588	16.0236	16.0028	16.0541	15.7899	15.9318	15.6794	15.9399	16.0028	16.0874	15.8677	15.5198	16.656	15.7655	16.0028	15.7308	16.0269	16.2668
296	NP_778253.2	NM_175078	NP_778253	374454	KRT77	K1B KRT1B	protein-coding	12q13.13	keratin 77	17.5659	17.4039	17.4306	17.9227	18.5259	17.6467	17.5659	17.4678	17.453	17.2023	17.7941	17.9841	17.5659	16.9957	17.6462	17.5126	20.7601	17.4431	17.5659	18.4561	17.5524	17.631	17.3594	17.5988	17.5659	17.4955	17.3536	17.3029	17.7869	17.4813	17.5659	17.4457	17.2761	17.3177	17.4054	17.3284	17.5659	17.4488	17.6207	17.4329
297	NP_000414.2	NM_000423	NP_000414	3849	KRT2	CK-2e K2e KRT2A KRT2E KRTE	protein-coding	12q13.13	keratin 2	17.4424	17.7772	18.5197	18.4345	16.5562	17.9762	17.4424	17.4923	17.4667	17.7335	15.6481	16.8554	17.4424	16.0393	16.7294	17.3183	18.1222	16.7546	17.4424	14.979	16.1763	15.6646	17.5225	16.3596	17.4424	17.3553	16.9827	17.6493	16.7515	17.2058	17.4424	17.5321	16.4091	17.9995	16.7284	17.8464	17.4424	17.3721	17.4193	18.4261
298	XP_016884566.1;NP_149977.2;XP_005262012.1	NM_033200 XM_005261955 XM_017029077	NP_149977 XP_005262012 XP_016884566	91289	LMF2	TMEM112B TMEM153	protein-coding	22q13.33	lipase maturation factor 2	16.5705	16.6028	16.657	16.3524	16.4449	16.4925	16.5705	16.4152	16.4169	16.9125	16.5385	16.0971	16.5705	16.6411	16.6972	16.8837	16.3057	16.8972	16.5705	16.9379	16.7635	16.543	16.6587	16.7471	16.5705	16.5651	16.8577	16.8101	16.5548	16.6673	16.5705	16.6356	16.7327	16.5338	16.4768	16.7229	16.5705	16.6965	16.5918	16.9398
299	XP_016879074.1;NP_001123959.1;XP_016879075.1;XP_016879078.1;XP_016879071.1;XP_016879077.1;XP_016879079.1;NP_075061.1;NP_065198.1	NM_001130487 NM_020465 NM_022910 XM_017023582 XM_017023585 XM_017023586 XM_017023588 XM_017023589 XM_017023590	NP_001123959 NP_065198 NP_075061 XP_016879071 XP_016879074 XP_016879075 XP_016879077 XP_016879078 XP_016879079	65009	NDRG4	BDM1 SMAP-8 SMAP8	protein-coding	16q21	NDRG family member 4	16.7799	16.9111	17.4487	18.0708	16.5842	17.4997	16.7799	16.5467	16.7906	17.9111	17.0156	17.6472	16.7799	16.9891	16.7942	16.619	18.225	16.8105	16.7799	16.415	16.9879	16.6253	16.6394	16.4221	NA	NA	NA	NA	NA	NA	16.7799	16.835	17.0434	17.1613	17.1052	16.8565	NA	NA	NA	NA
300	NP_115662.2	NM_032286	NP_115662	84246	MED10	L6 NUT2 TRG20	protein-coding	5p15.31	mediator complex subunit 10	NA	NA	NA	NA	NA	NA	15.6105	15.6173	15.7417	15.9764	15.892	15.5199	15.6105	15.6247	15.1541	15.6711	15.7159	15.378	NA	NA	NA	NA	NA	NA	NA	NA	NA	NA	NA	NA	NA	NA	NA	NA	NA	NA	NA	NA	NA	NA
301	REV__NP_001123614.1	---	---	---	---	---	---	---	---	NA	NA	NA	NA	NA	NA	NA	NA	NA	NA	NA	NA	NA	NA	NA	NA	NA	NA	19.1048	18.9579	18.017	18.6225	19.2079	18.6638	NA	NA	NA	NA	NA	NA	19.1048	19.0513	21.0976	18.7883	20.5392	18.8362	NA	NA	NA	NA
302	XP_011507940.1;XP_011507936.1;XP_016856975.1;XP_016856976.1;XP_016856977.1;XP_011507937.1;XP_011507938.1;XP_011507939.1;XP_005245321.1;NP_002642.1;XP_016856981.1;NP_001185702.1;NP_001185703.1;XP_016856978.1;XP_016856979.1;XP_016856980.1	NM_001198773 NM_001198774 NM_002651 XM_005245264 XM_011509634 XM_011509635 XM_011509636 XM_011509637 XM_011509638 XM_017001486 XM_017001487 XM_017001488 XM_017001489 XM_017001490 XM_017001491 XM_017001492	NP_001185702 NP_001185703 NP_002642 XP_005245321 XP_011507936 XP_011507937 XP_011507938 XP_011507939 XP_011507940 XP_016856975 XP_016856976 XP_016856977 XP_016856978 XP_016856979 XP_016856980 XP_016856981	5298	PI4KB	NPIK PI4K-BETA PI4K92 PI4KBETA PI4KIIIBETA PIK4CB	protein-coding	1q21.3	phosphatidylinositol 4-kinase beta	16.6923	16.702	17.0678	16.7888	16.9353	16.872	16.6923	16.7027	17.0685	16.9654	17.5104	16.8914	16.6923	16.4524	16.9094	16.537	16.737	16.9155	16.6923	16.6527	16.4421	16.3753	16.5648	16.4031	NA	NA	NA	NA	NA	NA	NA	NA	NA	NA	NA	NA	16.6923	16.5084	16.2415	16.0915
304	NP_001230022.1;XP_011512310.1;NP_001456.3;XP_006714527.1;XP_006714528.1;XP_006714529.1;XP_011512311.1;XP_011512312.1	NM_001243093 NM_001465 XM_006714464 XM_006714465 XM_006714466 XM_011514008 XM_011514009 XM_011514010	NP_001230022 NP_001456 XP_006714527 XP_006714528 XP_006714529 XP_011512310 XP_011512311 XP_011512312	2533	FYB	ADAP PRO0823 SLAP-130 SLAP130	protein-coding	5p13.1	FYN binding protein	17.4373	17.4094	16.9344	17.2398	17.9971	17.1238	17.4373	17.1056	17.4742	17.1202	17.7412	17.2132	17.4373	17.2061	17.8039	17.4645	16.9604	17.803	17.4373	17.8438	18.0663	17.0023	17.4113	17.6393	17.4373	17.3603	17.786	17.6242	16.9314	17.4491	17.4373	17.3753	17.3807	17.1089	17.1869	17.7018	17.4373	17.3813	17.419	17.1718
305	NP_057122.2	NM_016038	NP_057122	51119	SBDS	CGI-97 SDS SWDS	protein-coding	7q11.21	SBDS, ribosome assembly guanine nucleotide exchange factor	17.157	17.2128	17.42	17.3296	17.2481	17.0273	17.157	17.0369	17.1741	16.7825	16.9954	17.5553	17.157	17.0687	17.1222	17.1488	16.9667	17.1226	17.157	17.0991	16.6978	17.0645	17.1289	17.1827	17.157	17.1581	17.0192	16.962	16.8196	17.237	17.157	17.2072	17.3261	17.0404	17.1942	16.7976	17.157	17.0074	17.1169	17.1549
306	XP_016880752.1;XP_005257816.1;NP_003757.1;NP_001300927.1	NM_001313998 NM_003766 XM_005257759 XM_017025263	NP_001300927 NP_003757 XP_005257816 XP_016880752	8678	BECN1	ATG6 VPS30 beclin1	protein-coding	17q21.31	beclin 1	20.7428	20.6848	20.411	20.5869	20.968	20.6476	20.7428	20.7311	20.7132	20.8768	20.7996	20.69	20.7428	20.4899	20.9002	20.6881	20.7773	20.9474	20.7428	20.9674	20.8721	20.8091	20.6097	20.8094	20.7428	20.6422	20.7749	20.6841	20.3147	20.6772	20.7428	20.7355	20.7987	20.6936	20.4173	20.507	20.7428	21.1391	20.856	20.8496
307	NP_078787.2;NP_001290072.1	NM_001303143 NM_024511	NP_001290072 NP_078787	79441	HAUS3	C4orf15 IT1 dgt3	protein-coding	4p16.3	HAUS augmin like complex subunit 3	16.722	16.5157	16.7022	16.7972	18.7274	17.8791	NA	NA	NA	NA	NA	NA	16.722	16.7923	16.6274	16.732	16.1975	16.6133	16.722	17.6887	15.0323	16.0203	16.6268	17.649	NA	NA	NA	NA	NA	NA	NA	NA	NA	NA	NA	NA	NA	NA	NA	NA
308	NP_789783.1;XP_005249684.1	NM_176813 XM_005249627	NP_789783 XP_005249684	155465	AGR3	AG-3 AG3 BCMP11 HAG3 PDIA18 hAG-3	protein-coding	7p21.1	anterior gradient 3, protein disulphide isomerase family member	16.0992	16.2434	15.7913	15.5278	16.0731	15.3204	16.0992	16.7455	16.0826	16.4643	15.9123	16.6809	16.0992	15.5857	16.279	16.086	15.2636	17.0986	16.0992	16.0453	15.3029	15.6691	16.0025	17.3307	16.0992	17.207	15.8335	14.6462	15.2136	16.0894	16.0992	16.2226	15.6308	16.6262	15.3339	16.2464	16.0992	14.7965	16.148	14.2726
309	XP_005260924.1;XP_011527696.1;NP_001297267.1;XP_016883616.1;XP_016883617.1;NP_443097.1	NM_001310338 NM_052865 XM_005260867 XM_011529394 XM_017028127 XM_017028128	NP_001297267 NP_443097 XP_005260924 XP_011527696 XP_016883616 XP_016883617	92667	MGME1	C20orf72 DDK1 MTDPS11 bA504H3.4	protein-coding	20p11.23	mitochondrial genome maintenance exonuclease 1	16.0744	16.0016	16.4727	16.0508	16.4579	16.3937	16.0744	16.0681	17.0046	15.8053	16.7405	15.7746	16.0744	14.8067	15.1385	15.6619	15.8302	15.2146	NA	NA	NA	NA	NA	NA	16.0744	17.3193	17.2686	15.8823	15.8543	16.8626	NA	NA	NA	NA	NA	NA	16.0744	15.786	16.6052	16.9244
310	XP_016860592.1;XP_016860593.1;XP_016860594.1;NP_003572.2;NP_001004720.1;XP_006712860.1;XP_011510293.1	NM_001004720 NM_003581 XM_006712797 XM_011511991 XM_017005103 XM_017005104 XM_017005105	NP_001004720 NP_003572 XP_006712860 XP_011510293 XP_016860592 XP_016860593 XP_016860594	8440	NCK2	GRB4 NCKbeta	protein-coding	2q12.2	NCK adaptor protein 2	16.7884	16.7349	17.2413	16.7087	17.3066	17.1397	16.7884	16.726	16.7863	17.0947	17.2709	16.7007	16.7884	16.9868	16.8174	16.8885	17.395	17.0822	16.7884	17.188	16.1484	16.8145	16.8499	16.993	16.7884	17.0058	16.8842	16.3472	17.1017	16.9974	16.7884	16.7655	17.127	16.506	16.9296	16.6421	16.7884	17.5439	16.8351	16.4771
311	NP_002804.2	NM_002813	NP_002804	5715	PSMD9	Rpn4 p27	protein-coding	12q24.31	proteasome 26S subunit, non-ATPase 9	16.9895	17.0905	16.9485	17.2456	17.3944	16.8901	16.9895	17.0107	16.9479	17.4153	16.9704	17.1268	16.9895	17.1767	16.8176	16.9624	17.1619	16.9827	16.9895	16.9395	17.3169	17.0401	16.9478	16.9912	16.9895	17.0674	16.9814	16.8608	17.1326	16.9415	16.9895	16.9947	17.0774	16.918	16.6124	16.987	16.9895	17.2052	17.0327	17.4269
312	NP_689830.2	NM_152617	NP_689830	165918	RNF168	hRNF168	protein-coding	3q29	ring finger protein 168	NA	NA	NA	NA	NA	NA	NA	NA	NA	NA	NA	NA	NA	NA	NA	NA	NA	NA	NA	NA	NA	NA	NA	NA	NA	NA	NA	NA	NA	NA	NA	NA	NA	NA	NA	NA	NA	NA	NA	NA
313	NP_004530.1	NM_004539	NP_004530	4677	NARS	ASNRS NARS1	protein-coding	18q21.31	asparaginyl-tRNA synthetase	16.764	16.808	16.5453	16.7085	16.5216	16.7192	16.764	17.0899	16.7418	16.6492	16.6229	16.6766	16.764	16.9091	16.6672	16.7674	17.1951	16.5742	16.764	15.9299	16.2557	16.5185	16.8053	16.5301	16.764	16.5942	16.8844	16.8847	16.7759	16.8219	16.764	16.7698	16.4855	16.7758	15.9928	16.8951	16.764	16.6342	16.7588	16.5678
314	NP_114110.1;NP_001287761.1	NM_001300832 NM_031904	NP_001287761 NP_114110	83786	FRMD8	FKSG44	protein-coding	11q13.1	FERM domain containing 8	15.3635	15.4046	15.1163	15.3895	15.3498	15.0896	15.3635	14.8889	15.5238	15.1894	15.7648	15.4372	15.3635	15.1539	15.4654	15.2288	15.5967	15.4553	15.3635	15.2549	15.1749	15.2641	15.2771	15.2515	15.3635	15.1466	15.1916	15.1266	15.3642	15.4241	15.3635	15.3368	15.4103	15.2111	15.3745	15.1496	15.3635	15.4872	15.4148	15.2591
315	NP_001273015.1	NM_001286086	NP_001273015	102288414	C11orf98	C11orf48	protein-coding	11q12.3	chromosome 11 open reading frame 98	16.6266	16.6741	16.6627	16.2481	16.7654	16.8522	16.6266	16.7057	16.6838	16.4836	16.6275	16.6285	16.6266	16.8441	16.5097	16.6906	16.7811	16.1617	16.6266	16.4379	16.9012	17.0532	16.8791	16.6563	NA	NA	NA	NA	NA	NA	NA	NA	NA	NA	NA	NA	16.6266	16.4338	17.172	17.6932
316	XP_011511579.1;NP_001307247.1	NM_001320318 XM_011513277	NP_001307247 XP_011511579	89876	MAATS1	AAT1 AAT1alpha C3orf15 CaM-IP2 SPATA26	protein-coding	3q13.33	MYCBP associated and testis expressed 1	17.9213	17.9282	18.9431	16.0349	20.0209	18.8415	NA	NA	NA	NA	NA	NA	17.9213	16.1441	18.0719	17.9828	16.5767	17.7103	17.9213	17.7759	18.723	15.8746	17.8036	18.6499	17.9213	19.5132	18.4012	16.6402	17.052	17.8511	17.9213	17.7436	16.4582	17.3099	17.253	18.6545	17.9213	17.8264	17.9522	16.9376
317	XP_011541080.1;NP_054745.1	NM_014026 XM_011542778	NP_054745 XP_011541080	28960	DCPS	ARS DCS1 HINT-5 HINT5 HSL1 HSPC015	protein-coding	11q24.2	decapping enzyme, scavenger	16.1677	16.2365	16.2303	16.6197	16.591	15.9448	16.1677	15.9827	16.1644	15.6864	16.4372	16.3416	16.1677	16.3833	16.5908	16.2294	16.3467	16.6394	16.1677	16.2486	16.1216	16.1319	16.2309	16.116	16.1677	16.3103	16.2748	16.099	16.8136	16.1562	16.1677	16.1455	16.5839	15.7743	15.9342	15.9239	16.1677	15.967	16.154	15.5654
318	NP_001121113.1;XP_005273181.1;NP_000219.2;NP_001017402.1	NM_000228 NM_001017402 NM_001127641 XM_005273124	NP_000219 NP_001017402 NP_001121113 XP_005273181	3914	LAMB3	AI1A BM600-125KDA LAM5 LAMNB1	protein-coding	1q32.2	laminin subunit beta 3	17.0285	17.007	17.5429	16.1797	16.416	16.8999	17.0285	16.3435	17.0613	16.0799	16.3225	16.3798	17.0285	16.6895	16.8035	17.0569	16.1383	17.1512	17.0285	16.6687	16.4183	16.2426	17.0023	16.2006	17.0285	16.3434	16.3021	16.4437	15.9419	16.9682	17.0285	17.055	18.8898	16.861	17.8729	16.4323	17.0285	17.4922	17.0355	16.9314
319	NP_001267725.1	NM_001280796	NP_001267725	27165	GLS2	GA GLS LGA hLGA	protein-coding	12q13.3	glutaminase 2	20.0765	20.2288	20.8302	20.7826	20.0933	20.018	20.0765	20.3522	20.1807	20.5772	19.9024	20.5373	20.0765	20.4992	19.8698	20.0375	20.2325	20.1314	20.0765	19.8385	19.7642	20.5125	20.1152	19.7866	NA	NA	NA	NA	NA	NA	20.0765	19.9986	20.177	20.1501	19.3033	20.2429	20.0765	20.0298	20.0891	20.0312
320	NP_004727.2;NP_001129141.1	NM_001135669 NM_004736	NP_001129141 NP_004727	9213	XPR1	IBGC6 SYG1 X3	protein-coding	1q25.3	xenotropic and polytropic retrovirus receptor 1	16.6054	16.7525	17.2293	16.6639	17.0306	16.3935	16.6054	16.8325	16.5124	15.8736	16.1873	16.8391	16.6054	NA	NA	NA	16.8749	NA	NA	NA	NA	NA	NA	NA	16.6054	16.2202	16.5265	19.4584	16.5658	16.7907	16.6054	16.5375	16.7799	17.2847	16.8574	16.0268	NA	NA	NA	NA
321	NP_001121632.1;NP_055332.3;NP_001121633.1	NM_001128160 NM_001128161 NM_014517	NP_001121632 NP_001121633 NP_055332	7342	UBP1	LBP-1B LBP-1a LBP1A LBP1B	protein-coding	3p22.3	upstream binding protein 1 (LBP-1a)	14.4911	14.4709	14.1037	14.2062	15.1194	14.3746	14.4911	14.6697	14.3604	14.8982	14.585	14.6253	NA	NA	NA	NA	NA	NA	NA	NA	NA	NA	NA	NA	14.4911	NA	NA	NA	14.5106	13.5225	NA	NA	NA	NA	NA	NA	14.4911	14.0499	14.2265	13.9248
322	XP_016864540.1;XP_016864541.1;NP_001875.1;XP_011541470.1	NM_001884 XM_011543168 XM_017009051 XM_017009052	NP_001875 XP_011541470 XP_016864540 XP_016864541	1404	HAPLN1	CRT1 CRTL1	protein-coding	5q14.3	hyaluronan and proteoglycan link protein 1	16.5613	16.6066	16.0125	18.4726	16.4091	18.715	16.5613	14.9729	16.61	15.0558	14.9778	15.4791	16.5613	15.0859	17.7541	16.4658	16.4952	14.9041	16.5613	14.8367	14.8795	14.5271	16.5171	14.7133	16.5613	17.5513	16.1533	16.9522	16.073	16.646	NA	NA	NA	NA	NA	NA	16.5613	15.8103	16.4029	17.1245
323	NP_059139.3;NP_001265184.1	NM_001278255 NM_017443	NP_001265184 NP_059139	54107	POLE3	CHARAC17 CHRAC17 YBL1 p17	protein-coding	9q32	DNA polymerase epsilon 3, accessory subunit	16.1268	16.0263	15.7028	15.8347	16.3126	17.0951	16.1268	17.0202	16.1822	16.429	16.0596	16.0607	16.1268	15.947	16.0727	16.0518	16.6538	16.0383	NA	NA	NA	NA	NA	NA	16.1268	16.5239	16.3869	16.4412	16.6117	16.271	16.1268	16.0497	16.2745	16.1154	15.5451	16.2116	16.1268	15.9107	16.127	16.7718
324	NP_001193583.1;NP_006303.4	NM_001206654 NM_006312	NP_001193583 NP_006303	9612	NCOR2	CTG26 N-CoR2 SMAP270 SMRT SMRTE SMRTE-tau TNRC14 TRAC TRAC-1 TRAC1	protein-coding	12q24.31	nuclear receptor corepressor 2	16.3994	16.2508	16.4891	16.1312	16.9104	16.6845	16.3994	16.5579	16.9541	16.5957	16.8715	15.9318	16.3994	17.0169	16.5004	16.3606	16.9073	16.2246	16.3994	16.2999	17.2292	16.1407	16.5535	16.5382	16.3994	16.5307	16.4473	16.7079	16.4274	16.473	16.3994	16.3784	16.4208	16.3227	16.2303	16.4385	16.3994	16.5335	16.5095	16.5838
325	NP_001258866.1	NM_001271937	NP_001258866	55005	RMND1	C6orf96 COXPD11 RMD1 bA351K16 bA351K16.3	protein-coding	6q25.1	required for meiotic nuclear division 1 homolog	NA	NA	NA	NA	NA	NA	NA	NA	NA	NA	NA	NA	NA	NA	NA	NA	NA	NA	NA	NA	NA	NA	NA	NA	NA	NA	NA	NA	NA	NA	NA	NA	NA	NA	NA	NA	NA	NA	NA	NA
326	NP_000652.2;NP_001020092.1	NM_000661 NM_001024921	NP_000652 NP_001020092	6133	RPL9	L9 NPC-A-16	protein-coding	4p14	ribosomal protein L9	16.6137	16.5647	16.576	16.3283	16.7225	16.5687	16.6137	16.8726	16.6537	16.3747	16.6564	16.6364	16.6137	16.3955	16.5708	16.6308	16.1823	16.4191	16.6137	16.8248	15.9545	17.0272	16.704	16.5788	16.6137	16.5616	16.7763	16.7356	16.8209	16.6199	16.6137	16.5295	16.6486	16.4056	16.5338	16.2748	16.6137	16.5399	16.6115	16.7503
327	NP_057300.2	NM_016216	NP_057300	51163	DBR1	---	protein-coding	3q22.3	debranching RNA lariats 1	16.2808	16.2714	16.2481	15.7933	15.8963	16.0751	16.2808	16.5708	16.2719	16.161	16.3076	16.2163	16.2808	16.5112	16.102	16.27	16.2835	16.624	16.2808	16.028	15.4746	16.892	16.2783	16.3179	16.2808	16.3259	16.2837	16.0595	16.7837	16.3539	16.2808	16.1815	16.0341	16.5156	16.3238	16.1717	16.2808	16.2421	16.3283	16.2662
328	NP_001269581.1;NP_006810.1	NM_001282652 NM_006819	NP_001269581 NP_006810	10963	STIP1	HEL-S-94n HOP IEF-SSP-3521 P60 STI1 STI1L	protein-coding	11q13.1	stress induced phosphoprotein 1	17.5868	17.5739	17.7184	17.6751	17.3815	17.7881	17.5868	17.6409	17.5897	17.917	17.3729	17.5539	17.5868	17.6579	17.3686	17.5931	17.5788	17.5665	17.5868	17.1528	17.3948	17.5088	17.5437	17.4142	17.5868	17.7455	17.5818	17.4304	17.4995	17.6491	17.5868	17.6159	17.6125	17.7552	17.4918	17.8299	17.5868	17.4096	17.584	17.8015
329	NP_006537.3;XP_011522503.1;XP_016879511.1	NM_006546 XM_011524201 XM_017024022	NP_006537 XP_011522503 XP_016879511	10642	IGF2BP1	CRD-BP CRDBP IMP-1 IMP1 VICKZ1 ZBP1	protein-coding	17q21.32	insulin like growth factor 2 mRNA binding protein 1	16.2719	16.3044	15.2668	15.7977	15.5241	16.8681	16.2719	16.1058	16.214	16.0014	15.8028	16.4828	16.2719	16.2069	14.883	16.2238	16.4801	15.355	16.2719	15.6478	16.1397	15.5173	15.7001	16.6341	16.2719	15.6535	15.0931	16.4784	15.9644	16.1733	16.2719	16.2633	14.8276	15.8103	15.8142	16.4879	16.2719	16.1174	16.3055	16.1782
330	NP_787072.2	NM_175876	NP_787072	149371	EXOC8	EXO84 Exo84p SEC84	protein-coding	1q42.2	exocyst complex component 8	16.393	16.4116	16.6275	16.3728	16.4593	16.4269	16.393	16.1406	16.3866	16.5522	16.2719	16.1444	16.393	16.1325	16.2545	16.4428	16.4567	16.389	16.393	16.4961	16.5354	16.336	16.3978	16.504	16.393	16.3411	16.233	16.0753	16.5462	16.4102	16.393	16.3359	16.4144	16.4205	16.4142	16.3551	16.393	16.8479	16.3835	16.6789
331	XP_016877114.1;XP_016877111.1;XP_006720310.1;NP_003375.1;XP_011535434.1;XP_016877113.1	NM_003384 XM_006720247 XM_011537132 XM_017021622 XM_017021624 XM_017021625	NP_003375 XP_006720310 XP_011535434 XP_016877111 XP_016877113 XP_016877114	7443	VRK1	PCH1 PCH1A	protein-coding	14q32.2	vaccinia related kinase 1	17.1623	17.1839	16.8834	16.9405	16.8285	17.118	17.1623	17.2576	17.2047	16.7879	17.2137	18.3321	17.1623	17.1286	17.2787	17.2001	16.834	17.25	17.1623	17.3073	17.7136	16.8943	17.1707	17.2166	17.1623	17.2173	17.5667	17.6332	18.0752	17.2825	17.1623	17.2034	16.667	17.3987	16.8307	17.413	17.1623	17.001	17.2125	17.464
332	NP_079498.2	NM_025222	NP_079498	80335	WDR82	MST107 MSTP107 PRO2730 PRO34047 SWD2 TMEM113 WDR82A	protein-coding	3p21.2	WD repeat domain 82	16.8897	17.0804	16.9414	17.0124	17.1326	17.0079	16.8897	17.0705	16.9353	16.9566	17.13	16.8286	16.8897	16.626	17.1175	16.8286	17.048	16.9843	16.8897	16.9478	16.9594	17.0961	16.9636	17.0286	16.8897	17.2892	17.2525	17.1368	17.1058	17.1708	16.8897	16.7418	16.7878	16.6077	16.4242	17.1473	16.8897	16.8574	16.8827	16.8144
333	NP_057654.2	NM_016570	NP_057654	51290	ERGIC2	CDA14 Erv41 PTX1 cd002	protein-coding	12p11.22	ERGIC and golgi 2	15.7135	15.8781	15.9292	16.001	16.2243	15.7083	15.7135	15.4947	15.7876	15.3951	15.3252	15.3519	15.7135	15.5588	15.6308	15.8904	14.4444	15.6672	15.7135	15.4129	18.8491	15.3756	15.5131	15.7674	15.7135	15.676	15.7883	15.6196	16.0897	15.8103	NA	NA	NA	NA	NA	NA	15.7135	15.4449	15.3496	15.2676
334	NP_036590.1	NM_012458	NP_036590	26517	TIMM13	TIM13 TIM13B TIMM13A TIMM13B ppv1	protein-coding	19p13.3	translocase of inner mitochondrial membrane 13	16.0702	16.1376	16.5569	15.5081	15.6932	16.2967	16.0702	15.8089	15.844	16.4974	15.2947	15.7112	16.0702	15.9643	15.6769	16.2676	16.6473	16.0758	16.0702	15.3059	15.8506	16.0929	16.0874	16.0933	16.0702	16.2226	15.7674	15.6963	15.8973	16.0506	16.0702	16.4233	15.8152	16.3755	15.1389	15.7071	16.0702	15.7834	15.5609	15.7112
335	XP_005272426.2;XP_005272427.2;NP_001074295.2	NM_001080826 XM_005272369 XM_005272370	NP_001074295 XP_005272426 XP_005272427	157285	PRAG1	NACK PEAK2 PRAGMIN SGK223	protein-coding	8p23.1	PEAK1 related kinase activating pseudokinase 1	18.1933	18.3533	18.2408	18.3725	19.1625	18.1642	18.1933	17.9221	18.1946	17.6713	18.2672	18.5333	18.1933	18.6156	18.4662	18.8309	18.7128	18.6193	18.1933	18.2818	18.2472	17.9683	18.1771	18.3521	18.1933	18.1779	18.0805	17.8545	18.107	18.4323	18.1933	18.177	17.9327	17.9319	18.2997	18.0476	18.1933	18.1941	18.1724	17.8783
336	XP_006719126.1	XM_006719063	XP_006719126	2998	GYS2	---	protein-coding	12p12.1	glycogen synthase 2	17.4335	17.4324	17.3286	17.459	17.4235	17.938	17.4335	17.7105	17.4348	16.9461	17.0769	17.1604	17.4335	17.0522	16.9432	17.5598	17.3568	17.1315	17.4335	17.3419	16.5443	17.0116	17.5276	17.2107	17.4335	18.0507	17.7253	17.3355	17.9513	18.014	17.4335	17.3844	17.1174	17.5261	17.8969	16.7778	17.4335	17.2169	17.4033	17.229
337	XP_016859319.1;NP_001076581.2;NP_000399.3;XP_005246526.1;XP_011509279.1	NM_000408 NM_001083112 XM_005246469 XM_011510977 XM_017003830	NP_000399 NP_001076581 XP_005246526 XP_011509279 XP_016859319	2820	GPD2	GDH2 GPDM mGPDH	protein-coding	2q24.1	glycerol-3-phosphate dehydrogenase 2	16.4346	16.4474	15.4943	15.7755	15.8831	16.3296	16.4346	16.4404	16.4865	17.0583	15.9952	16.321	16.4346	16.4903	15.8767	16.452	15.3104	16.1415	16.4346	15.7153	16.2336	16.7622	16.336	16.274	16.4346	16.438	16.3059	16.8002	16.1245	16.5072	16.4346	16.3861	16.0163	16.5514	16.2986	16.2242	16.4346	16.053	16.5009	16.5347
338	NP_775741.1	NM_173470	NP_775741	93380	MMGT1	EMC5 TMEM32	protein-coding	Xq26.3	membrane magnesium transporter 1	NA	NA	NA	NA	NA	NA	17.237	17.2572	17.0199	17.161	16.8127	16.9148	17.237	17.6033	17.3219	17.1763	17.0575	17.5356	17.237	17.0825	17.7874	17.1762	17.3707	17.3671	17.237	17.6355	17.3767	16.6127	17.5512	17.367	17.237	17.3283	17.2851	17.4696	17.4128	17.3786	17.237	17.1892	17.3211	17.5169
339	NP_001002858.1;XP_016877579.1;XP_016877580.1;NP_001129487.1;NP_004030.1;NP_001002857.1	NM_001002857 NM_001002858 NM_001136015 NM_004039 XM_017022090 XM_017022091	NP_001002857 NP_001002858 NP_001129487 NP_004030 XP_016877579 XP_016877580	302	ANXA2	ANX2 ANX2L4 CAL1H HEL-S-270 LIP2 LPC2 LPC2D P36 PAP-IV	protein-coding	15q22.2	annexin A2	17.0887	17.0795	16.0626	16.4807	16.7283	16.9562	17.0887	17.0499	17.0724	17.0616	16.5981	17.0767	17.0887	16.4655	16.7203	17.0749	16.3991	16.8789	17.0887	17.0794	16.2983	16.6735	16.9904	16.8422	17.0887	16.3677	16.3763	16.3659	16.2867	17.0132	17.0887	17.0758	16.4874	16.8962	17.9199	16.6429	17.0887	17.1872	17.0704	17.4702
340	XP_005273982.1;XP_006718579.1;XP_005273985.1;XP_006718580.1;XP_006718581.1;NP_001025030.1;XP_011543257.1	NM_001029859 XM_005273925 XM_005273928 XM_006718516 XM_006718517 XM_006718518 XM_011544955	NP_001025030 XP_005273982 XP_005273985 XP_006718579 XP_006718580 XP_006718581 XP_011543257	283219	KCTD21	KCASH2	protein-coding	11q14.1	potassium channel tetramerization domain containing 21	17.5652	17.6267	17.6119	18.8133	17.6155	17.2055	17.5652	17.8827	17.5789	17.756	17.6051	17.9543	17.5652	17.3562	18.567	17.5699	17.0512	17.9425	17.5652	17.8738	17.7153	17.6073	17.5493	18.4774	17.5652	17.6457	17.234	17.1869	17.2277	17.5721	17.5652	17.399	17.1622	17.5853	17.1828	17.395	17.5652	16.9301	17.6044	17.561
341	XP_006715990.1;NP_001123498.2;XP_011514361.1	NM_001130026 XM_006715927 XM_011516059	NP_001123498 XP_006715990 XP_011514361	285966	TCAF2	FAM115C FAM139A	protein-coding	7q35	TRPM8 channel associated factor 2	16.9908	16.9816	16.975	16.658	16.8124	16.9609	16.9908	17.2262	16.9075	16.537	16.7138	16.8425	16.9908	16.767	17.3348	17.6293	16.6604	17.2264	16.9908	17.1357	16.3772	16.8754	16.6171	16.5806	16.9908	17.4425	16.775	16.8757	17.1221	16.9116	16.9908	16.9041	16.9096	16.8914	16.8457	16.7983	16.9908	17.459	17.026	17.0428
342	XP_011536273.1;NP_001273465.1;NP_689655.3;NP_001273464.1;XP_005253906.1;XP_011536274.1;XP_016874366.1;XP_016874367.1;NP_001273460.1;NP_001273461.1;XP_011536276.1	NM_001286531 NM_001286532 NM_001286535 NM_001286536 NM_152442 XM_005253849 XM_011537971 XM_011537972 XM_011537974 XM_017018877 XM_017018878	NP_001273460 NP_001273461 NP_001273464 NP_001273465 NP_689655 XP_005253906 XP_011536273 XP_011536274 XP_011536276 XP_016874366 XP_016874367	144715	RAD9B	---	protein-coding	12q24.11	RAD9 checkpoint clamp component B	16.4513	16.5242	16.4941	20.8923	16.5492	15.904	NA	NA	NA	NA	NA	NA	NA	NA	NA	NA	NA	NA	NA	NA	NA	NA	NA	NA	NA	NA	NA	NA	NA	NA	NA	NA	NA	NA	NA	NA	NA	NA	NA	NA
343	NP_054701.1	NM_013995	NP_054701	3920	LAMP2	CD107b LAMP-2 LAMPB LGP-96 LGP110	protein-coding	Xq24	lysosomal associated membrane protein 2	16.9582	16.8893	18.2447	16.9247	16.9978	17.1302	16.9582	17.5255	17.0046	17.2619	16.7617	16.928	16.9582	17.0658	16.8732	16.8102	16.6387	16.7933	16.9582	16.7097	17.2307	16.5896	16.9408	16.6827	16.9582	17.3013	16.8839	16.3101	16.8486	16.9481	16.9582	16.9427	17.6858	17.1186	17.6872	16.8898	16.9582	16.817	16.9669	16.4685
344	NP_006611.1	NM_006620	NP_006611	10767	HBS1L	EF-1a ERFS HBS1 HSPC276 eRF3c	protein-coding	6q23.3	HBS1 like translational GTPase	16.3379	16.2863	16.2002	15.9692	16.6636	15.7039	16.3379	16.2796	16.3939	16.5682	16.3967	16.1556	16.3379	16.2586	16.0571	16.2507	16.1426	16.2995	16.3379	16.1282	16.204	16.7694	16.3543	16.2856	16.3379	16.2739	16.3528	16.6908	16.2739	16.3272	16.3379	16.399	16.3479	16.3752	16.1208	16.5234	16.3379	16.2674	16.1744	16.3119
345	NP_000061.1	NM_000070	NP_000061	825	CAPN3	CANP3 CANPL3 LGMD2 LGMD2A nCL-1 p94	protein-coding	15q15.1	calpain 3	18.9839	18.9409	19.0959	18.8134	19.1623	18.845	18.9839	18.9275	19.0723	18.503	19.5317	19.3877	18.9839	19.0237	18.8533	18.9054	19.0706	19.0654	18.9839	19.1603	19.2494	18.3338	19.0708	19.1466	18.9839	19.0113	18.7981	17.3028	18.6309	18.9818	18.9839	18.942	19.1984	19.4402	18.7403	18.8513	18.9839	18.8302	19.005	19.553
346	XP_005255496.1;XP_006721129.1;NP_001288704.1;XP_006721132.1;XP_006721130.1;XP_016878960.1;XP_016878961.1;NP_065155.3;NP_001288698.1;NP_001288700.1;NP_001288702.1;NP_001288703.1;XP_016878962.1;XP_016878963.1	NM_001301769 NM_001301771 NM_001301773 NM_001301774 NM_001301775 NM_020422 XM_005255439 XM_006721066 XM_006721067 XM_006721069 XM_017023471 XM_017023472 XM_017023473 XM_017023474	NP_001288698 NP_001288700 NP_001288702 NP_001288703 NP_001288704 NP_065155 XP_005255496 XP_006721129 XP_006721130 XP_006721132 XP_016878960 XP_016878961 XP_016878962 XP_016878963	57146	TMEM159	---	protein-coding	16p12.3	transmembrane protein 159	16.1842	16.2971	17.1626	15.6219	16.2828	16.2652	NA	NA	NA	NA	NA	NA	16.1842	15.4997	17.1313	16.2005	16.022	16.0527	NA	NA	NA	NA	NA	NA	NA	NA	NA	NA	NA	NA	NA	NA	NA	NA	NA	NA	NA	NA	NA	NA
347	NP_001010.2;NP_001025180.1	NM_001019 NM_001030009	NP_001010 NP_001025180	6210	RPS15A	S15a	protein-coding	16p12.3	ribosomal protein S15a	17.195	17.1834	17.0282	16.9078	16.829	16.9419	17.195	17.1587	17.1904	16.8352	17.1554	16.8978	17.195	16.8503	17.0272	17.1945	16.9161	16.9301	17.195	17.1976	17.1007	17.306	17.1928	17.2048	17.195	17.0244	17.1632	17.032	17.0218	17.0455	17.195	17.2551	17	17.1498	16.9748	17.173	17.195	16.9146	17.1905	17.3174
348	NP_056005.1	NM_015190	NP_056005	23234	DNAJC9	HDJC9 JDD1 SB73	protein-coding	10q22.2	DnaJ heat shock protein family (Hsp40) member C9	16.2506	16.3181	15.6752	16.4233	16.1744	15.971	16.2506	16.3907	16.058	16.472	16.0796	16.1008	16.2506	15.9041	16.0857	16.2596	16.3515	16.2483	16.2506	15.9396	16.4579	16.4601	16.2266	16.2776	16.2506	16.6286	16.5451	16.5897	16.1701	16.3407	16.2506	16.2102	16.1262	16.2363	15.997	16.1799	16.2506	16.0956	16.2317	16.4473
349	NP_057712.2;NP_567823.1	NM_016628 NM_100486	NP_057712 NP_567823	51322	WAC	BM-016 DESSH PRO1741 Wwp4	protein-coding	10p12.1|10p12.1-p11.2	WW domain containing adaptor with coiled-coil	16.8057	16.9251	17.0613	16.6352	16.8305	16.5332	16.8057	16.5957	16.8107	16.4629	16.9894	16.5906	16.8057	16.84	16.7769	16.855	16.7967	16.6412	16.8057	16.7549	16.4989	16.5887	16.8418	16.5626	16.8057	16.2472	16.6823	16.8059	16.3765	16.8332	16.8057	16.8867	16.8069	16.7735	17.2128	16.7589	16.8057	16.7481	16.7914	16.8398
350	XP_016859886.1	XM_017004397	XP_016859886	5495	PPM1B	PP2C-beta PP2C-beta-X PP2CB PP2CBETA PPC2BETAX	protein-coding	2p21	protein phosphatase, Mg2+/Mn2+ dependent 1B	15.8798	16.0631	15.5363	15.7001	15.56	15.7536	15.8798	15.9411	15.7937	15.9247	15.8945	16.0204	15.8798	15.9746	15.6482	15.8671	15.7341	15.6255	15.8798	15.5779	15.9184	15.662	15.7604	15.8052	15.8798	15.8633	15.7988	15.5791	16.0892	15.7288	15.8798	15.9166	15.9964	16.117	15.8272	15.9708	15.8798	15.8628	15.8557	15.6853
351	NP_002697.1	NM_002706	NP_002697	5495	PPM1B	PP2C-beta PP2C-beta-X PP2CB PP2CBETA PPC2BETAX	protein-coding	2p21	protein phosphatase, Mg2+/Mn2+ dependent 1B	15.7078	15.8806	15.418	15.6141	15.4768	15.6246	15.7078	15.8387	15.6358	15.8533	15.7462	15.9153	15.7078	15.8583	15.5604	15.6918	15.6557	15.5376	15.7078	15.4034	15.7617	15.4988	15.6019	15.6241	15.7078	15.7812	15.6885	15.5296	16.0643	15.6618	15.7078	15.7275	15.8165	15.9284	15.6582	15.7682	15.7078	15.6794	15.7015	15.5312
352	NP_001096137.1;NP_002780.1	NM_001102667 NM_002789	NP_001096137 NP_002780	5685	PSMA4	HC9 HsT17706 PSC9	protein-coding	15q25.1	proteasome subunit alpha 4	17.1997	17.1577	17.4531	17.0153	17.2596	17.306	17.1997	17.5323	17.239	17.4325	17.3459	17.172	17.1997	17.4675	17.2159	17.1374	17.3658	17.4041	17.1997	17.0709	17.4043	17.1139	17.0913	17.1039	17.1997	17.2039	17.314	17.0001	17.1597	17.1866	17.1997	17.1196	17.227	17.1151	17.1326	17.1885	17.1997	17.1577	17.1755	17.3651
353	NP_116126.3	NM_032737	NP_116126	84823	LMNB2	EPM9 LAMB2 LMN2	protein-coding	19p13.3	lamin B2	17.3046	17.3066	17.0095	17.3022	17.4657	17.1039	17.3046	17.2499	17.3114	17.5708	17.3339	17.3043	17.3046	17.0781	17.3523	17.3358	17.8715	17.1299	17.3046	17.1629	17.3719	17.1338	17.3128	17.1429	17.3046	17.5837	17.3683	17.4448	17.3887	17.3671	17.3046	17.3018	17.1164	17.3936	17.0918	16.9233	17.3046	17.5478	17.3184	17.253
354	NP_001002800.1;NP_005487.3;XP_011510613.1	NM_001002800 NM_005496 XM_011512311	NP_001002800 NP_005487 XP_011510613	10051	SMC4	CAP-C CAPC SMC-4 SMC4L1	protein-coding	3q25.33	structural maintenance of chromosomes 4	17.4707	17.4378	17.3439	17.4378	17.3555	17.5509	17.4707	18.0958	17.5504	17.4335	17.3803	17.2453	17.4707	17.4051	17.245	17.4665	17.5924	17.7011	17.4707	16.9568	17.3141	17.4754	17.4686	17.1892	17.4707	17.5225	17.4991	17.7166	17.6528	17.5671	17.4707	17.443	17.157	17.2517	17.3527	17.6073	17.4707	17.2525	17.538	17.6938
355	XP_005255285.3;NP_001035941.1;NP_055131.2;NP_001265189.1;NP_001265190.1;NP_001265193.1;NP_001265192.1;NP_001265194.1;NP_001265195.1;NP_001265191.1;XP_005255286.1;XP_011520746.1	NM_001042476 NM_001278260 NM_001278261 NM_001278262 NM_001278263 NM_001278264 NM_001278265 NM_001278266 NM_014316 XM_005255228 XM_005255229 XM_011522444	NP_001035941 NP_001265189 NP_001265190 NP_001265191 NP_001265192 NP_001265193 NP_001265194 NP_001265195 NP_055131 XP_005255285 XP_005255286 XP_011520746	23589	CARHSP1	CRHSP-24 CRHSP24 CSDC1	protein-coding	16p13.2	calcium regulated heat stable protein 1	17.2904	17.3522	18.2008	17.3542	17.3172	17.258	17.2904	17.3442	17.4358	17.5816	17.4634	17.1093	17.2904	17.5983	17.2147	17.5048	18.3394	17.5025	17.2904	17.4366	16.657	17.8614	17.4111	17.1916	17.2904	16.9443	17.0136	17.1091	17.1647	17.297	17.2904	17.1312	17.1358	17.2589	18.6877	16.8371	17.2904	17.1673	17.371	17.5958
356	XP_016864475.1;XP_016864476.1;NP_006704.3;XP_011512246.1	NM_006713 XM_011513944 XM_017008986 XM_017008987	NP_006704 XP_011512246 XP_016864475 XP_016864476	10923	SUB1	P15 PC4 p14	protein-coding	5p13.3	SUB1 homolog, transcriptional regulator	17.271	17.244	17.2717	17.7021	17.3713	16.9368	17.271	17.1352	17.2026	17.0268	17.3977	17.6524	17.271	17.9866	17.3132	17.2837	17.1875	17.3009	17.271	17.3459	17.2989	17.7497	17.1729	17.3256	17.271	17.152	17.7375	17.3398	17.4534	17.1981	17.271	17.2485	17.8586	16.9757	16.6801	17.4765	17.271	17.0327	17.2434	16.6186
357	NP_004841.2	NM_004850	NP_004841	9475	ROCK2	ROCK-II	protein-coding	2p25.1	Rho associated coiled-coil containing protein kinase 2	16.3794	16.3892	16.3656	16.2264	16.3225	16.3339	16.3794	16.3771	16.4308	16.479	16.4757	16.4532	16.3794	16.3386	16.4753	16.4546	16.292	16.2702	16.3794	16.2092	16.1686	16.8181	16.2805	16.4052	16.3794	16.348	16.2626	16.2163	16.1622	16.4054	16.3794	16.2881	16.5115	16.3071	16.4209	16.2467	16.3794	16.4926	16.3678	16.2054
358	NP_006712.2	NM_006721	NP_006712	132	ADK	AK	protein-coding	10q22.2|10q11-q24	adenosine kinase	16.3005	16.4558	16.4527	16.4743	16.4617	16.344	16.3005	16.0569	16.3137	16.7485	16.4793	16.5853	16.3005	15.9849	16.436	16.4349	16.2056	16.7728	16.3005	16.1565	16.2495	15.969	16.1874	16.0844	16.3005	16.4976	16.325	16.1951	16.5263	16.3176	16.3005	16.3546	16.6255	16.3339	16.3277	16.2584	16.3005	16.0012	16.339	16.6051
359	NP_001180414.1	NM_001193485	NP_001180414	3987	LIMS1	PINCH PINCH-1 PINCH1	protein-coding	2q12.3	LIM zinc finger domain containing 1	16.4218	16.3967	15.8909	16.1883	16.4364	16.2846	16.4218	16.1697	16.4376	16.2471	16.6191	16.7308	16.4218	16.7619	16.5044	16.5116	16.6124	16.5214	16.4218	16.7616	16.0796	16.2407	16.4491	16.4437	16.4218	16.3319	16.2011	15.9467	16.3255	16.4505	16.4218	16.4195	16.5247	16.4932	16.5645	16.3428	16.4218	16.9071	16.511	16.326
360	NP_001630.1	NM_001639	NP_001630	325	APCS	HEL-S-92n PTX2 SAP	protein-coding	1q23.2	amyloid P component, serum	17.5439	17.5781	16.9656	18.3329	18.2683	18.0209	17.5439	16.5965	17.583	17.2682	17.7298	18.3156	17.5439	19.4115	17.8753	17.3799	16.8131	17.1496	17.5439	17.6336	15.9593	16.9725	17.463	17.4025	17.5439	17.1198	17.161	16.046	18.5169	17.6909	17.5439	17.4899	17.5432	17.0731	17.8913	16.5322	17.5439	18.2232	17.5123	16.1412
361	NP_002023.2	NM_002032	NP_002023	2495	FTH1	FHC FTH FTHL6 HFE5 PIG15 PLIF	protein-coding	11q12.3	ferritin heavy chain 1	16.7529	16.6899	17.214	16.8136	17.7275	15.934	16.7529	16.1379	16.9239	16.0692	16.2034	17.0167	16.7529	16.5248	16.6061	16.7731	16.7815	17.3415	16.7529	15.7017	16.0016	15.7897	16.7518	16.9298	16.7529	17.8236	17.6776	16.02	16.8995	17.1082	16.7529	16.7508	18.3695	17.7916	17.8668	15.9994	16.7529	16.6845	16.8255	15.2577
362	XP_016865500.1;NP_001136070.1;XP_006714792.1;XP_006714793.1;NP_001017973.1;NP_001017974.1	NM_001017973 NM_001017974 NM_001142598 XM_006714729 XM_006714730 XM_017010011	NP_001017973 NP_001017974 NP_001136070 XP_006714792 XP_006714793 XP_016865500	8974	P4HA2	MYP25	protein-coding	5q31.1	prolyl 4-hydroxylase subunit alpha 2	16.3978	16.5281	17.5098	15.9077	16.1245	17.0603	16.3978	16.2533	16.3568	15.6063	15.8947	16.0362	16.3978	16.6781	16.3222	16.4187	16.8589	16.0456	16.3978	16.3093	16.2032	16.4179	16.5624	16.1016	16.3978	16.2104	15.913	15.9943	16.0834	16.4507	16.3978	16.3574	17.169	16.0698	16.1199	16.007	16.3978	16.7059	16.2215	16.648
363	NP_001164633.1;XP_005262367.1	NM_001171162 XM_005262310	NP_001164633 XP_005262367	9203	ZMYM3	DXS6673E MYM XFIM ZNF198L2 ZNF261	protein-coding	Xq13.1	zinc finger MYM-type containing 3	16.83	16.8184	16.814	18.3676	16.6263	17.2897	16.83	16.4256	16.7481	17.0651	17.3076	17.6159	16.83	17.0966	16.5491	16.9003	15.759	18.1675	16.83	16.8718	16.2002	16.9745	16.7957	16.7239	16.83	16.7013	16.6146	16.9894	16.9324	16.7383	16.83	16.7988	16.1152	16.9141	17.2187	16.2394	16.83	17.051	16.6976	16.139
364	NP_001243765.1;XP_005247826.1;XP_006713807.1;XP_016862671.1;XP_016862672.1;NP_001243766.1;XP_005247827.1	NM_001256836 NM_001256837 XM_005247769 XM_005247770 XM_006713744 XM_017007182 XM_017007183	NP_001243765 NP_001243766 XP_005247826 XP_005247827 XP_006713807 XP_016862671 XP_016862672	79691	QTRT2	QTRTD1	protein-coding	3q13.31	queuine tRNA-ribosyltransferase accessory subunit 2	16.1268	16.6025	16.5712	16.5571	17.0193	16.272	16.1268	16.3694	16.2712	16.3637	16.3495	16.3562	16.1268	16.3742	15.9352	16.2858	15.8171	16.0461	16.1268	15.9096	16.1615	16.2269	16.3076	15.8855	16.1268	16.3268	16.5051	16.2732	16.4246	16.3129	16.1268	16.2054	15.8776	16.3378	15.8779	15.6023	16.1268	15.9296	16.0022	15.8551
365	NP_001153605.1	NM_001160133	NP_001153605	56479	KCNQ5	Kv7.5	protein-coding	6q13	potassium voltage-gated channel subfamily Q member 5	NA	NA	NA	NA	NA	NA	NA	NA	NA	NA	NA	NA	16.9104	16.4074	16.9027	16.8977	16.929	16.5432	NA	NA	NA	NA	NA	NA	NA	NA	NA	NA	NA	NA	NA	NA	NA	NA	NA	NA	16.9104	16.887	16.8502	16.896
366	XP_016882572.1	XM_017027083	XP_016882572	58506	SCAF1	SRA1	protein-coding	19q13.33	SR-related CTD associated factor 1	15.4212	15.4189	15.0922	15.0947	15.0746	15.4825	15.4212	15.8507	15.3819	15.3593	15.687	15.1946	15.4212	15.3847	15.3855	15.5551	15.7175	15.4101	15.4212	15.597	15.7951	14.9915	14.9823	13.7839	NA	NA	NA	NA	NA	NA	15.4212	15.6557	16.0057	15.9164	16.0017	15.1522	15.4212	15.7963	15.5304	15.3436
367	NP_859422.2;NP_006339.3	NM_006348 NM_181733	NP_006339 NP_859422	10466	COG5	CDG2I GOLTC1 GTC90	protein-coding	7q22.3	component of oligomeric golgi complex 5	15.6914	15.66	15.5462	15.8973	15.8531	15.5489	15.6914	15.7629	15.7986	16.1468	15.8052	16.0414	15.6914	15.6435	15.8474	15.833	15.508	15.9113	NA	NA	NA	NA	NA	NA	15.6914	15.6931	15.7626	15.6833	15.8611	15.5788	15.6914	15.8877	16.1638	15.7244	15.9635	15.6402	15.6914	15.5385	15.6906	15.4939
368	XP_016866108.1;XP_011533946.1	XM_011535644 XM_017010619	XP_011533946 XP_016866108	23345	SYNE1	8B ARCA1 C6orf98 CPG2 EDMD4 KASH1 MYNE1 Nesp1 SCAR8 dJ45H2.2	protein-coding	6q25.2	spectrin repeat containing nuclear envelope protein 1	18.3666	18.3204	18.5687	18.0526	18.1137	18.6983	18.3666	18.5286	18.3979	18.1861	18.3772	18.3143	18.3666	18.0481	18.4073	18.365	18.3206	18.6595	18.3666	18.1892	18.5614	18.1636	18.3302	18.2515	18.3666	18.4126	18.2473	17.9196	18.0197	18.4155	18.3666	18.4531	18.3439	18.2618	18.5414	18.4741	18.3666	18.3688	18.3948	18.5292
369	XP_011535262.1;NP_060947.1;XP_011535263.1	NM_018477 XM_011536960 XM_011536961	NP_060947 XP_011535262 XP_011535263	55860	ACTR10	ACTR11 Arp10 Arp11 HARP11	protein-coding	14q23.1	actin-related protein 10 homolog	16.8533	16.739	16.7413	16.3242	16.7157	16.5623	16.8533	16.5566	16.8968	16.9062	16.9149	16.7619	16.8533	16.6942	17.1313	16.8766	16.7787	16.8803	16.8533	17.0283	16.7137	16.7996	16.951	16.8398	16.8533	16.2949	16.244	16.4295	16.5743	16.3002	16.8533	16.8772	17.0534	16.813	16.9219	16.6707	16.8533	17.0413	16.7705	16.9878
371	NP_001119.3;NP_001025178.1	NM_001030007 NM_001128	NP_001025178 NP_001119	164	AP1G1	ADTG CLAPG1	protein-coding	16q22.2	adaptor related protein complex 1 gamma 1 subunit	16.5146	16.5893	16.6011	16.261	16.4149	16.4968	16.5146	16.493	16.6334	16.3426	16.5324	16.6487	16.5146	16.6462	16.4247	16.5215	16.7388	16.9624	16.5146	16.4677	16.5225	16.5347	16.5472	16.5068	16.5146	16.7565	16.533	16.5933	16.688	16.588	16.5146	16.6201	16.6258	16.6912	16.4705	16.3842	16.5146	16.5516	16.4663	16.6686
372	NP_000994.1	NM_001003	NP_000994	6176	RPLP1	LP1 P1 RPP1	protein-coding	15q23	ribosomal protein lateral stalk subunit P1	14.8813	14.8318	14.8755	15.2979	14.6117	14.9403	14.8813	15.309	14.9713	15.154	14.8695	15.0191	14.8813	14.6692	15.3804	14.7872	14.9073	15.0818	14.8813	14.7055	14.299	15.0561	14.9438	14.8882	14.8813	14.948	14.955	14.6445	14.8824	14.8066	14.8813	15.1511	14.4448	14.3609	15.1909	14.5369	14.8813	14.6561	14.7823	15.0626
373	XP_005251825.1;NP_001275666.1;NP_001275667.1	NM_001288737 NM_001288738 XM_005251768	NP_001275666 NP_001275667 XP_005251825	1759	DNM1	DNM EIEE31	protein-coding	9q34.11	dynamin 1	16.8906	17.0844	16.7803	16.9905	17.2589	16.8682	16.8906	16.799	16.9051	16.7398	17.0515	16.9418	16.8906	17.2733	16.8562	16.8903	17.0513	16.9813	16.8906	17.1494	16.9566	16.9766	16.9477	17.0087	16.8906	16.988	16.9336	16.9457	17.0521	16.9357	16.8906	17.2398	16.8804	17.2303	16.8399	16.9907	16.8906	16.9274	17.0908	16.9586
374	XP_016873510.1	XM_017018021	XP_016873510	56946	EMSY	C11orf30 GL002	protein-coding	11q13.5	EMSY, BRCA2 interacting transcriptional repressor	18.1891	18.3228	18.0219	18.4089	18.6592	18.099	18.1891	18.2264	18.1522	17.9439	18.3815	18.2868	18.1891	18.3367	18.3704	18.1929	18.0112	18.3065	18.1891	18.4599	17.9118	18.329	18.1622	18.5458	18.1891	18.2489	18.1082	18.3393	18.1153	18.2018	18.1891	18.1981	18.42	18.2111	18.1853	18.1305	18.1891	18.1799	18.2438	18.0437
375	NP_000468.1	NM_000477	NP_000468	213	ALB	HSA PRO0883 PRO0903 PRO1341	protein-coding	4q13.3	albumin	17.2235	17.383	16.8406	17.6416	18.4957	17.2147	17.2235	16.5778	17.2588	17.12	18.28	17.5243	17.2235	16.952	17.1999	17.2675	16.2122	16.8942	17.2235	17.5205	16.6507	16.6728	17.2394	17.6817	17.2235	17.1143	17.0459	16.4012	17.3165	17.3188	17.2235	17.3725	17.2038	17.035	17.4467	17.1833	17.2235	17.7551	17.2273	16.4372
376	NP_001167531.1;NP_060254.2;XP_005264901.1;XP_005264900.1	NM_001174060 NM_017784 XM_005264843 XM_005264844	NP_001167531 NP_060254 XP_005264900 XP_005264901	114884	OSBPL10	ORP10 OSBP9	protein-coding	3p23	oxysterol binding protein like 10	16.5026	16.7172	16.7195	16.4932	16.4434	16.9871	16.5026	17.54	NA	17.3158	17.5503	16.1534	16.5026	16.6523	17.4818	16.1325	16.8931	16.6844	16.5026	17.0203	16.6409	16.6474	16.2788	16.9603	NA	NA	NA	NA	NA	NA	16.5026	16.2534	16.8217	16.2602	16.2198	16.8796	16.5026	16.5336	16.5112	16.6012
377	NP_060587.8;XP_016871886.1	NM_018117 XM_017016397	NP_060587 XP_016871886	55717	WDR11	BRWD2 DR11 HH14 SRI1 WDR15	protein-coding	10q26.12	WD repeat domain 11	16.1352	16.1637	16.1188	16.196	16.0271	16.1457	16.1352	16.277	16.1661	16.4357	16.4172	16.1317	16.1352	16.1671	16.1464	16.4121	16.2597	16.398	16.1352	16.5843	16.5566	16.1581	16.3951	16.1899	16.1352	16.3414	16.0874	15.9638	15.8329	16.0517	16.1352	16.0915	16.3565	15.9756	15.7828	16.2962	16.1352	16.093	16.4623	16.6226
378	NP_000599.1	NM_000608	NP_000599	5005	ORM2	AGP-B AGP-B' AGP2	protein-coding	9q32	orosomucoid 2	17.9642	17.8967	18.7669	17.9848	19.5932	19.1298	17.9642	17.7448	17.9254	17.7475	18.4197	17.4528	17.9642	17.0104	17.3661	17.8963	17.393	17.3567	17.9642	18.204	17.3928	16.7781	17.8774	18.2559	17.9642	18.3496	17.5268	16.2929	17.8004	17.8863	17.9642	17.9336	17.6842	17.3186	18.7244	17.6933	17.9642	18.3779	17.9272	16.6817
379	NP_000598.2	NM_000607	NP_000598	5004	ORM1	AGP-A AGP1 HEL-S-153w ORM	protein-coding	9q32	orosomucoid 1	17.4081	17.396	18.3607	17.3988	19.052	18.5329	17.4081	17.4585	17.453	17.3095	17.6813	16.9622	17.4081	16.3988	16.7091	17.3188	16.8905	16.8129	17.4081	17.7169	16.9743	16.2743	17.2559	17.7541	17.4081	17.8039	17.0005	15.7122	17.4121	17.3259	17.4081	17.3092	16.9997	16.7078	18.4009	17.0816	17.4081	17.9247	17.3675	16.0916
380	XP_016868820.1;NP_775956.1;XP_005250932.1;XP_005250933.1;XP_011515276.1;XP_011515277.1;XP_016868822.1	NM_173685 XM_005250875 XM_005250876 XM_011516974 XM_011516975 XM_017013331 XM_017013333	NP_775956 XP_005250932 XP_005250933 XP_011515276 XP_011515277 XP_016868820 XP_016868822	286053	NSMCE2	C8orf36 MMS21 NSE2 ZMIZ7	protein-coding	8q24.13	NSE2/MMS21 homolog, SMC5-SMC6 complex SUMO ligase	16.3098	16.3244	16.0404	15.731	16.3729	16.3347	16.3098	16.6974	16.3144	16.0316	16.5576	16.1663	16.3098	16.1887	16.0404	16.4741	16.4907	15.9282	16.3098	16.2605	16.6355	16.7495	16.7507	16.306	16.3098	16.5824	16.5964	15.7537	16.7403	16.36	16.3098	16.2889	16.1455	16.3919	16.1528	16.6123	16.3098	16.548	16.5213	17.0197
381	NP_002007.1	NM_002016	NP_002007	2312	FLG	ATOD2	protein-coding	1q21.3	filaggrin	16.1983	16.2132	16.1573	18.6423	16.4566	16.0624	16.1983	15.9548	15.8387	15.4991	16.0665	15.9563	16.1983	15.358	16.2279	16.1188	18.9115	16.1115	NA	NA	NA	NA	NA	NA	16.1983	16.4659	16.0816	16.4528	16.1049	16.516	16.1983	16.1465	16.1283	16.6263	15.7919	16.211	16.1983	16.3457	16.251	16.6125
382	NP_004485.1	NM_004494	NP_004485	3068	HDGF	HMG1L2	protein-coding	1q23.1	heparin binding growth factor	16.9856	17.0092	16.8542	16.7542	16.6668	17.0527	16.9856	17.2384	16.9549	16.8654	16.7146	16.8855	16.9856	17.657	16.9171	16.9575	17.4835	17.1743	16.9856	16.5105	17.1829	17.3424	16.9399	16.8536	16.9856	16.8719	16.8503	16.5403	16.8952	16.9449	16.9856	16.9861	17.1298	17.373	16.797	16.9775	16.9856	16.9063	16.956	16.8484
383	NP_001193998.1;NP_001193997.1;NP_001308619.1;NP_001308617.1;NP_001193996.1	NM_001207067 NM_001207068 NM_001207069 NM_001321688 NM_001321690	NP_001193996 NP_001193997 NP_001193998 NP_001308617 NP_001308619	9689	BZW1	BZAP45 Nbla10236	protein-coding	2q33.1	basic leucine zipper and W2 domains 1	17.0532	17.0606	17.2263	16.7658	16.8432	17.3965	17.0532	16.7594	17.0286	17.1711	16.849	17.0138	17.0532	16.7856	17.0327	17.0437	17.0456	17.2911	17.0532	16.9123	17.0732	17.1253	17.033	16.9605	17.0532	17.4138	17.0799	17.0404	16.9463	17.0686	17.0532	17.0241	17.0518	16.9449	18.1328	17.2038	17.0532	16.9325	17.0828	17.1348
384	NP_060831.2	NM_018361	NP_060831	55326	AGPAT5	1AGPAT5 LPAATE	protein-coding	8p23.1	1-acylglycerol-3-phosphate O-acyltransferase 5	16.6918	16.5584	16.5452	16.2133	16.6046	16.9258	16.6918	16.6337	16.7291	16.5148	16.7407	16.4673	16.6918	16.1781	16.8424	16.8042	16.7612	16.5762	16.6918	16.2048	16.7581	17.1496	16.6593	16.7194	16.6918	16.5748	17.0303	17.3468	17.0866	16.7488	16.6918	16.6387	16.672	16.2976	16.3273	16.2462	16.6918	16.2924	16.716	16.9072
385	NP_004771.2;NP_001006640.1;NP_001006641.1	NM_001006639 NM_001006640 NM_004780	NP_001006640 NP_001006641 NP_004771	9338	TCEAL1	SIIR WEX9 p21 pp21	protein-coding	Xq22.2	transcription elongation factor A like 1	NA	NA	NA	NA	NA	NA	15.6499	15.7396	15.9618	15.8546	15.7511	15.8279	NA	NA	NA	NA	NA	NA	NA	NA	NA	NA	NA	NA	NA	NA	NA	NA	NA	NA	NA	NA	NA	NA	NA	NA	NA	NA	NA	NA
386	NP_001154945.1;NP_000685.1	NM_000694 NM_001161473	NP_000685 NP_001154945	221	ALDH3B1	ALDH4 ALDH7	protein-coding	11q13.2	aldehyde dehydrogenase 3 family member B1	17.2302	17.1566	16.1038	17.5827	17.0308	17.9335	17.2302	17.9485	17.3495	16.8482	16.5362	16.1058	17.2302	17.6786	16.2561	17.3265	17.5022	16.5122	17.2302	16.873	16.9214	16.9233	17.5509	16.7558	17.2302	16.6675	16.6933	17.2224	17.0961	17.5987	17.2302	17.0826	16.6141	18.5583	16.2795	16.651	17.2302	16.4293	17.456	18.5324
387	NP_005137.1	NM_005146	NP_005137	9092	SART1	Ara1 HOMS1 SART1259 SNRNP110 Snu66	protein-coding	11q13.1	squamous cell carcinoma antigen recognized by T-cells 1	16.63	16.761	16.3639	17.8958	17.1436	16.4149	16.63	16.4225	16.617	16.8634	16.6454	16.6025	16.63	16.5786	16.5299	16.7186	16.8731	16.4177	16.63	16.2425	16.2574	16.1801	16.5423	16.3979	16.63	16.6125	16.5372	16.5264	16.3448	16.6158	16.63	16.6306	16.6784	16.4039	16.4911	16.4981	16.63	16.4104	16.5811	16.0891
388	NP_002373.3	NM_002382	NP_002373	4149	MAX	bHLHd4	protein-coding	14q23.3	MYC associated factor X	16.5077	16.6343	16.3245	16.1954	17.0722	16.9277	16.5077	16.3733	16.4835	16.8581	16.7144	16.4194	16.5077	16.1977	16.6308	16.3726	16.3966	16.7407	16.5077	16.3352	16.5053	15.6837	16.2582	16.1735	16.5077	16.5222	16.6961	16.6925	16.32	16.5098	16.5077	16.4722	16.2649	16.3446	15.9729	16.827	16.5077	16.645	16.5769	16.5454
389	NP_001137378.1;NP_006691.1	NM_001143906 NM_006700	NP_001137378 NP_006691	10906	TRAFD1	FLN29	protein-coding	12q24.13	TRAF-type zinc finger domain containing 1	16.506	16.6246	16.4905	16.4638	16.3441	16.5626	16.506	16.3938	16.5722	16.5136	16.5303	16.3004	16.506	16.0812	16.2405	16.5769	16.369	16.75	16.506	16.3764	16.5777	16.1231	16.6085	16.5063	16.506	16.3783	16.3302	16.5191	16.0295	16.3698	16.506	16.5118	16.6987	16.4056	16.0685	16.8019	16.506	16.6043	16.6413	16.1978
390	NP_004514.2	NM_004523	NP_004514	3832	KIF11	EG5 HKSP KNSL1 MCLMR TRIP5	protein-coding	10q23.33	kinesin family member 11	16.0517	16.1181	15.8546	17.3302	16.0064	15.9049	16.0517	16.3581	16.2524	15.5658	16.068	16.0051	NA	NA	NA	NA	NA	NA	16.0517	15.1495	16.4954	16.5661	16.4545	16.3807	16.0517	15.8234	15.6602	15.6837	15.8072	15.9595	NA	NA	NA	NA	NA	NA	16.0517	16.1925	15.7941	15.7642
391	NP_005708.1	NM_005717	NP_005708	10092	ARPC5	ARC16 dJ127C7.3 p16-Arc	protein-coding	1q25.3	actin related protein 2/3 complex subunit 5	17.1077	17.0726	17.3268	16.7	17.4015	16.5622	17.1077	16.908	17.1129	16.8628	17.5495	16.9351	17.1077	17.2278	17.4343	17.0502	17.2002	17.4821	17.1077	17.1599	17.3978	16.6877	17.2172	17.0388	17.1077	16.9309	17.0667	17.0787	16.6765	17.0629	17.1077	17.066	17.0004	17.0566	16.9147	17.1894	17.1077	17.1315	17.0601	16.6754
392	REV__XP_016877928.1	---	---	---	---	---	---	---	---	NA	NA	NA	NA	NA	NA	NA	NA	NA	NA	NA	NA	NA	NA	NA	NA	NA	NA	17.7468	17.0751	19.551	17.4282	17.6845	17.9183	NA	NA	NA	NA	NA	NA	NA	NA	NA	NA	NA	NA	NA	NA	NA	NA
393	XP_011508424.1;XP_011508425.1;XP_016858277.1;NP_997191.2;XP_011508426.1;NP_001152956.1;XP_016858278.1	NM_001159484 NM_207308 XM_011510122 XM_011510123 XM_011510124 XM_017002788 XM_017002789	NP_001152956 NP_997191 XP_011508424 XP_011508425 XP_011508426 XP_016858277 XP_016858278	91181	NUP210L	---	protein-coding	1q21.3	nucleoporin 210 like	17.1253	17.1293	17.5235	19.5811	17.943	17.07	NA	NA	NA	NA	NA	NA	17.1253	16.9936	16.5161	16.9601	16.1603	16.8343	17.1253	17.8789	17.612	15.9861	17.1872	17.9219	17.1253	16.6161	16.3389	17.159	17.3801	17.0025	17.1253	17.0548	16.5424	17.0062	17.0583	16.1234	17.1253	17.3222	17.1359	15.9957
394	XP_005245516.1;NP_075391.3	NM_023015 XM_005245459	NP_075391 XP_005245516	65123	INTS3	C1orf193 C1orf60 INT3 SOSS-A SOSSA	protein-coding	1q21.3	integrator complex subunit 3	16.1274	16.2027	16.0314	16.1538	16.2749	16.5546	16.1274	16.1991	16.1791	16.0258	15.9479	16.0827	16.1274	16.5357	15.84	16.2792	15.8125	16.0409	16.1274	15.9169	15.6902	16.2164	16.0514	16.0265	16.1274	16.2182	16.3048	15.6695	16.7541	16.0832	16.1274	16.1807	16.1056	16.2849	15.7367	16.2065	16.1274	16.0011	16.1569	16.2531
395	XP_006714459.1;NP_003706.2	NM_003715 XM_006714396	NP_003706 XP_006714459	8615	USO1	P115 TAP VDP	protein-coding	4q21.1	USO1 vesicle transport factor	16.8524	16.8478	16.5907	17.2252	17.033	16.8221	16.8524	16.6999	16.8757	16.9587	16.8234	17.1039	16.8524	16.6346	17.1083	16.8162	16.2329	17.0596	16.8524	16.8878	17.0189	16.5479	16.8578	16.9343	16.8524	17.0143	17.0085	16.8172	17.0478	16.8326	16.8524	16.8352	17.2196	16.7044	16.7028	16.8978	16.8524	16.8149	16.8803	16.5944
396	XP_006724592.1;XP_011542208.1;NP_001645.1;XP_011542210.1	NM_001654 XM_006724529 XM_011543906 XM_011543908	NP_001645 XP_006724592 XP_011542208 XP_011542210	369	ARAF	A-RAF ARAF1 PKS2 RAFA1	protein-coding	Xp11.3	A-Raf proto-oncogene, serine/threonine kinase	16.5075	16.5171	16.4289	16.5965	16.6699	16.481	16.5075	16.615	16.5147	16.8003	16.7219	16.3631	16.5075	16.7417	16.7653	16.6032	16.4612	16.8281	16.5075	16.4898	16.6463	16.4164	16.3942	16.4289	16.5075	16.5719	16.3025	16.3056	16.434	16.4004	16.5075	16.6051	16.6117	16.7978	16.1782	16.7626	16.5075	16.606	16.5091	16.5365
397	NP_009207.2;NP_057671.2;XP_005249668.1	NM_007276 NM_016587 XM_005249611	NP_009207 NP_057671 XP_005249668	11335	CBX3	HECH HP1-GAMMA HP1Hs-gamma	protein-coding	7p15.2	chromobox 3	16.8544	16.9225	16.6286	16.3951	16.6109	17.1438	16.8544	16.9007	16.881	16.7995	16.7653	16.5991	16.8544	17.0343	16.524	16.796	17.4429	16.9495	16.8544	16.622	16.4036	17.339	16.8172	16.557	16.8544	16.6376	16.4706	16.8127	16.1989	16.7297	16.8544	16.7751	16.6314	16.9649	16.5946	16.7816	16.8544	16.6232	16.9909	16.7847
398	XP_016856987.1;NP_714963.1	NM_153741 XM_017001498	NP_714963 XP_016856987	54344	DPM3	CDG1O	protein-coding	1q22	dolichyl-phosphate mannosyltransferase subunit 3	16.8581	16.918	16.3033	16.6756	16.5049	17.3225	16.8581	16.8673	16.7185	16.489	16.6336	16.4609	NA	NA	NA	NA	NA	NA	16.8581	16.8254	17.1612	16.8601	16.7317	17.1376	16.8581	16.8499	16.8351	16.9648	16.8032	16.7626	16.8581	16.757	16.6553	16.7398	17.0107	16.7319	16.8581	16.8291	16.7887	17.0695
399	XP_011511955.1;XP_016863387.1;NP_055803.2;NP_001106188.1;XP_016863388.1;XP_005248129.1;NP_001106189.1;XP_011511956.1;NP_001276051.1;XP_005248131.1;XP_005248132.1	NM_001112717 NM_001112718 NM_001289122 NM_014988 XM_005248072 XM_005248074 XM_005248075 XM_011513653 XM_011513654 XM_017007898 XM_017007899	NP_001106188 NP_001106189 NP_001276051 NP_055803 XP_005248129 XP_005248131 XP_005248132 XP_011511955 XP_011511956 XP_016863387 XP_016863388	22998	LIMCH1	LIMCH1A LMO7B	protein-coding	4p13	LIM and calponin homology domains 1	16.6599	16.6141	16.5848	16.7878	16.6522	16.3416	16.6599	16.7078	16.7505	16.7262	16.9112	17.6873	16.6599	16.8024	17.0273	16.7043	16.954	17.2666	16.6599	16.8692	15.954	15.5916	16.7483	16.9928	16.6599	16.8425	16.6312	16.3931	16.2582	16.8028	NA	NA	NA	NA	NA	NA	16.6599	16.9501	16.5933	16.2793
400	NP_001296121.1	NM_001309192	NP_001296121	2048	EPHB2	CAPB DRT EK5 EPHT3 ERK Hek5 PCBC Tyro5	protein-coding	1p36.12	EPH receptor B2	15.4156	14.6922	14.6894	13.812	15.274	14.7418	15.4156	14.8245	15.1806	15.0053	15.8158	15.635	NA	NA	NA	NA	NA	NA	15.4156	15.5925	16.0539	16.3591	14.8288	15.6252	15.4156	16.3758	15.5449	15.1768	15.9504	16.045	15.4156	15.3821	15.4827	15.6006	15.7806	15.5724	15.4156	15.1683	15.2342	15.2312
401	XP_006712479.1;NP_001135842.1	NM_001142370 XM_006712416	NP_001135842 XP_006712479	26469	PTPN18	BDP1 PTP-HSCF	protein-coding	2q21.1	protein tyrosine phosphatase, non-receptor type 18	14.6766	14.7225	14.8313	14.8316	16.3172	14.6297	NA	NA	NA	NA	NA	NA	14.6766	14.7086	15.3757	14.8859	14.4449	14.9837	14.6766	15.516	15.6576	14.0375	14.7396	15.3102	14.6766	14.783	15.2169	14.8098	14.612	14.713	14.6766	14.3305	14.6032	14.4251	14.3451	14.921	14.6766	14.9513	14.6624	14.0324
402	NP_003676.2	NM_003685	NP_003676	8570	KHSRP	FBP2 FUBP2 KSRP	protein-coding	19p13.3	KH-type splicing regulatory protein	17.2675	17.2802	17.0303	17.0473	16.9831	17.2109	17.2675	17.507	17.2666	17.6724	17.0198	17.2516	17.2675	17.274	17.0071	17.2703	17.8095	17.0208	17.2675	16.8109	17.1297	17.4903	17.2238	17.0085	17.2675	17.3753	17.3311	17.288	17.163	17.2462	17.2675	17.2484	17.1237	17.5214	16.5555	17.0807	17.2675	17.209	17.2251	17.1376
403	XP_011530069.1	XM_011531767	XP_011530069	23001	WDFY3	ALFY ZFYVE25	protein-coding	4q21.23	WD repeat and FYVE domain containing 3	18.9097	18.503	17.6394	20.3163	20.5733	18.9625	18.9097	18.6995	18.898	18.8568	19.6213	18.978	18.9097	18.6123	19.5958	18.8145	18.6075	19.2554	18.9097	19.0561	19.3072	18.886	18.8504	19.0229	18.9097	18.6005	19.2082	18.839	19.2341	19.0729	18.9097	18.8855	18.9901	18.6046	18.1725	18.8489	18.9097	19.0036	18.8765	18.5339
404	XP_011532308.1	XM_011534006	XP_011532308	64147	KIF9	---	protein-coding	3p21.31	kinesin family member 9	18.1602	18.2577	18.5393	17.9026	17.9382	17.95	18.1602	18.5353	18.1094	18.1215	20.1006	18.2929	NA	NA	NA	NA	NA	NA	18.1602	18.9571	17.3528	18.3697	18.188	18.3675	NA	NA	NA	NA	NA	NA	18.1602	18.2575	18.2329	18.4247	17.465	18.0461	NA	NA	NA	NA
405	NP_001070867.1	NM_001077399	NP_001070867	25953	PNKD	BRP17 DYT8 FKSG19 FPD1 KIPP1184 MR-1 MR1 PDC PKND1 TAHCCP2	protein-coding	2q35	paroxysmal nonkinesigenic dyskinesia	17.9888	17.9275	17.825	18.1457	17.8906	18.1156	17.9888	18.4237	18.0689	18.3599	18.3653	18.1347	17.9888	18.7666	18.466	18.3435	17.9267	18.2246	17.9888	17.99	18.9326	18.1775	18.0264	17.8202	17.9888	18.0312	18.2051	18.4972	18.2732	18.0838	17.9888	17.9612	18.2556	18.4298	17.6602	17.8626	17.9888	17.9056	18.0454	18.0268
406	NP_000080.2	NM_000089	NP_000080	1278	COL1A2	OI4	protein-coding	7q21.3	collagen type I alpha 2 chain	17.0901	17.1634	17.2222	16.5803	17.3481	17.4712	17.0901	16.2401	17.185	16.4307	16.8403	16.7919	17.0901	17.0507	17.2848	17.1318	15.9747	16.1695	17.0901	17.3826	16.2212	16.5634	17.13	16.577	17.0901	16.5856	16.6997	16.8965	16.8114	17.2085	17.0901	17.036	17.0412	16.2617	17.079	16.925	17.0901	17.3818	17.076	17.5684
407	XP_016856321.1;NP_056121.2;XP_016856320.1	NM_015306 XM_017000831 XM_017000832	NP_056121 XP_016856320 XP_016856321	23358	USP24	---	protein-coding	1p32.3	ubiquitin specific peptidase 24	16.8089	16.7938	16.2907	16.6927	16.2031	16.8356	16.8089	17.0266	16.9387	16.4447	16.4306	16.7909	16.8089	17.0412	16.5359	16.8622	16.7039	16.7202	16.8089	16.9919	17.3092	17.019	17.0808	16.9866	16.8089	17.1851	17.2269	17.6225	17.1136	16.9507	16.8089	16.7914	17.3545	16.5933	16.7462	16.9088	16.8089	16.9417	16.8432	16.9078
408	NP_000352.1	NM_000361	NP_000352	7056	THBD	AHUS6 BDCA3 CD141 THPH12 THRM TM	protein-coding	20p11.21	thrombomodulin	17.704	17.6141	18.0917	16.8958	17.0286	17.5952	17.704	16.4757	17.6766	16.6538	17.4311	17.8339	17.704	17.9584	17.7344	17.7075	18.4068	17.526	17.704	18.1494	17.6553	16.8741	17.6998	16.8723	17.704	17.0502	16.554	16.2363	17.4947	17.7121	17.704	17.7097	18.2497	16.7664	17.7998	17.4056	17.704	18.1022	17.6195	16.9141
409	XP_011518443.2	XM_011520141	XP_011518443	5002	SLC22A18	BWR1A BWSCR1A HET IMPT1 ITM ORCTL2 SLC22A1L TSSC5 p45-BWR1A	protein-coding	11p15.4	solute carrier family 22 member 18	16.3764	16.4477	16.5408	16.2187	16.5451	16.6731	16.3764	16.8635	16.2884	15.3476	15.9925	16.1655	NA	NA	NA	NA	NA	NA	16.3764	15.9659	16.6779	15.7993	16.4215	16.5035	NA	NA	NA	NA	NA	NA	NA	NA	NA	NA	NA	NA	16.3764	15.5874	16.3783	17.045
410	NP_653080.1;XP_005267292.1;XP_016867007.1	NM_144497 XM_005267235 XM_017011518	NP_653080 XP_005267292 XP_016867007	9590	AKAP12	AKAP250 SSeCKS	protein-coding	6q25.1	A-kinase anchoring protein 12	16.2965	16.3138	16.0289	16.8053	16.7858	16.1619	16.2965	15.9243	16.4452	16.2431	16.5997	16.934	16.2965	16.2559	16.7509	16.3115	16.1928	16.1159	16.2965	16.1225	16.1744	15.8134	16.2404	16.1729	16.2965	15.9367	15.9709	15.5017	16.1374	16.3892	16.2965	16.329	15.8923	15.9641	15.9636	15.5308	16.2965	16.9182	16.3965	15.7378
411	REV__XP_016864388.1	---	---	---	---	---	---	---	---	14.2963	14.0129	13.8068	13.6221	NA	13.4074	14.2963	14.9049	14.5036	14.8747	13.9638	14.169	14.2963	14.3974	14.462	14.5376	12.6785	13.9284	14.2963	13.5421	14.3003	13.4741	14.1765	13.9963	14.2963	14.2938	14.7316	14.1986	13.9579	14.4825	NA	NA	NA	NA	NA	NA	NA	NA	NA	NA
412	NP_060383.2	NM_017913	NP_060383	55664	CDC37L1	CDC37B HARC	protein-coding	9p24.1	cell division cycle 37 like 1	18.0497	18.0778	17.9573	18.9771	18.3628	17.94	NA	NA	NA	NA	NA	NA	18.0497	18.9003	17.7164	17.9883	17.5341	17.7776	18.0497	17.6759	18.2032	18.9755	17.811	17.6355	18.0497	18.9793	18.7075	18.1138	18.2463	17.9714	18.0497	18.0627	18.4752	17.4886	17.555	17.3391	18.0497	17.0942	17.9056	17.6152
413	NP_079532.5;XP_016865691.1;NP_006700.3;XP_006715039.1;NP_001276342.1;XP_006715038.1;XP_005248881.1;XP_006715037.1	NM_001289413 NM_006709 NM_025256 XM_005248824 XM_006714974 XM_006714975 XM_006714976 XM_017010202	NP_001276342 NP_006700 NP_079532 XP_005248881 XP_006715037 XP_006715038 XP_006715039 XP_016865691	10919	EHMT2	BAT8 C6orf30 G9A GAT8 KMT1C NG36	protein-coding	6p21.33	euchromatic histone lysine methyltransferase 2	18.1577	18.1334	18.5882	18.9045	18.0248	18.536	18.1577	18.6454	18.2786	18.1844	18.5165	18.5046	18.1577	18.4368	18.412	18.1784	18.6927	17.9683	18.1577	18.3245	17.6554	18.357	18.2431	18.2512	18.1577	18.5381	18.4946	18.54	18.5385	18.2308	18.1577	18.2489	18.2204	17.85	18.1371	18.2869	18.1577	18.0971	18.207	18.1328
414	XP_011536954.1;NP_001078950.1;NP_073729.1	NM_022818 NM_001085481 XM_011538652	NP_073729 NP_001078950 XP_011536954	81631 643246	MAP1LC3B MAP1LC3B2	ATG8F LC3B MAP1A/1BLC3 MAP1LC3B-a ATG8G	protein-coding	16q24.2!12q24.22	microtubule associated protein 1 light chain 3 beta ||| microtubule associated protein 1 light chain 3 beta 2	NA	NA	NA	NA	NA	NA	NA	NA	NA	NA	NA	NA	NA	NA	NA	NA	NA	NA	NA	NA	NA	NA	NA	NA	NA	NA	NA	NA	NA	NA	NA	NA	NA	NA	NA	NA	NA	NA	NA	NA
415	NP_005773.3	NM_005782	NP_005773	10189	ALYREF	ALY ALY/REF BEF REF THOC4	protein-coding	17q25.3	Aly/REF export factor	16.7994	16.6788	16.4355	17.1024	16.5887	16.7998	16.7994	17.0879	16.8606	16.7772	16.4222	16.6451	16.7994	16.3453	16.5953	16.8344	16.5062	16.8912	16.7994	16.5522	17.1953	17.1256	16.7976	16.8091	16.7994	17.1794	17.0733	17.0261	16.6858	16.7927	16.7994	16.7711	16.6853	16.5802	16.2825	16.8697	16.7994	16.9094	16.8137	16.7173
416	NP_000337.1	NM_000346	NP_000337	6662	SOX9	CMD1 CMPD1 SRA1 SRXX2 SRXY10	protein-coding	17q24.3	SRY-box 9	17.6766	17.9032	17.8442	17.6626	17.3946	18.0799	NA	NA	NA	NA	NA	NA	17.6766	17.7317	17.589	17.6658	18.2562	17.6707	17.6766	17.2802	18.1721	17.9566	17.7058	17.6387	NA	NA	NA	NA	NA	NA	NA	NA	NA	NA	NA	NA	NA	NA	NA	NA
417	NP_003096.1	NM_003105	NP_003096	6653	SORL1	C11orf32 LR11 LRP9 SORLA SorLA-1 gp250	protein-coding	11q24.1	sortilin related receptor 1	16.9951	17.0256	17.0665	16.757	16.8185	16.9347	16.9951	17.3285	17.0071	17.2158	16.7638	16.8042	16.9951	17.2712	16.8409	16.9852	16.5295	16.5483	16.9951	16.5428	17.1362	17.2324	16.8593	16.7613	16.9951	17.1797	16.9938	16.7423	17.2815	17.0686	16.9951	17.0643	17.1106	17.3525	16.6977	17.1362	16.9951	17.1381	16.9094	16.7476
418	XP_006713364.1;NP_114105.1	NM_031899 XM_006713301	NP_114105 XP_006713364	64689	GORASP1	GOLPH5 GRASP65 P65	protein-coding	3p22.2	golgi reassembly stacking protein 1	19.1066	19.1206	19.1133	19.1737	19.0784	18.681	19.1066	18.9999	19.1076	19.445	19.1838	19.1948	19.1066	18.9655	19.1959	19.1334	18.9407	19.2194	19.1066	19.0146	19.0005	18.9795	18.9596	19.3175	19.1066	19.2805	19.1142	18.7884	19.0922	19.0015	19.1066	19.0718	19.4368	19.4444	19.0961	19.041	19.1066	19.1024	19.0363	18.894
419	XP_005262170.1;NP_694984.4	NM_153252 XM_005262113	NP_694984 XP_005262170	254065	BRWD3	BRODL MRX93	protein-coding	Xq21.1	bromodomain and WD repeat domain containing 3	17.9437	17.9377	17.8552	17.7212	17.5984	17.7811	17.9437	17.9285	17.9356	17.7533	17.7327	17.7731	17.9437	17.8601	17.6956	17.9281	17.5612	17.8028	17.9437	17.7178	17.8163	18.1276	17.9072	17.6574	17.9437	17.8499	17.9401	17.2785	18.2125	17.9988	17.9437	17.8912	17.7511	18.0436	17.6604	17.9513	17.9437	18.0056	17.9956	18.2133
420	REV__XP_016870341.1	---	---	---	---	---	---	---	---	16.6472	16.7178	16.5963	16.6946	16.6937	16.7592	16.6472	16.9173	16.6421	16.6759	16.7851	16.6604	16.6472	16.3632	16.9612	16.8608	16.3296	16.9561	16.6472	16.5316	18.3573	16.6162	16.6835	16.9062	16.6472	16.088	16.3598	15.8217	16.6379	16.4349	16.6472	16.4345	16.3714	16.8345	16.8287	16.4335	16.6472	16.9412	16.812	17.0255
421	XP_016872878.1;XP_016872876.1;XP_016872877.1;NP_036441.2	NM_012309 XM_017017387 XM_017017388 XM_017017389	NP_036441 XP_016872876 XP_016872877 XP_016872878	22941	SHANK2	AUTS17 CORTBP1 CTTNBP1 ProSAP1 SHANK SPANK-3	protein-coding	11q13.3-q13.4	SH3 and multiple ankyrin repeat domains 2	19.1715	19.2447	19.0123	19.1563	19.0184	19.809	19.1715	20.5787	19.0847	18.8582	19.6206	19.5954	19.1715	19.3848	19.3492	19.2027	19.881	19.7115	19.1715	19.4191	19.0215	19.0966	19.1671	18.9698	19.1715	19.314	19.0187	19.0566	18.9393	19.5873	19.1715	19.2157	19.0238	19.3449	18.8458	18.9807	19.1715	19.7701	19.3421	19.9741
422	REV__NP_001017403.1	---	---	---	---	---	---	---	---	18.0607	18.0938	18.3535	18.8161	18.2727	18.5884	NA	NA	NA	NA	NA	NA	NA	NA	NA	NA	NA	NA	NA	NA	NA	NA	NA	NA	18.0607	18.7181	18.5765	18.5395	19.5161	18.6386	18.0607	18.0451	18.231	18.2032	18.0958	18.0575	18.0607	18.8192	18.1657	17.6093
423	XP_011515550.2;NP_001243241.1	NM_001256312 XM_011517248	NP_001243241 XP_011515550	6788	STK3	KRS1 MST2	protein-coding	8q22.2	serine/threonine kinase 3	16.03	16.1348	16.6804	15.8258	16.0822	16.1578	16.03	15.6802	16.0984	16.2449	16.1612	16.0498	16.03	16.1646	15.8617	16.1604	16.1993	15.9079	16.03	16.1088	16.3464	16.4467	16.1462	16.2589	16.03	15.9279	15.9364	15.5536	15.8555	15.8947	16.03	16.0759	16.23	16.2054	16.1817	16.144	16.03	15.9764	15.9481	15.9791
424	NP_598395.1;NP_852468.1	NM_133640 NM_181491	NP_598395 NP_852468	6837	MED22	MED24 SURF5 surf-5	protein-coding	9q34.2	mediator complex subunit 22	NA	NA	NA	NA	NA	NA	17.4642	17.3784	17.5408	18.1036	17.9097	18.1819	17.4642	17.5005	17.5549	17.4965	18.0052	18.0163	17.4642	17.2453	17.5911	17.532	17.362	17.2318	NA	NA	NA	NA	NA	NA	17.4642	17.6133	17.6758	17.8485	17.6009	17.9046	17.4642	17.3826	17.5822	17.7795
425	NP_001135888.1	NM_001142416	NP_001135888	9255	AIMP1	EMAP2 EMAPII HLD3 SCYE1 p43	protein-coding	4q24	aminoacyl tRNA synthetase complex interacting multifunctional protein 1	16.6116	16.6674	16.8915	16.4486	16.5791	16.7505	16.6116	16.5718	16.5677	16.8652	16.5102	16.6821	16.6116	16.9447	16.1233	16.683	16.9385	16.5111	16.6116	16.5859	16.0221	16.974	16.708	16.1215	16.6116	16.339	16.3136	16.421	16.5074	16.3875	16.6116	16.6425	16.6651	16.5757	16.7243	16.4055	16.6116	16.331	16.5583	16.6762
426	XP_016884318.1	XM_017028829	XP_016884318	5297	PI4KA	PI4K-ALPHA PIK4CA PMGYCHA pi4K230	protein-coding	22q11.21	phosphatidylinositol 4-kinase alpha	16.5274	16.5982	16.5984	16.3534	16.612	16.6263	16.5274	16.6345	16.4446	16.6828	16.4566	16.3551	16.5274	16.5641	16.7048	16.6168	16.8476	16.9505	16.5274	16.2863	16.5974	16.7149	16.5687	16.4021	16.5274	16.4305	16.3978	16.3586	16.5731	16.6481	16.5274	16.6361	16.4672	16.6928	15.9879	16.5242	16.5274	16.6764	16.4093	16.4521
427	XP_011535679.1	XM_011537377	XP_011535679	9369	NRXN3	C14orf60	protein-coding	14q24.3-q31.1	neurexin 3	17.467	17.3965	17.4003	17.5905	17.5729	17.4471	17.467	17.6046	17.4648	17.6543	17.3991	17.5344	17.467	17.1779	17.4578	17.3002	17.7048	17.5449	17.467	16.9801	17.681	17.8508	17.3939	17.2848	17.467	NA	NA	NA	17.7306	NA	NA	NA	NA	NA	NA	NA	NA	NA	NA	NA
428	NP_061848.2	NM_018975	NP_061848	54386	TERF2IP	DRIP5 RAP1	protein-coding	16q23.1	TERF2 interacting protein	15.9399	16.3912	15.8871	16.0851	16.3796	16.281	15.9399	16.0173	16.0876	15.7737	16.2556	15.8146	15.9399	15.8655	16.1419	15.8829	15.8892	15.9296	15.9399	15.8731	16.3322	16.1282	15.7824	15.78	15.9399	15.895	16.0763	15.762	15.8798	15.9919	15.9399	15.8457	15.7592	15.4907	15.4801	15.7962	15.9399	16.1228	16.1018	15.9702
429	NP_001193499.1;NP_443150.3;NP_001193500.1	NM_001206570 NM_001206571 NM_052918	NP_001193499 NP_001193500 NP_443150	114815	SORCS1	hSorCS	protein-coding	10q25.1	sortilin related VPS10 domain containing receptor 1	18.9201	18.9249	18.931	18.8716	18.8577	19.1501	18.9201	19.15	18.9328	19.1308	19.002	18.6855	18.9201	18.3928	18.9577	18.8793	18.3175	19.2089	18.9201	18.605	18.8845	18.8253	18.9587	18.6299	18.9201	18.467	18.5785	18.051	19.1	18.9999	18.9201	18.9616	18.6319	18.842	19.1388	18.8858	18.9201	18.7165	18.9428	19.2344
430	NP_001008.1	NM_001017	NP_001008	6207	RPS13	S13	protein-coding	11p15.1	ribosomal protein S13	16.8122	16.8155	16.5866	16.9648	17.002	16.6486	16.8122	16.9319	16.7566	16.5843	16.8855	16.7539	16.8122	16.4986	16.8702	16.7837	16.7139	16.271	16.8122	16.9412	16.5788	16.9629	16.7858	16.8113	16.8122	16.6461	16.7481	16.5495	16.6706	16.727	16.8122	16.7624	16.7861	16.7734	16.4654	16.6878	16.8122	16.7008	16.8273	17.0945
431	NP_001159898.1;XP_006724604.1	NM_001166426 XM_006724541	NP_001159898 XP_006724604	64743	WDR13	MG21	protein-coding	Xp11.23	WD repeat domain 13	NA	NA	NA	NA	NA	NA	16.2128	16.0536	16.5228	16.7461	16.1244	16.4118	16.2128	15.9019	16.3497	16.4626	16.6051	16.2995	16.2128	15.8245	16.2386	15.8046	16.4652	16.2963	16.2128	15.5316	15.8856	15.5717	16.1859	15.9258	NA	NA	NA	NA	NA	NA	16.2128	16.013	15.104	16.2727
432	REV__XP_016866097.1	---	---	---	---	---	---	---	---	19.2085	19.2512	18.6181	19.8201	19.1873	18.7457	19.2085	19.495	19.1818	19.0882	19.3386	19.5956	19.2085	19.161	19.5995	19.0737	19.4798	18.4336	19.2085	19.4441	18.6256	19.3679	19.1879	19.2822	19.2085	19.1634	19.2701	19.0022	19.4715	19.0775	19.2085	19.0769	19.214	19.4244	19.1567	18.8788	19.2085	19.1563	19.2659	19.9378
433	NP_001138483.1;XP_011520777.1	NM_001145011 XM_011522475	NP_001138483 XP_011520777	342346	C16orf96	---	protein-coding	16p13.3	chromosome 16 open reading frame 96	18.2777	18.2718	18.1003	18.4329	18.5365	18.3667	18.2777	18.4637	18.4181	18.5913	18.5187	18.7517	18.2777	17.9795	18.2565	18.0857	18.3888	18.1434	18.2777	18.2029	17.5755	18.0435	18.3351	18.0626	18.2777	18.2292	18.3047	18.5321	17.985	18.37	18.2777	18.2782	18.2154	18.4238	17.953	18.0979	18.2777	17.7539	18.2163	18.7203
434	NP_954664.1;NP_954661.1	NM_199191 NM_199194	NP_954661 NP_954664	9577	BRE	BRCC4 BRCC45	protein-coding	2p23.2	brain and reproductive organ-expressed (TNFRSF1A modulator)	16.4649	16.4682	16.5446	16.2938	16.4344	16.4937	16.4649	16.4321	16.5373	16.4491	16.5989	16.5603	16.4649	16.5116	16.6337	16.5726	16.5545	16.642	16.4649	16.645	16.5138	16.5828	16.5628	16.5347	16.4649	16.3206	16.4199	16.2281	16.4565	16.3837	16.4649	16.4972	16.5261	16.4635	16.3242	16.5809	16.4649	16.543	16.51	16.5029
435	NP_065173.2;XP_016857363.1	NM_020440 XM_017001874	NP_065173 XP_016857363	5738	PTGFRN	CD315 CD9P-1 EWI-F FPRP SMAP-6	protein-coding	1p13.1	prostaglandin F2 receptor inhibitor	16.5874	16.5785	16.561	16.6679	16.413	16.5919	16.5874	16.5788	16.6373	16.3058	16.3654	16.426	16.5874	16.6051	16.6258	16.6341	16.8186	16.2282	16.5874	16.1289	16.5211	16.8623	16.6502	16.4598	16.5874	16.4328	16.4457	16.7883	16.535	16.912	16.5874	16.6539	16.8435	16.5576	17.0381	16.5746	16.5874	16.9292	16.5328	16.5349
436	NP_036394.1	NM_012262	NP_036394	9653	HS2ST1	dJ604K5.2	protein-coding	1p22.3	heparan sulfate 2-O-sulfotransferase 1	NA	NA	NA	NA	NA	NA	16.3321	15.6	16.1544	16.4	16.0114	15.4732	16.3321	17.4213	17.8642	17.7987	16.904	17.6407	NA	NA	NA	NA	NA	NA	NA	NA	NA	NA	NA	NA	16.3321	16.0685	16.0767	16.8233	16.3882	15.9333	16.3321	16.1958	16.3446	15.8475
437	XP_011511565.1	XM_011513263	XP_011511565	8833	GMPS	---	protein-coding	3q25.31	guanine monophosphate synthase	16.2681	16.2745	16.1296	16.359	15.8491	16.2944	16.2681	16.5701	16.3087	16.3988	15.8091	15.9347	16.2681	16.503	15.6982	16.3172	15.8906	16.0542	16.2681	15.4062	15.9963	16.7066	16.2986	16.0135	16.2681	16.5269	16.1532	16.2026	16.4493	16.2912	16.2681	16.2797	15.7927	16.478	15.9613	16.2698	16.2681	16.1992	16.289	16.149
438	XP_011542851.1	XM_011544549	XP_011542851	51201	ZDHHC2	DHHC2 ZNF372	protein-coding	8p22	zinc finger DHHC-type containing 2	NA	NA	NA	NA	NA	NA	NA	NA	NA	NA	NA	NA	17.6254	17.9177	18.0024	17.6259	17.5016	18.629	17.6254	17.9428	17.8699	17.4941	17.6349	17.5966	17.6254	17.6208	18.0081	18.3038	17.4285	17.6584	17.6254	17.5396	17.7414	17.2461	17.1155	17.8723	17.6254	17.2412	17.7077	17.3092
439	NP_740753.1;NP_001265714.1;NP_001265715.1;NP_055411.1	NM_001278785 NM_001278786 NM_014596 NM_170783	NP_001265714 NP_001265715 NP_055411 NP_740753	30834	ZNRD1	HTEX-6 HTEX6 Rpa12 TCTEX6 TEX6 ZR14 hZR14 tctex-6	protein-coding	6p22.1	zinc ribbon domain containing 1	14.0612	14.5525	14.8325	14.0196	13.2458	13.908	14.0612	14.2811	13.8712	14.2598	14.1609	13.9462	NA	NA	NA	NA	NA	NA	NA	NA	NA	NA	NA	NA	14.0612	13.7993	NA	13.594	14.0497	14.0237	NA	NA	NA	NA	NA	NA	NA	NA	NA	NA
440	XP_011511984.1;XP_016863535.1;NP_055845.1;XP_011511982.1;XP_011511983.1;XP_005248147.1;XP_011511985.1	NM_015030 XM_005248090 XM_011513680 XM_011513681 XM_011513682 XM_011513683 XM_017008046	NP_055845 XP_005248147 XP_011511982 XP_011511983 XP_011511984 XP_011511985 XP_016863535	285527	FRYL	AF4p12 KIAA0826 MOR2	protein-coding	4p11	FRY like transcription coactivator	17.9007	17.9043	17.8935	17.38	17.8986	18.0609	17.9007	17.9553	17.9732	17.7008	17.8821	17.8491	17.9007	18.0315	17.9775	17.856	17.729	18.0828	17.9007	17.9857	18.0715	17.8692	17.9972	17.7324	17.9007	18.7827	18.0096	17.7441	18.1425	18.0905	17.9007	18.0525	18.23	17.919	17.8009	18.1998	17.9007	18.0084	17.9666	18.2445
441	REV__XP_016859092.1	---	---	---	---	---	---	---	---	18.38	18.5422	18.4841	18.2724	18.3182	18.214	18.38	18.597	18.3517	17.8627	18.0574	17.9188	18.38	16.5306	19.0497	18.4474	17.1954	17.8704	18.38	17.7749	18.4183	17.8801	18.4278	17.3248	18.38	19.2145	19.1141	19.0741	19.0309	19.1725	18.38	18.3498	18.0824	17.6544	18.0671	18.5822	18.38	18.4222	18.4582	17.8605
442	NP_006214.2	NM_006223	NP_006214	5303	PIN4	EPVH PAR14 PAR17	protein-coding	Xq13.1	peptidylprolyl cis/trans isomerase, NIMA-interacting 4	16.2651	15.9594	15.8126	15.7659	16.3611	16.7008	16.2651	16.0611	16.4227	16.3008	16.3489	16.3619	16.2651	16.0819	16.2595	16.2869	16.9924	16.04	16.2651	16.1871	16.3765	16.2147	16.3404	16.1183	16.2651	16.7513	16.1837	16.391	16.6835	16.2396	16.2651	16.1732	16.7121	16.2299	16.2199	16.1723	16.2651	16.1451	16.1685	16.4503
443	NP_003463.1;XP_016866762.1	NM_003472 XM_017011273	NP_003463 XP_016866762	7913	DEK	D6S231E	protein-coding	6p22.3	DEK proto-oncogene	17.0236	17.1057	16.6947	16.9051	16.7947	16.7635	17.0236	17.0303	16.9613	16.7174	17.0571	16.7622	17.0236	17.2887	16.7639	17.0219	17.4026	16.9311	17.0236	16.9283	16.6562	17.31	17.0689	16.7809	17.0236	17.1042	16.9888	16.8955	16.9004	16.9192	17.0236	17.0206	16.9168	17.4992	16.8914	16.957	17.0236	16.7015	17.0167	16.9591
444	NP_006796.1	NM_006805	NP_006796	10949	HNRNPA0	HNRPA0	protein-coding	5q31.2	heterogeneous nuclear ribonucleoprotein A0	16.8194	16.8374	16.6243	16.821	16.608	16.7652	16.8194	16.6677	16.7571	17.0477	16.9281	16.7706	16.8194	17.0335	16.6087	16.7834	17.6609	16.4711	16.8194	16.5924	16.6541	16.9122	16.8803	16.7165	16.8194	16.758	16.5655	16.5416	16.4027	16.767	16.8194	16.8113	16.4802	16.874	16.0163	16.5818	16.8194	16.7109	16.8463	17.0008
445	NP_005330.1	NM_005339	NP_005330	3093	UBE2K	E2-25K HIP2 HYPG LIG UBC1	protein-coding	4p14	ubiquitin conjugating enzyme E2 K	16.3516	16.238	16.1135	16.3526	16.2569	16.4712	16.3516	16.5356	16.253	16.2033	16.2777	16.3343	16.3516	16.8143	16.3664	16.3392	16.687	16.6123	16.3516	16.1209	15.8013	17.0654	16.2716	16.4137	16.3516	16.3632	16.3216	16.3495	16.6845	16.3777	16.3516	16.308	16.4042	16.434	16.1673	16.1816	16.3516	16.2559	16.239	16.3688
446	NP_114141.2;XP_011508340.1	NM_031935 XM_011510038	NP_114141 XP_011508340	83872	HMCN1	ARMD1 FBLN6 FIBL-6 FIBL6	protein-coding	1q25.3-q31.1	hemicentin 1	16.5547	16.5258	16.3779	16.1452	16.2846	16.4576	16.5547	16.4126	16.4088	16.3263	16.6828	16.5252	16.5547	16.4931	16.7734	16.5673	16.3887	16.2219	16.5547	16.3976	16.8753	16.1388	16.5548	16.7145	16.5547	16.2907	16.3429	16.7642	16.2075	16.5583	16.5547	16.6077	17.3162	16.3017	16.572	16.2663	16.5547	17.0764	16.6169	16.2442
447	NP_871615.1;NP_871616.1;NP_871617.1;NP_871618.1;NP_871619.1;NP_871620.1;NP_003331.1	NM_003340 NM_181886 NM_181887 NM_181888 NM_181889 NM_181890 NM_181891	NP_003331 NP_871615 NP_871616 NP_871617 NP_871618 NP_871619 NP_871620	7323	UBE2D3	E2(17)KB3 UBC4/5 UBCH5C	protein-coding	4q24	ubiquitin conjugating enzyme E2 D3	16.5547	16.3993	16.3688	16.1819	16.6552	16.5841	16.5547	16.3196	16.4649	16.6257	16.3429	16.3	16.5547	16.6031	16.8587	16.6351	16.2673	16.7696	16.5547	16.3987	16.9136	16.7626	16.5489	16.5873	16.5547	16.5434	16.6365	16.4752	16.2234	16.6845	16.5547	16.4224	16.947	16.5803	16.3469	16.5809	16.5547	16.7137	16.6372	16.5969
448	NP_001131025.1	NM_001137553	NP_001131025	9208	LRRFIP1	FLAP-1 FLAP1 FLIIAP1 GCF-2 GCF2 HUFI-1 TRIP	protein-coding	2q37.3	LRR binding FLII interacting protein 1	16.4647	16.5085	16.8744	16.3586	16.8369	16.4154	16.4647	16.4673	16.573	16.6998	16.7704	16.7064	16.4647	16.3114	16.5424	16.4875	16.3696	16.7252	16.4647	16.565	16.7712	16.2609	16.5019	16.5728	16.4647	16.6506	16.4546	16.5132	16.3407	16.5089	16.4647	16.5361	16.5925	16.5814	16.8666	16.3451	16.4647	16.4242	16.45	16.6256
449	NP_001242970.1;NP_005370.1;XP_011536675.1	NM_001256041 NM_005379 XM_011538373	NP_001242970 NP_005370 XP_011536675	4640	MYO1A	BBMI DFNA48 MIHC MYHL	protein-coding	12q13.3	myosin IA	15.7214	15.6902	16.2928	15.5292	15.6659	15.6877	15.7214	15.0426	15.7376	15.8443	15.66	15.8939	15.7214	15.8912	15.4915	15.6219	15.4866	15.5078	15.7214	16.0216	14.6396	15.8817	15.7953	15.9709	15.7214	15.4456	15.4911	15.0612	15.0541	15.8648	15.7214	15.7696	16.1286	16.1777	16.1326	15.5283	15.7214	15.2463	15.3118	16.128
450	NP_060327.3	NM_017857	NP_060327	54961	SSH3	SSH3L	protein-coding	11q13.2	slingshot protein phosphatase 3	16.3968	16.4199	16.8537	16.9893	16.788	15.9788	16.3968	16.4002	16.4131	16.494	16.4345	16.4341	16.3968	16.0427	16.4589	16.3494	15.8943	16.416	16.3968	16.2908	16.5412	15.7306	16.4145	16.4437	16.3968	16.0845	15.9568	16.4471	15.7132	16.2775	16.3968	16.5017	16.3117	16.3841	17.1599	16.2989	16.3968	16.3291	16.4678	16.296
451	NP_036531.1	NM_012399	NP_036531	23760	PITPNB	PI-TP-beta PtdInsTP VIB1B	protein-coding	22q12.1	phosphatidylinositol transfer protein beta	16.3402	16.2	15.9557	15.8639	16.009	16.2759	16.3402	16.4991	16.3942	17.3862	16.229	16.4828	16.3402	16.0915	16.26	16.3667	16.031	16.5154	16.3402	16.1376	16.369	16.0179	16.3017	16.2703	16.3402	16.25	16.0816	16.5417	16.0957	16.2119	16.3402	16.3047	16.3317	16.4978	15.7836	16.3813	16.3402	16.4687	16.3207	16.754
452	NP_659802.1;XP_011514213.1;XP_011514215.1	NM_145111 XM_011515911 XM_011515913	NP_659802 XP_011514213 XP_011514215	221786	FAM200A	C7orf38	protein-coding	7q22.1	family with sequence similarity 200 member A	NA	NA	NA	NA	NA	NA	18.0873	18.433	18.2073	18.3142	18.2112	18.043	18.0873	18.3261	18.1865	18.0941	18.2086	18.473	18.0873	17.8777	18.3793	18.8324	18.1503	17.8574	18.0873	18.2594	18.3201	19.0771	17.7602	18.228	NA	NA	NA	NA	NA	NA	18.0873	17.6827	18.1829	18.0973
453	NP_001230726.1;NP_001230727.1	NM_001243797 NM_001243798	NP_001230726 NP_001230727	8848	TSC22D1	Ptg-2 TGFB1I4 TSC22	protein-coding	13q14.11	TSC22 domain family member 1	15.6309	15.7404	15.4981	15.9738	15.4661	15.8483	15.6309	15.2638	15.8088	16.4825	15.5649	16.0241	NA	NA	NA	NA	NA	NA	NA	NA	NA	NA	NA	NA	15.6309	16.3686	16.1704	15.6145	15.8712	15.8214	NA	NA	NA	NA	NA	NA	NA	NA	NA	NA
454	XP_011517275.1;XP_016870583.1;XP_016870584.1;NP_066961.2;XP_011517276.1;XP_011517277.1;XP_011517278.1;XP_011517279.1;XP_011517280.1	NM_021138 XM_011518973 XM_011518974 XM_011518975 XM_011518976 XM_011518977 XM_011518978 XM_017015094 XM_017015095	NP_066961 XP_011517275 XP_011517276 XP_011517277 XP_011517278 XP_011517279 XP_011517280 XP_016870583 XP_016870584	7186	TRAF2	MGC:45012 TRAP TRAP3	protein-coding	9q34.3	TNF receptor associated factor 2	16.0814	16.6169	15.6719	15.6692	15.3333	16.7939	16.0814	16.6939	16.4543	16.1813	16.1314	16.133	16.0814	15.9872	15.9443	16.0516	15.984	16.122	16.0814	15.8256	16.1065	16.1023	16.1124	16.172	16.0814	15.4621	15.6513	15.7736	15.4595	15.9178	16.0814	15.992	15.8868	15.9327	15.7407	15.8188	16.0814	16.1795	16.2264	16.3517
455	NP_000932.3	NM_000941	NP_000932	5447	POR	CPR CYPOR P450R	protein-coding	7q11.23	cytochrome p450 oxidoreductase	16.5986	16.6152	16.6799	16.3332	16.5171	16.4979	16.5986	16.389	16.6106	17.2069	16.464	17.0818	16.5986	16.1651	16.4091	16.5241	16.6881	16.3711	16.5986	16.2635	16.4675	16.2493	16.5126	16.7778	16.5986	16.6124	16.3485	16.3951	16.2786	16.7099	16.5986	16.6528	16.4866	16.7156	16.4385	16.8925	16.5986	16.5293	16.6836	17.0901
456	NP_004362.2	NM_004371	NP_004362	1314	COPA	AILJK HEP-COP	protein-coding	1q23.2	coatomer protein complex subunit alpha	16.5123	16.5181	16.3204	16.304	16.4652	16.2748	16.5123	16.3106	16.5206	16.1403	16.4853	16.5508	16.5123	16.4155	16.5106	16.5209	15.9335	16.5993	16.5123	16.6786	16.3009	16.5762	16.5577	16.7097	16.5123	16.4961	16.565	16.4127	16.825	16.4995	16.5123	16.5665	17.0033	16.5343	16.549	16.452	16.5123	16.4778	16.5138	16.4201
457	NP_003084.1	NM_003093	NP_003084	6631	SNRPC	U1C Yhc1	protein-coding	6p21.31	small nuclear ribonucleoprotein polypeptide C	16.8894	16.8702	16.7462	16.5784	16.5355	17.3474	16.8894	17.0062	17.0598	17.2553	16.7544	16.9301	16.8894	16.8421	16.6913	16.8038	17.1172	16.6381	16.8894	16.5776	17.3854	17.3558	17.1109	16.7602	16.8894	17.1567	16.9736	17.1349	17.0897	17.0095	16.8894	16.8944	16.7412	16.8268	16.6503	16.9335	16.8894	16.7222	16.9115	16.8779
458	NP_203754.2;XP_006718788.1	NM_033396 XM_006718725	NP_203754 XP_006718788	85456	TNKS1BP1	TAB182	protein-coding	11q12.1	tankyrase 1 binding protein 1	16.5528	16.635	16.8735	16.6043	16.4287	16.5291	16.5528	16.4812	16.5957	16.7995	16.1523	16.3825	16.5528	16.5508	16.5147	16.4706	17.3442	16.3205	16.5528	16.1925	16.35	16.1554	16.6285	16.5634	16.5528	16.5461	16.1791	16.1163	16.2507	16.6275	16.5528	16.5892	16.7027	16.517	16.7	16.7405	16.5528	16.7922	16.5852	16.7982
459	NP_001006.1	NM_001015	NP_001006	6205	RPS11	S11	protein-coding	19q13.33	ribosomal protein S11	17.3947	17.3865	17.1148	16.9737	17.3246	17.3253	17.3947	17.4216	17.3651	17.2414	17.2563	17.4855	17.3947	17.0687	17.2616	17.339	17.1214	16.8301	17.3947	17.5216	16.6401	17.5179	17.3251	17.2403	17.3947	17.201	17.4504	17.2837	17.3133	17.3984	17.3947	17.396	17.1929	17.2293	17.1783	17.1501	17.3947	17.1593	17.3896	17.799
460	NP_659500.1	NM_145063	NP_659500	221443	OARD1	C6orf130 TARG1 dJ34B21.3	protein-coding	6p21.1	O-acyl-ADP-ribose deacylase 1	17.9059	17.9415	17.365	17.9916	17.6618	17.6974	17.9059	17.6216	17.9631	18.3545	18.0546	17.7329	17.9059	18.1651	17.7541	17.8411	18.9674	17.9673	17.9059	17.8867	17.8196	17.7993	17.8109	17.4555	17.9059	18.161	18.2762	18.0713	17.7282	17.9791	17.9059	17.8785	18.1638	18.2449	17.5995	18.1672	17.9059	17.4162	17.9649	18.502
461	NP_000377.1	NM_000386	NP_000377	642	BLMH	BH BMH	protein-coding	17q11.2	bleomycin hydrolase	17.1671	17.2123	16.6566	17.356	17.1183	17.0649	17.1671	17.6509	17.198	17.6889	16.9521	16.6533	17.1671	16.7757	16.9036	17.1806	17.2568	16.7998	17.1671	16.8543	16.9727	17.1583	17.1243	16.8805	17.1671	17.0183	17.1632	17.9699	17.0009	17.1097	17.1671	17.131	17.5073	18.1581	16.1917	17.4149	17.1671	16.8795	17.207	16.8944
462	NP_004652.2	NM_004661	NP_004652	8697	CDC23	ANAPC8 APC8 CUT23	protein-coding	5q31.2	cell division cycle 23	16.9698	16.9425	17.0622	16.8552	16.6639	16.8204	16.9698	17.0025	17.0382	17.5781	17.1064	17.0959	16.9698	17.0169	17.0814	16.9857	17.2246	16.994	16.9698	17.0281	17.1259	17.3404	16.7597	16.9039	16.9698	16.97	16.9458	17.4211	17.2062	17.1258	16.9698	16.8425	17.1925	16.858	16.6247	17.1405	16.9698	17.0857	17.3382	17.1877
463	XP_005256181.1	XM_005256124	XP_005256181	7014	TERF2	TRBF2 TRF2	protein-coding	16q22.1	telomeric repeat binding factor 2	NA	NA	NA	NA	NA	NA	NA	NA	NA	NA	NA	NA	16.4281	15.5663	16.0068	16.3648	15.4288	15.7368	NA	NA	NA	NA	NA	NA	NA	NA	NA	NA	NA	NA	NA	NA	NA	NA	NA	NA	NA	NA	NA	NA
464	NP_065095.2	NM_020362	NP_065095	57095	PITHD1	C1orf128 HT014 TXNL1CL	protein-coding	1p36.11	PITH domain containing 1	16.0892	16.1205	15.8389	16.1334	16.521	15.909	16.0892	15.824	16.0852	16.6946	16.3274	16.2765	16.0892	16.3241	16.2544	16.1009	16.2981	16.0923	16.0892	16.1242	16.6607	16.3954	16.2941	16.548	16.0892	16.3799	16.2824	15.9987	16.0395	16.1388	16.0892	15.7619	16.3463	15.8705	15.6746	16.0452	16.0892	16.1281	16.2497	16.2591
465	NP_001129145.1	NM_001135673	NP_001129145	64225	ATL2	ARL3IP2 ARL6IP2 aip-2 atlastin2	protein-coding	2p22.2-p22.1	atlastin GTPase 2	15.9982	15.9879	16.0252	16.091	15.4345	16.1071	15.9982	16.3012	16.3035	15.966	15.69	16.417	15.9982	16.1538	15.8058	16.0817	16.1279	15.6762	15.9982	15.4466	15.7572	15.627	16.0343	15.8033	15.9982	15.9425	15.8	16.5611	16.4323	16.1701	15.9982	15.8307	16.0216	15.82	16.4763	16.411	15.9982	16.6339	16.0835	15.908
466	XP_005255241.1	XM_005255184	XP_005255241	23049	SMG1	61E3.4 ATX LIP	protein-coding	16p12.3	SMG1, nonsense mediated mRNA decay associated PI3K related kinase	17.904	18.0188	17.8288	17.9855	17.8195	17.9648	17.904	17.8843	17.899	17.7108	17.7252	17.7968	17.904	17.8685	18.1106	17.9408	17.6657	17.9662	17.904	17.5716	18.575	17.6396	17.8859	18.1215	17.904	18.0055	17.8569	18.0104	17.9575	17.9949	17.904	17.9002	17.9318	17.5595	17.8538	17.9807	17.904	17.8348	17.9198	17.7864
467	NP_061889.2	NM_019016	NP_061889	192666	KRT24	K24 KA24	protein-coding	17q21.2	keratin 24	16.9324	16.9296	16.8059	18.8733	16.665	16.9392	16.9324	16.6996	16.9497	17.7544	15.8125	17.1082	16.9324	15.241	16.4129	16.9414	17.6647	15.9664	16.9324	15.3186	16.7243	16.2255	17.0166	16.961	16.9324	17.1639	17.0788	17.5262	16.4558	17.1008	16.9324	16.9871	16.3944	18.11	15.9979	18.4049	16.9324	16.6974	16.9406	17.0059
468	XP_011522313.1	XM_011524011	XP_011522313	80169	CTC1	AAF-132 AAF132 C17orf68 CRMCC tmp494178	protein-coding	17p13.1	CST telomere replication complex component 1	18.1376	18.1692	18.5635	18.5124	18.0117	18.2191	NA	NA	NA	NA	NA	NA	NA	NA	NA	NA	NA	NA	NA	NA	NA	NA	NA	NA	NA	NA	NA	NA	NA	NA	18.1376	18.1052	19.3648	18.733	16.4202	17.5918	18.1376	18.5531	18.1731	16.9234
469	NP_002058.2	NM_002067	NP_002058	2767	GNA11	FBH FBH2 FHH2 GNA-11 HHC2 HYPOC2	protein-coding	19p13.3	G-protein subunit alpha 11	17.0549	17.0264	16.826	16.9358	17.1599	16.9597	17.0549	17.1802	17.0819	17.4129	17.2095	17.3498	17.0549	17.0327	17.0368	17.0477	17.5479	17.1453	17.0549	17.188	16.8652	17.0372	17.14	17.2485	17.0549	17.3296	17.1695	16.9779	17.3436	17.2563	17.0549	17.1411	17.2487	17.1829	17.0541	17.0006	17.0549	16.9985	17.0169	16.6495
470	NP_680086.2	NM_147777	NP_680086	29907	SNX15	HSAF001435	protein-coding	11q13.1	sorting nexin 15	16.2572	16.1301	16.4498	15.5753	16.0979	16.2158	NA	NA	NA	NA	NA	NA	16.2572	15.2438	16.1597	16.3769	15.6205	15.799	16.2572	15.8487	16.9067	16.0425	16.293	16.1963	16.2572	16.3697	16.8518	16.1416	16.4621	16.2773	NA	NA	NA	NA	NA	NA	16.2572	16.7997	16.4669	16.648
471	NP_036204.2	NM_012072	NP_036204	22918	CD93	C1QR1 C1qR(P) C1qRP CDw93 ECSM3 MXRA4 dJ737E23.1	protein-coding	20p11.21	CD93 molecule	16.3732	16.5334	16.4143	15.5392	16.9221	16.0359	16.3732	15.3979	16.3613	17.3424	16.2207	16.5173	16.3732	16.6354	16.464	16.2823	16.8922	16.4996	16.3732	16.3817	16.2213	16.6807	16.2624	16.4723	NA	NA	NA	NA	NA	NA	NA	NA	NA	NA	NA	NA	16.3732	16.3415	16.6894	14.6289
472	NP_443192.1	NM_052960	NP_443192	116362	RBP7	CRABP4 CRBP4 CRBPIV	protein-coding	1p36.22	retinol binding protein 7	18.0112	17.9477	17.86	17.7681	18.5603	17.6474	18.0112	17.653	17.9632	17.4396	17.2102	17.7577	18.0112	17.8071	17.3391	18.0261	17.135	17.3062	NA	NA	NA	NA	NA	NA	18.0112	17.4188	17.9979	18.0311	19.2355	17.8459	18.0112	17.9752	18.2919	17.8917	18.0772	17.7543	18.0112	17.7237	18.135	17.781
473	XP_011543632.1;XP_016874001.1	XM_011545330 XM_017018512	XP_011543632 XP_016874001	8726	EED	HEED WAIT1	protein-coding	11q14.2	embryonic ectoderm development	NA	NA	NA	NA	NA	NA	15.2047	15.1735	15.5401	15.0449	15.0381	15.0566	15.2047	15.9847	14.9711	15.5539	15.6687	15.6855	15.2047	15.6681	14.9972	15.9935	15.6305	14.4957	15.2047	14.9561	14.9047	14.9998	15.3585	15.1063	NA	NA	NA	NA	NA	NA	NA	NA	NA	NA
474	NP_003669.4;NP_001002877.1;NP_001002878.1;NP_001002879.1;XP_016884516.1;XP_005261854.1;XP_005261855.1;XP_005261856.1;XP_006724410.1	NM_001002877 NM_001002878 NM_001002879 NM_003678 XM_005261797 XM_005261798 XM_005261799 XM_006724347 XM_017029027	NP_001002877 NP_001002878 NP_001002879 NP_003669 XP_005261854 XP_005261855 XP_005261856 XP_006724410 XP_016884516	8563	THOC5	C22orf19 Fmip PK1.3 fSAP79	protein-coding	22q12.2	THO complex 5	16.7564	16.7168	16.8068	16.7504	16.6134	17.0157	16.7564	17.1314	16.9037	16.6675	16.777	16.7435	16.7564	16.3912	16.5936	16.8428	16.6016	16.7881	16.7564	16.6228	16.588	16.7703	16.6753	16.5137	16.7564	17.0273	17.0162	16.7813	17.0592	16.9468	16.7564	16.7161	16.8879	16.725	16.6936	16.7115	16.7564	16.8043	16.8086	16.7513
475	NP_005038.1	NM_005047	NP_005038	5711	PSMD5	S5B	protein-coding	9q33.2	proteasome 26S subunit, non-ATPase 5	16.3509	16.3994	16.0905	16.2614	16.5543	16.6529	16.3509	16.5436	16.3573	16.482	16.3002	16.1094	16.3509	16.2507	16.212	16.2906	16.5	16.3607	16.3509	16.3467	16.1916	16.5888	16.3328	16.2678	16.3509	16.3825	16.2708	16.2926	16.1362	16.3637	16.3509	16.3356	16.2517	16.3395	16.5147	16.2032	16.3509	16.2143	16.4013	16.2748
476	NP_002259.1	NM_002268	NP_002259	3840	KPNA4	IPOA3 QIP1 SRP3	protein-coding	3q25.33	karyopherin subunit alpha 4	16.6027	16.7028	16.7755	16.8484	16.7126	16.7125	16.6027	16.6082	16.627	17.0222	16.4025	16.4237	16.6027	16.6759	16.4765	16.7406	16.5001	16.5362	16.6027	16.3657	16.7809	16.6268	16.4124	16.51	16.6027	16.8143	16.5349	16.1979	16.3243	16.7287	16.6027	16.6395	16.5618	16.9969	16.6342	16.9386	16.6027	16.4547	16.5511	16.2304
477	NP_510868.1	NM_078468	NP_510868	56647	BCCIP	TOK-1 TOK1	protein-coding	10q26.2	BRCA2 and CDKN1A interacting protein	16.4534	16.3721	16.5173	16.7163	16.4586	16.7458	16.4534	16.5002	16.4992	16.2437	16.4155	16.566	16.4534	16.4748	16.2268	16.4213	16.3692	16.3079	16.4534	15.92	16.8832	17.0988	16.3556	16.1262	16.4534	16.8323	16.6601	16.5949	16.9339	16.5663	16.4534	16.2133	15.9707	15.9215	16.0383	16.4504	16.4534	16.0119	16.4399	16.6017
478	NP_004259.3	NM_004268	NP_004259	9440	MED17	CRSP6 CRSP77 DRIP80 TRAP80	protein-coding	11q21	mediator complex subunit 17	NA	NA	NA	NA	NA	NA	17.2055	16.8171	17.0829	17.1065	16.3142	16.7559	17.2055	17.0297	17.4862	17.5963	17.8188	17.1321	17.2055	16.7161	17.6948	17.2984	17.2191	17.2514	17.2055	17.4602	17.0506	17.3371	17.011	17.303	17.2055	17.3198	17.0666	17.0646	17.1297	17.4627	17.2055	17.6575	17.3614	16.933
479	NP_003078.2	NM_003087	NP_003078	6623	SNCG	BCSG1 SR	protein-coding	10q23.2	synuclein gamma	16.123	15.9877	16.1132	16.6398	16.2503	15.8665	16.123	15.6715	16.1578	15.8539	16.0725	16.2325	16.123	17.272	16.1861	16.3326	16.5475	15.6751	16.123	15.7203	15.751	15.8206	16.0814	15.8988	16.123	16.0016	15.3583	15.2654	14.976	16.2434	16.123	16.0293	15.4635	15.7584	16.8595	15.5892	16.123	16.3754	16.3117	15.264
480	XP_005250131.1;XP_005250132.1;XP_005250133.1;XP_005250134.1;XP_006716254.1;NP_055534.1;XP_016868322.1;XP_016868323.1;XP_016868324.1;XP_016868325.1;NP_001193867.1;XP_006716255.1	NM_001206938 NM_014719 XM_005250074 XM_005250075 XM_005250076 XM_005250077 XM_006716191 XM_006716192 XM_017012833 XM_017012834 XM_017012835 XM_017012836	NP_001193867 NP_055534 XP_005250131 XP_005250132 XP_005250133 XP_005250134 XP_006716254 XP_006716255 XP_016868322 XP_016868323 XP_016868324 XP_016868325	9747	TCAF1	FAM115A	protein-coding	7q35	TRPM8 channel associated factor 1	NA	NA	NA	NA	NA	NA	16.3466	16.4934	16.3091	16.1802	16.2433	16.3957	16.3466	15.8534	15.323	16.3405	15.6362	15.1729	16.3466	16.5097	16.1624	16.3083	16.1593	16.4561	NA	NA	NA	NA	NA	NA	NA	NA	NA	NA	NA	NA	NA	NA	NA	NA
481	NP_477520.2;NP_001273709.1;NP_001273710.1	NM_001286780 NM_001286781 NM_058172	NP_001273709 NP_001273710 NP_477520	118429	ANTXR2	CMG-2 CMG2 HFS ISH JHF	protein-coding	4q21.21	anthrax toxin receptor 2	NA	NA	NA	NA	NA	NA	17.655	17.1649	17.5044	17.4089	17.8603	17.8867	NA	NA	NA	NA	NA	NA	NA	NA	NA	NA	NA	NA	NA	NA	NA	NA	NA	NA	NA	NA	NA	NA	NA	NA	17.655	17.7608	17.4933	17.4074
482	XP_016882322.1;NP_004533.1	NM_004542 XM_017026833	NP_004533 XP_016882322	4696	NDUFA3	B9 CI-B9	protein-coding	19q13.42	NADH:ubiquinone oxidoreductase subunit A3	17.5047	17.534	17.4277	17.9258	18.1419	17.4385	17.5047	17.6287	17.4027	17.2635	17.5886	17.0127	17.5047	17.4389	17.4373	17.3367	17.72	17.339	17.5047	17.7752	16.5149	17.7454	17.3825	17.5716	17.5047	17.8939	17.6603	17.3933	17.5873	17.567	17.5047	17.4407	17.0314	17.8101	17.7606	17.4337	17.5047	17.5466	17.5527	17.5627
483	NP_001106678.1	NM_001113207	NP_001106678	100131187	TSTD1	KAT	protein-coding	1q23.3	thiosulfate sulfurtransferase like domain containing 1	18.1867	18.1486	17.9584	18.1935	17.93	18.2507	18.1867	17.935	18.1983	18.0336	18.2848	18.5447	18.1867	18.2441	17.9237	18.11	18.6853	18.246	18.1867	17.9635	17.7901	17.8512	18.2133	18.3309	18.1867	18.1343	18.0368	18.0123	17.7301	18.1322	18.1867	18.207	18.2226	18.7303	18.9267	18.4415	18.1867	17.42	18.2232	17.9365
484	NP_001190984.1;NP_004540.1	NM_001204055 NM_004549	NP_001190984 NP_004540	4718	NDUFC2	B14.5b CI-B14.5b HLC-1 NADHDH2	protein-coding	11q14.1	NADH:ubiquinone oxidoreductase subunit C2	16.4231	16.3636	16.4016	16.1522	16.2142	16.0455	16.4231	16.4462	16.4793	16.279	16.6651	16.2586	16.4231	15.9934	16.3134	16.3076	16.3832	16.2514	16.4231	16.3879	16.7137	16.5299	16.3471	16.6102	16.4231	16.9407	16.8295	15.649	16.664	16.4133	16.4231	16.3937	16.089	16.3593	16.1596	16.3379	16.4231	16.6441	16.4406	16.4154
485	NP_002695.1	NM_002704	NP_002695	5473	PPBP	B-TG1 Beta-TG CTAP-III CTAP3 CTAPIII CXCL7 LA-PF4 LDGF MDGF NAP-2 PBP SCYB7 TC1 TC2 TGB TGB1 THBGB THBGB1	protein-coding	4q13.3	pro-platelet basic protein	16.6697	16.7011	16.7401	16.8476	18.7059	17.6878	16.6697	15.7431	16.6374	16.5172	16.7494	16.4643	16.6697	15.7849	15.9504	16.7169	17.2383	16.0716	16.6697	17.6963	16.5767	15.8291	16.6691	17.7151	16.6697	17.6383	16.5299	15.7323	16.7162	16.6696	16.6697	16.7329	15.8688	16.385	16.955	16.0337	16.6697	16.4388	16.6778	15.8559
486	NP_001294906.1;NP_060563.2;XP_005274112.1	NM_001307977 NM_018093 XM_005274055	NP_001294906 NP_060563 XP_005274112	54663	WDR74	---	protein-coding	11q12.3	WD repeat domain 74	14.6991	NA	14.9244	NA	NA	NA	14.6991	13.6838	14.6917	14.378	13.9483	14.2472	14.6991	13.141	14.1142	14.6861	14.4011	14.8446	14.6991	14.3737	14.6338	14.6957	14.7861	14.3176	14.6991	14.541	14.6143	15.0744	14.9015	14.6423	NA	NA	NA	NA	NA	NA	14.6991	14.3331	13.8478	14.3062
487	XP_016864959.1;NP_005894.3;NP_001001419.1;NP_001001420.1	NM_001001419 NM_001001420 NM_005903 XM_017009470	NP_001001419 NP_001001420 NP_005894 XP_016864959	4090	SMAD5	DWFC JV5-1 MADH5	protein-coding	5q31.1	SMAD family member 5	16.2693	16.2573	15.9611	15.972	15.9396	16.414	16.2693	16.2706	16.2173	16.4252	15.858	15.9513	16.2693	16.325	16.1842	16.4673	16.5439	16.1916	16.2693	15.8142	16.6521	15.9363	16.2234	15.8059	16.2693	16.2309	16.1574	16.1013	15.8666	16.0632	16.2693	16.2741	16.2937	16.408	16.1506	16.2223	16.2693	16.1744	16.057	16.4651
488	XP_016881235.1;NP_001129409.1;XP_016881234.1;NP_001003652.1;NP_005892.1;XP_005258316.1;XP_006722514.1	NM_001003652 NM_001135937 NM_005901 XM_005258259 XM_006722451 XM_017025745 XM_017025746	NP_001003652 NP_001129409 NP_005892 XP_005258316 XP_006722514 XP_016881234 XP_016881235	4087	SMAD2	JV18 JV18-1 MADH2 MADR2 hMAD-2 hSMAD2	protein-coding	18q21.1	SMAD family member 2	17.1075	17.1967	17.0698	16.9477	16.894	17.1858	17.1075	17.1494	17.1255	17.304	17.0079	16.8005	17.1075	17.0481	17.0076	17.2533	17.0894	17.1908	17.1075	17.439	16.7109	16.4011	17.2654	17.58	17.1075	16.9909	16.909	16.266	16.0903	16.494	17.1075	17.1229	16.8966	17.588	16.7371	17.2352	17.1075	16.8405	17.0061	17.125
489	NP_036311.3	NM_012179	NP_036311	25793	FBXO7	FBX FBX07 FBX7 PARK15 PKPS	protein-coding	22q12.3	F-box protein 7	15.877	15.9142	15.703	16.5912	16.5907	16.1625	15.877	15.35	15.7382	15.8905	15.7303	15.6334	15.877	15.2589	15.5879	15.7147	15.4677	16.6017	15.877	NA	NA	14.0526	15.8797	14.994	15.877	15.6023	15.9636	15.7409	15.8544	15.7101	15.877	15.8333	15.5154	16.0118	15.3327	15.9944	15.877	15.851	15.6324	15.9831
490	NP_001601.1	NM_001610	NP_001601	53	ACP2	LAP	protein-coding	11p11.2|11p12-p11	acid phosphatase 2, lysosomal	16.5168	16.5404	16.3738	16.0171	16.9183	16.2863	16.5168	16.5865	16.675	16.5535	16.9923	16.6494	16.5168	16.3292	16.9448	16.4548	16.3454	16.5227	16.5168	16.9709	16.9134	16.569	16.6484	17.0315	16.5168	16.6965	16.6289	16.3384	16.1817	16.5152	16.5168	16.7456	16.6529	16.8444	16.9584	16.7445	16.5168	16.4176	16.4823	16.1312
491	NP_877423.1;NP_005905.2	NM_005914 NM_182746	NP_005905 NP_877423	4173	MCM4	CDC21 CDC54 NKCD NKGCD P1-CDC21 hCdc21	protein-coding	8q11.21	minichromosome maintenance complex component 4	16.4451	16.3101	15.871	15.6791	15.8567	16.3447	16.4451	16.8771	16.4497	16.8328	15.8773	16.096	16.4451	16.7871	15.6406	16.6248	15.9937	15.9965	16.4451	15.8356	16.4851	17.2925	16.5446	16.3525	16.4451	16.2968	16.5485	17.0282	16.2219	16.4645	16.4451	16.3591	16.2295	16.5347	16.0626	16.5456	16.4451	16.0474	16.4819	16.704
492	NP_115865.1	NM_032476	NP_115865	64968	MRPS6	C21orf101 MRP-S6 RPMS6 S6mt	protein-coding	21q22.11	mitochondrial ribosomal protein S6	16.0843	15.9655	15.9632	16.257	16.0767	15.6896	16.0843	16.1503	16.0297	16.7018	15.9406	16.0843	16.0843	16.0995	15.9551	16.0718	16.0701	16.3466	16.0843	15.7598	15.9986	16.1095	16.1068	16.0548	16.0843	16.3773	16.0677	16.4005	15.8151	16.2411	NA	NA	NA	NA	NA	NA	16.0843	15.4253	15.9879	16.1274
493	NP_001121782.1;NP_004675.3	NM_001128310 NM_004684	NP_001121782 NP_004675	8404	SPARCL1	MAST-9 MAST9 PIG33 SC1	protein-coding	4q22.1	SPARC like 1	15.4022	15.1716	14.6957	15.789	15.7247	15.8063	15.4022	15.0798	15.2469	14.8821	15.4009	15.3169	15.4022	14.7486	14.7873	15.3056	15.0331	14.5001	15.4022	15.1218	14.7122	15.0129	15.1545	14.92	NA	NA	NA	NA	NA	NA	15.4022	15.4011	16.2944	16.1061	15.7794	15.149	15.4022	14.909	14.5783	14.1998
494	NP_004081.1	NM_004090	NP_004081	1845	DUSP3	VHR	protein-coding	17q21.31	dual specificity phosphatase 3	15.4847	15.5242	15.615	15.4627	15.7036	15.8972	15.4847	15.5891	15.5669	15.0477	15.7004	15.7081	15.4847	15.0446	15.7727	15.4694	15.1132	15.71	15.4847	15.9791	16.0901	15.813	15.6675	15.7783	15.4847	15.6584	15.728	15.5516	15.8858	15.883	15.4847	15.4779	15.2349	15.4766	15.3854	15.3678	15.4847	15.7533	15.6382	15.53
495	NP_055789.1;XP_005252484.1;XP_005252483.1;XP_005252485.1;XP_011517733.1;XP_011517732.1;XP_011517731.1;XP_011517730.1;XP_011517734.1	NM_014974 XM_005252426 XM_005252427 XM_005252428 XM_011519428 XM_011519429 XM_011519430 XM_011519431 XM_011519432	NP_055789 XP_005252483 XP_005252484 XP_005252485 XP_011517730 XP_011517731 XP_011517732 XP_011517733 XP_011517734	22982	DIP2C	KIAA0934	protein-coding	10p15.3	disco interacting protein 2 homolog C	16.3641	16.2069	16.2861	17.5958	17.8976	15.9418	16.3641	15.0409	16.5425	16.7797	17.1455	15.6105	16.3641	16.1193	16.834	16.4222	16.6637	16.6699	16.3641	16.0009	16.2582	16.26	16.4287	16.0132	16.3641	16.925	17.7684	17.1276	17.7856	16.7509	NA	NA	NA	NA	NA	NA	16.3641	16.4424	16.5318	17.3851
496	NP_001271317.1	NM_001284388	NP_001271317	9221	NOLC1	NOPP130 NOPP140 NS5ATP13 P130	protein-coding	10q24.32	nucleolar and coiled-body phosphoprotein 1	17.9608	17.9367	17.3279	17.835	17.4407	17.7615	17.9608	17.7257	17.9587	17.8686	17.6952	18.2002	17.9608	17.7913	17.6569	17.9606	17.8507	17.6148	17.9608	17.4829	17.9678	18.4849	17.9177	17.7567	17.9608	17.9533	18.063	17.6207	18.1111	17.8274	17.9608	17.9651	17.663	17.7429	17.2421	17.9639	17.9608	17.5448	17.9764	18.2266
497	XP_005270330.1	XM_005270273	XP_005270330	9221	NOLC1	NOPP130 NOPP140 NS5ATP13 P130	protein-coding	10q24.32	nucleolar and coiled-body phosphoprotein 1	18.0241	18.0269	17.4374	17.9635	17.5326	17.8224	18.0241	17.7882	18.0315	17.916	17.7571	18.2317	18.0241	17.8314	17.7294	18.0066	17.8995	17.6613	18.0241	17.5576	18.0676	18.5591	17.9783	17.82	18.0241	18.0231	18.1369	17.7363	18.1716	17.9429	18.0241	18.0254	17.7663	17.7639	17.3032	17.9989	18.0241	17.6081	18.0529	18.253
498	NP_005689.2	NM_005698	NP_005689	10067	SCAMP3	C1orf3	protein-coding	1q22	secretory carrier membrane protein 3	16.5333	16.6406	16.6092	16.2067	16.719	16.2723	16.5333	16.6848	16.5155	16.2016	16.5238	16.3373	16.5333	16.4884	16.3839	16.7219	16.3727	16.479	16.5333	16.1492	16.3842	16.4831	16.7429	16.3507	16.5333	16.3429	16.4133	16.41	16.6784	16.5662	16.5333	16.5843	17.1937	16.6665	16.385	16.8046	16.5333	16.3428	16.4989	16.3253
499	XP_016882334.1;NP_006175.2	NM_006184 XM_017026845	NP_006175 XP_016882334	4924	NUCB1	CALNUC NUC	protein-coding	19q13.33	nucleobindin 1	16.3513	16.3174	16.7553	16.2457	16.3688	16.1503	16.3513	16.2451	16.3298	16.0693	16.5686	16.4615	16.3513	16.3242	16.6511	16.3554	16.3949	16.662	16.3513	16.3351	16.4267	16.3243	16.3945	16.5373	16.3513	16.5672	16.3042	16.245	16.1253	16.6057	16.3513	16.3323	16.54	16.1434	16.4436	16.3673	16.3513	16.4656	16.4333	16.469
500	XP_016865967.1;XP_006715085.1;NP_001010872.1;XP_011512696.1;XP_011512697.1	NM_001010872 XM_006715022 XM_011514394 XM_011514395 XM_017010478	NP_001010872 XP_006715085 XP_011512696 XP_011512697 XP_016865967	222584	FAM83B	C6orf143	protein-coding	6p12.1	family with sequence similarity 83 member B	16.7605	16.8451	17.4433	17.237	16.7585	16.7619	16.7605	16.7967	16.988	17.1391	16.4075	16.5572	16.7605	16.388	16.8324	16.7645	17.1555	16.8058	16.7605	16.3495	17.35	16.4798	16.7873	16.8832	16.7605	17.7131	17.6027	17.3682	18.0858	17.3679	16.7605	16.7175	17.0548	17.0299	17.2604	16.7769	16.7605	16.553	16.8457	16.5879
501	NP_001120865.1;NP_004885.1	NM_001127393 NM_004894	NP_001120865 NP_004885	9556	C14orf2	MP68 PLPM	protein-coding	14q32.33	chromosome 14 open reading frame 2	16.1186	16.1188	15.8551	16.0049	15.7701	15.8196	16.1186	16.1895	16.0255	16.0873	16.2722	15.9054	16.1186	16.0489	16.4661	16.0938	15.8252	15.9079	16.1186	16.339	16.5655	16.0668	16.105	16.3198	16.1186	15.9426	16.3109	15.7974	15.4945	15.8952	16.1186	16.149	15.787	16.3321	15.031	16.2824	16.1186	15.9057	16.1448	16.3868
502	NP_004519.1;XP_005245231.2	NM_004528 XM_005245174	NP_004519 XP_005245231	4259	MGST3	GST-III	protein-coding	1q24.1	microsomal glutathione S-transferase 3	18.365	18.2194	18.5639	17.7599	18.1504	18.2229	18.365	18.2197	18.495	18.1999	18.4096	18.4623	18.365	18.9566	18.5234	18.3975	18.2936	18.5578	18.365	18.3063	18.9303	18.3422	18.604	18.6461	18.365	18.1927	18.0233	17.9605	18.3871	18.3773	18.365	18.2999	18.7014	18.4165	18.1693	18.0374	18.365	18.6125	18.3445	18.5442
503	XP_016882006.1;XP_005258728.1;NP_055888.1;XP_011524959.1;XP_016882007.1	NM_015073 XM_005258671 XM_011526657 XM_017026517 XM_017026518	NP_055888 XP_005258728 XP_011524959 XP_016882006 XP_016882007	23094	SIPA1L3	CTRCT45 SPAL3 SPAR3	protein-coding	19q13.13-q13.2	signal induced proliferation associated 1 like 3	NA	NA	NA	NA	NA	NA	18.212	17.7934	18.3067	17.664	17.7074	17.5896	18.212	17.6505	17.9074	18.2327	18.1678	18.2389	18.212	17.6458	17.874	17.7156	18.209	18.0408	18.212	17.6053	17.7183	17.4945	17.4127	18.2624	18.212	18.1311	17.3987	17.913	17.0573	17.4109	18.212	17.9782	18.2683	17.7223
504	NP_001308013.1;XP_016866605.1;XP_016866607.1;XP_016866608.1;XP_016866609.1	NM_001321084 XM_017011116 XM_017011118 XM_017011119 XM_017011120	NP_001308013 XP_016866605 XP_016866607 XP_016866608 XP_016866609	57531	HACE1	SPPRS	protein-coding	6q16.3	HECT domain and ankyrin repeat containing E3 ubiquitin protein ligase 1	17.6666	17.7761	17.7768	18.165	18.9006	18.4872	17.6666	17.359	17.59	17.7385	18.1871	17.8386	17.6666	16.947	17.5001	17.6634	17.3048	17.2703	17.6666	18.1447	17.764	16.6527	17.6917	17.8731	17.6666	17.7941	17.7806	17.0714	17.1766	17.6325	17.6666	17.6586	17.2378	17.6641	16.8093	17.8551	17.6666	17.8954	17.6048	17.1544
505	NP_006045.1	NM_006054	NP_006045	10313	RTN3	ASYIP HAP NSPL2 NSPLII RTN3-A1	protein-coding	11q13.1	reticulon 3	17.859	17.8777	17.9275	17.6123	17.7721	17.4727	17.859	17.6882	17.8377	18.2533	17.7109	17.9263	17.859	18.0785	17.8974	17.8122	18.0176	17.5942	17.859	17.3571	19.3652	17.6896	17.858	18.0419	17.859	17.7957	17.6644	17.7963	17.8076	17.9747	17.859	17.8872	18	18.054	17.9488	17.6609	17.859	17.7785	17.8338	18.3975
506	NP_064621.3;XP_011530500.1;XP_011530501.1	NM_020236 XM_011532198 XM_011532199	NP_064621 XP_011530500 XP_011530501	65008	MRPL1	BM022 L1MT MRP-L1	protein-coding	4q21.1	mitochondrial ribosomal protein L1	16.1129	16.136	16.2569	15.954	15.8104	15.9998	16.1129	16.1389	16.2539	16.4376	15.8935	15.8963	16.1129	15.2864	15.8464	16.0641	15.4773	16.2823	16.1129	16.0393	16.6803	16.7888	16.2282	16.5562	16.1129	16.5883	16.2184	16.3182	16.5653	16.3398	16.1129	15.8952	15.5767	16.04	15.5505	16.1484	16.1129	15.5827	15.9261	16.2717
507	NP_612373.2	NM_138364	NP_612373	90826	PRMT9	PRMT10	protein-coding	4q31.23	protein arginine methyltransferase 9	16.8883	16.982	16.7166	16.9569	17.6106	16.866	NA	NA	NA	NA	NA	NA	NA	NA	NA	NA	NA	NA	NA	NA	NA	NA	NA	NA	NA	NA	NA	NA	NA	NA	NA	NA	NA	NA	NA	NA	NA	NA	NA	NA
508	NP_001006635.1	NM_001006634	NP_001006635	55114	ARHGAP17	MST066 MST110 MSTP038 MSTP066 MSTP110 NADRIN PP367 PP4534 RICH-1 RICH1 WBP15	protein-coding	16p12.1	Rho GTPase activating protein 17	15.9034	15.5416	15.8042	15.5424	16.3716	15.4963	15.9034	15.8529	15.9726	15.9056	16.4119	15.9767	15.9034	15.8723	16.1527	16.0013	15.9301	15.818	15.9034	16.159	15.803	16.1674	15.9824	16.1218	15.9034	16.1111	16.0897	16.0463	15.3499	15.9253	15.9034	15.9719	15.7362	15.7754	15.7032	16.0703	15.9034	16.0532	15.9874	15.7951
509	NP_055045.2	NM_014230	NP_055045	6730	SRP68	---	protein-coding	17q25.1	signal recognition particle 68	16.2933	16.2273	16.0832	16.401	16.3457	16.4111	16.2933	16.166	16.2453	16.2028	16.2972	16.2391	16.2933	16.1261	16.3688	16.2472	16.1647	16.2215	16.2933	16.4092	16.2315	16.3387	16.3078	16.2856	16.2933	16.6274	16.6532	16.5039	16.6437	16.3405	16.2933	16.2832	16.3321	16.5576	16.3462	16.0548	16.2933	16.3697	16.3114	16.329
510	NP_001123630.1;NP_001155291.1;XP_005246629.1;XP_016859645.1	NM_001130158 NM_001161819 XM_005246572 XM_017004156	NP_001123630 NP_001155291 XP_005246629 XP_016859645	4430	MYO1B	MMI-alpha MMIa MYH-1c myr1	protein-coding	2q32.3	myosin IB	16.7636	16.7509	17.331	16.4162	16.5905	16.6693	16.7636	16.2804	16.7894	16.5823	16.765	16.9467	16.7636	17.002	16.726	16.7561	16.4943	16.7141	16.7636	16.9516	16.2679	16.8517	16.8097	16.9181	16.7636	16.4844	16.4856	16.6959	16.2819	16.6941	16.7636	16.7669	16.9091	17.0142	17.0011	16.4218	16.7636	16.7272	16.7102	17.3581
511	NP_006603.2;XP_005256481.1	NM_006612 XM_005256424	NP_006603 XP_005256481	10749	KIF1C	LTXS1 SATX2 SAX2 SPAX2 SPG58	protein-coding	17p13.2	kinesin family member 1C	16.2022	16.5531	16.7749	16.3062	16.6284	16.4533	16.2022	16.2369	16.1822	15.93	15.9484	16.6544	16.2022	16.2764	16.2909	16.1163	16.0314	15.775	16.2022	16.1593	16.3771	16.2466	16.1748	16.1008	NA	NA	NA	NA	NA	NA	16.2022	16.46	16.5702	16.3404	17.3088	15.9055	16.2022	15.6978	16.2895	16.7024
512	NP_000593.1	NM_000602	NP_000593	5054	SERPINE1	PAI PAI-1 PAI1 PLANH1	protein-coding	7q22.1	serpin family E member 1	17.0335	17.233	18.5967	16.584	17.0406	16.8813	17.0335	16.8693	17.0489	16.3552	16.962	16.2462	17.0335	16.9435	17.0486	17.0671	16.5429	16.3135	17.0335	17.1429	16.6395	17.4428	17.0735	17.2766	17.0335	16.9742	16.6525	15.8348	16.4878	16.8988	17.0335	17.157	17.4648	16.3282	19.2082	16.5443	17.0335	16.8772	17.0081	17.2367
513	NP_001026904.2	NM_001031734	NP_001026904	112812	FDX1L	FDX2	protein-coding	19p13.2	ferredoxin 1 like	15.1655	15.0487	15.1661	14.923	15.6444	14.7624	15.1655	14.7047	14.9493	14.9343	14.5745	14.9171	15.1655	14.2815	15.1321	15.1759	14.5944	14.8676	NA	NA	NA	NA	NA	NA	15.1655	15.2152	15.0267	15.4511	14.7199	14.9046	15.1655	15.1732	14.8239	14.7786	14.6067	15.0426	15.1655	15.0411	15.004	14.1388
514	NP_001921.1;XP_011526072.1	NM_001930 XM_011527770	NP_001921 XP_011526072	1725	DHPS	DHS DS MIG13	protein-coding	19p13.13	deoxyhypusine synthase	16.8664	16.9697	16.7524	17.116	17.2483	16.9225	16.8664	16.9513	16.6717	16.7804	17.3509	17.4246	16.8664	16.9651	17.2826	16.8956	16.7868	19.7926	16.8664	16.3632	16.2822	16.001	16.8717	16.5301	16.8664	17.2008	17.1473	17.3196	17.5439	17.1374	16.8664	16.8704	16.4609	17.2065	17.2932	16.4753	16.8664	16.572	17.7715	16.5982
515	NP_003282.2	NM_003291	NP_003282	7174	TPP2	TPP-2 TPP-II TPPII	protein-coding	13q33.1	tripeptidyl peptidase 2	16.6824	16.7885	16.8231	16.6991	17.3309	16.909	16.6824	16.4488	16.6857	16.6504	16.8342	17.2156	16.6824	16.6271	16.8619	16.6949	16.6033	16.6258	16.6824	16.6318	16.8076	16.8768	16.6988	16.9097	16.6824	16.7995	16.7532	16.5287	17.0635	16.7206	16.6824	16.6372	16.6225	16.4791	16.3437	16.7945	16.6824	16.747	16.6859	16.2814
516	XP_011526291.2;NP_001073285.1;XP_011526290.2;NP_000199.2	NM_000208 NM_001079817 XM_011527988 XM_011527989	NP_000199 NP_001073285 XP_011526290 XP_011526291	3643	INSR	CD220 HHF5	protein-coding	19p13.2	insulin receptor	15.7494	15.7075	15.7373	16.358	16.1324	15.7641	15.7494	15.7232	15.7774	15.7004	15.7573	16.0611	15.7494	16.1492	15.1872	15.7679	16.3745	15.8231	15.7494	15.2091	15.7654	15.9622	15.5394	15.3395	15.7494	15.7578	15.6947	15.8641	15.9568	15.8139	15.7494	15.7606	16.0436	15.6786	15.8157	15.8262	15.7494	15.7025	15.6888	15.6849
517	NP_536349.2	NM_080424	NP_536349	3431	SP110	IFI41 IFI75 IPR1 VODI	protein-coding	2q37.1	SP110 nuclear body protein	15.8639	16.2256	15.375	15.7086	16.3218	15.7216	15.8639	15.9446	15.8667	15.7452	16.0113	15.4452	15.8639	16.1528	16.2726	15.9723	15.5059	16.2841	15.8639	16.2643	15.9834	15.2939	15.7479	15.8993	NA	NA	NA	NA	NA	NA	NA	NA	NA	NA	NA	NA	NA	NA	NA	NA
518	NP_002592.1	NM_002601	NP_002592	5147	PDE6D	JBTS22 PDED	protein-coding	2q37.1	phosphodiesterase 6D	16.5844	16.5696	15.0266	16.6276	16.1562	14.3438	16.5844	16.4076	16.7436	15.4437	16.6936	17.6846	16.5844	16.5061	16.638	16.7422	16.6	16.9674	16.5844	16.9201	17.3112	16.5834	16.6724	19.1318	16.5844	16.4798	16.0512	15.7488	16.6947	16.6897	16.5844	17.5284	16.7099	17.8655	17.1664	16.678	16.5844	17.4086	17.0024	17.488
519	XP_016879388.1	XM_017023899	XP_016879388	9564	BCAR1	CAS CAS1 CASS1 CRKAS P130Cas	protein-coding	16q23.1	BCAR1, Cas family scaffolding protein	17.1975	17.2753	17.4625	17.396	17.2803	17.0339	17.1975	18.057	17.1921	16.7749	18.4326	17.3999	17.1975	16.9784	17.8158	17.2437	17.3533	17.9882	17.1975	16.3985	18.1403	16.4558	17.1498	17.3513	17.1975	17.5846	17.2959	17.24	16.5823	17.1243	17.1975	17.2697	16.8775	17.4064	16.3525	17.4502	17.1975	17.5271	17.197	16.9396
520	NP_000479.1	NM_000488	NP_000479	462	SERPINC1	AT3 AT3D ATIII THPH7	protein-coding	1q25.1	serpin family C member 1	17.2532	17.2778	17.4059	18.0858	18.1511	17.8276	17.2532	16.7902	17.3499	17.5789	18.2095	17.9824	17.2532	17.0906	17.0423	17.233	17.067	17.0477	17.2532	17.4118	16.4362	16.7589	17.31	17.2198	17.2532	17.5847	17.1929	16.4356	17.6675	17.3595	17.2532	17.194	17.28	17.1635	17.4826	17.1599	17.2532	17.8422	17.2652	16.5634
521	NP_057230.1;NP_001305418.1;NP_001305419.1	NM_001318489 NM_001318490 NM_016146	NP_001305418 NP_001305419 NP_057230	51399	TRAPPC4	CGI-104 HSPC172 PTD009 SBDN SYNBINDIN TRS23	protein-coding	11q23.3	trafficking protein particle complex 4	15.9847	16.0073	15.7964	15.7594	15.8896	16.2332	15.9847	15.3702	15.7642	15.4815	16.074	15.9317	15.9847	15.3665	16.0406	15.9317	15.934	15.6804	15.9847	16.0418	16.4754	16.2118	16.2035	16.1179	NA	NA	NA	NA	NA	NA	NA	NA	NA	NA	NA	NA	15.9847	16.075	16.1461	16.1756
522	NP_001123917.1;XP_005246869.1	NM_001130445 XM_005246812	NP_001123917 XP_005246869	6744	SSFA2	CS-1 CS1 KRAP SPAG13	protein-coding	2q31.3	sperm specific antigen 2	17.9368	17.9551	17.8527	18.3502	18.7368	17.5739	17.9368	18.0312	18.1592	18.2662	17.8853	18.2316	17.9368	17.8083	18.2662	17.9308	18.4345	18.2972	17.9368	17.7604	17.9995	18.3775	18.029	17.9744	17.9368	18.2307	18.0903	18.2833	17.9805	18.1996	17.9368	17.9822	18.0463	18.0197	18.168	17.9605	17.9368	17.679	17.8669	18.5175
523	NP_001231367.1;NP_000036.2	NM_000045 NM_001244438	NP_000036 NP_001231367	383	ARG1	---	protein-coding	6q23.2	arginase 1	17.0557	17.1002	17.38	17.0757	18.1292	17.423	17.0557	16.8781	17.1705	16.6619	17.067	17.036	17.0557	16.5437	17.433	17.1524	16.9329	17.106	17.0557	17.1186	17.8372	16.6267	17.1661	17.3693	17.0557	17.3024	17.1055	18.0763	17.4916	17.0554	17.0557	17.5295	16.6569	16.6432	17.1587	17.4162	17.0557	16.9116	17.0946	17.0447
524	NP_694574.3	NM_153029	NP_694574	9683	N4BP1	---	protein-coding	16q12.1	NEDD4 binding protein 1	15.9036	16.0469	16.7223	16.6865	16.2329	15.9388	NA	NA	NA	NA	NA	NA	15.9036	15.9012	16.1324	16.0045	15.9513	15.8001	15.9036	15.2185	16.3475	15.6357	15.7298	16.0683	15.9036	15.3587	15.1879	15.7962	15.3507	14.9365	15.9036	15.8964	15.4354	15.6585	15.8731	16.1922	15.9036	15.5001	15.9188	16.3466
525	XP_005261992.1;NP_002963.2	NM_002972 XM_005261935	NP_002963 XP_005261992	6305	SBF1	CMT4B3 DENND7A MTMR5	protein-coding	22q13.33	SET binding factor 1	15.4819	15.5984	15.2618	15.5567	15.4902	15.7983	NA	NA	NA	NA	NA	NA	15.4819	15.6651	15.4126	15.4568	14.8727	15.4494	15.4819	16.0716	16.1389	15.3049	15.5624	16.5309	15.4819	15.0825	15.8295	14.5016	14.9708	14.8211	15.4819	15.8505	14.9224	14.8683	16.3672	14.9944	NA	NA	NA	NA
526	NP_077286.3;XP_011525611.1	NM_024310 XM_011527309	NP_077286 XP_011525611	79156	PLEKHF1	APPD LAPF PHAFIN1 ZFYVE15	protein-coding	19q12	pleckstrin homology and FYVE domain containing 1	17.4205	17.3722	16.9878	17.7057	16.476	17.3585	17.4205	16.3273	17.3685	16.8628	16.8499	17.2541	17.4205	17.7324	17.6166	17.605	16.4976	15.7737	NA	NA	NA	NA	NA	NA	17.4205	16.9596	16.2113	16.4057	17.2527	17.3463	17.4205	17.4768	17.009	16.8725	17.5089	17.0391	17.4205	18.1724	17.4807	17.0377
527	NP_057146.1	NM_016062	NP_057146	51647	FAM96B	CGI-128 CIA2B MIP18	protein-coding	16q22.1	family with sequence similarity 96 member B	14.4848	14.3797	14.2941	14.077	14.6509	14.5064	14.4848	13.8976	14.4214	13.5995	13.3177	13.9594	14.4848	13.9685	14.8524	14.5043	14.9067	13.9451	14.4848	13.9965	15.2942	14.0589	14.5181	14.6204	14.4848	14.3456	14.152	13.8089	14.2123	14.2435	14.4848	14.3793	15.0399	13.9963	14.4605	14.174	14.4848	14.6226	14.5507	14.9132
528	NP_006127.1	NM_006136	NP_006127	830	CAPZA2	CAPPA2 CAPZ	protein-coding	7q31.2	capping actin protein of muscle Z-line alpha subunit 2	16.6748	16.5758	16.7561	16.4541	16.9697	16.5422	16.6748	16.5296	16.6244	16.9037	16.7444	16.8349	16.6748	16.5938	16.8353	16.7131	16.765	16.5937	16.6748	16.9413	16.7318	16.4816	16.6699	16.7761	16.6748	16.468	16.5563	16.0894	16.2797	16.471	16.6748	16.8478	17.0452	16.7172	17.2619	16.7645	16.6748	16.8233	16.7836	16.7971
529	XP_016855609.1;XP_005270448.1;XP_005270449.1;XP_005270450.1;XP_006710367.1	XM_005270391 XM_005270392 XM_005270393 XM_006710304 XM_017000120	XP_005270448 XP_005270449 XP_005270450 XP_006710367 XP_016855609	10964	IFI44L	C1orf29 GS3686	protein-coding	1p31.1	interferon induced protein 44 like	NA	NA	NA	NA	NA	NA	NA	NA	NA	NA	NA	NA	NA	NA	NA	NA	NA	NA	NA	NA	NA	NA	NA	NA	NA	NA	NA	NA	NA	NA	NA	NA	NA	NA	NA	NA	NA	NA	NA	NA
530	NP_001243198.1;NP_001243199.1	NM_001256269 NM_001256270	NP_001243198 NP_001243199	3835	KIF22	A-328A3.2 KID KNSL4 OBP OBP-1 OBP-2 SEMDJL2	protein-coding	16p11.2	kinesin family member 22	NA	NA	NA	NA	NA	NA	NA	NA	NA	NA	NA	NA	NA	NA	NA	NA	NA	NA	NA	NA	NA	NA	NA	NA	NA	NA	NA	NA	NA	NA	NA	NA	NA	NA	NA	NA	14.5073	14.5652	14.4738	14.639
531	NP_057149.1	NM_016065	NP_057149	51021	MRPS16	CGI-132 COXPD2 MRP-S16 RPMS16	protein-coding	10q22.2	mitochondrial ribosomal protein S16	15.3197	15.5475	15.6279	15.9011	15.8833	15.5573	15.3197	15.516	15.3516	15.434	15.3819	15.3883	NA	NA	NA	NA	NA	NA	15.3197	15.041	15.6163	14.9362	15.0622	15.0866	15.3197	15.4454	15.2492	15.4415	15.2336	15.2578	NA	NA	NA	NA	NA	NA	NA	NA	NA	NA
532	NP_000345.2	NM_000354	NP_000345	6906	SERPINA7	TBG TBGQTL	protein-coding	Xq22.3	serpin family A member 7	16.633	16.6208	16.4064	17.2372	17.5544	17.0106	16.633	16.6936	16.615	16.9057	17.1255	16.802	16.633	16.631	16.2243	16.6843	16.6327	16.4413	16.633	17.1126	14.6954	16.2821	16.4534	16.8405	16.633	16.3707	16.5542	15.6635	16.5025	16.5362	16.633	16.5763	17.0037	16.542	17.2249	16.2239	16.633	17.1143	16.3655	15.7407
533	XP_011515960.1;NP_878908.4	NM_182905 XM_011517658	NP_878908 XP_011515960	100287171	WASHC1	FAM39E WASH WASH1	protein-coding	9p24.3	WASH complex subunit 1	17.2403	17.1272	17.0455	16.7067	17.0979	17.2867	17.2403	17.5103	17.4347	17.4611	17.634	17.4306	17.2403	17.7061	18.0123	17.3139	18.119	17.8076	17.2403	17.026	17.2459	17.2876	17.2927	17.0225	17.2403	17.6511	17.4496	17.9836	18.133	17.6179	17.2403	17.2019	17.5631	17.1911	17.541	17.2172	17.2403	17.5946	17.365	17.8855
534	XP_005267745.1;NP_002422.1;XP_005267744.1	NM_002431 XM_005267687 XM_005267688	NP_002422 XP_005267744 XP_005267745	4331	MNAT1	CAP35 MAT1 RNF66 TFB3	protein-coding	14q23.1	MNAT1, CDK activating kinase assembly factor	NA	NA	NA	NA	NA	NA	NA	NA	NA	NA	NA	NA	NA	NA	NA	NA	NA	NA	NA	NA	NA	NA	NA	NA	NA	NA	NA	NA	NA	NA	15.7968	15.7224	15.9432	15.7403	15.7863	15.8425	NA	NA	NA	NA
535	XP_016880335.1;NP_001275661.1;NP_001275662.1;XP_011523302.1;NP_060939.3;XP_011523300.1;XP_011523301.1	NM_001288732 NM_001288733 NM_018469 XM_011524998 XM_011524999 XM_011525000 XM_017024846	NP_001275661 NP_001275662 NP_060939 XP_011523300 XP_011523301 XP_011523302 XP_016880335	55852	TEX2	HT008 TMEM96	protein-coding	17q23.3	testis expressed 2	18.7666	18.8707	18.8995	19.6268	19.0945	18.7672	18.7666	18.864	18.7806	18.8388	19.2291	18.6082	18.7666	18.2842	18.6588	18.733	18.3731	18.5646	18.7666	19.3091	18.8803	18.4539	18.7256	19.1472	18.7666	18.6383	18.9314	18.7745	19.0714	18.9074	18.7666	18.7704	18.1456	18.8919	18.2195	18.461	18.7666	18.6233	18.783	18.1541
536	NP_085072.2	NM_030583	NP_085072	4147	MATN2	---	protein-coding	8q22.1-q22.2	matrilin 2	17.912	17.9652	18.3645	18.2234	17.8321	18.3632	17.912	17.977	18.0238	17.3176	17.4691	17.2823	17.912	18.1969	17.452	17.8088	17.202	17.2463	17.912	16.9281	17.0125	16.9821	17.9421	17.1875	17.912	18.5365	18.8873	19.0785	19.1836	19.1875	17.912	17.9901	18.6481	17.8352	18.7907	17.991	17.912	18.3485	17.8813	17.2572
537	NP_059118.2	NM_017422	NP_059118	51806	CALML5	CLSP	protein-coding	10p15.1	calmodulin like 5	15.9007	16.1972	16.7179	15.919	14.6694	14.675	15.9007	NA	15.6173	NA	16.145	NA	15.9007	14.5179	15.2496	15.9515	17.6024	14.9997	15.9007	12.8714	14.6857	14.04	15.73	16.3781	15.9007	18.071	15.3658	15.5577	15.4075	16.0171	15.9007	16.0036	16.9472	15.344	16.3506	16.6274	15.9007	15.3378	15.5995	14.3782
538	NP_057251.2;NP_001304653.1	NM_001317724 NM_016167	NP_001304653 NP_057251	51406	NOL7	C6orf90 PQBP3 RARG-1 dJ223E5.2	protein-coding	6p23	nucleolar protein 7	15.8233	16.1131	15.2216	16.3525	15.7298	15.9071	15.8233	17.0296	16.1384	16.082	15.8852	15.9651	15.8233	15.9711	16.2752	16.0327	15.7251	15.9314	15.8233	15.3935	15.9555	16.5724	15.7778	15.849	15.8233	15.6681	14.8055	15.7395	15.9452	15.8909	15.8233	15.8854	15.8172	16.0451	16.2932	16.0983	15.8233	15.7004	15.4612	15.9486
539	NP_001721.2	NM_001730	NP_001721	688	KLF5	BTEB2 CKLF IKLF	protein-coding	13q22.1	Kruppel like factor 5	16.5257	16.5525	16.3668	16.3828	16.1709	16.4315	16.5257	16.4395	16.1252	16.2061	16.09	16.074	NA	NA	NA	NA	NA	NA	NA	NA	NA	NA	NA	NA	16.5257	17.2622	17.567	17.4783	17.2395	17.4128	NA	NA	NA	NA	NA	NA	16.5257	16.6104	16.5686	16.3055
540	NP_078920.2	NM_024644	NP_078920	79697	RIOX1	C14orf169 JMJD9 MAPJD NO66 ROX URLC2 hsNO66	protein-coding	14q24.3	ribosomal oxygenase 1	NA	NA	NA	NA	NA	NA	15.2828	15.1686	15.3569	15.4001	15.3638	15.2511	NA	NA	NA	NA	NA	NA	NA	NA	NA	NA	NA	NA	15.2828	15.251	14.704	14.8098	14.7947	14.6913	15.2828	15.1858	14.6662	14.628	15.0892	15.4706	15.2828	15.6258	15.4555	15.3592
541	XP_011524116.1	XM_011525814	XP_011524116	125488	TTC39C	C18orf17 HsT2697	protein-coding	18q11.2	tetratricopeptide repeat domain 39C	18.7346	18.7133	18.6696	18.8397	19.1966	19.3096	18.7346	18.8423	18.8314	19.0893	19.7748	19.0299	18.7346	18.5884	18.8622	18.6184	18.7413	18.7541	18.7346	19.2724	18.2437	18.119	18.8786	19.2523	18.7346	19.0278	18.6751	18.0911	18.6952	18.8992	18.7346	18.74	18.416	18.5091	18.3424	18.7461	18.7346	19.1592	18.6802	17.8433
542	XP_011535467.1	XM_011537165	XP_011535467	79890	RIN3	---	protein-coding	14q32.12	Ras and Rab interactor 3	15.9861	16.3287	15.974	15.6337	16.5539	15.8138	15.9861	16.089	15.9519	15.6684	16.3564	16.1006	15.9861	16.0564	15.8914	15.9961	15.4615	15.8773	15.9861	16.2268	17.3348	15.7992	15.9459	16.1568	15.9861	15.7364	15.779	15.5719	15.7473	16.0468	NA	NA	NA	NA	NA	NA	15.9861	15.6805	15.807	16.201
543	NP_037387.2;XP_006716056.1	NM_013255 XM_006715993	NP_037387 XP_006716056	4289	MKLN1	TWA2	protein-coding	7q32.3	muskelin 1	16.7816	16.4701	16.7417	16.3271	15.6304	17.6431	NA	NA	NA	NA	NA	NA	16.7816	16.5885	16.695	16.7948	16.3514	16.7261	16.7816	16.7018	16.6403	17.4352	16.7963	16.819	16.7816	16.9797	17.064	17.1143	18.964	17.1778	16.7816	16.7547	18.3044	16.6398	16.7774	16.7204	16.7816	16.9117	16.7413	17.2333
544	NP_003238.2	NM_003247	NP_003238	7058	THBS2	TSP2	protein-coding	6q27	thrombospondin 2	16.3574	16.3143	16.8133	15.0209	15.6866	16.4932	16.3574	15.4098	16.3734	15.078	16.0838	16.0642	16.3574	16.7493	16.0934	16.3556	15.557	15.7242	16.3574	16.0821	14.9303	15.336	16.412	15.5339	16.3574	15.4733	15.1395	14.904	16.3029	16.373	16.3574	16.3916	17.0524	15.4166	17.3766	16.0509	16.3574	16.9489	16.3499	15.7701
545	NP_065799.1;XP_006722050.1;XP_011523360.1	NM_020748 XM_006721987 XM_011525058	NP_065799 XP_006722050 XP_011523360	57508	INTS2	INT2 KIAA1287	protein-coding	17q23.2	integrator complex subunit 2	15.233	15.2308	15.103	15.0696	15.5145	15.5096	15.233	15.0444	15.2814	15.1893	15.5716	15.083	NA	NA	NA	NA	NA	NA	NA	NA	NA	NA	NA	NA	NA	NA	NA	NA	NA	NA	15.233	15.3508	15.3747	17.0459	16.7107	NA	NA	NA	NA	NA
546	XP_011528106.1	XM_011529804	XP_011528106	94104	PAXBP1	BM020 C21orf66 FSAP105 GCFC GCFC1	protein-coding	21q22.11	PAX3 and PAX7 binding protein 1	16.6989	16.7009	17.1414	15.9468	16.3691	16.3619	NA	NA	NA	NA	NA	NA	16.6989	16.1939	16.8147	16.7568	16.2904	16.7855	16.6989	15.7016	15.5361	16.5444	16.7503	16.7409	16.6989	16.9562	17.2615	17.3265	17.393	17.2633	16.6989	16.5724	17.3378	16.7191	15.8008	16.3119	16.6989	16.6834	16.7893	16.1139
547	NP_001002755.1;XP_016859297.1;NP_056515.2	NM_001002755 NM_015700 XM_017003808	NP_001002755 NP_056515 XP_016859297	27247	NFU1	CGI-33 HIRIP HIRIP5 MMDS1 NIFUC Nfu NifU	protein-coding	2p13.3	NFU1 iron-sulfur cluster scaffold	15.4998	15.45	15.5244	15.0847	15.5057	15.6733	15.4998	16.0178	15.7742	15.4911	15.7327	15.4902	15.4998	15.3587	15.3199	15.5181	14.7993	15.7812	15.4998	15.093	15.7385	16.013	15.5091	15.8467	15.4998	15.6439	15.6041	15.4924	15.0896	15.6728	15.4998	15.4679	14.9603	14.6657	15.2534	15.2359	15.4998	15.5678	15.4522	15.3007
548	NP_001096616.1;NP_056390.2;NP_001096618.1	NM_001103146 NM_001103148 NM_015575	NP_001096616 NP_001096618 NP_056390	26058	GIGYF2	GYF2 PARK11 PERQ2 PERQ3 TNRC15	protein-coding	2q37.1	GRB10 interacting GYF protein 2	16.0852	15.9367	15.926	16.0335	15.8959	16.1836	16.0852	16.159	16.1274	16.2575	16.0942	16.0784	16.0852	15.9828	16.0815	16.1878	16.1143	16.065	16.0852	15.7911	16.3421	16.3929	16.146	15.9532	16.0852	16.0553	16.178	16.2156	15.9216	16.1308	16.0852	16.1547	16.3464	16.383	16.0575	16.294	16.0852	15.7378	16.0184	15.8218
549	NP_001166985.1;NP_003323.1	NM_001173514 NM_003332	NP_001166985 NP_003323	7305	TYROBP	DAP12 KARAP PLOSL	protein-coding	19q13.12	TYRO protein tyrosine kinase binding protein	16.2626	16.2016	16.7402	15.1056	16.5115	16.191	16.2626	16.5146	16.2786	16.0253	16.8348	16.1475	16.2626	16.2732	16.4981	16.1771	15.4539	16.0822	16.2626	16.948	17.7642	16.0197	16.0237	17.0912	NA	NA	NA	NA	NA	NA	16.2626	16.165	15.822	15.9138	15.8441	16.4983	16.2626	16.9835	16.4486	16.0168
550	NP_001269109.1;NP_001269108.1;NP_006237.1	NM_001282179 NM_001282180 NM_006246	NP_001269108 NP_001269109 NP_006237	5529	PPP2R5E	---	protein-coding	14q23.2	protein phosphatase 2 regulatory subunit B'epsilon	16.5578	16.5291	16.7332	16.3962	16.5709	16.7013	16.5578	16.3685	16.6238	16.6804	16.3952	16.673	16.5578	16.4807	16.3491	16.6126	16.7168	16.3838	16.5578	16.4053	16.5699	16.2947	16.6264	16.4428	16.5578	16.7503	16.5786	16.6707	17.0336	16.6444	16.5578	16.5857	16.4311	16.1098	16.6463	16.4737	16.5578	16.4097	16.6176	16.7465
551	NP_001157616.1;NP_001157617.1;NP_115812.1	NM_001164144 NM_001164145 NM_032436	NP_001157616 NP_001157617 NP_115812	283489	CHAMP1	C13orf8 CAMP CHAMP MRD40 ZNF828	protein-coding	13q34	chromosome alignment maintaining phosphoprotein 1	16.6104	16.4802	16.4232	16.3319	16.2951	16.7782	16.6104	16.5679	16.7878	16.681	16.6671	16.7079	16.6104	16.8646	16.4815	16.6086	17.0286	16.447	16.6104	16.0931	16.2008	16.9097	16.6046	16.1437	16.6104	16.6181	16.3819	16.6862	16.9293	16.5924	16.6104	16.4398	16.5619	16.9446	16.6596	16.665	16.6104	16.5081	16.591	16.4336
552	NP_005633.2	NM_005642	NP_005633	6879	TAF7	TAF2F TAFII55	protein-coding	5q31.3	TATA-box binding protein associated factor 7	NA	NA	NA	NA	NA	NA	16.1327	15.993	15.9167	15.7623	16.2199	16.0974	16.1327	15.7116	16.2837	15.9474	16.7064	16.7987	16.1327	15.8489	16.8377	16.6192	16.3245	16.2839	NA	NA	NA	NA	NA	NA	16.1327	16.1834	16.0173	15.9422	16.321	16.0186	16.1327	15.5285	16.1327	16.112
553	XP_011533470.1;NP_065802.1	NM_020751 XM_011535168	NP_065802 XP_011533470	57511	COG6	CDG2L COD2 SHNS	protein-coding	13q14.11	component of oligomeric golgi complex 6	16.9511	16.9509	16.9816	18.1907	16.6203	17.4208	16.9511	16.7756	16.929	16.8425	16.8969	17.1589	16.9511	16.9707	16.8417	16.9937	16.3961	17.5455	16.9511	16.7337	16.949	17.0271	16.9481	16.8485	16.9511	16.6943	16.8811	17.5289	17.1304	17.1654	16.9511	16.9724	16.4022	16.9793	17.2927	16.4076	16.9511	17.207	16.9919	16.7379
554	XP_005269090.1	XM_005269033	XP_005269090	56901	NDUFA4L2	NUOMS	protein-coding	12q13.3	NDUFA4, mitochondrial complex associated like 2	17.3066	17.224	18.0241	15.6685	16.2888	17.4444	17.3066	18.174	17.2112	17.2709	16.1887	16.4164	17.3066	18.1028	15.9835	17.4095	17.0159	15.6556	17.3066	15.3263	17.5364	16.0845	17.2806	15.8313	17.3066	17.5938	16.6132	16.2988	18.0488	17.3348	17.3066	17.2174	17.6743	17.1562	16.5648	16.8222	17.3066	16.9908	17.4639	18.8418
555	NP_037368.1	NM_013236	NP_037368	25814	ATXN10	E46L HUMEEP SCA10	protein-coding	22q13.31	ataxin 10	16.1503	16.2464	15.6423	15.7905	15.7503	16.692	16.1503	16.551	16.0189	17.4809	15.9474	16.1218	16.1503	15.8498	15.6772	16.1117	16.0208	15.7359	16.1503	15.6923	15.5186	16.3028	16.2521	15.6044	16.1503	15.9525	15.9771	16.2657	15.7722	16.1858	16.1503	16.1169	16.0271	16.4571	15.3458	16.4619	16.1503	15.7331	16.1691	16.5217
556	NP_057474.2	NM_016390	NP_057474	51490	SPOUT1	C9orf114 CENP-32 HSPC109	protein-coding	9q34.11	SPOUT domain containing methyltransferase 1	16.8214	16.917	16.4287	17.4284	17.6269	16.8788	16.8214	16.883	16.6975	16.9091	16.5421	16.3218	16.8214	16.4983	16.516	16.8196	16.6032	16.4859	16.8214	16.7192	16.9924	17.1276	16.5931	16.6935	16.8214	16.3974	16.5078	16.8029	16.5302	16.6301	16.8214	16.776	16.8144	16.7155	16.8355	16.8539	16.8214	16.6548	16.7874	16.8746
557	NP_004517.2	NM_004526	NP_004517	4171	MCM2	BM28 CCNL1 CDCL1 D3S3194 DFNA70 MITOTIN cdc19	protein-coding	3q21.3	minichromosome maintenance complex component 2	16.0808	16.0914	15.6507	14.9432	15.0284	16.1383	16.0808	16.5578	16.1201	16.6254	15.6121	15.7901	16.0808	16.4858	15.3459	16.0911	15.739	15.8558	16.0808	15.4672	15.8161	16.6821	16.1302	16.1335	16.0808	16.0316	16.1112	16.626	15.5929	16.1298	16.0808	16.1073	15.5987	16.2376	15.8892	16.2425	16.0808	15.7907	16.0692	16.1438
558	NP_004080.2	NM_004089	NP_004080	1831	TSC22D3	DIP DSIPI GILZ TSC-22R	protein-coding	Xq22.3	TSC22 domain family member 3	16.3416	16.2071	16.6048	17.0489	17.0286	16.8474	16.3416	16.071	16.2884	16.4144	16.8792	16.4873	16.3416	16.6878	17.0031	16.5512	16.4989	16.4636	NA	NA	NA	NA	NA	NA	16.3416	16.4963	16.3775	16.311	16.8749	16.6407	NA	NA	NA	NA	NA	NA	16.3416	16.3753	16.1056	15.7023
559	NP_872423.3;NP_001098539.1;XP_011544126.1	NM_001105069 NM_182617 XM_011545824	NP_001098539 NP_872423 XP_011544126	348158	ACSM2B	ACSM2 HXMA HYST1046	protein-coding	16p12.3	acyl-CoA synthetase medium-chain family member 2B	NA	NA	NA	NA	NA	NA	NA	NA	NA	NA	NA	NA	20.4761	21.1971	20.8772	20.4855	20.7827	21.8758	20.4761	20.3948	20.4752	20.3564	20.2986	19.9172	20.4761	19.834	19.8231	19.8704	19.5933	20.4393	20.4761	20.5034	20.6331	20.5429	19.9259	20.5997	20.4761	20.365	20.5191	20.8905
560	NP_036266.2	NM_012134	NP_036266	25802	LMOD1	1D 64kD D1 SM-LMOD SMLMOD	protein-coding	1q32.1	leiomodin 1	16.5833	16.4468	16.691	17.3885	17.0457	15.996	16.5833	16.5543	16.5665	16.6742	16.5653	17.1295	16.5833	16.995	16.8882	16.6187	16.6753	16.3395	16.5833	16.5079	16.2486	15.8924	16.6521	16.6998	16.5833	16.5796	16.1051	16.1538	16.732	16.6976	16.5833	16.6111	16.5244	16.8379	16.5321	16.4274	16.5833	17.1	16.5096	16.4506
561	XP_011510924.1	XM_011512622	XP_011510924	256076	COL6A5	COL29A1 VWA4	protein-coding	3q22.1	collagen type VI alpha 5 chain	17.0282	17.0465	16.3291	16.2197	16.9301	16.1538	17.0282	16.3461	17.0406	16.995	16.9118	17.5286	17.0282	15.635	17.5573	16.8633	16.046	16.8301	17.0282	17.1379	17.282	16.5937	16.976	18.8709	17.0282	16.6892	17.6456	16.3635	15.8236	17.1266	17.0282	17.0888	16.6912	17.5518	17.155	16.7921	17.0282	16.4706	17.0733	15.5831
562	XP_005249638.1;NP_006399.1	NM_006408 XM_005249581	NP_006399 XP_005249638	10551	AGR2	AG-2 AG2 GOB-4 HAG-2 HEL-S-116 HPC8 PDIA17 XAG-2	protein-coding	7p21.1	anterior gradient 2, protein disulphide isomerase family member	17.1228	17.1248	15.8609	17.5361	16.205	16.8572	17.1228	16.7458	17.1292	18.3985	16.2358	18.6296	17.1228	15.4898	16.5761	17.14	15.5109	18.2782	17.1228	16.2084	16.8961	15.6969	17.0225	18.0968	17.1228	17.9399	16.2896	15.7306	16.9607	17.1669	17.1228	17.1152	15.7919	16.2506	16.895	17.0468	17.1228	16.1573	17.0995	15.6061
563	NP_150243.2	NM_033240	NP_150243	5371	PML	MYL PP8675 RNF71 TRIM19	protein-coding	15q24.1	promyelocytic leukemia	16.7423	16.7858	16.4216	16.2613	16.6464	16.3776	16.7423	16.5968	16.7147	16.3746	16.8667	16.4005	16.7423	16.7292	16.8487	16.7746	16.3184	17.3278	16.7423	16.9422	16.6385	16.4174	16.769	16.6473	16.7423	16.7594	16.7604	16.7479	16.1085	16.6993	16.7423	16.6848	16.7409	16.5299	16.3526	16.7607	16.7423	16.7949	16.7436	16.7415
564	NP_150241.2	NM_033238	NP_150241	5371	PML	MYL PP8675 RNF71 TRIM19	protein-coding	15q24.1	promyelocytic leukemia	16.7996	16.8359	16.5034	16.3084	16.7008	16.455	16.7996	16.7343	16.7997	16.5234	16.973	16.4678	16.7996	16.8412	16.933	16.802	16.3571	17.4182	16.7996	17.0226	16.7053	16.481	16.8311	16.7331	16.7996	16.8507	16.8027	16.7954	16.1789	16.7861	16.7996	16.7498	16.8031	16.6595	16.3778	16.8304	16.7996	16.8231	16.7979	16.8229
565	NP_000012.1;XP_005267921.1;XP_011535273.1;XP_011535274.1;NP_015557.2;XP_005267923.1;XP_011535275.1;XP_011535276.1	NM_000021 NM_007318 XM_005267864 XM_005267866 XM_011536971 XM_011536972 XM_011536973 XM_011536974	NP_000012 NP_015557 XP_005267921 XP_005267923 XP_011535273 XP_011535274 XP_011535275 XP_011535276	5663	PSEN1	AD3 FAD PS-1 PS1 S182	protein-coding	14q24.2	presenilin 1	16.2675	16.1906	16.6406	16.1276	16.2543	16.7092	16.2675	16.0775	16.276	16.3339	16.4826	16.1412	NA	NA	NA	NA	NA	NA	NA	NA	NA	NA	NA	NA	NA	NA	NA	NA	NA	NA	NA	NA	NA	NA	NA	NA	16.2675	16.2129	16.2016	16.2895
566	XP_016882504.1	XM_017027015	XP_016882504	56927	GPR108	LUSTR2	protein-coding	19p13.3	G-protein-coupled receptor 108	16.4867	16.3778	16.3752	16.0242	16.4998	16.2852	16.4867	15.9702	16.3699	16.0624	16.3762	16.688	16.4867	16.3635	16.7508	16.4895	16.4884	17.0014	16.4867	16.7653	16.9337	16.2637	16.4553	16.4053	16.4867	17.0129	16.7711	17.2698	16.5403	16.9855	16.4867	16.5228	16.5488	16.2339	16.0789	16.679	16.4867	16.3514	16.4035	16.0941
567	NP_443121.1	NM_052889	NP_443121	114769	CARD16	COP COP1 PSEUDO-ICE	protein-coding	11q22.3	caspase recruitment domain family member 16	17.1714	17.1794	17.4903	16.5876	17.5606	16.9481	17.1714	17.2629	17.209	16.4563	17.7187	17.2457	17.1714	17.1534	17.434	17.1126	17.4409	17.3316	17.1714	17.3916	17.4542	16.6081	17.1834	17.3597	17.1714	17.4751	17.6291	17.4677	16.3873	17.6121	17.1714	17.085	17.3225	17.2597	16.6923	17.5752	17.1714	17.1372	17.1499	16.9337
568	NP_001244048.1;NP_001214.1;NP_150634.1;NP_001244047.1	NM_001223 NM_001257118 NM_001257119 NM_033292	NP_001214 NP_001244047 NP_001244048 NP_150634	834	CASP1	ICE IL1BC P45	protein-coding	11q22.3	caspase 1	16.4617	16.501	16.5648	16.122	16.7661	16.2166	16.4617	16.5122	16.6439	16.1134	16.9231	16.5014	16.4617	16.5074	16.6811	16.4784	17.0068	16.7833	16.4617	16.6759	16.4993	15.9324	16.5336	16.5775	16.4617	16.6733	16.754	16.7862	16.001	16.6778	16.4617	16.3129	16.4702	16.3302	15.9648	16.6919	16.4617	16.4875	16.4477	16.3565
569	XP_016875281.1;XP_016875279.1;NP_937883.1;XP_016875277.1;XP_016875278.1	NM_198240 XM_017019788 XM_017019789 XM_017019790 XM_017019792	NP_937883 XP_016875277 XP_016875278 XP_016875279 XP_016875281	6249	CLIP1	CLIP CLIP-170 CLIP170 CYLN1 RSN	protein-coding	12q24.31	CAP-Gly domain containing linker protein 1	16.5919	16.7309	16.7706	17.0125	16.7614	16.6434	16.5919	16.6695	16.6382	16.688	16.5181	16.767	16.5919	16.5717	16.5764	16.5675	16.877	16.7817	16.5919	16.2927	16.4502	16.0691	16.6233	16.6166	16.5919	16.7831	16.4446	16.5654	16.6477	16.7544	16.5919	16.5259	16.4308	16.4212	16.4852	16.5269	16.5919	16.6403	16.6242	16.7785
570	NP_000425.1	NM_000434	NP_000425	4758	NEU1	NANH NEU SIAL1	protein-coding	6p21.33	neuraminidase 1	15.9568	16.7946	15.9379	16.574	16.082	16.1582	15.9568	15.5741	15.9527	15.7241	15.8812	16.281	15.9568	16.1812	15.928	16.2117	16.1074	16.0153	15.9568	16.3311	15.6532	15.2734	16.0114	16.0508	15.9568	15.6547	15.4954	15.1404	15.5612	15.875	15.9568	16.15	15.8298	16.1535	16.0113	15.9681	15.9568	16.6058	15.7377	15.7367
571	XP_016857878.1	XM_017002389	XP_016857878	79961	DENND2D	---	protein-coding	1p13.3-p13.2	DENN domain containing 2D	17.2664	17.2198	17.001	17.4644	17.1448	16.8871	17.2664	17.4843	17.2415	17.43	17.5548	17.3642	17.2664	17.3125	17.5691	17.2628	17.4228	17.5884	17.2664	17.5261	16.9016	18.0331	17.4811	17.5015	17.2664	17.057	17.254	17.4917	16.8289	17.3101	17.2664	17.2904	17.4176	17.7837	17.3094	17.0098	17.2664	17.0458	17.3953	17.7127
572	NP_003783.1	NM_003792	NP_003783	8721	EDF1	CFAP280 EDF-1 MBF1	protein-coding	9q34.3	endothelial differentiation related factor 1	17.7267	17.7649	17.4399	17.6991	17.8079	17.8948	17.7267	18.1402	17.7237	17.6113	17.8676	17.4254	17.7267	17.6844	17.8886	17.7055	17.9566	17.7056	17.7267	17.7256	17.6786	18.0885	17.6774	17.581	17.7267	17.4407	17.6521	17.9361	17.2745	17.6662	17.7267	17.7074	17.5695	17.9082	17.4158	17.8143	17.7267	17.5433	17.7189	17.8972
573	NP_001303674.1	NM_001316745	NP_001303674	285025	CCDC141	CAMDI	protein-coding	2q31.2	coiled-coil domain containing 141	19.8034	19.6474	19.5208	19.4007	19.492	19.7191	19.8034	20.1372	20.0138	20.6557	19.2587	20.0795	NA	NA	NA	NA	NA	NA	19.8034	19.661	19.3976	20.0019	19.7835	20.0565	19.8034	19.8882	19.8646	19.605	19.7966	19.878	19.8034	19.7797	19.7588	19.7039	19.5665	20.0351	19.8034	19.6575	19.8772	20.0876
574	XP_011541401.1	XM_011543099	XP_011541401	10468	FST	FS	protein-coding	5q11.2	follistatin	16.4349	16.4367	16.7687	16.4994	16.0792	16.9222	16.4349	15.9692	16.4744	16.005	15.492	15.9657	NA	NA	NA	NA	NA	NA	NA	NA	NA	NA	NA	NA	NA	NA	NA	NA	NA	NA	16.4349	16.6564	16.0325	16.6432	17.8696	16.5835	16.4349	16.6514	16.5036	16.7753
575	NP_001107869.1;NP_065916.2	NM_001114397 NM_020865	NP_001107869 NP_065916	170506	DHX36	DDX36 G4R1 MLEL1 RHAU	protein-coding	3q25.2	DEAH-box helicase 36	15.885	16.0914	15.3793	15.7637	15.3626	16.0666	15.885	16.0461	15.7794	15.8543	15.9783	15.478	15.885	15.5894	15.2662	15.9462	15.6512	15.4498	15.885	15.2947	15.8699	15.964	15.9041	15.5094	15.885	15.9438	16.0494	15.6088	15.7754	15.9717	15.885	15.6238	15.3703	16.1418	15.1451	15.6301	15.885	15.9046	15.9709	15.8449
576	NP_000308.1	NM_000317	NP_000308	5805	PTS	PTPS	protein-coding	11q23.1	6-pyruvoyltetrahydropterin synthase	14.9757	14.8996	14.5805	14.7419	14.0706	14.3363	14.9757	15.214	15.1514	13.8642	14.4196	14.771	14.9757	14.7702	14.582	15.0473	15.035	14.8737	14.9757	16.2452	16.1213	16.7005	15.797	16.0794	14.9757	15.8082	14.6502	14.8932	16.8473	15.7427	NA	NA	NA	NA	NA	NA	14.9757	14.9144	13.7086	14.7613
577	REV__XP_016870654.1	---	---	---	---	---	---	---	---	16.6238	16.6126	16.6147	16.2957	16.3789	17.048	16.6238	16.8162	16.585	17.2005	16.3121	16.5198	16.6238	16.8581	16.3564	16.6203	16.8544	16.6977	16.6238	16.2211	16.3325	16.5648	16.6168	16.4143	16.6238	16.5281	16.5314	16.5785	16.8148	16.6519	16.6238	16.647	16.7611	17.0788	16.8259	16.7134	16.6238	16.2753	16.5977	16.7361
578	XP_011533460.1	XM_011535158	XP_011533460	56163	RNF17	Mmip-2 SPATA23 TDRD4	protein-coding	13q12.12	ring finger protein 17	NA	NA	NA	NA	NA	NA	NA	NA	NA	NA	NA	NA	16.298	16.0057	16.2885	16.3111	15.4347	15.7797	16.298	16.389	16.4289	16.2276	16.4578	16.4526	16.298	15.9876	16.0702	15.9646	15.5607	16.0807	16.298	16.3787	16.7736	16.1444	16.3873	16.167	16.298	16.4927	16.3507	16.1582
579	NP_789845.1	NM_176869	NP_789845	27068	PPA2	HSPC124 SCFAI SCFI SID6-306	protein-coding	4q24	pyrophosphatase (inorganic) 2	16.1723	16.1838	16.1035	16.0438	16.3549	16.3823	16.1723	16.2988	16.2655	17.3418	16.3881	16.1842	16.1723	16.4696	16.3433	16.1489	16.7658	16.5745	16.1723	15.8815	15.7343	16.1623	16.087	16.3908	16.1723	16.2983	15.9981	15.9581	16.2163	16.2694	16.1723	16.1398	16.3741	16.6511	15.6402	16.1809	16.1723	16.0248	16.2736	16.1243
580	XP_011512267.2;XP_005248306.2	XM_005248249 XM_011513965	XP_005248306 XP_011512267	134218	DNAJC21	BMFS3 DNAJA5 GS3 JJJ1	protein-coding	5p13.2	DnaJ heat shock protein family (Hsp40) member C21	16.5944	16.6038	15.7578	18.5527	16.4767	15.9589	16.5944	16.0284	16.5854	16.3395	16.2668	16.3639	16.5944	16.4141	17.1645	16.7359	15.7601	16.2323	16.5944	17.0353	16.7947	16.2685	16.5801	17.3763	16.5944	16.681	16.9262	16.1857	15.8552	16.5916	16.5944	16.6313	16.8504	16.3216	16.2138	16.8712	NA	NA	NA	NA
581	XP_016860013.1	XM_017004524	XP_016860013	57217	TTC7A	GIDID MINAT TTC7	protein-coding	2p21	tetratricopeptide repeat domain 7A	18.1612	18.1765	18.0087	18.1102	17.7097	18.0051	18.1612	18.4686	18.1991	18.1003	17.8858	18.2113	18.1612	18.5104	17.9201	18.152	18.4124	18.0447	18.1612	17.912	17.7701	18.475	18.0555	17.745	18.1612	17.845	18.2649	18.0574	17.876	18.1117	18.1612	18.1843	17.8753	18.1529	17.5463	18.2818	18.1612	17.905	18.2042	18.0632
582	XP_016885671.1;XP_016885672.1	XM_017030182 XM_017030183	XP_016885671 XP_016885672	55083	KIF26B	---	protein-coding	1q44	kinesin family member 26B	16.4498	16.461	16.6109	14.7456	17.0725	16.6404	16.4498	16.9696	16.498	17.2244	17.0757	16.1973	16.4498	16.9878	16.9809	16.462	16.8829	17.5687	16.4498	15.5017	17.0109	16.1954	16.396	16.3362	16.4498	16.7492	16.5998	14.9836	16.8187	16.4924	16.4498	16.1526	15.8393	16.7622	16.5022	16.1121	16.4498	16.3415	16.3972	15.9872
583	REV__XP_016857483.1	---	---	---	---	---	---	---	---	18.6693	18.6745	18.5165	19.2465	18.637	18.5057	18.6693	19.0068	18.8098	19.2615	19.0494	18.703	NA	NA	NA	NA	NA	NA	NA	NA	NA	NA	NA	NA	NA	NA	NA	NA	NA	NA	NA	NA	NA	NA	NA	NA	18.6693	18.8634	18.2814	18.0711
584	NP_060755.1	NM_018285	NP_060755	55272	IMP3	BRMS2 C15orf12 MRPS4	protein-coding	15q24.2	IMP3, U3 small nucleolar ribonucleoprotein	NA	NA	NA	NA	NA	NA	15.536	15.6652	15.4984	15.4286	15.7323	15.5764	NA	NA	NA	NA	NA	NA	15.536	14.6842	15.5833	15.7369	15.1709	15.1241	NA	NA	NA	NA	NA	NA	15.536	15.5783	14.3044	14.2524	14.8582	15.5438	NA	NA	NA	NA
585	XP_005260495.1;NP_002651.2;NP_877963.1	NM_002660 NM_182811 XM_005260438	NP_002651 NP_877963 XP_005260495	5335	PLCG1	NCKAP3 PLC-II PLC1 PLC148 PLCgamma1	protein-coding	20q12	phospholipase C gamma 1	17.13	17.2106	17.1544	17.0484	17.3062	17.2033	17.13	16.858	17.4509	17.236	17.6979	17.0468	17.13	17.2369	17.2196	17.0948	17.3738	17.1507	17.13	17.228	17.1305	17.1465	17.2122	17.1433	17.13	17.3452	17.1785	16.9813	17.1155	17.3112	17.13	16.9964	17.4882	17.201	17.0986	17.3609	17.13	17.024	17.1872	17.1308
586	XP_016875268.1	XM_017019779	XP_016875268	5985	RFC5	RFC36	protein-coding	12q24.23	replication factor C subunit 5	16.0938	16.0066	16.3835	15.658	15.1422	16.0399	16.0938	16.261	16.128	16.0541	15.7367	15.6963	16.0938	15.8562	15.2224	16.0568	15.8926	15.9903	16.0938	15.3965	15.4627	16.8887	16.1712	15.6083	16.0938	16.17	15.8811	16.6721	16.2901	16.0762	16.0938	16.1784	15.9176	16.2453	15.4744	16.5154	16.0938	15.7766	16.1046	16.0786
587	NP_064564.1	NM_020179	NP_064564	56935	SMCO4	C11orf75 FN5	protein-coding	11q21	single-pass membrane protein with coiled-coil domains 4	NA	NA	NA	NA	NA	NA	NA	NA	NA	NA	NA	NA	NA	NA	NA	NA	NA	NA	NA	NA	NA	NA	NA	NA	17.0681	16.5881	17.1911	17.2279	16.8897	17.0726	17.0681	17.0987	17.5117	17.0836	16.3434	17.5293	17.0681	16.9269	17.1472	16.7443
588	NP_001132928.1;XP_005250200.1;XP_016867235.1;XP_016867236.1;XP_016867237.1;NP_777619.1;XP_011514099.1	NM_001139456 NM_174959 XM_005250143 XM_011515797 XM_017011746 XM_017011747 XM_017011748	NP_001132928 NP_777619 XP_005250200 XP_011514099 XP_016867235 XP_016867236 XP_016867237	136306	SVOPL	---	protein-coding	7q34	SVOP like	NA	NA	NA	NA	NA	NA	NA	NA	NA	NA	NA	NA	16.7718	16.3463	16.3818	16.7761	15.3819	16.0386	NA	NA	NA	NA	NA	NA	NA	NA	NA	NA	NA	NA	NA	NA	NA	NA	NA	NA	NA	NA	NA	NA
589	XP_005250363.1;NP_006067.3;XP_016867602.1	NM_006076 XM_005250306 XM_017012113	NP_006067 XP_005250363 XP_016867602	3268	AGFG2	HRBL RABR	protein-coding	7q22.1	ArfGAP with FG repeats 2	18.4458	18.5438	18.6246	19.3408	18.8383	18.5933	18.4458	18.2347	18.3326	18.1662	19.294	18.2984	NA	NA	NA	NA	NA	NA	18.4458	17.9861	17.1939	17.2923	18.4215	18.0208	18.4458	18.2528	18.8317	19.0805	19.3864	18.8943	18.4458	18.359	17.1791	17.9868	18.3763	17.539	18.4458	18.3319	18.4856	17.1914
590	XP_016868876.1;XP_016868883.1	XM_017013387 XM_017013394	XP_016868876 XP_016868883	340390	WDR97	KIAA1875	protein-coding	8q24.3	WD repeat domain 97	18.7142	18.673	19.9176	18.3631	18.0363	19.6844	18.7142	19.0156	18.7302	19.332	17.7133	19.6701	18.7142	18.1783	18.289	18.6187	19.1826	18.1897	18.7142	17.8011	19.2053	17.8299	18.8122	17.5167	NA	NA	NA	NA	NA	NA	18.7142	18.7198	18.17	18.8693	18.9051	18.5259	18.7142	18.9029	18.8802	20.9142
591	XP_016858233.1	XM_017002744	XP_016858233	8880	FUBP1	FBP FUBP hDH-V	protein-coding	1p31.1	far upstream element binding protein 1	17.2298	17.2485	17.237	17.2964	17.0563	17.4326	17.2298	17.1204	17.2928	17.2023	17.266	17.2692	17.2298	17.8149	17.2009	17.2424	17.7757	17.4602	17.2298	17.0028	17.0756	17.4299	17.2143	16.9706	17.2298	17.0551	17.1027	17.1339	16.9731	17.1966	17.2298	17.2643	17.0437	17.3485	16.9772	17.5613	17.2298	17.2226	17.3133	17.1781
592	XP_016858228.1;XP_011540693.1;XP_016858229.1	XM_011542391 XM_017002739 XM_017002740	XP_011540693 XP_016858228 XP_016858229	8880	FUBP1	FBP FUBP hDH-V	protein-coding	1p31.1	far upstream element binding protein 1	17.3727	17.3563	17.4107	17.4355	17.1675	17.5893	17.3727	17.315	17.4007	17.3879	17.4629	17.4678	17.3727	18.0008	17.3705	17.3986	17.9373	17.5993	17.3727	17.1431	17.2199	17.61	17.3671	17.0835	17.3727	17.1969	17.2324	17.2703	17.0851	17.309	17.3727	17.3726	17.1771	17.4692	17.0986	17.7033	17.3727	17.3293	17.4478	17.3459
593	XP_016877097.1;NP_891977.1;NP_489479.1;XP_016877095.1;NP_892114.1	NM_058240 NM_182932 NM_183002 XM_017021606 XM_017021608	NP_489479 NP_891977 NP_892114 XP_016877095 XP_016877097	6547	SLC8A3	NCX3	protein-coding	14q24.2	solute carrier family 8 member A3	18.4714	18.3525	18.242	19.3961	20.2032	18.4432	18.4714	18.1324	18.4571	19.0189	17.4522	17.7821	18.4714	18.479	17.325	18.5479	18.712	18.2263	18.4714	18.8825	16.8598	18.9491	18.4646	18.5743	NA	NA	NA	NA	NA	NA	18.4714	18.3922	18.6512	19.0312	18.2452	17.8948	18.4714	18.2848	18.5757	18.7811
594	XP_016875445.1;NP_006292.3;NP_001180440.1;XP_005269195.1;XP_006719651.1;XP_011537027.1	NM_001193511 NM_006301 XM_005269138 XM_006719588 XM_011538725 XM_017019956	NP_001180440 NP_006292 XP_005269195 XP_006719651 XP_011537027 XP_016875445	7786	MAP3K12	DLK MEKK12 MUK ZPK ZPKP1	protein-coding	12q13.13	mitogen-activated protein kinase kinase kinase 12	17.4202	17.3693	16.6676	17.7385	17.6428	15.8082	17.4202	17.6265	17.4977	17.8837	18.6745	18.567	17.4202	18.1159	18.396	17.4555	17.7273	17.9404	17.4202	17.6334	17.0566	17.3007	17.3862	18.0338	17.4202	17.0849	17.1984	16.1789	16.6608	17.5281	17.4202	17.4062	17.1168	18.6677	16.6486	16.9872	17.4202	18.0576	17.6415	15.9874
595	NP_060091.1	NM_017621	NP_060091	54784	ALKBH4	ABH4	protein-coding	7q22.1	alkB homolog 4, lysine demethylase	NA	NA	NA	NA	NA	NA	NA	NA	NA	NA	NA	NA	NA	NA	NA	NA	NA	NA	NA	NA	NA	NA	NA	NA	NA	NA	NA	NA	NA	NA	15.9864	16.1191	16.2653	15.7993	16.0751	16.2174	NA	NA	NA	NA
596	NP_056271.3	NM_015456	NP_056271	25920	NELFB	COBRA1 NELF-B	protein-coding	9q34.3	negative elongation factor complex member B	16.9462	16.8617	16.5463	16.6369	16.638	16.7279	16.9462	16.9766	16.8479	16.8203	16.4235	16.5265	16.9462	16.7012	16.6939	17.0083	17.3375	17.03	16.9462	16.7186	17.1606	17.1843	16.9281	16.6572	16.9462	16.9889	16.9534	17.3414	16.9794	16.9853	16.9462	16.9331	16.7856	16.992	16.7229	16.982	16.9462	16.6737	16.9083	16.8964
597	NP_001111.3;NP_001139541.1	NM_001120 NM_001146069	NP_001111 NP_001139541	10227	MFSD10	TETRAN TETTRAN	protein-coding	4p16.3	major facilitator superfamily domain containing 10	16.9186	16.8544	16.9924	16.116	16.2711	17.0594	16.9186	16.4063	16.6433	16.7016	16.4252	16.8762	16.9186	17.1416	17.0056	17.0542	16.8017	17.0179	16.9186	16.9516	16.9406	17.3098	16.8845	16.7681	16.9186	16.6809	16.7428	16.292	15.9599	17.0189	16.9186	16.8887	17.1239	16.6682	17.3494	16.98	16.9186	17.0622	16.9915	16.7925
598	NP_002782.1	NM_002791	NP_002782	5687	PSMA6	IOTA PROS27 p27K	protein-coding	14q13.2	proteasome subunit alpha 6	16.4805	16.3769	16.547	16.2287	16.5142	16.4914	16.4805	16.5691	16.4985	16.4918	16.4452	16.4648	16.4805	16.4434	16.3601	16.5207	16.3501	16.5169	16.4805	16.5731	15.9554	16.5429	16.4041	16.3812	16.4805	16.3688	16.4724	16.4602	16.4685	16.4484	16.4805	16.5177	16.5601	16.4226	16.6132	16.5541	16.4805	16.475	16.4801	16.6885
599	NP_001135766.1;NP_001135767.1;NP_001135768.1;NP_055902.1;XP_005266370.1;XP_005266371.1;XP_005266372.1;XP_005266374.1;XP_011533314.1	NM_001142294 NM_001142295 NM_001142296 NM_015087 XM_005266313 XM_005266314 XM_005266315 XM_005266317 XM_011535012	NP_001135766 NP_001135767 NP_001135768 NP_055902 XP_005266370 XP_005266371 XP_005266372 XP_005266374 XP_011533314	23111	SPG20	SPARTIN TAHCCP1	protein-coding	13q13.3	spastic paraplegia 20 (Troyer syndrome)	18.8149	18.8093	18.3174	19.0523	18.4521	19.054	18.8149	19.3376	18.8628	18.3794	19.3652	18.7982	18.8149	19.4881	18.9867	18.7551	19.3971	19.3302	18.8149	18.7806	16.9083	18.3951	18.669	18.6066	18.8149	18.5737	18.7265	18.2938	18.6075	18.916	18.8149	18.769	18.9225	19.6428	18.5319	18.3862	18.8149	18.6059	18.7891	18.6381
600	NP_003923.2	NM_003932	NP_003923	6767	ST13	AAG2 FAM10A1 FAM10A4 HIP HOP HSPABP HSPABP1 P48 PRO0786 SNC6	protein-coding	22q13.2	ST13, Hsp70 interacting protein	17.4053	17.3837	17.1427	17.1715	17.0277	17.7438	17.4053	17.6852	17.3957	18.455	17.0233	17.4284	17.4053	17.1953	16.8774	17.3859	17.8201	17.2791	17.4053	16.7777	16.9089	17.2843	17.3209	17.0035	17.4053	17.0976	16.9817	17.2908	17.2366	17.3588	17.4053	17.3563	17.8707	17.631	16.8112	17.4853	17.4053	17.3667	17.398	17.6228
601	XP_016857449.1;XP_016857450.1	XM_017001960 XM_017001961	XP_016857449 XP_016857450	5906	RAP1A	C21KG G-22K KREV-1 KREV1 RAP1 SMGP21	protein-coding	1p13.2	RAP1A, member of RAS oncogene family	17.039	17.2483	17.1441	17.1082	17.5216	16.8226	17.039	16.9557	16.9984	16.7934	17.2118	17.1598	17.039	17.1409	17.3714	16.9738	16.9709	17.1274	17.039	17.3983	17.2412	16.8364	17.0464	17.316	17.039	17.3013	17.3198	17.2914	17.2515	17.2054	17.039	16.8711	17.1052	17.0688	16.9527	16.8299	17.039	17.359	16.9744	16.8278
602	NP_001010942.1;NP_056461.1	NM_001010942 NM_015646	NP_001010942 NP_056461	5908	RAP1B	K-REV RAL1B	protein-coding	12q15	RAP1B, member of RAS oncogene family	17.0554	17.2027	17.162	16.9055	17.46	16.947	17.0554	17.0599	17.0164	16.8824	17.1763	16.9964	17.0554	17.0892	17.1958	17.0296	16.8869	17.1685	17.0554	17.284	17.0309	16.7736	16.9342	17.1168	17.0554	17.2569	17.2496	17.2811	17.1561	17.2003	17.0554	17.0213	17.3471	17.1268	16.9563	17.0106	17.0554	17.3135	17.03	17.0093
603	NP_002877.2	NM_002886	NP_002877	5912	RAP2B	---	protein-coding	3q25.2	RAP2B, member of RAS oncogene family	15.7416	15.8456	15.8941	15.3475	16.0411	15.4647	15.7416	15.7464	15.7915	15.2585	15.9304	15.2896	15.7416	15.7666	15.9712	15.7776	15.6609	15.6594	15.7416	15.9837	15.8577	15.1296	15.7113	16.3036	15.7416	15.6878	15.6418	15.5998	15.6579	15.6609	15.7416	15.8784	15.7139	16.4738	16.4952	16.0433	15.7416	15.822	15.8929	15.4878
604	NP_066361.1	NM_021033	NP_066361	5911	RAP2A	K-REV KREV RAP2 RbBP-30	protein-coding	13q32.1	RAP2A, member of RAS oncogene family	16.0562	16.0629	16.262	15.8879	16.2212	15.8604	16.0562	16.3143	16.1982	15.8814	16.1763	15.8013	16.0562	16.0247	16.2571	15.9463	15.9499	15.942	16.0562	16.1485	16.1312	15.9015	16.0541	16.4584	16.0562	16.0891	15.9382	16.1471	16.2165	16.1252	16.0562	16.1299	16.1021	16.5296	16.5326	16.1618	16.0562	16.144	16.1186	16.0054
605	NP_112420.1;XP_005268883.1	NM_031157 XM_005268826	NP_112420 XP_005268883	3178	HNRNPA1	ALS19 ALS20 HNRPA1 HNRPA1L3 IBMPFD3 UP-1 hnRNP-A1	protein-coding	12q13.13	heterogeneous nuclear ribonucleoprotein A1	16.8398	16.8701	16.6603	16.6617	16.5871	17.2061	16.8398	17.1633	16.8834	17.0142	16.7997	16.934	16.8398	17.3332	16.7555	16.8342	17.415	16.8766	16.8398	16.5645	16.7037	17.2854	16.7513	16.7137	16.8398	17.233	17.0693	16.961	17.0187	16.9405	16.8398	16.8922	16.8375	16.9507	16.6431	16.8909	16.8398	16.7063	16.8404	16.81
606	NP_036457.1;XP_011526998.1	NM_012325 XM_011528696	NP_036457 XP_011526998	22919	MAPRE1	EB1	protein-coding	20q11.21	microtubule associated protein RP/EB family member 1	16.6509	16.632	16.7118	16.4747	16.4628	16.8208	16.6509	16.2082	16.6816	16.6043	16.6082	16.6872	16.6509	16.9976	16.4176	16.6104	16.9037	16.7167	16.6509	16.6832	15.9816	16.6158	16.5946	16.3248	16.6509	16.542	16.5008	16.3984	16.4343	16.7548	16.6509	16.6887	16.7263	17.0009	16.7418	16.2688	16.6509	16.8326	16.5475	16.4652
607	NP_001137290.1;NP_002566.1	NM_001143818 NM_002575	NP_001137290 NP_002566	5055	SERPINB2	HsT1201 PAI PAI-2 PAI2 PLANH2	protein-coding	18q21.33-q22.1	serpin family B member 2	17.396	17.5247	17.0355	17.6739	17.7968	17.7173	17.396	17.2682	17.4292	17.0654	17.4347	18.1971	17.396	15.8131	17.0585	17.2383	17.0615	16.9198	17.396	16.8134	16.7485	16.5396	17.5175	17.8593	17.396	17.4671	17.6088	18.2553	16.422	17.5035	17.396	17.3781	15.983	18.3154	16.6393	17.4201	17.396	16.7205	17.3332	16.2958
608	NP_003269.2	NM_003278	NP_003269	7123	CLEC3B	TN TNA	protein-coding	3p21.31	C-type lectin domain family 3 member B	17.0391	17.0581	16.9133	17.4569	17.5454	17.3937	17.0391	16.2389	17.2282	17.3525	17.7813	17.6414	17.0391	17.3738	17.2081	17.0017	16.5787	16.9314	17.0391	17.1373	15.8703	16.5533	17.0726	16.3853	17.0391	16.3646	16.7888	16.064	16.9655	16.8293	17.0391	17.183	17.6726	16.9718	17.0109	16.883	17.0391	17.5547	17.0082	16.5989
609	XP_011522098.1;XP_011507026.1	XM_011508724 XM_011523796	XP_011507026 XP_011522098	107983988	LOC107983988	---	protein-coding	17p13.1	proteoglycan 4-like	NA	NA	NA	NA	NA	NA	NA	NA	NA	NA	NA	NA	17.9866	17.5367	18.2351	17.8758	17.7809	17.9181	17.9866	17.3608	18.4694	17.5174	17.9731	18.2923	NA	NA	NA	NA	NA	NA	17.9866	17.8682	17.6102	17.6335	17.7556	17.6764	17.9866	17.7884	17.9547	17.3317
610	NP_056210.1;XP_005250310.1	NM_015395 XM_005250253	NP_056210 XP_005250310	25851	TECPR1	---	protein-coding	7q21.3	tectonin beta-propeller repeat containing 1	18.1403	18.1904	18.4059	17.845	17.7139	17.9577	18.1403	18.585	18.0569	17.9332	17.7943	18.1533	18.1403	18.2764	18.1919	18.2071	18.1451	18.4609	18.1403	17.8876	18.3401	18.2155	18.1515	17.9136	18.1403	17.9111	17.8012	17.9897	18.2523	18.1649	18.1403	18.0286	18.2919	18.1075	18.8112	18.1756	18.1403	18.1271	18.1884	18.1291
611	NP_003932.3	NM_003941	NP_003932	8976	WASL	N-WASP NWASP WASPB	protein-coding	7q31.32	Wiskott-Aldrich syndrome like	16.5176	16.626	16.3224	16.1672	16.2597	16.48	16.5176	16.348	16.4265	16.5444	16.1305	16.2012	16.5176	16.1303	16.5049	16.5118	16.8186	16.4554	16.5176	16.0822	16.4777	16.2024	16.5191	16.3317	16.5176	16.4332	16.2962	16.2092	16.048	16.4145	16.5176	16.5792	16.4511	16.487	16.4951	16.3814	16.5176	16.5754	16.6266	16.7284
612	NP_055240.2	NM_014425	NP_055240	27130	INVS	INV NPH2 NPHP2	protein-coding	9q31.1	inversin	NA	NA	NA	NA	NA	NA	NA	NA	NA	NA	NA	NA	18.5217	19.1887	18.3161	18.3746	19.2458	18.2722	18.5217	19.0357	17.0519	18.6909	18.4766	18.2017	18.5217	19.2695	18.9445	19.1252	17.9337	18.7602	NA	NA	NA	NA	NA	NA	18.5217	18.2473	18.5572	18.0968
613	NP_065098.1	NM_020365	NP_065098	8891	EIF2B3	EIF-2B EIF2Bgamma	protein-coding	1p34.1	eukaryotic translation initiation factor 2B subunit gamma	17.0977	17.102	16.8835	17.2952	16.9624	16.998	17.0977	17.1019	17.1125	17.4419	17.1677	17.2402	17.0977	16.8173	17.0153	17.0288	16.8605	16.8766	17.0977	17.1662	17.1596	17.1774	17.0669	17.115	17.0977	17.1328	17.1467	16.8646	17.2288	17	17.0977	17.1207	17.2494	16.9226	17.0775	17.1629	17.0977	17.2334	16.9456	17.1093
614	NP_054779.1	NM_014060	NP_054779	28985	MCTS1	MCT-1 MCT1	protein-coding	Xq24	MCTS1, re-initiation and release factor	16.4998	16.3729	16.8211	16.4569	16.2905	16.4775	16.4998	16.597	16.477	16.8473	16.2995	16.3304	16.4998	17.0274	16.1012	16.5347	16.3682	16.4677	16.4998	16.3486	16.5183	16.6739	16.6518	16.46	16.4998	16.4181	16.2253	16.4158	16.4882	16.3984	16.4998	16.5719	16.6772	16.5858	16.301	16.4497	16.4998	16.4455	16.6111	16.6051
615	XP_016877742.1;NP_001012338.1	NM_001012338 XM_017022253	NP_001012338 XP_016877742	4916	NTRK3	GP145-TrkC TRKC gp145(trkC)	protein-coding	15q25.3	neurotrophic receptor tyrosine kinase 3	16.7197	16.6484	16.2434	15.7435	16.4151	16.5499	16.7197	17.3299	16.7126	16.1849	16.5595	16.6897	16.7197	16.023	17.2912	16.7471	15.8814	16.6685	NA	NA	NA	NA	NA	NA	16.7197	16.6972	16.4261	16.4317	15.8041	16.6351	16.7197	16.4815	15.1891	13.3756	15.1402	17.1159	16.7197	17.4582	16.5397	16.1073
616	REV__NP_002207.2	---	---	---	---	---	---	---	---	21.0392	21.0032	20.8021	21.5861	21.1307	20.849	21.0392	21.2406	20.9945	20.9988	21.0281	21.1742	NA	NA	NA	NA	NA	NA	21.0392	21.528	19.4109	21.4035	20.7831	21.0858	21.0392	20.9513	21.0347	21.0731	20.9469	21.1235	21.0392	20.9362	21.3297	21.3207	20.2254	20.485	21.0392	20.7065	21.0109	21.6434
617	REV__XP_016857673.1	---	---	---	---	---	---	---	---	18.369	18.6194	18.7375	18.2927	18.9508	18.5739	18.369	19.1755	18.4105	18.8503	18.7082	18.5717	18.369	17.3742	19.3372	18.488	17.6495	18.7762	18.369	19.1323	18.2401	18.5372	18.4203	18.5386	18.369	18.5226	18.4806	18.4656	18.0999	18.2727	NA	NA	NA	NA	NA	NA	18.369	18.4694	18.3073	18.3668
618	XP_016863124.1;NP_001244967.1;NP_001244968.1;NP_005832.1;NP_955359.1;XP_005262743.1	NM_001258038 NM_001258039 NM_005841 NM_199327 XM_005262686 XM_017007635	NP_001244967 NP_001244968 NP_005832 NP_955359 XP_005262743 XP_016863124	10252	SPRY1	hSPRY1	protein-coding	4q28.1	sprouty RTK signaling antagonist 1	17.0645	17.0265	17.1105	16.7615	16.8332	17.1184	NA	NA	NA	NA	NA	NA	17.0645	14.6888	16.9282	16.5959	15.8564	16.8235	NA	NA	NA	NA	NA	NA	NA	NA	NA	NA	NA	NA	17.0645	17.2724	17.4041	16.8565	16.452	17.3334	NA	NA	NA	NA
619	NP_005312.1	NM_005321	NP_005312	3008	HIST1H1E	H1.4 H1E H1F4 H1s-4 dJ221C16.5	protein-coding	6p22.2	histone cluster 1 H1 family member e	18.1922	18.2154	17.4274	18.3922	18.3854	17.4113	18.1922	18.137	18.2105	17.6167	18.9582	18.0523	18.1922	17.7667	18.4594	18.1607	18.1552	18.1272	18.1922	18.4839	17.8628	17.8746	18.13	18.0089	18.1922	18.2675	18.3127	18.2791	17.9171	18.1486	18.1922	18.2038	17.9859	18.4528	17.282	17.9964	18.1922	18.4001	18.1601	18.1081
620	NP_005310.1	NM_005319	NP_005310	3006	HIST1H1C	H1.2 H1C H1F2 H1s-1	protein-coding	6p22.2	histone cluster 1 H1 family member c	18.286	18.3048	17.5748	18.3867	18.5749	17.5783	18.286	18.3006	18.3064	17.6726	19.1292	18.1889	18.286	17.8158	18.5989	18.2687	18.1544	18.2284	18.286	18.5723	18.0894	17.9202	18.2225	18.1894	18.286	18.37	18.392	18.3308	17.9485	18.2335	18.286	18.3006	18.0526	18.5058	17.3776	18.0626	18.286	18.4524	18.2549	18.238
621	NP_001347.3;NP_001180345.1	NM_001193416 NM_001356	NP_001180345 NP_001347	1654	DDX3X	CAP-Rf DBX DDX14 DDX3 HLP2 MRX102	protein-coding	Xp11.4	DEAD-box helicase 3, X-linked	16.8192	16.9355	16.9899	16.7838	16.7973	16.9888	16.8192	16.9438	16.8254	16.5664	16.7031	16.6622	16.8192	16.61	16.5764	16.7736	16.8362	16.8656	16.8192	16.7713	16.2643	16.9622	16.8379	16.8165	16.8192	16.8536	16.8373	16.7998	16.724	16.8688	16.8192	16.8536	16.8099	16.8701	16.7083	17.0504	16.8192	16.8138	16.8699	16.896
622	NP_694551.1;XP_011522740.1	NM_153006 XM_011524438	NP_694551 XP_011522740	162417	NAGS	AGAS ARGA	protein-coding	17q21.31	N-acetylglutamate synthase	NA	NA	NA	NA	NA	NA	NA	NA	NA	NA	NA	NA	NA	NA	NA	NA	NA	NA	NA	NA	NA	NA	NA	NA	NA	NA	NA	NA	NA	NA	NA	NA	NA	NA	NA	NA	NA	NA	NA	NA
623	XP_016875394.1;XP_016875395.1;XP_005269169.1;XP_016875396.1;XP_016875397.1;NP_000447.2;NP_001027558.1;NP_001027559.1	NM_000456 NM_001032386 NM_001032387 XM_005269112 XM_017019905 XM_017019906 XM_017019907 XM_017019908	NP_000447 NP_001027558 NP_001027559 XP_005269169 XP_016875394 XP_016875395 XP_016875396 XP_016875397	6821	SUOX	---	protein-coding	12q13.2	sulfite oxidase	16.7472	16.9059	17.2095	16.9236	16.9064	16.4678	NA	NA	NA	NA	NA	NA	16.7472	17.0096	17.4109	16.9918	17.4164	17.2585	16.7472	17.1782	16.7121	16.691	16.916	17.2715	16.7472	16.788	16.6965	16.4182	16.3957	16.7609	16.7472	16.7082	16.8589	16.7229	16.6939	16.7706	NA	NA	NA	NA
624	NP_001013424.1;XP_016868244.1;XP_016868245.1;XP_016868246.1;NP_004903.2;NP_919437.1;NP_919438.1;NP_919436.1;XP_005250717.1;XP_005250719.1;XP_005250722.1;XP_005250723.1;XP_005250724.1;XP_005250725.1;XP_005250726.1;XP_006716224.1;XP_006716225.1;XP_006716226.1;XP_011514953.1;XP_011514955.1;XP_011514956.1;XP_011514957.1;XP_011514958.1;XP_011514959.1;XP_011514960.1;XP_011514961.1;XP_011514962.1;XP_011…	NM_001013406 NM_004912 NM_194454 NM_194455 NM_194456 XM_005250660 XM_005250662 XM_005250665 XM_005250666 XM_005250667 XM_005250668 XM_005250669 XM_006716161 XM_006716162 XM_006716163 XM_011516651 XM_011516653 XM_011516654 XM_011516655 XM_011516656 XM_011516657 XM_011516658 XM_011516659 XM_011516660 XM_011516661 XM_017012755 XM_017012756 XM_017012757	NP_001013424 NP_004903 NP_919436 NP_919437 NP_919438 XP_005250717 XP_005250719 XP_005250722 XP_005250723 XP_005250724 XP_005250725 XP_005250726 XP_006716224 XP_006716225 XP_006716226 XP_011514953 XP_011514955 XP_011514956 XP_011514957 XP_011514958 XP_011514959 XP_011514960 XP_011514961 XP_011514962 XP_011514963 XP_016868244 XP_016868245 XP_016868246	889	KRIT1	CAM CCM1	protein-coding	7q21.2	KRIT1, ankyrin repeat containing	NA	NA	NA	NA	NA	NA	16.2881	15.636	16.3406	15.9687	16.8696	16.3934	NA	NA	NA	NA	NA	NA	NA	NA	NA	NA	NA	NA	16.2881	15.7456	15.6193	15.8261	15.9043	15.4757	NA	NA	NA	NA	NA	NA	16.2881	16.3444	18.2229	18.0396
625	NP_001308656.1;NP_001308657.1	NM_001321727 NM_001321728	NP_001308656 NP_001308657	27429	HTRA2	MGCA8 OMI PARK13 PRSS25	protein-coding	2p13.1	HtrA serine peptidase 2	15.9558	15.9769	15.6427	15.9017	16.1193	14.7874	15.9558	15.3328	16.1502	15.0503	16.076	15.9521	15.9558	16.4345	15.5279	15.9532	15.8063	15.4443	15.9558	15.7128	16.0744	15.8446	15.8493	15.8914	15.9558	15.5489	15.6311	15.5097	15.6589	15.7345	15.9558	15.9818	16.0344	15.9142	16.2986	15.4069	15.9558	15.8161	15.8655	15.6825
626	NP_115520.2	NM_032144	NP_115520	84084	RAB6C	WTH3	protein-coding	2q21.1	RAB6C, member RAS oncogene family	17.4001	17.3463	17.631	16.7985	17.1202	16.9015	17.4001	17.1285	17.3605	17.4811	17.004	17.2117	17.4001	17.3448	17.114	17.4824	17.0968	16.9829	17.4001	17.4504	17.7476	17.6368	17.5697	17.5012	17.4001	17.4464	17.1766	16.8335	17.6086	17.2408	17.4001	17.3942	17.9519	18.0454	17.9331	17.4943	17.4001	17.5077	17.3853	17.0439
627	XP_011511195.1	XM_011512893	XP_011511195	51560	RAB6B	---	protein-coding	3q22.1	RAB6B, member RAS oncogene family	16.537	16.4945	16.6751	16.0795	16.3555	16.292	16.537	16.6551	16.4926	16.6711	16.187	16.5229	16.537	16.519	16.2226	16.5076	16.2871	16.0395	16.537	16.3853	16.7079	16.5923	16.5728	16.5004	16.537	16.5997	16.1835	16.2217	16.6703	16.4813	16.537	16.5604	16.5059	17.9213	16.8009	16.4168	16.537	16.58	16.5513	16.0757
628	NP_000573.1	NM_000582	NP_000573	6696	SPP1	BNSP BSPI ETA-1 OPN	protein-coding	4q22.1	secreted phosphoprotein 1	15.6882	15.6282	15.3938	14.7812	15.0045	16.6213	15.6882	16.0417	15.907	14.7015	15.2241	15.02	15.6882	14.3943	13.6707	15.6369	15.1661	13.8625	15.6882	14.0501	14.9554	15.8046	15.6433	15.0948	15.6882	14.2296	14.5501	15.0828	14.55	15.8859	15.6882	15.7143	15.5586	15.2452	15.9761	14.9267	15.6882	14.587	15.6478	14.7726
629	NP_036377.1	NM_012245	NP_036377	22938	SNW1	Bx42 NCOA-62 PRPF45 Prp45 SKIIP SKIP	protein-coding	14q24.3	SNW domain containing 1	16.6506	16.6491	16.4976	16.3911	16.3639	16.9755	16.6506	16.6878	16.7071	16.8164	16.4507	16.5892	16.6506	16.7178	16.5759	16.6196	16.9835	16.7928	16.6506	16.2436	16.5784	16.7229	16.6581	16.3885	16.6506	16.8921	16.7775	16.5928	17.1229	16.8251	16.6506	16.6239	16.4876	16.4779	16.3661	16.8025	16.6506	16.5361	16.6248	16.6772
630	NP_004406.2	NM_004415	NP_004406	1832	DSP	DCWHKTA DP	protein-coding	6p24.3	desmoplakin	17.2994	17.2982	18.297	18.2224	16.1722	17.2045	17.2994	17.493	17.2856	17.7429	15.874	16.3803	17.2994	16.6626	16.4802	17.2371	19.5693	16.3336	17.2994	15.2847	16.5706	17.1004	17.283	16.7689	17.2994	16.8831	16.4775	17.6541	15.7998	17.2999	17.2994	17.2959	16.7212	18.5573	17.4376	17.4773	17.2994	16.8536	17.3191	17.6691
631	NP_001310446.1;NP_006735.2	NM_001323517 NM_006744	NP_001310446 NP_006735	5950	RBP4	MCOPCB10 RDCCAS	protein-coding	10q23.33	retinol binding protein 4	17.1801	17.1216	16.7703	17.5835	18.1078	17.088	17.1801	16.4871	17.0288	17.1705	17.645	17.1269	17.1801	17.2072	17.0521	17.0404	16.7132	16.8394	17.1801	17.838	16.7325	16.8331	17.1576	17.841	17.1801	17.5355	17.2371	16.9481	17.9669	17.3653	17.1801	17.2057	17.4058	17.1095	17.509	17.1705	17.1801	17.1598	17.1492	16.6391
632	NP_003281.1	NM_003290	NP_003281	7171	TPM4	HEL-S-108	protein-coding	19p13.12-p13.11	tropomyosin 4	17.4253	17.4509	17.8582	17.211	17.4725	17.6702	17.4253	17.3134	17.4194	16.9461	17.4883	17.6091	17.4253	17.5602	17.6449	17.3805	17.7421	17.33	17.4253	17.6467	17.0571	17.0577	17.4657	17.2887	17.4253	17.3659	17.0916	17.3358	17.2352	17.5988	17.4253	17.3796	17.3809	17.242	17.5407	17.1357	17.4253	17.9234	17.4164	17.7829
633	XP_011521390.1;XP_011521389.1	XM_011523087 XM_011523088	XP_011521389 XP_011521390	4597	MVD	FP17780 MDDase MPD POROK7	protein-coding	16q24.2	mevalonate diphosphate decarboxylase	17.0654	17.119	17.3084	17.3762	17.1282	17.0254	17.0654	17.0465	17.1925	16.8907	17.0161	18.1618	17.0654	17.0989	16.8911	17.2773	17.0987	17.1202	17.0654	16.9102	16.7413	17.4372	17.1001	16.8622	17.0654	17.3711	17.3783	17.1975	17.9048	17.2838	17.0654	17.1203	16.7082	16.9533	17.0034	16.8086	17.0654	16.9263	17.0952	17.4655
634	NP_055146.1	NM_014331	NP_055146	23657	SLC7A11	CCBR1 xCT	protein-coding	4q28.3	solute carrier family 7 member 11	NA	NA	NA	NA	NA	NA	NA	NA	NA	NA	NA	NA	NA	NA	NA	NA	NA	NA	17.2376	16.5723	17.6569	17.7709	17.2687	17.0623	NA	NA	NA	NA	NA	NA	NA	NA	NA	NA	NA	NA	NA	NA	NA	NA
636	XP_016879247.1;XP_016879248.1;XP_006721159.1;NP_114427.1;NP_001135920.1;NP_001135923.1;NP_001135921.1	NM_001142448 NM_001142449 NM_001142451 NM_032038 XM_006721096 XM_017023758 XM_017023759	NP_001135920 NP_001135921 NP_001135923 NP_114427 XP_006721159 XP_016879247 XP_016879248	83985	SPNS1	HSpin1 LAT PP2030 SPIN1 SPINL nrs	protein-coding	16p11.2	sphingolipid transporter 1 (putative)	14.953	14.4337	14.6863	14.7533	13.8483	14.3045	14.953	15.2597	16.0984	13.7817	15.3189	16.3775	14.953	15.2332	15.2333	14.7886	15.4761	14.4674	14.953	15.6663	14.9078	14.9462	15.162	15.359	14.953	15.0119	15.0899	14.4561	15.0812	14.6077	14.953	15.2775	16.5079	16.569	15.3002	14.719	14.953	15.0538	14.9944	14.2327
637	XP_016861511.1;XP_016861512.1;XP_016861513.1;NP_001137854.1;XP_006713136.1;XP_016861514.1;NP_055999.2	NM_001144382 NM_015184 XM_006713073 XM_017006022 XM_017006023 XM_017006024 XM_017006025	NP_001137854 NP_055999 XP_006713136 XP_016861511 XP_016861512 XP_016861513 XP_016861514	23228	PLCL2	PLCE2	protein-coding	3p24.3	phospholipase C like 2	NA	NA	NA	NA	NA	NA	NA	NA	NA	NA	NA	NA	19.0273	18.7878	19.3414	18.9934	18.7324	19.1162	19.0273	18.6143	20.1141	19.4065	19.1192	18.6493	19.0273	19.2145	19.0731	18.9972	19.6178	19.0484	19.0273	19.0841	19.9776	18.6006	18.2867	18.8971	NA	NA	NA	NA
638	XP_011536807.1;XP_011536806.1	XM_011538504 XM_011538505	XP_011536806 XP_011536807	5501	PPP1CC	PP-1G PP1C PPP1G	protein-coding	12q24.11	protein phosphatase 1 catalytic subunit gamma	15.8259	15.8263	15.848	15.313	15.726	15.6438	15.8259	15.7209	15.912	15.937	15.9506	16.133	15.8259	16.0154	15.5575	15.8992	16.2877	15.9674	15.8259	16.0375	15.4147	16.0459	15.7944	15.6811	15.8259	15.7856	15.723	15.5592	15.6291	15.8293	15.8259	15.8968	16.0371	16	16.1499	16.0597	15.8259	15.8877	15.8142	15.9083
639	NP_110442.1	NM_030815	NP_110442	81572	PDRG1	C20orf126 PDRG	protein-coding	20q11.21	p53 and DNA damage regulated 1	NA	NA	NA	NA	NA	NA	15.441	15.1828	15.1505	15.2119	15.6369	15.8532	15.441	16.1417	14.9349	15.0418	14.8677	15.0362	15.441	14.3283	16.3037	15.471	15.1275	15.2648	15.441	15.7253	15.4945	15.9973	16.4616	15.5313	15.441	15.1072	15.653	15.1712	14.7677	15.9875	NA	NA	NA	NA
640	NP_002600.1;XP_011535960.1;XP_011535961.1;XP_005268521.1	NM_002609 XM_005268464 XM_011537658 XM_011537659	NP_002600 XP_005268521 XP_011535960 XP_011535961	5159	PDGFRB	CD140B IBGC4 IMF1 JTK12 KOGS PDGFR PDGFR-1 PDGFR1 PENTT	protein-coding	5q32	platelet derived growth factor receptor beta	16.0983	16.2394	16.0803	15.9424	16.2248	16.2906	16.0983	16.2189	16.1111	16.054	16.3299	16.2455	16.0983	16.0371	16.3196	16.1476	16.0438	15.8847	16.0983	16.3056	16.3742	16.1793	16.1787	16.4583	16.0983	16.2239	16.1256	15.1442	16.2377	16.3372	16.0983	16.1111	15.5606	16.0713	15.9017	16.2085	16.0983	16.1354	16.1947	15.8159
641	REV__NP_060549.4	---	---	---	---	---	---	---	---	15.9886	16.0093	15.4461	17.756	15.4093	14.6619	15.9886	16.3629	16.3974	16.3612	16.5981	16.3747	15.9886	16.034	18.5464	15.926	16.1003	14.3985	NA	NA	NA	NA	NA	NA	NA	NA	NA	NA	NA	NA	NA	NA	NA	NA	NA	NA	NA	NA	NA	NA
642	NP_219484.1;NP_001307233.1	NM_001320304 NM_033416	NP_001307233 NP_219484	92856	IMP4	BXDC4	protein-coding	2q21.1	IMP4 homolog, U3 small nucleolar ribonucleoprotein	15.8644	16.2044	15.1765	15.9781	15.9466	15.3815	15.8644	16.0156	16.1945	16.0845	15.7902	15.9512	15.8644	15.647	16.2733	16.1966	15.1525	15.7477	15.8644	15.3626	15.953	16.1251	15.9642	15.6477	NA	NA	NA	NA	NA	NA	15.8644	15.7564	15.6366	15.6342	15.7111	15.9639	NA	NA	NA	NA
643	NP_076994.2	NM_024089	NP_076994	79070	KDELC1	EP58 ERp58 KDEL1	protein-coding	13q33.1	KDEL motif containing 1	16.6785	16.7603	17.2092	16.8904	17.4164	17.0304	16.6785	17.0278	16.8799	17.5868	16.0715	17.2902	16.6785	16.4179	16.6164	16.7095	16.5012	16.5925	16.6785	16.451	16.8301	16.154	16.602	16.665	16.6785	16.9258	16.5787	16.4129	17.0508	16.5026	16.6785	16.6503	16.5478	16.346	17.1781	16.4553	16.6785	16.7789	16.5743	16.7138
644	NP_065723.1;XP_016857364.1;XP_005245419.1	NM_020672 XM_005245362 XM_017001875	NP_065723 XP_005245419 XP_016857364	57402	S100A14	BCMP84 S100A15	protein-coding	1q21.3	S100 calcium binding protein A14	16.1408	16.1634	16.8714	16.624	15.4448	15.0559	16.1408	16.1135	16.1676	14.9025	14.7416	16.4252	16.1408	15.4074	15.1465	16.1073	17.7674	16.0926	16.1408	14.4926	15.775	15.1305	16.0623	16.3522	16.1408	16.0411	14.9987	14.7089	15.9985	16.0387	16.1408	16.2329	16.5559	17.0885	15.8761	15.9492	16.1408	15.192	16.0362	16.2587
645	NP_055227.1	NM_014412	NP_055227	27101	CACYBP	GIG5 PNAS-107 S100A6BP SIP	protein-coding	1q25.1	calcyclin binding protein	17.3701	17.2919	17.4812	17.1041	16.9423	17.8843	17.3701	17.2961	17.4093	16.8289	17.1318	17.225	17.3701	17.2014	16.9465	17.3486	16.9459	17.2676	17.3701	16.9882	16.8986	17.5526	17.3093	17.1487	17.3701	17.3148	17.2019	17.5465	17.3574	17.4552	17.3701	17.3111	17.2543	16.9732	16.9517	17.7495	17.3701	16.9936	17.3269	17.3951
646	NP_001280.3	NM_001289	NP_001280	1193	CLIC2	CLIC2b MRXS32 XAP121	protein-coding	Xq28	chloride intracellular channel 2	17.6667	17.6482	17.6257	17.756	17.9577	17.1745	17.6667	17.7986	17.6473	17.5661	18.1904	18.0808	17.6667	17.6534	17.9087	17.5454	17.4631	18.0189	17.6667	18.3664	17.668	17.3849	17.5576	18.4751	17.6667	17.6019	17.817	17.1857	17.3853	17.5953	17.6667	17.8138	18.2414	18.0278	17.2613	17.9773	17.6667	17.6022	17.5282	16.8949
647	REV__NP_004437.2	---	---	---	---	---	---	---	---	NA	NA	NA	NA	NA	NA	NA	NA	NA	NA	NA	NA	NA	NA	NA	NA	NA	NA	17.1555	16.6399	17.568	16.8344	17.128	16.838	NA	NA	NA	NA	NA	NA	NA	NA	NA	NA	NA	NA	NA	NA	NA	NA
648	REV__NP_005176.1	---	---	---	---	---	---	---	---	NA	NA	NA	NA	NA	NA	NA	NA	NA	NA	NA	NA	NA	NA	NA	NA	NA	NA	NA	NA	NA	NA	NA	NA	18.4495	18.7334	18.0937	17.7638	19.0212	18.7105	NA	NA	NA	NA	NA	NA	NA	NA	NA	NA
649	XP_016875742.1	XM_017020253	XP_016875742	9700	ESPL1	ESP1 SEPA	protein-coding	12q13.13	extra spindle pole bodies like 1, separase	NA	NA	NA	NA	NA	NA	15.2136	15.3752	15.3478	15.4903	15.6338	15.2327	NA	NA	NA	NA	NA	NA	NA	NA	NA	NA	NA	NA	15.2136	NA	15.1676	15.5423	NA	NA	15.2136	15.5233	16.5762	15.1719	15.3349	15.1878	15.2136	14.9194	14.6113	15.9636
650	REV__NP_620158.3	---	---	---	---	---	---	---	---	12.8402	NA	14.1091	13.0361	NA	NA	NA	NA	NA	NA	NA	NA	12.8402	NA	NA	NA	NA	NA	12.8402	14.1786	13.5905	NA	13.4139	13.263	NA	NA	NA	NA	NA	NA	NA	NA	NA	NA	NA	NA	NA	NA	NA	NA
651	NP_004937.1	NM_004946	NP_004937	1794	DOCK2	IMD40	protein-coding	5q35.1	dedicator of cytokinesis 2	16.8498	16.9402	16.6389	16.9084	17.2967	16.5518	16.8498	16.6346	16.8782	16.2794	17.4539	16.6683	16.8498	16.6171	17.1637	16.8005	16.2172	17.0093	16.8498	17.3135	17.2925	16.4358	16.8839	17.0961	16.8498	17.0311	17.3203	17.0156	16.9902	16.993	16.8498	16.8834	16.9368	16.8557	16.8337	17.0932	16.8498	16.8965	16.9081	16.5742
652	NP_056138.1	NM_015323	NP_056138	23376	UFL1	KIAA0776 Maxer NLBP RCAD	protein-coding	6q16.1	UFM1 specific ligase 1	16.6073	16.6624	16.5278	16.7124	16.804	16.5725	16.6073	16.4503	16.6269	16.807	16.726	16.4138	16.6073	16.6532	16.713	16.6113	16.5227	16.6462	16.6073	16.8068	16.4526	16.5447	16.6186	16.6955	16.6073	16.5965	16.7426	16.6147	16.4982	16.5025	16.6073	16.6815	16.8019	16.5546	16.4984	16.7566	16.6073	16.5895	16.5215	16.3203
653	REV__NP_001167579.1	---	---	---	---	---	---	---	---	NA	NA	NA	NA	NA	NA	NA	NA	NA	NA	NA	NA	NA	NA	NA	NA	NA	NA	NA	NA	NA	NA	NA	NA	NA	NA	NA	NA	NA	NA	NA	NA	NA	NA	NA	NA	19.1003	19.029	19.1045	19.776
654	NP_001309897.1;NP_001309899.1;NP_001309898.1;NP_001309895.1;NP_001309894.1;NP_001309896.1;NP_000265.1	NM_000274 NM_001322965 NM_001322966 NM_001322967 NM_001322968 NM_001322969 NM_001322970	NP_000265 NP_001309894 NP_001309895 NP_001309896 NP_001309897 NP_001309898 NP_001309899	4942	OAT	GACR HOGA OATASE OKT	protein-coding	10q26.13	ornithine aminotransferase	15.8732	15.9674	15.6719	15.959	15.2882	16.007	15.8732	15.3129	16.0687	15.3949	15.1334	15.5681	15.8732	15.7525	15.6317	15.9149	15.5342	15.5731	15.8732	15.3141	16.1956	16.1656	15.8719	15.3176	15.8732	16.1121	15.8735	15.5432	16.9136	15.8327	15.8732	15.9564	16.9227	15.0743	15.4733	15.5819	15.8732	15.9026	15.8653	16.5298
655	XP_006710624.1;XP_011539514.1;XP_006710623.1;XP_011539513.1;NP_056442.2;XP_011539511.1;XP_006710622.1;XP_011539512.1	NM_015627 XM_006710559 XM_006710560 XM_006710561 XM_011541209 XM_011541210 XM_011541211 XM_011541212	NP_056442 XP_006710622 XP_006710623 XP_006710624 XP_011539511 XP_011539512 XP_011539513 XP_011539514	26119	LDLRAP1	ARH ARH1 ARH2 FHCB1 FHCB2	protein-coding	1p36.11	low density lipoprotein receptor adaptor protein 1	NA	NA	NA	NA	NA	NA	NA	NA	NA	NA	NA	NA	NA	NA	NA	NA	NA	NA	16.1106	15.8991	16.9188	16.2927	16.2312	16.1358	NA	NA	NA	NA	NA	NA	NA	NA	NA	NA	NA	NA	16.1106	16.5261	16.3607	16.4724
656	NP_000190.1	NM_000199	NP_000190	6448	SGSH	HSS MPS3A SFMD	protein-coding	17q25.3	N-sulfoglucosamine sulfohydrolase	NA	NA	NA	NA	NA	NA	15.9459	15.8759	15.8038	14.9125	15.3375	15.4553	15.9459	14.3143	16.1752	15.7881	15.1422	15.5315	15.9459	15.798	15.8721	15.6889	16.0618	15.9163	15.9459	16.6928	15.7455	15.635	15.8259	16.073	15.9459	15.8498	15.7311	15.7444	15.1758	16.2087	15.9459	16.3691	16.0404	15.865
657	NP_002220.1	NM_002229	NP_002220	3726	JUNB	AP-1	protein-coding	19p13.13	JunB proto-oncogene, AP-1 transcription factor subunit	17.0687	17.2053	17.301	16.8689	17.0348	16.8323	17.0687	16.8777	17.1331	17.0921	16.8484	17.3938	17.0687	17.4191	16.6959	17.1537	17.9574	16.7835	17.0687	17.0425	16.2564	16.8516	17.09	17.1284	17.0687	16.97	16.3844	16.9464	16.4397	17.086	17.0687	17.0198	16.6548	17.2081	17.0504	16.4292	17.0687	17.1312	17.0046	17.4357
658	NP_060682.2	NM_018212	NP_060682	55740	ENAH	ENA MENA NDPP1	protein-coding	1q42.12	enabled homolog (Drosophila)	16.5012	16.4555	17.2873	16.065	16.2474	17.0436	16.5012	16.3114	16.4701	15.9692	16.1918	16.4305	16.5012	16.8246	16.5197	16.5092	17.0313	16.832	16.5012	16.3352	15.5854	16.3546	16.4515	15.905	16.5012	15.8545	15.8535	15.7107	16.2481	16.4019	16.5012	16.3972	17.1833	16.4994	16.3886	16.0191	16.5012	16.8726	16.5311	16.6338
659	NP_001008493.1;XP_016857243.1;XP_005273244.1;XP_016857242.1	NM_001008493 XM_005273187 XM_017001753 XM_017001754	NP_001008493 XP_005273244 XP_016857242 XP_016857243	55740	ENAH	ENA MENA NDPP1	protein-coding	1q42.12	enabled homolog (Drosophila)	16.4923	16.4466	17.2784	16.0561	16.2385	17.0347	16.4923	16.355	16.4514	15.9954	16.1725	16.4044	16.4923	16.7879	16.4852	16.4979	17.1533	16.9178	16.4923	16.3745	15.579	16.3319	16.4338	15.9522	16.4923	15.8456	15.8446	15.7018	16.2392	16.393	16.4923	16.3949	17.1864	16.4867	16.4023	16.0427	16.4923	16.8577	16.527	16.6004
660	NP_005653.3	NM_005662	NP_005653	7419	VDAC3	HD-VDAC3 VDAC-3	protein-coding	8p11.21	voltage dependent anion channel 3	16.9505	16.9814	16.4317	16.5906	16.1799	17.2974	16.9505	16.6594	16.9949	16.8934	16.3933	16.4636	16.9505	17.7442	16.5345	16.8571	16.5938	16.7023	16.9505	16.6303	16.7363	17.8244	16.8997	16.7334	16.9505	17.4558	17.4758	17.0491	16.9558	16.9314	16.9505	17.1198	17.3277	16.5499	16.4827	16.4695	16.9505	16.205	16.9254	16.7359
661	NP_001013865.1;NP_079031.2	NM_001013843 NM_024755	NP_001013865 NP_079031	79811	SLTM	Met	protein-coding	15q22.1	SAFB like transcription modulator	16.6308	16.5268	16.2278	16.4606	16.5346	16.4621	16.6308	16.657	16.6736	16.5747	16.5546	16.3159	16.6308	16.3898	16.5927	16.6132	16.5125	16.6036	16.6308	16.3389	16.7288	16.9186	16.5335	16.4517	16.6308	16.6735	16.6217	16.6191	16.4249	16.5882	16.6308	16.665	16.3977	16.7367	15.967	16.7598	16.6308	16.5741	16.6518	16.5024
662	XP_011529359.1;XP_011529360.1;XP_006724772.1	XM_006724709 XM_011531057 XM_011531058	XP_006724772 XP_011529359 XP_011529360	84443	FRMPD3	---	protein-coding	Xq22.3	FERM and PDZ domain containing 3	NA	NA	NA	NA	NA	NA	17.0339	17.1892	17.1476	17.0804	17.4815	17.7035	17.0339	16.9908	17.3334	17.0974	17.0992	17.1592	17.0339	16.8781	17.4791	16.9382	17.3165	17.5181	17.0339	17.2893	17.3019	17.7822	17.1732	17.0985	17.0339	17.0566	16.8337	16.738	16.8643	17.1292	17.0339	16.9594	17.1319	17.237
663	NP_001743.1	NM_001752	NP_001743	847	CAT	---	protein-coding	11p13	catalase	16.4244	16.4587	15.9949	16.5981	17.5949	16.1208	16.4244	16.0938	16.4282	16.4537	16.7262	16.1397	16.4244	16.1355	16.5527	16.4677	16.2259	16.3857	16.4244	16.562	16.8267	15.6464	16.3549	17.176	16.4244	16.5981	16.4544	15.9751	16.5807	16.3346	16.4244	16.449	15.8481	16.8369	16.278	16.321	16.4244	16.3596	16.4935	15.8732
664	XP_011526052.1;NP_001306053.1;NP_597730.2	NM_001319124 NM_133473 XM_011527750	NP_001306053 NP_597730 XP_011526052	170959	ZNF431	---	protein-coding	19p12	zinc finger protein 431	19.6138	19.5901	19.2328	20.7567	21.4609	19.6817	19.6138	19.2474	19.532	19.6586	19.7626	19.7318	19.6138	20.3659	20.2483	19.6195	19.7999	19.5035	19.6138	20.4688	19.1467	19.5085	19.5305	19.4357	19.6138	19.0813	19.1727	19.1781	19.6583	19.6838	19.6138	19.9048	18.9416	19.8882	18.887	19.5057	19.6138	19.1289	19.6621	19.3208
665	NP_060686.2	NM_018216	NP_060686	55229	PANK4	---	protein-coding	1p36.32	pantothenate kinase 4	16.0035	15.8763	15.5813	15.621	15.8754	15.8889	16.0035	15.683	15.967	16.3147	15.9152	16.6608	16.0035	15.8597	16.0196	16.0803	16.1176	16.3149	16.0035	15.9739	16.0255	15.9805	16.1086	16.1216	16.0035	16.3514	16.253	16.1394	16.2162	16.184	16.0035	15.9827	16.2054	15.8053	16.2097	16.0366	16.0035	16.3752	15.907	16.0141
666	NP_004248.2;NP_001136093.1	NM_001142621 NM_004257	NP_001136093 NP_004248	9392	TGFBRAP1	TRAP-1 TRAP1 VPS3	protein-coding	2q12.1-q12.2	transforming growth factor beta receptor associated protein 1	15.5518	NA	NA	NA	NA	NA	15.5518	15.7848	16.2517	15.2826	16.2179	15.2519	15.5518	15.9141	15.4698	15.5382	15.7614	15.7571	NA	NA	NA	NA	NA	NA	NA	NA	NA	NA	NA	NA	15.5518	15.954	15.6323	15.5317	15.6082	15.5367	NA	NA	NA	NA
667	NP_009200.2	NM_007269	NP_009200	6814	STXBP3	MUNC18-3 MUNC18C PSP UNC-18C	protein-coding	1p13.3	syntaxin binding protein 3	16.649	16.6053	16.7108	16.6502	16.4072	16.5258	16.649	16.3029	16.6169	16.5215	16.5698	16.5935	16.649	16.7626	16.7182	16.5872	16.6318	16.6557	16.649	16.7379	16.7105	16.5194	16.6306	16.5305	16.649	16.7429	16.8686	16.6486	16.4459	16.7214	16.649	16.6937	16.5467	16.5301	16.8838	16.6199	16.649	16.7702	16.5666	16.4912
668	REV__NP_001186136.1	---	---	---	---	---	---	---	---	NA	NA	NA	NA	NA	NA	16.5551	16.3853	16.4693	16.3778	16.2212	16.3271	NA	NA	NA	NA	NA	NA	16.5551	16.9703	14.964	16.7872	16.5493	16.5479	NA	NA	NA	NA	NA	NA	NA	NA	NA	NA	NA	NA	NA	NA	NA	NA
669	NP_079217.2;NP_001087225.1	NM_001093756 NM_024941	NP_001087225 NP_079217	80006	TRAPPC13	C5orf44	protein-coding	5q12.3	trafficking protein particle complex 13	16.8885	17.0098	17.0288	17.1857	17.4406	16.6785	16.8885	17.1157	16.8969	16.9914	16.7732	16.9793	16.8885	16.8056	16.8838	16.9945	17.0152	16.8479	16.8885	16.9854	17.0755	16.82	16.888	16.955	16.8885	16.9035	17.038	16.9589	16.9581	17.0642	16.8885	16.9415	16.6802	16.8247	16.3086	17.142	16.8885	16.671	16.9678	17.2464
670	NP_945353.1;NP_004697.2	NM_004706 NM_199002	NP_004697 NP_945353	9138	ARHGEF1	GEF1 LBCL2 LSC P115-RHOGEF SUB1.5	protein-coding	19q13.2	Rho guanine nucleotide exchange factor 1	16.4537	16.473	16.6121	16.8085	17.1188	16.313	16.4537	16.4913	16.5199	16.1826	17.2304	16.4896	16.4537	16.1381	16.4857	16.3689	15.8955	16.5327	16.4537	16.6295	16.7021	16.0364	16.4412	16.5618	16.4537	16.424	16.8495	16.8576	17.0394	16.5537	16.4537	16.5443	16.4053	16.4034	16.4033	16.5494	16.4537	16.6424	16.4409	16.2802
671	NP_005434.4	NM_005443	NP_005434	9061	PAPSS1	ATPSK1 PAPSS SK1	protein-coding	4q25	3'-phosphoadenosine 5'-phosphosulfate synthase 1	15.9929	16.2354	15.6668	15.4164	15.3115	15.9393	15.9929	15.9062	15.9509	16.3331	15.7753	15.7948	15.9929	16.12	16.019	16.0581	16.1563	15.6499	15.9929	15.8052	15.7579	16.5493	15.9129	15.5074	15.9929	15.7977	15.9282	15.7599	15.8775	15.7914	15.9929	15.9761	16.7914	16.1125	15.7537	15.7953	15.9929	16.5438	16.0195	16.0963
672	REV__XP_016857816.1	---	---	---	---	---	---	---	---	NA	NA	NA	NA	NA	NA	NA	NA	NA	NA	NA	NA	NA	NA	NA	NA	NA	NA	NA	NA	NA	NA	NA	NA	NA	NA	NA	NA	NA	NA	NA	NA	NA	NA	NA	NA	NA	NA	NA	NA
673	XP_016880442.1;NP_001035088.2	NM_001039999 XM_017024953	NP_001035088 XP_016880442	644815	FAM83G	PAWS1	protein-coding	17p11.2	family with sequence similarity 83 member G	NA	NA	NA	NA	NA	NA	17.2949	17.6626	17.7095	18.0623	18.4051	17.7248	17.2949	16.854	17.6143	17.3813	17.1667	17.2764	17.2949	17.4681	17.9206	16.9536	17.411	17.925	17.2949	17.9437	17.7321	16.8756	17.8137	17.566	NA	NA	NA	NA	NA	NA	NA	NA	NA	NA
674	NP_036283.2;NP_001007524.1;NP_001007525.1	NM_012151 NM_001007523 NM_001007524	NP_036283 NP_001007524 NP_001007525	8263 474383 474384	F8A1 F8A2 F8A3	DXS522E F8A HAP40	protein-coding	Xq28	coagulation factor VIII-associated 1 ||| coagulation factor VIII-associated 2 ||| coagulation factor VIII-associated 3	NA	NA	NA	NA	NA	NA	NA	NA	NA	NA	NA	NA	NA	NA	NA	NA	NA	NA	NA	NA	NA	NA	NA	NA	15.5968	15.4669	15.8139	15.3995	15.5202	15.6408	15.5968	15.6021	15.8799	15.5404	15.6636	15.5922	15.5968	16.2596	15.8239	16.1839
675	NP_005262.1	NM_005271	NP_005262	2746	GLUD1	GDH GDH1 GLUD	protein-coding	10q23.2	glutamate dehydrogenase 1	16.0639	16.1026	15.7083	15.9337	16.2118	15.6056	16.0639	15.8674	16.0924	16.1956	16.0691	16.4041	16.0639	15.9238	16.2213	16.0898	15.6548	16.1569	16.0639	16.0965	15.7224	15.7706	16.0144	16.0256	16.0639	16.4771	16.2162	16.1196	16.2728	16.2133	16.0639	16.3322	15.8241	15.8857	15.5598	15.7262	16.0639	15.9572	16.1156	16.2509
676	REV__XP_016879207.1	---	---	---	---	---	---	---	---	15.2636	15.0913	15.8251	16.7132	16.2577	15.7822	NA	NA	NA	NA	NA	NA	15.2636	NA	NA	15.4374	13.5037	13.822	NA	NA	NA	NA	NA	NA	15.2636	15.8161	14.1469	13.7465	13.611	14.2068	NA	NA	NA	NA	NA	NA	NA	NA	NA	NA
677	NP_057256.2	NM_016172	NP_057256	10422	UBAC1	GBDR1 KPC2 UBADC1	protein-coding	9q34.3	UBA domain containing 1	15.9486	16.4519	14.9196	16.3691	15.4593	16.1636	15.9486	15.7509	15.6576	16.0277	16.0919	15.6824	15.9486	16.387	16.2409	16.2325	16.488	15.8343	15.9486	16.1509	16.2259	16.0512	16.3376	16.4195	NA	NA	NA	NA	NA	NA	15.9486	16.0275	15.9217	16.0286	16.9508	15.9649	NA	NA	NA	NA
678	REV__NP_001269495.1	---	---	---	---	---	---	---	---	NA	NA	NA	NA	NA	NA	16.4906	15.8006	16.4669	16.6689	15.948	16.4486	16.4906	17.078	16.8531	16.5174	16.9094	16.4705	NA	NA	NA	NA	NA	NA	16.4906	16.3683	NA	15.903	NA	NA	NA	NA	NA	NA	NA	NA	16.4906	14.8259	16.6561	15.8403
679	REV__NP_976033.1	---	---	---	---	---	---	---	---	13.0533	12.4249	12.7603	NA	13.4639	13.2449	13.0533	11.8625	12.7542	13.1116	13.2595	13.378	NA	NA	NA	NA	NA	NA	NA	NA	NA	NA	NA	NA	NA	NA	NA	NA	NA	NA	13.0533	NA	NA	NA	NA	13.1622	NA	NA	NA	NA
680	NP_004688.2;NP_001231855.1	NM_001244926 NM_004697	NP_001231855 NP_004688	9128	PRPF4	HPRP4 HPRP4P PRP4 Prp4p RP70 SNRNP60	protein-coding	9q32	pre-mRNA processing factor 4	15.9963	16.0055	15.9696	15.7096	15.7986	15.9442	15.9963	16.3515	16.0448	16.0041	15.8046	15.7272	15.9963	15.9564	15.9407	16.2234	16.1609	16.1026	15.9963	15.64	16.1518	16.0193	16.0428	15.8779	15.9963	16.0614	16.028	16.1913	15.9857	16.1451	15.9963	15.9952	15.7765	15.8427	15.7409	15.8943	15.9963	15.6765	15.7862	15.7202
681	NP_112487.1	NM_031210	NP_112487	81892	SLIRP	C14orf156 DC50 PD04872	protein-coding	14q24.3	SRA stem-loop interacting RNA binding protein	16.1879	16.1521	15.9992	16.088	15.7132	16.4133	16.1879	16.1651	16.2595	16.7817	15.8591	16.3678	16.1879	16.5651	15.8182	16.2642	15.8657	15.958	16.1879	15.505	16.4291	16.4055	16.2753	15.9611	16.1879	16.2063	16.1672	16.2656	16.0456	16.2116	16.1879	16.212	16.0375	16.518	15.3241	16.0951	16.1879	15.7161	16.3086	16.6761
682	NP_002298.1;NP_001035972.1	NM_002307 NM_001042507	NP_002298 NP_001035972	3963 653499	LGALS7 LGALS7B	GAL7 LGALS7A Gal-7 HKL-14 LGALS7 PI7	protein-coding	19q13.2	galectin 7 ||| galectin 7B	16.7497	16.6844	19.317	16.1392	16.6254	16.6251	16.7497	16.9533	16.8052	18.8409	16.1745	16.008	16.7497	17.4331	17.2645	16.7907	19.0126	16.0701	16.7497	15.099	15.5527	15.8603	16.9415	15.5922	16.7497	15.514	15.279	15.7888	16.6709	17.1134	16.7497	16.7167	15.8382	15.6311	18.2686	15.7296	16.7497	14.7609	16.6948	16.0559
683	NP_004499.2;XP_011517759.1;NP_001304885.1;NP_001304884.1	NM_001317955 NM_001317956 NM_004508 XM_011519457	NP_001304884 NP_001304885 NP_004499 XP_011517759	3422	IDI1	IPP1 IPPI1	protein-coding	10p15.3	isopentenyl-diphosphate delta isomerase 1	16.4232	16.3964	16.3132	16.7015	16.2518	16.7105	16.4232	16.4993	16.3751	15.7492	15.8252	16.6295	16.4232	16.048	15.7961	16.4046	16.2292	16.8956	16.4232	15.6478	16.1606	17.1127	16.4169	15.7234	16.4232	16.2125	15.7834	16.8532	16.3556	16.2651	16.4232	16.343	15.9747	16.2314	15.1278	16.314	16.4232	16.2793	16.4701	16.764
684	NP_001189399.1	NM_001202470	NP_001189399	100529239	RPS10-NUDT3	---	protein-coding	6p21.31	RPS10-NUDT3 readthrough	17.1496	17.1569	17.1487	17.417	17.1787	17.0484	17.1496	17.1688	17.1786	17.0836	17.1918	17.1926	17.1496	17.0045	17.2851	17.1434	17.1025	16.9848	17.1496	17.2018	17.0653	17.2946	17.1311	17.1761	17.1496	17.1598	17.2926	17.2021	17.1826	17.1348	17.1496	17.192	17.2946	17.1261	16.956	17.1154	17.1496	16.9275	17.1639	17.2396
685	NP_001190174.1;NP_001191020.1;NP_001005.1	NM_001014 NM_001203245 NM_001204091	NP_001005 NP_001190174 NP_001191020	6204	RPS10	DBA9 S10	protein-coding	6p21.31	ribosomal protein S10	17.0537	17.1344	17.0425	17.2608	17.0078	16.9708	17.0537	17.1176	17.0733	16.8392	17.041	17.0742	17.0537	16.9247	17.1983	17.1056	16.9302	16.9225	17.0537	17.1189	17.0121	17.2225	17.0397	17.0475	17.0537	17.0685	17.2068	17.1267	17.0093	17.0332	17.0537	17.0959	17.1723	16.9781	16.7818	16.996	17.0537	16.8358	17.0953	17.2497
686	XP_016878363.1;NP_542161.1;XP_005255105.1;XP_005255106.1;NP_001273554.1;NP_006702.1	NM_001286625 NM_006711 NM_080594 XM_005255048 XM_005255049 XM_017022874	NP_001273554 NP_006702 NP_542161 XP_005255105 XP_005255106 XP_016878363	10921	RNPS1	E5.1	protein-coding	16p13.3	RNA binding protein with serine rich domain 1	15.2756	15.2749	14.8752	14.6006	15.0283	14.7715	15.2756	15.3338	15.394	15.5394	15.2383	14.9598	15.2756	15.4448	14.7938	15.3097	15.8065	15.3416	15.2756	15.0443	15.1618	15.8136	15.2951	15.0856	15.2756	15.4221	15.3921	15.3028	15.3088	15.3165	15.2756	15.0079	14.9605	15.3422	15.3717	15.2208	15.2756	14.9897	15.2408	15.3589
687	NP_000180.2	NM_000189	NP_000180	3099	HK2	HKII HXK2	protein-coding	2p12	hexokinase 2	16.5927	16.5565	17.0339	16.4244	16.2051	16.5596	16.5927	16.9493	16.6549	16.1893	16.2408	16.5171	16.5927	16.7197	15.719	16.6207	15.9389	16.4374	16.5927	15.6	15.962	16.7006	16.5529	16.0343	16.5927	17.0011	16.6707	16.5882	16.8284	16.6781	16.5927	16.6004	16.595	16.8319	17.2437	16.0149	16.5927	16.3772	16.5983	16.7073
688	XP_011515609.1;NP_079191.2;XP_011515607.1;XP_011515608.1	NM_024915 XM_011517305 XM_011517306 XM_011517307	NP_079191 XP_011515607 XP_011515608 XP_011515609	79977	GRHL2	BOM DFNA28 ECTDS TFCP2L3	protein-coding	8q22.3	grainyhead like transcription factor 2	18.2424	18.2248	18.1481	17.6867	18.1386	17.6065	18.2424	17.9897	18.3753	18.1768	18.7857	17.5294	18.2424	18.4248	17.681	18.2781	19.6471	18.1722	18.2424	17.8009	17.4243	18.3366	18.276	18.1492	18.2424	18.4037	18.0533	17.8796	17.2024	18.3835	18.2424	18.2456	18.5077	18.467	17.6411	18.3636	18.2424	18.4547	18.3708	18.5412
689	NP_001091058.1;NP_005407.1	NM_001097589 NM_005416	NP_001091058 NP_005407	6707	SPRR3	---	protein-coding	1q21.3	small proline rich protein 3	15.9398	16.0537	15.3269	18.1202	16.4052	16.3594	15.9398	15.9667	16.0022	14.4489	14.5217	15.0076	NA	NA	NA	NA	NA	NA	15.9398	15.2863	16.1059	15.0078	15.9179	17.3094	15.9398	15.66	15.7403	15.3185	15.419	16	15.9398	15.9632	14.8323	17.3677	15.0903	15.4559	15.9398	14.5597	16.0479	16.2204
690	NP_001839.2	NM_001848	NP_001839	1291	COL6A1	BTHLM1 OPLL UCHMD1	protein-coding	21q22.3	collagen type VI alpha 1 chain	16.8586	16.8439	16.7252	16.8952	16.7232	17.2273	16.8586	15.6347	16.8918	16.6117	16.6652	16.2437	16.8586	16.6611	16.9855	16.8738	16.0442	16.3651	16.8586	16.8736	16.6161	16.4832	16.8359	16.7004	16.8586	16.3795	16.2817	16.7168	16.0512	16.9131	16.8586	16.863	16.7987	16.6034	17.1083	17.0422	16.8586	16.9395	16.8622	16.4389
691	NP_060619.4	NM_018149	NP_060619	55181	SMG8	C17orf71	protein-coding	17q22	SMG8, nonsense mediated mRNA decay factor	17.6704	17.6937	17.9546	17.3523	16.9546	18.2642	17.6704	18.14	17.7603	17.074	17.1823	17.6868	17.6704	17.4927	17.5662	17.6677	16.6885	17.7366	17.6704	17.4691	16.7452	16.834	17.7126	16.8666	17.6704	17.1583	17.0393	17.5457	17.4127	17.5562	17.6704	17.6102	18.4163	17.661	17.8139	17.0882	17.6704	17.7465	17.7113	17.9026
692	XP_006722223.1;NP_938406.1;NP_938193.1;NP_938201.1;NP_938190.1;NP_938197.1;NP_938196.1;NP_938202.1;NP_001243261.1;XP_006722224.1	NM_001256332 NM_198376 NM_198379 NM_198382 NM_198383 NM_198387 NM_198388 NM_198396 XM_006722160 XM_006722161	NP_001243261 NP_938190 NP_938193 NP_938196 NP_938197 NP_938201 NP_938202 NP_938406 XP_006722223 XP_006722224	8913	CACNA1G	Ca(V)T.1 Cav3.1 NBR13 SCA42	protein-coding	17q21.33	calcium voltage-gated channel subunit alpha1 G	18.4949	18.4247	19.413	18.5474	17.7247	19.1168	18.4949	18.7757	18.4633	18.5806	18.5723	17.9802	18.4949	17.8759	18.8649	18.3107	17.3533	18.1327	18.4949	17.1923	16.9035	17.95	18.3927	18.0676	18.4949	17.9881	16.8908	16.6592	18.1773	18.6526	18.4949	18.4473	16.6045	20.0018	15.6913	17.6676	18.4949	17.2691	18.4902	18.5415
693	NP_057163.1	NM_016079	NP_057163	51652	CHMP3	CGI-149 NEDF VPS24	protein-coding	2p11.2	charged multivesicular body protein 3	17.5824	17.6108	17.588	17.8486	17.4691	17.6767	17.5824	17.7641	17.5533	18.1054	17.3446	17.6304	17.5824	17.4854	17.1664	17.5216	17.4209	17.3681	17.5824	17.5788	16.4339	17.5754	17.3998	17.577	17.5824	17.6098	17.4703	17.8912	17.2685	17.6439	17.5824	17.5614	17.0613	17.7272	18.3518	17.7064	17.5824	17.3417	17.5588	17.5709
694	NP_001649.1;NP_001019397.1;NP_001019398.1;NP_001019399.1	NM_001024226 NM_001024227 NM_001024228 NM_001658	NP_001019397 NP_001019398 NP_001019399 NP_001649	375	ARF1	---	protein-coding	1q42.13	ADP ribosylation factor 1	15.9129	16.0105	15.9898	15.9552	15.9851	15.9992	15.9129	16.1785	15.913	16.0946	15.866	16.0376	15.9129	16.3423	15.7955	15.8623	16.0501	16.176	15.9129	15.7244	16.273	15.8358	15.8561	15.6676	15.9129	15.8517	15.9491	16.0149	16.2071	15.9307	15.9129	15.7445	16.1261	16.0825	15.7698	15.8237	15.9129	15.6661	16.0127	16.0613
695	NP_955805.1;NP_955806.1	NM_199511 NM_199512	NP_955805 NP_955806	151887	CCDC80	DRO1 SSG1 URB okuribin	protein-coding	3q13.2	coiled-coil domain containing 80	18.2526	18.2156	18.0598	17.6267	18.1771	17.9415	18.2526	18.5128	18.4179	18.2202	18.1636	17.8781	18.2526	18.3424	18.5491	18.1461	17.6769	18.1364	18.2526	18.0298	18.4426	18.2085	18.2476	18.0567	18.2526	17.4628	17.8564	18.3031	18.0124	18.2811	18.2526	18.4893	18.3781	17.2936	18.9745	17.2642	18.2526	18.2404	18.3996	18.1886
696	XP_011521075.1;XP_011521076.1;XP_011521077.1;XP_011521078.1	XM_011522773 XM_011522774 XM_011522775 XM_011522776	XP_011521075 XP_011521076 XP_011521077 XP_011521078	9894	TELO2	CLK2 TEL2 YHFS	protein-coding	16p13.3	telomere maintenance 2	17.2607	17.2374	17.3391	17.252	17.2061	17.8988	17.2607	18.4965	17.296	17.284	17.5313	17.8345	17.2607	17.3511	17.3235	17.28	17.2478	17.1738	NA	NA	NA	NA	NA	NA	17.2607	17.2325	17.4392	16.8497	17.151	17.5547	17.2607	17.3725	17.241	17.4252	16.5428	17.1625	17.2607	16.8254	17.3128	17.5475
697	XP_005270044.1;XP_005270045.1;XP_006717986.1;XP_006717987.1;XP_006717988.1;NP_065071.1	NM_020338 XM_005269987 XM_005269988 XM_006717923 XM_006717924 XM_006717925	NP_065071 XP_005270044 XP_005270045 XP_006717986 XP_006717987 XP_006717988	57178	ZMIZ1	MIZ RAI17 TRAFIP10 ZIMP10 hZIMP10	protein-coding	10q22.3	zinc finger MIZ-type containing 1	15.9807	15.8	16.0587	16.2381	15.6832	15.9682	15.9807	15.8185	15.8922	16.1878	15.9322	15.7651	15.9807	16.2079	16.0089	16.1874	16.4755	15.9353	15.9807	15.823	15.1456	16.1994	15.8269	15.1729	NA	NA	NA	NA	NA	NA	15.9807	15.9747	16.0517	16.042	16.0542	15.5681	15.9807	15.5591	15.9757	16.149
698	NP_064583.2;XP_005257584.1	NM_020198 XM_005257527	NP_064583 XP_005257584	57003	CCDC47	GK001 MSTP041	protein-coding	17q23.3	coiled-coil domain containing 47	16.3532	16.3564	16.2098	16.4046	16.2359	16.2679	16.3532	16.4642	16.3849	16.2497	16.2523	16.5953	16.3532	15.9366	16.2484	16.2982	16.1889	16.3507	16.3532	16.231	16.3438	16.5477	16.4842	16.5457	16.3532	16.4081	16.3257	16.2236	16.2949	16.4674	16.3532	16.2549	16.3469	16.4416	16.0591	16.1409	16.3532	16.2636	16.3671	16.491
699	NP_001229759.1	NM_001242830	NP_001229759	60481	ELOVL5	HELO1 SCA38 dJ483K16.1	protein-coding	6p12.1	ELOVL fatty acid elongase 5	17.4797	17.5426	17.9191	17.3448	17.7703	17.8123	17.4797	17.9244	17.1987	16.9241	17.7468	17.636	17.4797	17.1591	18.0172	17.2866	17.2655	17.5171	17.4797	17.2563	17.9863	17.2732	17.1845	17.3756	17.4797	17.4699	16.9208	17.6201	17.0475	17.3823	17.4797	17.4352	17.5594	16.9713	16.9701	17.8513	17.4797	17.0284	17.5039	17.4822
700	NP_001304310.1;NP_055093.2	NM_001317381 NM_014278	NP_001304310 NP_055093	22824	HSPA4L	APG-1 HSPH3 Osp94	protein-coding	4q28.1	heat shock protein family A (Hsp70) member 4 like	16.5941	16.6303	16.547	16.9615	16.3725	17.4265	16.5941	17.0336	16.5527	16.6951	16.0264	16.2418	16.5941	16.6421	16.3107	16.5819	16.5423	16.5264	16.5941	15.847	16.2668	16.6942	16.591	16.3889	16.5941	16.3516	16.4684	16.938	16.5327	16.7746	16.5941	16.5983	16.191	16.7532	15.8695	16.6638	16.5941	16.1426	16.6435	17.2611
701	NP_006421.2	NM_006430	NP_006421	10575	CCT4	CCT-DELTA Cctd SRB	protein-coding	2p15	chaperonin containing TCP1 subunit 4	17.4405	17.446	17.7443	17.0104	17.1657	17.2065	17.4405	17.5631	17.4637	17.6073	17.3054	17.1298	17.4405	17.5986	17.0308	17.4918	17.3357	17.3052	17.4405	17.2623	16.8097	17.9055	17.3983	17.3706	17.4405	17.3627	17.434	17.4826	17.4856	17.4576	17.4405	17.467	17.6948	17.3173	17.3142	17.6075	17.4405	17.327	17.4634	17.5524
702	NP_002056.2;XP_006711341.1;NP_001028228.1;NP_001028216.1	NM_001033044 NM_001033056 NM_002065 XM_006711278	NP_001028216 NP_001028228 NP_002056 XP_006711341	2752	GLUL	GLNS GS PIG43 PIG59	protein-coding	1q25.3	glutamate-ammonia ligase	17.0694	17.1056	16.6263	16.4634	16.9675	17.2737	17.0694	16.995	17.1413	17.2423	16.9051	17.0339	17.0694	16.7399	17.2068	16.971	16.2628	17.5164	17.0694	17.0204	16.9683	16.7298	17.1062	17.2297	17.0694	17.2867	16.8233	17.342	16.5112	17.2706	17.0694	16.9927	17.7004	17.6918	16.1868	17.7677	17.0694	16.7675	17.0849	16.7624
703	XP_016862890.1	XM_017007401	XP_016862890	8702	B4GALT4	B4Gal-T4 beta4Gal-T4	protein-coding	3q13.32	beta-1,4-galactosyltransferase 4	15.6537	15.6696	15.8103	15.3219	15.9539	15.4031	NA	NA	NA	NA	NA	NA	15.6537	15.4904	16.1308	15.7527	16.1745	15.5923	15.6537	15.7294	16.8798	16.1983	15.8127	15.7425	15.6537	16.3917	15.9046	15.6723	16.0171	15.9552	15.6537	15.6187	14.5508	16.4016	16.5104	15.0433	15.6537	15.3021	15.5783	14.5643
704	NP_116020.1	NM_032631	NP_116020	84717	HDGFRP2	HDGF-2 HDGF2 HRP-2	protein-coding	19p13.3	hepatoma-derived growth factor-related protein 2	17.4411	17.461	17.1064	17.2639	17.168	17.353	17.4411	17.1866	17.4654	17.8017	17.2701	17.2233	17.4411	17.6531	17.359	17.4618	18.22	17.3152	17.4411	17.3011	17.4574	17.5998	17.4476	17.2617	17.4411	17.2554	17.3319	17.3904	17.2857	17.512	17.4411	17.4242	17.2265	17.6637	16.864	17.1547	17.4411	17.2464	17.4252	17.3384
705	NP_001001520.1	NM_001001520	NP_001001520	84717	HDGFRP2	HDGF-2 HDGF2 HRP-2	protein-coding	19p13.3	hepatoma-derived growth factor-related protein 2	17.4439	17.4557	17.1046	17.2771	17.1732	17.3459	17.4439	17.1895	17.4683	17.8045	17.273	17.2261	17.4439	17.656	17.3619	17.4647	18.2229	17.3181	17.4439	17.304	17.4603	17.6027	17.4505	17.2645	17.4439	17.2583	17.3348	17.3933	17.2886	17.5149	17.4439	17.4271	17.2294	17.6665	16.8669	17.1576	17.4439	17.2493	17.4281	17.3413
706	NP_057404.2	NM_016320	NP_057404	4928	NUP98	ADIR2 NUP196 NUP96	protein-coding	11p15.4	nucleoporin 98	16.7427	16.7838	16.5866	16.5623	16.7342	16.7533	16.7427	16.8126	16.8096	16.8699	16.5821	16.5736	16.7427	16.8045	16.6415	16.7776	16.7912	16.5753	16.7427	16.3798	16.984	16.7844	16.7346	16.5748	16.7427	16.5996	16.456	16.8238	16.4685	16.8403	16.7427	16.6829	16.3686	16.4205	16.4762	16.5171	16.7427	16.6091	16.8334	16.7845
707	NP_006812.3	NM_006821	NP_006812	10965	ACOT2	CTE-IA CTE1A MTE1 PTE2 PTE2A ZAP128	protein-coding	14q24.3	acyl-CoA thioesterase 2	16.1105	16.1609	15.8572	16.0978	16.2368	15.9854	16.1105	15.6571	16.1802	16.3623	16.6713	16.3677	16.1105	16.0106	16.337	16.1823	15.7627	16.5154	16.1105	16.2853	16.2997	15.8014	16.0703	16.0036	16.1105	16.0264	15.791	15.6175	16.5081	15.8242	16.1105	16.1268	16.0349	16.0671	16.3047	16.0734	16.1105	16.0831	16.1479	15.6199
708	NP_001165906.1;NP_036365.1	NM_001172435 NM_012233	NP_001165906 NP_036365	22930	RAB3GAP1	P130 RAB3GAP RAB3GAP130 WARBM1	protein-coding	2q21.3	RAB3 GTPase activating protein catalytic subunit 1	16.1174	16.1601	16.4206	16.1135	16.1991	16.3197	16.1174	16.3751	16.2217	16.2548	16.0823	16.142	16.1174	16.3349	16.4455	16.2138	16.0339	16.4874	16.1174	15.827	15.9337	15.7033	15.9727	16.0705	16.1174	16.0939	16.0257	16.0334	15.7976	16.3274	16.1174	16.1352	16.2591	16.3051	15.9468	16.0733	16.1174	16.2293	15.992	15.9574
709	NP_002757.2	NM_002766	NP_002757	5635	PRPSAP1	PAP39	protein-coding	17q25.1	phosphoribosyl pyrophosphate synthetase associated protein 1	16.2318	16.3143	16.1011	16.1265	16.1966	16.3487	16.2318	16.0583	16.1312	16.2888	15.9674	15.883	16.2318	15.9838	15.9368	16.234	15.8997	16.1933	16.2318	16.0867	17.0207	16.363	16.0307	16.0837	16.2318	16.0086	16.0734	16.0584	16.015	16.0766	16.2318	16.3924	16.49	16.3467	16.1915	16.4778	16.2318	16.3586	16.4471	16.5661
710	XP_005254465.1;XP_011519930.1;XP_011519935.1;XP_011519931.1;XP_016877722.1;XP_011519934.1;XP_016877726.1;XP_011519932.1;XP_016877723.1;XP_016877721.1;XP_016877724.1;NP_002490.2;NP_001166094.1;NP_001166095.1;XP_016877725.1;XP_016877720.1;XP_016877727.1	NM_001172623 NM_001172624 NM_002499 XM_005254408 XM_011521628 XM_011521629 XM_011521630 XM_011521632 XM_011521633 XM_017022231 XM_017022232 XM_017022233 XM_017022234 XM_017022235 XM_017022236 XM_017022237 XM_017022238	NP_001166094 NP_001166095 NP_002490 XP_005254465 XP_011519930 XP_011519931 XP_011519932 XP_011519934 XP_011519935 XP_016877720 XP_016877721 XP_016877722 XP_016877723 XP_016877724 XP_016877725 XP_016877726 XP_016877727	4756	NEO1	IGDCC2 NGN NTN1R2	protein-coding	15q24.1	neogenin 1	16.819	16.7774	16.1431	17.9236	16.3139	17.8893	NA	NA	NA	NA	NA	NA	NA	NA	NA	NA	NA	NA	16.819	16.1125	17.6722	17.0409	16.8442	17.1427	16.819	16.5018	16.6324	17.0187	17.1651	16.9838	16.819	16.7991	16.5428	17.4919	15.7576	16.7917	16.819	16.485	16.7481	17.154
711	NP_006330.2;XP_016881633.1	NM_006339 XM_017026144	NP_006330 XP_016881633	10362	HMG20B	BRAF25 BRAF35 HMGX2 HMGXB2 PP7706 SMARCE1r SOXL pp8857	protein-coding	19p13.3	high mobility group 20B	NA	NA	NA	NA	NA	NA	17.2234	17.2304	17.3008	17.2642	16.9448	16.9494	17.2234	17.3462	17.5157	17.5643	17.4846	17.3088	17.2234	16.7778	17.3417	17.1446	16.9526	16.6784	NA	NA	NA	NA	NA	NA	NA	NA	NA	NA	NA	NA	NA	NA	NA	NA
712	NP_001121185.1;NP_853629.2	NM_001127713 NM_181598	NP_001121185 NP_853629	51062	ATL1	AD-FSP FSP1 GBP3 HSN1D SPG3 SPG3A atlastin1	protein-coding	14q22.1	atlastin GTPase 1	16.5616	16.5655	16.6218	16.1759	16.2191	16.1215	16.5616	16.4526	16.723	16.8007	16.6587	16.9376	16.5616	16.3053	16.5684	16.4371	16.5985	16.7381	16.5616	16.3676	17.0757	16.0181	16.5411	16.7127	16.5616	16.7242	16.6214	17.4167	16.4337	16.8688	16.5616	16.6146	16.9202	17.0366	16.6146	16.4507	16.5616	16.5867	16.6511	16.2575
713	NP_653169.2;NP_001094284.1	NM_001100814 NM_144568	NP_001094284 NP_653169	90809	TMEM55B	C14orf9	protein-coding	14q11.2	transmembrane protein 55B	NA	NA	NA	NA	NA	NA	16.4636	16.2616	16.3123	16.4613	16.3774	16.4197	16.4636	16.245	16.4507	16.6636	16.1663	16.409	16.4636	16.1885	16.7321	16.2584	16.3204	16.3273	16.4636	16.5367	16.6663	16.4653	16.7416	16.5175	16.4636	16.6049	16.6049	16.6536	16.7404	16.8095	16.4636	16.428	16.3985	16.6764
714	NP_002791.1	NM_002800	NP_002791	5698	PSMB9	LMP2 PSMB6i RING12 beta1i	protein-coding	6p21.32	proteasome subunit beta 9	16.2404	16.1032	16.0352	15.8054	16.4819	15.4538	16.2404	16.2582	16.2792	16.328	16.7775	16.2909	16.2404	16.3233	16.2257	16.3763	15.336	16.4276	16.2404	16.9367	16.4878	15.8605	16.2682	16.359	16.2404	16.1342	16.1171	16.6979	16.0321	16.2965	16.2404	16.2867	16.3924	16.1572	16.1096	16.3431	16.2404	15.7305	16.2133	15.9214
715	NP_056089.1;NP_001278967.1	NM_001292038 NM_015274	NP_001278967 NP_056089	23324	MAN2B2	---	protein-coding	4p16.1	mannosidase alpha class 2B member 2	18.1238	18.329	17.9491	17.8464	18.0975	17.5852	18.1238	18.0124	17.939	18.0544	17.7642	18.3925	18.1238	17.9472	18.2839	18.1931	18.2336	18.1142	18.1238	18.277	18.552	18.0515	18.1216	18.2298	18.1238	17.9243	17.8943	17.8682	17.8618	18.0686	18.1238	18.0419	18.2237	18.1171	18.101	17.8901	18.1238	18.1183	18.0645	18.4057
716	NP_056312.2;XP_005254344.1	NM_015497 XM_005254287	NP_056312 XP_005254344	25963	TMEM87A	---	protein-coding	15q15.1	transmembrane protein 87A	16.5402	16.635	16.7237	16.5178	16.0094	16.4408	16.5402	16.8081	16.6268	16.7034	16.704	16.9809	16.5402	16.5894	16.5644	16.4932	16.6307	16.6316	16.5402	16.6587	17.3862	17.5537	16.7338	16.839	16.5402	16.5401	15.8864	16.7302	16.434	16.238	16.5402	16.7501	17.0755	16.749	16.9912	16.4088	16.5402	16.1619	16.3764	16.1671
717	XP_016858261.1	XM_017002772	XP_016858261	9064	MAP3K6	ASK2 MAPKKK6 MEKK6	protein-coding	1p36.11	mitogen-activated protein kinase kinase kinase 6	NA	NA	NA	NA	NA	NA	NA	NA	NA	NA	NA	NA	NA	NA	NA	NA	NA	NA	NA	NA	NA	NA	NA	NA	NA	NA	NA	NA	NA	NA	15.951	16.2153	16.0863	16.0767	16.1136	16.0382	NA	NA	NA	NA
718	NP_079351.2	NM_025075	NP_079351	80145	THOC7	NIF3L1BP1 fSAP24 hTREX30	protein-coding	3p14.1	THO complex 7	16.62	16.6286	16.8965	16.3405	16.4109	16.9987	16.62	17.2212	16.6004	16.9378	16.6827	16.7351	16.62	16.4928	16.4407	16.5923	16.7116	16.691	16.62	16.5969	15.6621	15.9198	16.707	16.5782	16.62	16.8693	16.7299	16.5642	17.0877	16.7313	16.62	16.6498	16.8572	16.0688	17.9554	16.2916	16.62	16.5603	16.742	16.3241
719	NP_001273659.1	NM_001286730	NP_001273659	23446	SLC44A1	CD92 CDW92 CHTL1 CTL1	protein-coding	9q31.1-q31.2	solute carrier family 44 member 1	16.8286	16.8466	16.4844	16.7276	16.3786	17.0231	16.8286	16.937	16.9548	16.5743	16.6022	16.8412	NA	NA	NA	NA	NA	NA	NA	NA	NA	NA	NA	NA	16.8286	16.5715	16.6196	16.598	16.6249	16.8186	16.8286	16.547	16.3095	17.0916	16.8655	16.9172	NA	NA	NA	NA
720	XP_016870048.1;XP_006717092.1	XM_006717029 XM_017014559	XP_006717092 XP_016870048	23446	SLC44A1	CD92 CDW92 CHTL1 CTL1	protein-coding	9q31.1-q31.2	solute carrier family 44 member 1	16.8286	16.8466	16.4844	16.7276	16.3786	17.0231	16.8286	16.937	16.9548	16.5743	16.6022	16.8412	NA	NA	NA	NA	NA	NA	NA	NA	NA	NA	NA	NA	16.8286	16.5715	16.6196	16.598	16.6249	16.8186	16.8286	16.547	16.3095	17.0916	16.8655	16.9172	NA	NA	NA	NA
721	XP_005269729.1;XP_005269730.1;XP_011537881.1;NP_079291.2;XP_011537882.1	NM_025015 XM_005269672 XM_005269673 XM_011539579 XM_011539580	NP_079291 XP_005269729 XP_005269730 XP_011537881 XP_011537882	259217	HSPA12A	---	protein-coding	10q25.3	heat shock protein family A (Hsp70) member 12A	16.0185	15.8771	15.6524	15.3278	15.4983	15.8092	16.0185	16.8883	16.2914	16.1665	15.9894	16.1776	16.0185	17.4752	16.2128	16.0724	16.2229	16.5321	16.0185	16.4202	16.651	16.8588	16.1014	16.3856	16.0185	16.4165	15.7144	18.5373	15.5442	15.9066	NA	NA	NA	NA	NA	NA	16.0185	16.3933	16.0253	16.2812
722	NP_001017995.1;XP_016864840.1	NM_001017995 XM_017009351	NP_001017995 XP_016864840	285590	SH3PXD2B	FAD49 FTHS HOFI KIAA1295 TKS4 TSK4	protein-coding	5q35.1	SH3 and PX domains 2B	16.6718	16.6056	16.847	16.6794	16.4804	16.8441	16.6718	16.5304	16.6698	16.1659	16.5746	16.39	16.6718	16.6241	17.0312	16.6448	16.5816	16.4967	16.6718	16.5744	16.7864	16.5646	16.625	16.4806	16.6718	16.3938	16.1644	16.6471	16.2398	16.6187	16.6718	16.7153	16.5185	16.363	16.2343	16.8283	16.6718	16.8594	16.6368	16.7748
723	XP_011530109.1;XP_011530108.1;NP_653172.2;XP_011530111.1;NP_001273719.1;XP_011530110.1;XP_016863446.1;XP_016863445.1;XP_011530112.1	NM_001286790 NM_144571 XM_011531806 XM_011531807 XM_011531808 XM_011531809 XM_011531810 XM_017007956 XM_017007957	NP_001273719 NP_653172 XP_011530108 XP_011530109 XP_011530110 XP_011530111 XP_011530112 XP_016863445 XP_016863446	246175	CNOT6L	CCR4b	protein-coding	4q21.1	CCR4-NOT transcription complex subunit 6 like	NA	NA	NA	NA	NA	NA	16.5985	16.4998	16.7564	16.8794	16.6859	16.5719	16.5985	16.5001	16.6902	16.6802	16.9867	16.6645	16.5985	16.1354	16.9362	17.8002	16.6271	16.5357	NA	NA	NA	NA	NA	NA	16.5985	16.6125	16.514	16.5581	16.4802	17.1169	16.5985	16.4892	16.2987	16.283
724	NP_001290334.1;NP_001290335.1	NM_001303405 NM_001303406	NP_001290334 NP_001290335	55280	CWF19L1	C19L1 SCAR17 hDrn1	protein-coding	10q24.31	CWF19 like 1, cell cycle control (S. pombe)	15.2898	14.605	NA	13.8323	NA	14.3389	15.2898	16.3437	16.0334	15.8811	16.5705	14.857	15.2898	15.3013	14.9417	15.2206	15.3542	15.2464	NA	NA	NA	NA	NA	NA	15.2898	15.3139	15.2958	14.8767	15.6393	15.391	15.2898	15.1964	15.1928	15.5737	14.9347	14.7729	15.2898	15.1749	15.5244	15.4632
725	NP_001307684.1;XP_016880467.1;XP_016880468.1;NP_003161.2	NM_001320755 NM_003170 XM_017024978 XM_017024979	NP_001307684 NP_003161 XP_016880467 XP_016880468	6830	SUPT6H	SPT6 SPT6H emb-5	protein-coding	17q11.2	SPT6 homolog, histone chaperone	16.957	16.9909	16.9376	16.6603	17.2311	16.92	16.957	17.1735	16.9517	16.6422	16.7727	16.6569	16.957	16.3139	16.8995	16.9775	16.5811	16.7477	16.957	16.5075	17.432	16.7734	16.9201	16.986	16.957	16.9028	16.8892	17.2654	16.9033	16.8953	16.957	16.8217	17.0694	16.3469	16.4779	17.4979	16.957	17.2139	16.9701	16.8563
726	NP_001435.1	NM_001444	NP_001435	2171	FABP5	E-FABP EFABP KFABP PA-FABP PAFABP	protein-coding	8q21.13	fatty acid binding protein 5	16.6132	16.6153	17.8852	16.1419	16.2964	17.0543	16.6132	16.1741	16.6557	16.7507	15.9147	16.1237	16.6132	15.0203	16.6677	16.6075	14.5719	15.5616	16.6132	15.4544	16.1223	15.7835	16.618	16.8265	16.6132	16.3237	15.4417	15.2093	16.4521	16.63	16.6132	16.607	15.0811	17.3273	14.929	16.0211	16.6132	15.7824	16.6235	16.2177
727	NP_002336.1	NM_002345	NP_002336	4060	LUM	LDC SLRR2D	protein-coding	12q21.33	lumican	15.9102	15.8938	14.9529	16.283	16.5693	15.8462	15.9102	14.754	15.9551	15.5179	15.8816	15.9443	15.9102	16.2581	16.287	15.9521	15.1346	15.421	15.9102	15.7496	15.4868	14.9924	15.8009	15.6467	15.9102	15.0266	15.6069	15.0581	15.3477	15.9539	15.9102	15.9092	15.9182	15.4953	16.2945	15.0664	15.9102	16.587	15.8481	15.066
728	NP_001290203.1	NM_001303274	NP_001290203	47	ACLY	ACL ATPCL CLATP	protein-coding	17q21.2	ATP citrate lyase	16.7149	16.692	16.4145	16.565	16.5379	16.4322	16.7149	16.5967	16.771	16.5075	16.6624	16.6387	16.7149	16.3355	16.4162	16.7068	16.2311	16.5036	16.7149	16.4381	16.6001	16.6168	16.7158	16.5856	16.7149	16.694	16.5619	16.8197	16.4747	16.7011	16.7149	16.671	16.5251	16.8406	16.5226	16.8062	16.7149	16.5913	16.7504	16.8795
729	NP_001290204.1	NM_001303275	NP_001290204	47	ACLY	ACL ATPCL CLATP	protein-coding	17q21.2	ATP citrate lyase	16.7052	16.6801	16.4014	16.5497	16.5227	16.4174	16.7052	16.5841	16.7595	16.4978	16.6529	16.625	16.7052	16.3274	16.4005	16.698	16.1839	16.4864	16.7052	16.4295	16.5713	16.6084	16.7042	16.575	16.7052	16.6816	16.5511	16.8048	16.4677	16.6906	16.7052	16.6614	16.5154	16.8309	16.5129	16.7965	16.7052	16.5867	16.7443	16.8652
730	XP_016885777.1	XM_017030288	XP_016885777	3105	HLA-A	HLAA	protein-coding	6p22.1	major histocompatibility complex, class I, A	16.5672	16.605	15.5769	16.1966	16.0526	16.4309	16.5672	15.8497	16.588	15.8427	16.3523	16.7826	16.5672	17.2214	17.1318	16.5151	15.9758	17.2625	16.5672	16.4004	16.2712	16.8262	16.5854	16.6983	16.5672	16.2885	16.1561	17.423	16.5065	16.5055	16.5672	16.5122	16.4016	16.3764	15.5627	16.2083	16.5672	16.3047	16.5422	16.4233
731	NP_002107.3	NM_002116	NP_002107	3105	HLA-A	HLAA	protein-coding	6p22.1	major histocompatibility complex, class I, A	16.667	16.6846	15.8318	15.7496	16.0839	15.8627	16.667	16.4403	16.8075	15.8686	16.6333	16.9527	16.667	17.0829	16.5893	16.6473	15.8194	17.6817	16.667	17.2026	16.9754	17.3633	16.5999	16.6008	16.667	16.4465	17.0839	16.464	16.0496	16.6011	16.667	16.6665	17.6396	16.2414	15.9627	17.1851	16.667	16.194	16.677	16.1439
732	NP_001229687.1	NM_001242758	NP_001229687	3105	HLA-A	HLAA	protein-coding	6p22.1	major histocompatibility complex, class I, A	16.7841	16.7794	16.0816	16.0122	16.5155	16.0466	16.7841	16.7661	16.9166	15.9266	17.2699	16.7246	16.7841	17.4953	16.5786	16.7112	15.9204	17.1888	16.7841	17.3103	16.7463	16.9723	16.7385	16.7894	16.7841	17.0145	16.9446	16.4465	15.9409	16.7459	16.7841	16.7616	17.6672	16.3125	16.4265	17.2321	16.7841	16.155	16.8155	16.6534
733	XP_011513733.1;NP_006221.2;NP_001120690.1;NP_001243808.1	NM_001127218 NM_001256879 NM_006230 XM_011515431	NP_001120690 NP_001243808 NP_006221 XP_011513733	5425	POLD2	---	protein-coding	7p13	DNA polymerase delta 2, accessory subunit	15.9855	16.0962	15.8791	15.8449	15.8562	15.8741	15.9855	16.2585	16.0645	16.1088	16.0118	15.9878	15.9855	15.8452	15.7617	15.9196	16.0609	15.6723	15.9855	15.9352	17.4251	15.97	16.0943	16.1722	15.9855	16.0951	16.2832	16.3547	15.9082	16.0045	15.9855	16.2354	15.7357	15.7751	15.8035	16.3111	15.9855	15.8819	16.1481	16.4549
734	NP_002732.3;XP_011526430.1;NP_998725.1	NM_002741 NM_213560 XM_011528128	NP_002732 NP_998725 XP_011526430	5585	PKN1	DBK PAK-1 PAK1 PKN PKN-ALPHA PRK1 PRKCL1	protein-coding	19p13.12	protein kinase N1	17.4935	17.6149	17.776	16.7811	17.5662	17.3613	17.4935	17.507	17.4596	16.9335	17.4874	17.146	17.4935	17.071	17.2133	17.4752	16.5326	17.7151	17.4935	17.525	17.8815	17.6398	17.46	17.3639	17.4935	17.2012	17.1997	16.5257	16.8376	17.3299	17.4935	17.5299	17.1707	17.0095	17.4538	17.8656	17.4935	17.5266	17.4411	17.2367
735	NP_055706.1	NM_014891	NP_055706	11333	PDAP1	HASPP28 PAP PAP1	protein-coding	7q22.1	PDGFA associated protein 1	17.3255	17.3714	17.2246	17.2254	17.178	17.5026	17.3255	17.1563	17.3586	17.722	17.1643	17.623	17.3255	17.0379	17.174	17.3317	17.6528	17.347	17.3255	17.0724	17.1764	17.5285	17.2787	17.1749	17.3255	17.5549	17.3415	17.3437	17.5239	17.4206	17.3255	17.2606	17.4223	17.618	17.1761	17.5365	17.3255	17.1272	17.2964	17.5563
736	NP_783860.1;XP_011518204.1;XP_011518202.1;XP_011518206.1;XP_011518209.1;XP_011518208.1	NM_175733 XM_011519900 XM_011519902 XM_011519904 XM_011519906 XM_011519907	NP_783860 XP_011518202 XP_011518204 XP_011518206 XP_011518208 XP_011518209	143425	SYT9	---	protein-coding	11p15.4	synaptotagmin 9	NA	NA	NA	NA	NA	NA	NA	NA	NA	NA	NA	NA	NA	NA	NA	NA	NA	NA	NA	NA	NA	NA	NA	NA	NA	NA	NA	NA	NA	NA	NA	NA	NA	NA	NA	NA	17.9988	18.7344	18.3211	18.2312
737	NP_001518.3;XP_016866288.1;XP_011534090.1	NM_001527 XM_011535788 XM_017010799	NP_001518 XP_011534090 XP_016866288	3066	HDAC2	HD2 RPD3 YAF1	protein-coding	6q21	histone deacetylase 2	17.1574	17.16	17.1833	16.9048	16.7838	17.2066	17.1574	17.5723	17.2121	17.4813	17.228	17.2245	17.1574	17.1886	16.7874	17.2478	17.2186	16.8595	17.1574	16.8437	17.0958	17.458	17.105	16.9745	17.1574	17.3295	17.1962	17.2597	17.2787	17.3195	17.1574	17.2219	17.1781	17.405	16.8212	17.6456	17.1574	17.2473	17.1522	16.9604
738	XP_016861403.1;XP_016861404.1;XP_006713096.1;XP_016861406.1;NP_055781.2	NM_014966 XM_006713033 XM_017005914 XM_017005915 XM_017005917	NP_055781 XP_006713096 XP_016861403 XP_016861404 XP_016861406	22907	DHX30	DDX30 RETCOR	protein-coding	3p21.31	DExH-box helicase 30	17.2889	17.355	17.096	17.0465	17.0065	17.2509	17.2889	17.1265	17.2497	17.1168	17.0191	17.2418	17.2889	17.1101	17.2327	17.2027	17.5605	17.2045	17.2889	17.1503	17.0462	17.1817	17.2594	17.0557	17.2889	17.398	17.0667	17.1775	17.3333	17.3677	17.2889	17.2493	17.2103	17.1618	17.303	17.0854	17.2889	17.4522	17.2537	17.6524
739	NP_001138778.1;NP_001250.1;XP_006715898.1	NM_001145306 NM_001259 XM_006715835	NP_001138778 NP_001250 XP_006715898	1021	CDK6	MCPH12 PLSTIRE	protein-coding	7q21.2	cyclin dependent kinase 6	16.0772	16.0581	15.6689	15.6662	15.5957	15.8682	16.0772	16.1256	16.5397	15.919	16.4435	16.6311	16.0772	15.729	16.1219	16.4532	16.1891	17.0511	16.0772	15.7827	15.5455	16.4101	15.8144	15.866	16.0772	16.1386	16.5511	17.7809	16.7428	17.5319	16.0772	16.0597	15.5762	17.063	15.9964	15.6047	NA	NA	NA	NA
740	XP_016869438.1;XP_016869439.1;XP_016869440.1;NP_699163.2;XP_016869441.1;XP_005272458.1;XP_011542152.1	NM_153332 XM_005272401 XM_011543850 XM_017013949 XM_017013950 XM_017013951 XM_017013952	NP_699163 XP_005272458 XP_011542152 XP_016869438 XP_016869439 XP_016869440 XP_016869441	90459	ERI1	3'HEXO HEXO THEX1	protein-coding	8p23.1	exoribonuclease 1	NA	NA	NA	NA	NA	NA	17.9735	18.4824	17.8839	17.5525	17.9999	18.0137	17.9735	18.2464	18.0838	18.2507	18.2827	18.144	17.9735	18.4944	17.922	18.3565	17.9976	18.5844	NA	NA	NA	NA	NA	NA	17.9735	17.9893	18.3525	18.3668	17.0693	18.701	17.9735	17.4822	17.9588	18.0288
741	REV__NP_060917.1	---	---	---	---	---	---	---	---	NA	NA	NA	NA	NA	NA	18.3775	18.3823	18.3931	18.6385	18.4797	18.58	NA	NA	NA	NA	NA	NA	NA	NA	NA	NA	NA	NA	NA	NA	NA	NA	NA	NA	NA	NA	NA	NA	NA	NA	NA	NA	NA	NA
742	NP_612144.1	NM_138287	NP_612144	151636	DTX3L	BBAP	protein-coding	3q21.1	deltex E3 ubiquitin ligase 3L	16.4829	16.4651	16.2721	15.9878	16.5334	16.4759	16.4829	16.4102	16.4897	16.3532	16.4383	16.0789	16.4829	16.5491	16.4892	16.5473	15.3285	16.6207	16.4829	16.4007	16.7466	16.3575	16.5565	16.4717	16.4829	16.9684	16.6105	16.7108	16.4635	16.6903	16.4829	16.5208	16.4457	16.2944	16.1585	16.5878	16.4829	16.7443	16.4346	16.1765
743	NP_055049.1	NM_014234	NP_055049	7923	HSD17B8	D6S2245E FABG FABGL H2-KE6 HKE6 KE6 RING2 SDR30C1 dJ1033B10.9	protein-coding	6p21.32	hydroxysteroid 17-beta dehydrogenase 8	15.7582	15.8718	15.1511	15.9915	16.317	15.5841	15.7582	15.2627	15.9231	16.3143	15.9162	16.1012	15.7582	15.7705	15.8772	15.7613	15.953	15.5296	15.7582	15.3668	15.2015	15.3883	15.7039	16.0166	15.7582	16.2687	16.0501	15.668	15.4907	15.7961	15.7582	15.7491	15.7673	16.2408	15.1683	15.4966	15.7582	14.8246	15.5135	15.85
744	NP_078912.2;NP_001192244.1	NM_001205315 NM_024636	NP_001192244 NP_078912	79689	STEAP4	STAMP2 SchLAH TIARP TNFAIP9	protein-coding	7q21.12	STEAP4 metalloreductase	16.8232	16.5739	16.4547	16.9903	16.5465	17.0677	16.8232	17.5011	16.7574	17.4554	16.443	16.8203	16.8232	16.7195	16.1555	16.921	15.9345	16.9527	16.8232	16.3296	16.9748	16.4905	16.7558	16.8405	16.8232	16.7151	16.5599	19.7373	16.2253	16.767	NA	NA	NA	NA	NA	NA	NA	NA	NA	NA
745	NP_000134.2	NM_000143	NP_000134	2271	FH	FMRD HLRCC LRCC MCL MCUL1	protein-coding	1q43	fumarate hydratase	17.3386	17.3668	17.6168	17.4772	17.2863	17.5706	17.3386	17.5033	17.3254	17.1482	17.1919	17.4196	17.3386	17.6378	17.2375	17.3836	17.2737	17.5357	17.3386	17.1137	17.211	17.2833	17.4058	17.2774	17.3386	17.2493	17.1875	17.2936	16.6964	17.3403	17.3386	17.3186	17.179	17.3599	16.9782	16.9822	17.3386	16.9614	17.3003	17.2345
746	NP_004891.4	NM_004900	NP_004891	9582	APOBEC3B	A3B APOBEC1L ARCD3 ARP4 DJ742C19.2 PHRBNL bK150C2.2	protein-coding	22q13.1	apolipoprotein B mRNA editing enzyme catalytic subunit 3B	NA	NA	NA	NA	NA	NA	16.0982	15.57	16.2534	15.7062	15.8763	16.1095	NA	NA	NA	NA	NA	NA	NA	NA	NA	NA	NA	NA	16.0982	16.5946	16.5948	15.7011	15.992	16.0384	NA	NA	NA	NA	NA	NA	NA	NA	NA	NA
747	NP_569056.4;NP_001092049.2;NP_001093633.1	NM_001098579 NM_001100163 NM_130385	NP_001092049 NP_001093633 NP_569056	10335	MRVI1	IRAG JAW1L	protein-coding	11p15.4	murine retrovirus integration site 1 homolog	17.1001	16.932	16.229	17.4152	17.1894	16.2621	17.1001	17.2214	17.6614	17.3202	18.0531	17.3283	NA	NA	NA	NA	NA	NA	17.1001	16.4077	18.3127	16.8338	17.1441	17.1887	NA	NA	NA	NA	NA	NA	NA	NA	NA	NA	NA	NA	NA	NA	NA	NA
748	NP_000285.1	NM_000294	NP_000285	5261	PHKG2	GSD9C	protein-coding	16p11.2	phosphorylase kinase catalytic subunit gamma 2	15.1288	15.1483	14.9161	15.1693	15.6453	15.0109	15.1288	15.0532	15.0746	14.5842	15.2652	15.1105	15.1288	14.3474	15.1984	14.4878	14.9628	15.0034	15.1288	14.8696	15.6842	14.7956	15.2271	15.2582	15.1288	15.0235	15.1128	14.9655	15.0642	15.0031	15.1288	15.5203	15.1626	15.3511	15.176	15.3748	15.1288	15.4918	15.2899	15.5448
749	NP_057240.3;XP_011541360.1;XP_011541361.1;XP_016874006.1;XP_016874007.1;NP_001230500.1;NP_958435.1;NP_958438.1;XP_005274431.1;XP_005274432.1;XP_006718997.1;XP_006718998.1;XP_006718999.1	NM_001243571 NM_016156 NM_201278 NM_201281 XM_005274374 XM_005274375 XM_006718934 XM_006718935 XM_006718936 XM_011543058 XM_011543059 XM_017018517 XM_017018518	NP_001230500 NP_057240 NP_958435 NP_958438 XP_005274431 XP_005274432 XP_006718997 XP_006718998 XP_006718999 XP_011541360 XP_011541361 XP_016874006 XP_016874007	8898	MTMR2	CMT4B CMT4B1	protein-coding	11q21	myotubularin related protein 2	NA	NA	NA	NA	NA	NA	NA	NA	NA	NA	NA	NA	17.522	17.0928	17.2034	17.5515	17.7471	17.7468	17.522	17.4255	17.282	17.7483	17.6368	17.8673	NA	NA	NA	NA	NA	NA	17.522	17.4872	17.8075	17.8481	17.7544	17.7761	NA	NA	NA	NA
750	NP_116235.2	NM_032846	NP_116235	84932	RAB2B	---	protein-coding	14q11.2	RAB2B, member RAS oncogene family	15.8268	15.7143	15.6329	15.3215	15.7632	15.4034	15.8268	15.4512	15.8529	15.9242	15.7938	15.9515	15.8268	15.6863	15.8141	15.9318	15.8399	15.8824	15.8268	15.8334	15.623	15.8989	15.9299	15.8969	15.8268	15.8316	15.6752	15.8237	15.8419	15.882	15.8268	15.7499	15.7834	15.8394	15.7753	15.3708	15.8268	15.7612	15.8511	15.3845
751	NP_001856.2	NM_001865	NP_001856	1347	COX7A2	COX7AL COX7AL1 COXVIIAL COXVIIa-L VIIAL	protein-coding	6q14.1	cytochrome c oxidase subunit 7A2	17.5171	17.3701	17.8061	17.2925	17.9507	17.0206	17.5171	18.0846	17.5677	17.5427	18.1561	17.4841	17.5171	17.3195	18.2129	17.6368	17.7492	17.7093	17.5171	17.9628	17.9527	17.9964	17.9038	17.9339	17.5171	18.1882	18.171	18.0135	17.3733	17.7039	17.5171	17.5106	17.0847	18.0123	17.1779	17.9294	17.5171	16.9359	17.602	17.2659
752	NP_001934.2	NM_001943	NP_001934	1829	DSG2	CDHF5 HDGC	protein-coding	18q12.1	desmoglein 2	16.4244	16.4174	16.3237	16.2063	15.4726	17.1402	16.4244	16.647	16.4754	17.2805	15.7053	16.3769	16.4244	16.1769	15.3271	16.4658	17.1287	16.3313	16.4244	15.1714	15.3341	15.7968	16.5732	15.6631	16.4244	15.9503	16.205	16.6451	15.9967	16.4015	16.4244	16.5248	16.2336	17.2456	16.6781	16.4562	16.4244	16.5631	16.4195	16.5616
753	NP_000384.2;XP_011508875.1	NM_000393 XM_011510573	NP_000384 XP_011508875	1290	COL5A2	EDSC	protein-coding	2q32.2	collagen type V alpha 2 chain	16.9397	16.7775	16.8158	15.5022	16.5852	17.3319	16.9397	16.4273	17.1526	16.3643	16.7283	16.5974	16.9397	17.5551	17.3386	16.942	16.7946	16.9277	16.9397	17.053	16.3559	16.7103	17.2293	16.6593	16.9397	16.2267	16.1794	16.1639	16.2872	16.8841	16.9397	16.9547	17.5299	16.2048	17.6058	16.4838	16.9397	17.1802	16.8702	17.4464
754	NP_005538.2	NM_005547	NP_005538	3713	IVL	---	protein-coding	1q21.3	involucrin	16.4701	16.4373	19.31	18.0927	16.2915	16.4208	16.4701	15.9985	16.4971	14.9964	14.8649	16.3917	16.4701	15.1044	16.178	16.4783	17.8923	14.9144	16.4701	14.3141	15.3796	15.1404	16.5051	17.3562	16.4701	15.788	15.135	14.8614	15.297	16.5184	16.4701	16.4896	15.5359	17.2298	18.032	16.7143	16.4701	15.4322	16.5021	16.3347
755	NP_001155059.1;NP_002094.2	NM_001161587 NM_002103	NP_001155059 NP_002094	2997	GYS1	GSY GYS	protein-coding	19q13.33	glycogen synthase 1	16.1672	16.3428	16.4655	16.0084	16.2974	16.8958	16.1672	16.5415	16.145	15.9274	16.0054	16.0186	16.1672	15.8573	15.8745	16.2317	16.059	15.8916	16.1672	15.9635	16.0842	15.6876	16.0721	15.8484	16.1672	16.0661	15.962	15.957	16.4422	16.0907	16.1672	16.1369	15.9564	16.3228	16.9844	15.8584	16.1672	15.8673	16.1073	15.7089
756	XP_016863984.1	XM_017008495	XP_016863984	57654	UVSSA	KIAA1530 UVSS3	protein-coding	4p16.3	UV stimulated scaffold protein A	NA	NA	NA	NA	NA	NA	NA	NA	NA	NA	NA	NA	NA	NA	NA	NA	NA	NA	NA	NA	NA	NA	NA	NA	NA	NA	NA	NA	NA	NA	NA	NA	NA	NA	NA	NA	NA	NA	NA	NA
757	NP_001853.2	NM_001862	NP_001853	1329	COX5B	COXVB	protein-coding	2q11.2	cytochrome c oxidase subunit 5B	16.7708	16.7483	16.8757	16.5211	16.6452	16.5035	16.7708	16.9197	16.783	16.7251	16.721	16.7247	16.7708	16.7473	16.9649	16.8107	16.9295	16.7097	16.7708	16.7733	17.2359	16.7182	16.6624	16.9834	16.7708	16.9853	16.8961	16.7247	16.5672	16.6992	16.7708	16.755	16.3847	16.8769	16.6845	16.7117	16.7708	16.5153	16.7003	16.7234
758	NP_001243048.1;NP_003482.1	NM_001256119 NM_003491	NP_001243048 NP_003482	8260	NAA10	ARD1 ARD1A ARD1P DXS707 MCOPS1 NATD OGDNS TE2	protein-coding	Xq28	N(alpha)-acetyltransferase 10, NatA catalytic subunit	16.0625	16.0549	15.9741	15.8041	15.9966	16.3816	16.0625	16.1263	15.9867	16.025	15.7955	16.0877	16.0625	16.1824	15.7854	16.1231	16.1323	15.7767	16.0625	15.8673	16.1302	16.3137	15.9581	16.0395	16.0625	16.0752	15.9553	15.8965	15.9871	16.0545	16.0625	15.9678	16.3248	16.0942	15.8191	16.1239	16.0625	15.8837	16.0013	16.2253
759	NP_036336.2	NM_012204	NP_036336	9329	GTF3C4	KAT12 TF3C-delta TFIII90 TFIIIC290 TFIIIC90 TFIIICDELTA	protein-coding	9q34.13	general transcription factor IIIC subunit 4	15.7997	15.7871	14.819	15.4965	15.3113	16.0544	15.7997	16.2675	15.892	15.83	16.0456	15.7836	15.7997	15.5124	15.3726	15.8164	16.0205	15.5527	15.7997	15.6869	15.5743	16.1878	15.9246	15.57	15.7997	15.7517	15.41	16.0797	15.666	15.8016	15.7997	15.8013	15.5738	15.9191	15.9098	15.7453	15.7997	15.9491	15.7075	15.9859
761	NP_003245.1	NM_003254	NP_003245	7076	TIMP1	CLGI EPA EPO HCI TIMP TIMP-1	protein-coding	Xp11.3	TIMP metallopeptidase inhibitor 1	17.0222	17.1375	17.1551	16.5692	17.2503	16.8218	17.0222	17.4946	17.0352	16.5014	17.171	16.8251	17.0222	17.3996	17.534	17.0777	16.9311	17.3575	17.0222	16.9551	16.7667	17.5021	17.1057	16.519	17.0222	16.8144	17.1507	16.9581	17.4333	17.3095	17.0222	17.131	17.2994	16.3814	17.6264	16.994	17.0222	17.3209	17.1192	16.5777
762	XP_011543423.1;XP_006718665.1;XP_011543431.1;XP_006718667.1	XM_006718602 XM_006718604 XM_011545121 XM_011545129	XP_006718665 XP_006718667 XP_011543423 XP_011543431	55107	ANO1	DOG1 ORAOV2 TAOS2 TMEM16A	protein-coding	11q13.3	anoctamin 1	NA	NA	NA	NA	NA	NA	NA	NA	NA	NA	NA	NA	NA	NA	NA	NA	NA	NA	NA	NA	NA	NA	NA	NA	16.9525	16.4855	17.4197	16.2999	17.0838	17.0832	NA	NA	NA	NA	NA	NA	16.9525	17.1703	17.0584	18.5499
763	NP_000039.2;NP_001020114.1	NM_000048 NM_001024943	NP_000039 NP_001020114	435	ASL	ASAL	protein-coding	7q11.21	argininosuccinate lyase	15.8426	15.8619	16.2453	15.9996	16.1563	15.5011	15.8426	15.7572	15.8844	15.7987	15.885	16.0668	15.8426	15.2512	16.0982	15.8472	15.2062	15.8807	15.8426	15.8621	16.0203	15.8041	15.9048	16.13	15.8426	16.1743	15.8513	15.7325	15.6169	15.8601	15.8426	16.2205	16.2964	16.0768	16.2592	16.1763	15.8426	15.8283	15.8839	15.285
764	XP_016864975.1;XP_016864976.1;NP_002397.2;NP_001108089.1;NP_001108090.1;NP_001108091.1;NP_001108092.1;XP_005265972.1;XP_005265973.1;XP_006714929.1;XP_011532861.1;XP_011532862.1;XP_011532863.1;XP_011532864.1;XP_011532865.1	NM_001114617 NM_001114618 NM_001114619 NM_001114620 NM_002406 XM_005265915 XM_005265916 XM_006714866 XM_011534559 XM_011534560 XM_011534561 XM_011534562 XM_011534563 XM_017009486 XM_017009487	NP_001108089 NP_001108090 NP_001108091 NP_001108092 NP_002397 XP_005265972 XP_005265973 XP_006714929 XP_011532861 XP_011532862 XP_011532863 XP_011532864 XP_011532865 XP_016864975 XP_016864976	4245	MGAT1	GLCNAC-TI GLCT1 GLYT1 GNT-1 GNT-I GnTI MGAT	protein-coding	5q35.3	mannosyl (alpha-1,3-)-glycoprotein beta-1,2-N-acetylglucosaminyltransferase	16.5011	16.5106	16.6218	16.3318	16.3771	16.6022	16.5011	16.2063	16.5049	16.0947	16.6643	16.324	16.5011	16.6645	16.4452	16.5171	16.016	16.6299	16.5011	16.7566	17.0839	16.7287	16.4595	16.6451	16.5011	16.3836	16.6361	16.498	16.6656	16.552	16.5011	16.7676	16.549	16.4856	16.7145	16.7907	16.5011	16.7252	16.7016	16.6301
765	XP_011536002.1	XM_011537700	XP_011536002	89848	FCHSD1	NWK2	protein-coding	5q31.3	FCH and double SH3 domains 1	NA	NA	NA	NA	NA	NA	NA	NA	NA	NA	NA	NA	17.6529	16.5719	18.1001	17.6881	16.6536	17.7564	NA	NA	NA	NA	NA	NA	17.6529	18.5102	17.7686	17.3574	17.1574	17.7109	17.6529	17.678	17.6449	15.9637	16.6965	19.0321	17.6529	17.9082	17.7841	16.9589
766	NP_777578.2	NM_174918	NP_777578	199675	MCEMP1	C19orf59	protein-coding	19p13.2	mast cell expressed membrane protein 1	16.279	16.0647	16.5129	15.4455	16.6163	15.9915	NA	NA	NA	NA	NA	NA	NA	NA	NA	NA	NA	NA	16.279	14.7759	18.0014	15.899	15.7004	15.3584	16.279	16.1962	16.4108	15.3259	16.3932	16.2084	NA	NA	NA	NA	NA	NA	NA	NA	NA	NA
767	XP_016874293.1;XP_005253364.1;XP_005253365.1;XP_005253366.1	XM_005253307 XM_005253308 XM_005253309 XM_017018804	XP_005253364 XP_005253365 XP_005253366 XP_016874293	121512	FGD4	CMT4H FRABP ZFYVE6	protein-coding	12p11.21	FYVE, RhoGEF and PH domain containing 4	NA	NA	NA	NA	NA	NA	15.8793	15.9254	14.811	16.162	16.5542	16.154	15.8793	16.0284	16.0123	16.0396	15.7331	16.1619	NA	NA	NA	NA	NA	NA	15.8793	16.2701	15.7629	15.5981	16.2482	16.3552	NA	NA	NA	NA	NA	NA	NA	NA	NA	NA
768	NP_006824.2	NM_006833	NP_006824	10980	COPS6	CSN6 MOV34-34KD	protein-coding	7q22.1	COP9 signalosome subunit 6	16.3804	16.3631	16.2917	16.1825	16.4695	16.4276	16.3804	16.7256	16.3257	16.6451	16.2596	16.4191	16.3804	16.349	16.1954	16.363	16.5084	16.3631	16.3804	16.339	16.7055	16.613	16.2873	16.3315	16.3804	16.4772	16.2024	16.4093	16.3069	16.3033	16.3804	16.438	16.5773	16.5869	16.9964	16.4352	16.3804	16.3833	16.2803	16.229
769	XP_011511125.1;XP_016861866.1;XP_016861867.1;XP_016861868.1;XP_016861869.1;NP_001161143.1;NP_005569.1;XP_005247503.1;XP_005247507.1;XP_005247508.1;XP_005247510.1;XP_011511122.1;XP_011511129.1;XP_011511130.1;XP_011511133.1;XP_011511135.1;XP_011511136.1	NM_001167671 NM_005578 XM_005247446 XM_005247450 XM_005247451 XM_005247453 XM_011512820 XM_011512823 XM_011512827 XM_011512828 XM_011512831 XM_011512833 XM_011512834 XM_017006377 XM_017006378 XM_017006379 XM_017006380	NP_001161143 NP_005569 XP_005247503 XP_005247507 XP_005247508 XP_005247510 XP_011511122 XP_011511125 XP_011511129 XP_011511130 XP_011511133 XP_011511135 XP_011511136 XP_016861866 XP_016861867 XP_016861868 XP_016861869	4026	LPP	---	protein-coding	3q27.3-q28	LIM domain containing preferred translocation partner in lipoma	16.0874	16.1152	16.2387	16.3124	16.0403	15.8767	16.0874	15.8903	16.1512	16.1805	15.9564	16.5124	16.0874	16.4406	16.1005	16.1171	15.8568	16.0753	16.0874	15.828	15.9458	15.9637	16.1538	16.0576	16.0874	15.9365	15.6685	16.1099	16.0452	16.107	16.0874	16.0705	15.9312	16.0659	16.2348	15.6751	16.0874	16.6715	16.1089	16.0176
770	NP_078894.2;XP_005271726.1;NP_001269072.1;NP_001269073.1;NP_001269287.1;XP_011541282.1	NM_001282143 NM_001282144 NM_001282358 NM_024618 XM_005271669 XM_011542980	NP_001269072 NP_001269073 NP_001269287 NP_078894 XP_005271726 XP_011541282	79671	NLRX1	CLR11.3 DLNB26 NOD26 NOD5 NOD9	protein-coding	11q23.3	NLR family member X1	17.1648	17.1273	17.0441	17.0476	16.9267	17.23	17.1648	16.62	17.0726	16.7657	17.3276	17.1078	17.1648	17.1749	17.0202	17.1517	17.3734	17.3427	17.1648	16.7101	16.7606	17.6174	17.1972	16.8037	NA	NA	NA	NA	NA	NA	17.1648	17.056	16.8575	17.0131	16.7969	17.2246	17.1648	17.065	17.0383	17.1851
771	NP_001687.1	NM_001696	NP_001687	529	ATP6V1E1	ATP6E ATP6E2 ATP6V1E P31 Vma4	protein-coding	22q11.21	ATPase H+ transporting V1 subunit E1	17.3161	17.2461	17.3856	16.4166	17.5942	17.0711	17.3161	17.4422	17.3854	17.7495	17.7724	17.2894	17.3161	17.1258	17.6301	17.3583	17.2295	17.7297	17.3161	17.5766	17.4978	17.5186	17.2536	17.6093	17.3161	17.2499	17.3706	17.5606	17.195	17.3687	17.3161	17.3239	17.3606	17.2074	17.1533	17.4158	17.3161	17.4094	17.2745	17.1178
772	NP_689490.2;XP_016865511.1;XP_016865512.1	NM_152277 XM_017010022 XM_017010023	NP_689490 XP_016865511 XP_016865512	92181	UBTD2	DCUBP	protein-coding	5q35.1	ubiquitin domain containing 2	16.1241	16.2932	15.9417	15.6919	16.2301	16.0767	16.1241	15.762	16.1485	15.7057	15.6155	15.4437	16.1241	16.2374	16.3048	16.1616	16.6974	16.2329	16.1241	16.3793	15.6288	15.8202	15.9042	16.0277	16.1241	15.6543	15.8582	15.7179	15.8488	15.9582	NA	NA	NA	NA	NA	NA	16.1241	16.4155	16.3133	16.2683
773	XP_006715353.1;NP_005115.2	NM_005124 XM_006715290	NP_005115 XP_006715353	9972	NUP153	HNUP153 N153	protein-coding	6p22.3	nucleoporin 153	16.4567	16.4187	16.3576	16.3478	16.3303	16.4779	16.4567	16.4765	16.4589	16.463	16.4291	16.4394	16.4567	16.7568	16.2583	16.4788	16.8183	16.397	16.4567	16.1021	16.6693	16.7952	16.4927	16.2644	16.4567	16.4333	16.4121	16.5592	16.3625	16.4892	16.4567	16.5923	16.3703	16.728	16.6301	16.551	16.4567	16.1943	16.2807	16.0127
774	XP_011534493.1	XM_011536191	XP_011534493	84624	FNDC1	AGS8 FNDC2 MEL4B3 bA243O10.1 dJ322A24.1	protein-coding	6q25.3	fibronectin type III domain containing 1	16.2448	16.7887	16.173	15.9706	15.8672	16.236	16.2448	15.9908	16.2999	16.0056	16.1068	15.9498	16.2448	15.9357	16.269	16.2441	15.7305	15.6641	16.2448	16.0049	16.3082	15.88	16.2412	16.2223	NA	NA	NA	NA	NA	NA	16.2448	16.1936	16.1194	15.7804	16.194	15.7186	16.2448	16.6417	16.2667	16.0769
775	XP_016876913.1	XM_017021424	XP_016876913	5527	PPP2R5C	B56G PR61G	protein-coding	14q32.31	protein phosphatase 2 regulatory subunit B'gamma	15.9269	16.0073	15.9239	15.9472	16.2516	16.3381	15.9269	16.0967	15.9524	15.7785	15.8476	16.0185	15.9269	15.755	15.641	16.0264	16.3515	15.9517	15.9269	15.714	16.0742	15.762	15.9543	15.7164	15.9269	15.945	15.8459	15.8745	16.0651	15.9246	15.9269	15.9027	15.895	15.9528	15.8912	15.8903	15.9269	15.7394	15.8028	15.6514
776	NP_004137.2	NM_004146	NP_004137	4713	NDUFB7	B18 CI-B18	protein-coding	19p13.12	NADH:ubiquinone oxidoreductase subunit B7	16.9628	17.1771	17.0668	17.2712	16.7814	16.3584	16.9628	17.0789	16.8941	17.0789	17.2671	16.7265	16.9628	17.0843	17.0203	17.0846	17.2474	16.8096	16.9628	17.2219	16.6768	17.194	16.7828	17.0939	16.9628	17.2975	17.2625	17.1142	16.9585	17.047	16.9628	17.0385	16.9121	17.1781	16.8095	16.983	16.9628	16.8062	17.0646	17.2016
777	NP_071766.2	NM_022371	NP_071766	64222	TOR3A	ADIR ADIR2	protein-coding	1q25.2	torsin family 3 member A	NA	NA	NA	NA	NA	NA	16.4902	17.1004	16.6049	16.3802	17.1842	16.7236	16.4902	16.2779	17.0824	16.3944	17.2546	16.9879	NA	NA	NA	NA	NA	NA	NA	NA	NA	NA	NA	NA	16.4902	16.8018	16.7421	16.7465	16.7397	16.8115	NA	NA	NA	NA
778	XP_016865310.1;XP_016865311.1;XP_016865312.1;NP_003365.1;XP_005272132.1	NM_003374 XM_005272075 XM_017009821 XM_017009822 XM_017009823	NP_003365 XP_005272132 XP_016865310 XP_016865311 XP_016865312	7416	VDAC1	PORIN VDAC-1	protein-coding	5q31.1	voltage dependent anion channel 1	16.4032	16.444	16.7958	16.0839	16.1098	16.5656	16.4032	16.3815	16.3893	16.2265	16.1775	16.197	16.4032	16.1192	16.1492	16.2924	16.2688	16.1163	16.4032	16.1788	16.3793	16.5969	16.3763	16.3603	16.4032	16.4103	16.2197	16.3369	16.2688	16.3459	16.4032	16.376	16.0724	16.2872	16.5362	16.2193	16.4032	16.2984	16.4153	16.4646
779	NP_057117.2;XP_011515395.1;XP_016869013.1	NM_016033 XM_011517093 XM_017013524	NP_057117 XP_011515395 XP_016869013	51115	RMDN1	CGI-90 FAM82B RMD-1 RMD1	protein-coding	8q21.3	regulator of microtubule dynamics 1	15.7231	15.603	16.0782	15.5334	15.8549	15.5566	15.7231	15.5031	15.5393	16.1036	15.7325	15.6625	15.7231	15.7474	15.4728	15.6944	15.5639	15.7287	15.7231	15.7758	15.7556	15.9085	15.707	16.0348	15.7231	15.6223	15.6514	15.8837	15.3859	15.8879	15.7231	15.5705	15.226	15.6567	15.0324	15.5443	15.7231	15.5718	15.8365	15.9456
780	NP_001307646.1;XP_016860120.1;XP_016860121.1;NP_001073335.1;NP_001244271.1;NP_001244272.1;NP_001244273.1;NP_004319.1;XP_006712741.1;NP_001305765.1	NM_001079866 NM_001257342 NM_001257343 NM_001257344 NM_001318836 NM_001320717 NM_004328 XM_006712678 XM_017004631 XM_017004632	NP_001073335 NP_001244271 NP_001244272 NP_001244273 NP_001305765 NP_001307646 NP_004319 XP_006712741 XP_016860120 XP_016860121	617	BCS1L	BCS BCS1 BJS FLNMS GRACILE Hs.6719 MC3DN1 PTD h-BCS h-BCS1	protein-coding	2q35	BCS1 homolog, ubiquinol-cytochrome c reductase complex chaperone	15.7262	15.5767	16.0102	15.5869	17.6942	NA	NA	NA	NA	NA	NA	NA	15.7262	15.9142	16.0944	15.582	15.9316	16.1793	NA	NA	NA	NA	NA	NA	NA	NA	NA	NA	NA	NA	NA	NA	NA	NA	NA	NA	NA	NA	NA	NA
781	NP_001186741.1	NM_001199812	NP_001186741	25896	INTS7	C1orf73 INT7	protein-coding	1q32.3	integrator complex subunit 7	18.5267	18.5564	17.7801	19.1297	18.5754	17.8559	18.5267	18.7851	18.5573	18.5388	18.8601	18.5164	18.5267	18.6482	18.8532	18.5244	18.9409	18.1043	18.5267	18.632	17.8877	18.9448	18.4964	18.5741	18.5267	18.3227	18.2601	18.5302	17.962	18.5384	18.5267	18.5348	18.7214	18.6089	17.7044	18.4874	18.5267	18.3634	18.5617	19.0183
782	NP_006375.2;NP_001264693.1	NM_001277764 NM_006384	NP_001264693 NP_006375	10519	CIB1	CIB CIBP KIP1 PRKDCIP SIP2-28	protein-coding	15q26.1	calcium and integrin binding 1	16.0191	NA	NA	NA	NA	NA	16.0191	16.7487	16.4751	16.2278	17.2845	16.1121	16.0191	16.386	16.6911	16.1451	15.7345	16.891	16.0191	15.3918	16.7491	15.8743	15.8721	16.4175	16.0191	15.412	15.1952	15.0624	15.432	15.8307	16.0191	15.6583	15.6836	16.3595	14.8597	15.5916	16.0191	15.2655	15.8658	15.2971
783	XP_016869028.1;XP_016869029.1;XP_016869030.1;XP_016869031.1;XP_016869032.1;XP_016869033.1;XP_016869034.1;XP_016869035.1;XP_016869036.1;XP_016869037.1;XP_016869038.1;XP_016869039.1;XP_016869040.1;NP_001243692.1;NP_057707.3;XP_011515410.1;XP_011515411.1;XP_011515412.1;XP_011515413.1;XP_011515414.1;XP_011515415.1;XP_011515416.1;XP_011515417.1;XP_011515423.1	NM_001256763 NM_016623 XM_011517108 XM_011517109 XM_011517110 XM_011517111 XM_011517112 XM_011517113 XM_011517114 XM_011517115 XM_011517121 XM_017013539 XM_017013540 XM_017013541 XM_017013542 XM_017013543 XM_017013544 XM_017013545 XM_017013546 XM_017013547 XM_017013548 XM_017013549 XM_017013550 XM_017013551	NP_001243692 NP_057707 XP_011515410 XP_011515411 XP_011515412 XP_011515413 XP_011515414 XP_011515415 XP_011515416 XP_011515417 XP_011515423 XP_016869028 XP_016869029 XP_016869030 XP_016869031 XP_016869032 XP_016869033 XP_016869034 XP_016869035 XP_016869036 XP_016869037 XP_016869038 XP_016869039 XP_016869040	51571	FAM49B	BM-009 L1	protein-coding	8q24.21	family with sequence similarity 49 member B	17.0321	17.0653	17.4256	16.7938	17.342	17.0927	17.0321	16.7508	17.1081	16.5738	17.3106	16.735	17.0321	17.2294	17.1055	17.0527	16.5287	17.1965	17.0321	17.0857	17.6783	16.5641	17.0213	16.9766	17.0321	16.9657	17.2253	16.9458	16.8007	17.0544	17.0321	17.0878	16.8782	16.9929	16.7173	17.3022	17.0321	16.9138	16.9177	16.7234
784	NP_996790.3	NM_206907	NP_996790	5562	PRKAA1	AMPK AMPKa1	protein-coding	5p13.1	protein kinase AMP-activated catalytic subunit alpha 1	15.8797	15.9658	15.8163	15.7308	15.7435	15.6116	15.8797	16.0738	15.7632	16.2155	15.9785	15.9323	15.8797	16.1213	15.8429	15.8826	15.7925	16.225	15.8797	15.7716	16.0298	15.7789	15.7832	15.9286	15.8797	15.8615	15.8541	15.8861	16.3555	15.7506	15.8797	15.9156	15.9617	15.8131	15.4819	15.9695	15.8797	15.8686	15.8079	15.8926
785	NP_620124.1;XP_005255719.1	NM_138769 XM_005255662	NP_620124 XP_005255719	89941	RHOT2	ARHT2 C16orf39 MIRO-2 MIRO2 RASL	protein-coding	16p13.3	ras homolog family member T2	16.0998	15.9623	15.6928	15.3911	15.6508	15.5925	16.0998	16.0421	16.0391	16.1029	15.9973	15.6241	16.0998	15.7323	15.7955	16.2284	15.9873	16.0455	16.0998	16.0048	15.8382	16.2094	16.1128	16.1094	16.0998	16.1764	16.0388	16.5121	15.6803	16.2412	16.0998	16.0686	15.9549	16.1156	16.4511	16.0559	16.0998	16.1668	16.138	16.3667
786	XP_016879315.1;XP_016879317.1	XM_017023826 XM_017023828	XP_016879315 XP_016879317	89941	RHOT2	ARHT2 C16orf39 MIRO-2 MIRO2 RASL	protein-coding	16p13.3	ras homolog family member T2	16.1137	15.9762	15.7067	15.405	15.6647	15.6064	16.1137	16.056	16.053	16.1169	16.0112	15.638	16.1137	15.7462	15.8094	16.2423	16.0012	16.0594	16.1137	16.0188	15.8521	16.2233	16.1267	16.1233	16.1137	16.1903	16.0527	16.526	15.6942	16.2551	16.1137	16.0825	15.9688	16.1295	16.4651	16.0698	16.1137	16.1807	16.1519	16.3806
787	NP_001485.2	NM_001494	NP_001485	2665	GDI2	HEL-S-46e RABGDIB	protein-coding	10p15.1	GDP dissociation inhibitor 2	16.4167	16.4126	16.4165	16.0327	16.5291	16.2228	16.4167	16.3528	16.4672	16.5893	16.5646	16.4914	16.4167	16.7958	16.4504	16.3708	16.4219	16.6759	16.4167	16.6375	16.6505	16.5551	16.4564	16.5015	16.4167	16.4287	16.5461	16.5589	16.2106	16.4076	16.4167	16.4197	16.4085	16.2416	16.1769	16.4272	16.4167	16.3174	16.4414	16.5506
788	NP_001484.1	NM_001493	NP_001484	2664	GDI1	1A GDIL MRX41 MRX48 OPHN2 RABGD1A RABGDIA XAP-4	protein-coding	Xq28	GDP dissociation inhibitor 1	16.142	16.0786	16.3354	15.8716	16.2609	16.1318	16.142	16.1985	16.1279	16.3472	16.1625	16.1859	16.142	16.3303	16.2383	16.1352	16.5564	16.5143	16.142	16.1406	16.1265	16.1296	16.174	16.0132	16.142	16.0712	16.0516	16.1819	16.0889	16.1744	16.142	16.1677	16.1723	15.9873	15.9695	15.9223	16.142	16.2559	16.1382	16.2386
789	XP_011530483.1	XM_011532181	XP_011530483	64116	SLC39A8	BIGM103 CDG2N LZT-Hs6 PP3105 ZIP8	protein-coding	4q24	solute carrier family 39 member 8	NA	NA	NA	NA	NA	NA	NA	NA	NA	NA	NA	NA	NA	NA	NA	NA	NA	NA	16.0177	16.0716	16.5361	15.5084	16.1601	16.6851	NA	NA	NA	NA	NA	NA	NA	NA	NA	NA	NA	NA	NA	NA	NA	NA
790	NP_001893.2;NP_001177392.1	NM_001190463 NM_001902	NP_001177392 NP_001893	1491	CTH	---	protein-coding	1p31.1	cystathionine gamma-lyase	15.98	14.6257	15.3744	15.5639	17.0202	16.3022	NA	NA	NA	NA	NA	NA	15.98	16.0099	16.6328	16.0822	15.6055	15.9089	NA	NA	NA	NA	NA	NA	15.98	16.6644	16.9739	16.6479	17.2225	16.6022	NA	NA	NA	NA	NA	NA	15.98	15.8466	16.1034	15.6739
791	NP_115733.2	NM_032357	NP_115733	84317	CCDC115	CDG2O ccp1	protein-coding	2q21.1	coiled-coil domain containing 115	16.6177	16.905	17.2552	16.6491	16.6913	16.1803	16.6177	16.9497	16.5646	15.9949	16.0691	16.5571	NA	NA	NA	NA	NA	NA	16.6177	16.667	17.6047	16.3752	16.8199	16.6342	16.6177	16.9142	16.2181	16.5936	16.7732	16.4507	NA	NA	NA	NA	NA	NA	16.6177	16.8479	16.825	16.3949
792	NP_003818.2	NM_003827	NP_003818	8775	NAPA	SNAPA	protein-coding	19q13.32-q13.33	NSF attachment protein alpha	15.6511	15.7715	15.8672	15.404	15.9051	16.0054	15.6511	15.8218	15.721	15.6073	15.8162	15.9795	15.6511	15.6159	15.7192	15.674	15.7842	16.1028	15.6511	15.5997	16.2685	15.4054	15.6175	15.8539	15.6511	16.0058	15.9985	15.8158	15.659	15.7424	15.6511	15.6722	15.4806	15.9664	15.7331	15.6948	15.6511	15.6261	15.6738	15.3505
793	XP_005265278.1;NP_057413.2;XP_006713266.1;XP_006713267.1;XP_011532126.1;XP_011532127.1	NM_016329 XM_005265221 XM_006713203 XM_006713204 XM_011533824 XM_011533825	NP_057413 XP_005265278 XP_006713266 XP_006713267 XP_011532126 XP_011532127	51460	SFMBT1	RU1 SFMBT hSFMBT	protein-coding	3p21.1	Scm-like with four mbt domains 1	19.1537	19.8603	19.0657	22.0908	20.5254	18.7123	19.1537	18.0699	19.1272	18.3378	20.2473	19.4161	19.1537	17.3805	20.0413	19.2124	16.8194	17.7412	19.1537	18.1559	18.6284	17.6749	19.1752	19.9084	19.1537	18.7394	17.8647	18.0407	17.976	18.9675	19.1537	19.1758	18.6499	17.2723	19.0222	18.7318	19.1537	18.8651	19.1591	16.4736
794	XP_016856319.1;XP_016856317.1;NP_065816.2;XP_016856315.1;XP_011539415.1;XP_011539411.1;XP_016856312.1;XP_011539414.1;XP_016856316.1;XP_016856314.1;XP_011539423.1;XP_011539418.1;XP_011539420.1;XP_016856318.1;XP_016856313.1;XP_011539419.1;XP_011539412.1;XP_016856311.1;XP_011539413.1;XP_011539422.1;XP_011539417.1;XP_011539416.1;XP_011539421.1;XP_011539410.1	NM_020765 XM_011541108 XM_011541109 XM_011541110 XM_011541111 XM_011541112 XM_011541113 XM_011541114 XM_011541115 XM_011541116 XM_011541117 XM_011541118 XM_011541119 XM_011541120 XM_011541121 XM_017000822 XM_017000823 XM_017000824 XM_017000825 XM_017000826 XM_017000827 XM_017000828 XM_017000829 XM_017000830	NP_065816 XP_011539410 XP_011539411 XP_011539412 XP_011539413 XP_011539414 XP_011539415 XP_011539416 XP_011539417 XP_011539418 XP_011539419 XP_011539420 XP_011539421 XP_011539422 XP_011539423 XP_016856311 XP_016856312 XP_016856313 XP_016856314 XP_016856315 XP_016856316 XP_016856317 XP_016856318 XP_016856319	23352	UBR4	RBAF600 ZUBR1 p600	protein-coding	1p36.13	ubiquitin protein ligase E3 component n-recognin 4	16.4078	16.4047	16.4847	16.1336	16.3416	16.2613	16.4078	16.4093	16.3708	16.5466	16.243	16.2525	16.4078	16.6582	16.1344	16.4215	16.3578	16.4289	16.4078	16.1635	16.2473	16.5943	16.4166	16.2523	16.4078	16.2776	16.2059	16.1033	16.1761	16.3559	16.4078	16.4932	16.3417	16.4921	16.8539	16.3095	16.4078	16.4896	16.3363	16.5085
795	XP_016879332.1;NP_001263248.1;NP_001263241.1;NP_001263238.1;NP_001263236.1;NP_003937.1	NM_001276307 NM_001276309 NM_001276312 NM_001276319 NM_003946 XM_017023843	NP_001263236 NP_001263238 NP_001263241 NP_001263248 NP_003937 XP_016879332	8996	NOL3	ARC FCM MYP NOP NOP30	protein-coding	16q22.1	nucleolar protein 3	15.6368	15.4909	15.6732	15.4011	15.0004	16.1047	15.6368	15.7166	15.4421	15.3994	14.7572	15.7299	15.6368	16.2013	15.7234	15.6875	15.5177	15.4332	15.6368	15.4759	15.2753	15.2405	15.6242	15.4604	15.6368	15.739	15.3729	15.3588	15.4365	15.6296	15.6368	15.757	15.5318	15.4451	16.782	14.9725	15.6368	15.9801	15.8822	16.4327
796	NP_778235.1	NM_175065	NP_778235	317772	HIST2H2AB	H2AB	protein-coding	1q21.2	histone cluster 2 H2A family member b	17.6398	17.6392	17.1169	17.6116	17.8695	17.1669	17.6398	17.9802	17.6827	17.2039	18.2887	17.4711	17.6398	17.4916	18.1431	17.6028	17.7798	17.9199	17.6398	17.6517	17.819	17.4238	17.6608	17.5725	17.6398	17.9844	17.9347	17.9088	17.8451	17.7245	17.6398	17.6501	17.3214	17.3486	17.0315	17.7366	17.6398	17.6996	17.6336	17.4613
797	NP_002096.1	NM_002105	NP_002096	3014	H2AFX	H2A.X H2A/X H2AX	protein-coding	11q23.3	H2A histone family member X	17.7676	17.7457	17.2845	17.6978	17.9697	17.2532	17.7676	17.9281	17.8049	17.434	18.2095	17.6381	17.7676	17.4631	17.8698	17.741	17.9926	17.9967	17.7676	17.8598	17.4016	17.8035	17.7984	17.6914	17.7676	18.1028	18.0092	18.1205	18.0981	17.8926	17.7676	17.7658	17.6931	17.5983	17.3176	17.649	17.7676	17.8004	17.7777	17.623
798	NP_254280.1	NM_033445	NP_254280	92815	HIST3H2A	---	protein-coding	1q42.13	histone cluster 3 H2A	17.52	17.4957	17.0038	17.3921	17.8023	17.0094	17.52	17.6693	17.5605	17.2152	17.9396	17.2224	17.52	17.1763	17.7043	17.4904	17.6477	17.5721	17.52	17.6623	17.6166	17.4567	17.6126	17.5728	17.52	17.8091	17.8241	17.7618	17.6851	17.5869	17.52	17.5066	17.1579	17.1905	17.1012	17.5893	17.52	17.6456	17.5165	17.3101
799	NP_059980.2	NM_017510	NP_059980	54732	TMED9	GMP25 HSGP25L2G p24a2 p24alpha2 p25	protein-coding	5q35.3	transmembrane p24 trafficking protein 9	17.1679	17.2134	17.2766	16.9504	17.1647	16.8701	17.1679	17.1826	17.2123	17.0209	17.3987	16.9894	17.1679	17.1364	17.4776	17.1071	16.647	17.3887	17.1679	17.4711	17.276	17.0282	17.1244	17.338	17.1679	17.2802	17.1964	17.3024	17.4443	17.3228	17.1679	17.232	17.4348	17.0355	17.0342	17.3089	17.1679	16.9764	17.1924	16.8785
800	NP_006293.2	NM_006302	NP_006293	7841	MOGS	CDG2B CWH41 DER7 GCS1	protein-coding	2p13.1	mannosyl-oligosaccharide glucosidase	16.3144	16.2484	16.2112	16.0715	16.1978	15.8919	16.3144	16.0593	16.3388	16.8526	16.0692	16.0597	16.3144	16.0544	16.3398	16.4556	15.8521	16.4319	16.3144	16.3892	16.7109	16.3358	16.333	16.3828	16.3144	16.3869	16.2365	16.3456	16.5971	16.2984	16.3144	16.4844	16.6224	16.5104	16.6984	16.2899	16.3144	16.376	16.2593	16.1908
801	NP_689854.2;XP_006719335.1	NM_152641 XM_006719272	NP_689854 XP_006719335	196528	ARID2	BAF200 p200	protein-coding	12q12	AT-rich interaction domain 2	17.3511	17.4971	17.1273	17.7482	17.6001	17.1005	17.3511	17.5219	17.4482	17.5361	17.0792	17.4436	17.3511	17.4306	17.6074	17.2644	17.5149	17.89	17.3511	16.9064	17.3504	17.539	17.3533	17.0555	17.3511	18.6144	18.4034	17.1102	17.6036	17.6485	17.3511	17.409	19.3684	18.6598	17.9786	17.0408	17.3511	17.122	17.383	16.4482
802	NP_056377.1	NM_015562	NP_056377	26043	UBXN7	UBXD7	protein-coding	3q29	UBX domain protein 7	16.0365	16.2007	15.997	16.4264	15.4405	16.1465	16.0365	16.1643	16.0078	16.0465	15.4925	15.4281	16.0365	16.4534	15.279	16.0609	16.0141	15.5532	16.0365	15.4721	15.5366	16.4609	15.9985	15.6017	16.0365	16.0871	15.5909	15.7374	15.9688	16.1286	16.0365	16.0281	15.5585	16.695	15.6371	15.7103	16.0365	15.5322	15.967	15.7111
803	NP_115687.2	NM_032311	NP_115687	84271	POLDIP3	PDIP46 SKAR	protein-coding	22q13.2	DNA polymerase delta interacting protein 3	16.3906	16.5213	16.2164	16.3526	16.3387	16.5369	16.3906	16.3844	16.6047	16.7317	16.54	16.7134	16.3906	15.9981	16.1361	16.421	16.7048	15.8128	16.3906	16.3234	16.4437	16.7038	16.5207	16.4337	16.3906	16.5946	16.2473	16.2463	16.3298	16.8865	16.3906	16.4469	16.1064	16.8309	16.9142	15.9428	16.3906	16.346	16.1342	16.2076
804	NP_004896.1	NM_004905	NP_004896	9588	PRDX6	1-Cys AOP2 HEL-S-128m NSGPx PRX aiPLA2 p29	protein-coding	1q25.1	peroxiredoxin 6	16.5368	16.5911	16.5789	16.4524	16.5595	16.99	16.5368	16.281	16.522	16.4722	16.2982	16.3375	16.5368	16.7685	16.0915	16.4448	16.3867	16.3567	16.5368	16.0927	15.9764	16.559	16.5096	16.4667	16.5368	16.2265	16.3073	16.2825	17.3082	16.5274	16.5368	16.5478	16.6205	17.1671	16.1905	16.3291	16.5368	16.1933	16.6274	16.3373
805	NP_570721.1;XP_006714592.1	NM_130809 XM_006714529	NP_570721 XP_006714592	133619	PRRC1	---	protein-coding	5q23.2	proline rich coiled-coil 1	16.8316	16.8109	17.1293	17.0351	17.2181	16.7114	16.8316	16.8126	16.9833	17.3017	17.0783	17.1179	16.8316	16.9696	17.2116	16.6961	17.0562	16.9894	16.8316	16.9338	16.9521	16.6979	16.803	17.0021	16.8316	17.0203	17.0293	16.7288	17.122	16.8682	16.8316	16.7628	16.956	16.6864	16.5578	16.5771	16.8316	16.9143	16.7755	16.7453
806	NP_005035.1	NM_005044	NP_005035	5613	PRKX	PKX1	protein-coding	Xp22.33	protein kinase, X-linked	16.7732	16.7655	16.8598	15.9585	16.5413	16.7866	NA	NA	NA	NA	NA	NA	NA	NA	NA	NA	NA	NA	NA	NA	NA	NA	NA	NA	NA	NA	NA	NA	NA	NA	16.7732	16.7165	16.4524	18.5178	16.2776	17.0468	NA	NA	NA	NA
807	NP_733765.1	NM_170665	NP_733765	488	ATP2A2	ATP2B DAR DD SERCA2	protein-coding	12q24.11	ATPase sarcoplasmic/endoplasmic reticulum Ca2+ transporting 2	16.5415	16.5403	16.7074	16.3271	16.0779	16.6685	16.5415	16.8146	16.5622	16.9603	16.1054	16.2929	16.5415	16.1639	16.2797	16.5503	16.2529	16.698	16.5415	16.228	16.2784	16.7018	16.5476	16.4514	16.5415	16.5259	16.316	16.5948	16.3335	16.4535	16.5415	16.4778	16.6766	16.6637	16.4712	16.7118	16.5415	16.3537	16.4768	16.7343
808	NP_001189489.1;NP_059998.2;XP_006715910.1	NM_001202560 NM_017528 XM_006715847	NP_001189489 NP_059998 XP_006715910	114049	BUD23	HASJ4442 HUSSY-3 MERM1 PP3381 WBMT WBSCR22	protein-coding	7q11.23	BUD23, rRNA methyltransferase and ribosome maturation factor	NA	NA	NA	NA	NA	NA	NA	NA	NA	NA	NA	NA	NA	NA	NA	NA	NA	NA	NA	NA	NA	NA	NA	NA	16.0026	16.1705	16.0682	15.8309	15.7258	16.0495	NA	NA	NA	NA	NA	NA	NA	NA	NA	NA
809	XP_016884157.1;NP_055756.1	NM_014941 XM_017028668	NP_055756 XP_016884157	22880	MORC2	CMT2Z ZCW3 ZCWCC1	protein-coding	22q12.2	MORC family CW-type zinc finger 2	16.3108	16.3552	16.6939	16.4252	16.4319	16.4747	16.3108	16.6063	16.3817	16.0304	16.4147	16.335	16.3108	15.7086	16.2803	16.3955	16.2332	16.1883	16.3108	15.5367	16.2442	16.4679	16.0877	15.9872	16.3108	16.5793	16.5584	16.5693	16.5045	16.5103	16.3108	16.1422	15.7682	16.1017	16.3233	16.0854	16.3108	16.0854	16.2566	16.3175
[truncated: 7,476 more rows]
[truncated: 126 more columns]

## Sheet: TMT Labeling Effectiveness
TMT Batch	TMT Channel	Total Spectrum	Label Spectrum	% of Labeling
01	126	3571	3541	99.1599
01	127	3266	3246	99.3876
01	128	3945	3903	98.9354
01	129	3445	3370	97.8229
[truncated: 171 more rows]

## Sheet: TMT Metadata
sample_name	TMT.Sample.Name	Run.Order	Batch.Number	Proteomic Subtype	RNAseq Cluster	Wilkerson Classification
[truncated: 108 more rows]

[truncated: 1 more sheets: TMT Replicate Scaling]
