# Supplementary material for: Proteogenomic landscape of squamous cell lung cancer
Source: Nat Commun. 2019 Aug 8;10:3578. doi: 10.1038/s41467-019-11452-x (PMC6687710; doi:10.1038/s41467-019-11452-x)
Supplement: Supplementary file 7 — Supplementary Data 4 [file 41467_2019_11452_MOESM7_ESM.xlsx]

## Sheet: CIBERSORT scores
sample_name	B.cells.naive	B.cells.memory	Plasma.cells	T.cells.CD8	T.cells.CD4.naive	T.cells.CD4.memory.resting	T.cells.CD4.memory.activated	T.cells.follicular.helper	T.cells.regulatory..Tregs.	T.cells.gamma.delta	NK.cells.resting	NK.cells.activated	Monocytes	Macrophages.M0	Macrophages.M1	Macrophages.M2	Dendritic.cells.resting	Dendritic.cells.activated	Mast.cells.resting	Mast.cells.activated	Eosinophils	Neutrophils	P.value	Pearson.Correlation	RMSE
SCC001	0	0.104935	0.0311824	0.0137041	0	0.0958173	0.0472196	0.080407	0.064175	0	0.0828674	0	0	0.140066	0.0278911	0.178923	0	0.106718	0.00467286	0	0	0.0214214	0.06	0.156501	1.01685
SCC002	0.0164205	0	0.0230695	0.047049	0	0.271957	0.0950322	0	0.00168807	0	0	0	0.0582156	0	0.0822348	0.297881	0	0.0674387	0.0319447	0	0	0.00706888	0.02	0.243742	0.984021
SCC003	0	0	0	0.0303902	0	0.252146	0.0621267	0	0	0	0.0647323	0	0.115712	0	0.168372	0.218215	0	0.005865	0.0558271	0	0	0.0266146	0.02	0.222508	1.00154
SCC004	0	0.198996	0	0.0772675	0	0.0445974	0.00758402	0.0963425	0.00123423	0	0	0	0.014648	0.086042	0.150464	0.154465	0	0.0670475	0.101313	0	0	0	0.01	0.257262	0.98228
SCC005	0.0148583	0	0	0	0	0.403632	0	0	0	0	0.0856081	0	0.0113925	0.112233	0.155816	0.133553	0	0.0153485	0.0228638	0.0446953	0	0	0.39	0.0391084	1.09185
SCC006	0.0399095	0	0.0498667	0	0	0.177414	0.181925	0	0	0	0.0585752	0.019924	0	0.102556	0.0399412	0.151469	0	0.106914	0.0195153	0	0	0.0519889	0.43	0.0340561	1.06148
SCC007	0.0604421	0	0.0475864	0	0	0.220697	0.0152872	0.0160599	0.0440335	0	0.073622	0	0	0.115771	0.0524908	0.165633	0	0.117577	0	0.0291854	0	0.0416148	0.42	0.0362231	1.06714
SCC008	0.120503	0	0.0132869	0.0225186	0	0.151478	0	0.0450488	0.0480685	0	0	0.0259871	0.0180213	0.0403062	0	0.230533	0	0.261117	0.00571113	0	0	0.0174213	0.19	0.0866091	1.05787
SCC009	0	0.0428489	0	0	0	0.297412	0.0386918	0	0	0	0.0486281	0	0.0680097	0	0.102865	0.288263	0	0.0685603	0	0.013365	0	0.0313558	0.04	0.200498	1.0067
SCC010	0.0577758	0	0.0366611	0	0	0.321465	0	0	0	0	0.0503307	0	0.0145753	0.25982	0.014304	0.198092	0	0.0304611	0	0.0165151	0	0	0.02	0.233371	0.998104
SCC011	0.10704	0	0.0117337	0.0767378	0	0.140097	0.00433071	0.0284946	0.0461861	0	0.00931041	0	0	0.177059	0	0.245336	0	0.0822292	0	0.0468167	0	0.0246284	0.09	0.139949	1.03211
SCC012	0.00240554	0.149169	0	0	0	0.321324	0.0546704	0	0.0285745	0	0.0174607	0	0.0124655	0.0666508	0.0906803	0.193187	0	0.0262599	0.0371525	0	0	0	0.06	0.16024	1.01772
SCC013	0.0130912	0	0.0140571	0.0126482	0	0.140485	0.0193443	0	0.0805262	0	0.0514637	0	0.0156394	0.285645	0.0245139	0.288606	0	0	0	0.0338163	0	0.0201636	0.03	0.207919	1.01973
SCC014	0	0	0.034687	0	0	0.298774	0.00532177	0.033928	0	0	0.0524538	0	0.0583414	0.115449	0.0706262	0.207538	0	0.0646938	0	0.0581876	0	0	0.16	0.0989192	1.04654
SCC015	0	0	0.0008	0.0002	0	0.199263	0.0302516	0	0	0	0.0338598	0	0.0191201	0.327875	0	0.182714	0	0.126138	0	0.0623044	0	0.0174888	0.01	0.263608	0.996053
SCC016	0	0	0	0.0215329	0	0.169208	0.0048328	0	0.00871961	0	0.0885528	0	0	0.0873833	0.0814752	0.203761	0	0.118112	0	0.0462099	0	0.170213	0.03	0.208829	1.0154
SCC017	0	0	0	0	0.00983521	0.169098	0	0	0.0281037	0	0.118993	0	0	0.204896	0	0.106469	0	0.117521	0	0.129498	0	0.115586	0.06	0.14675	1.04324
SCC018	0	0.0221614	0	0	0	0.287213	0.0251967	0	0	0	0.0800778	0	0.0602967	0.0426431	0.0154162	0.245506	0	0.079858	0.0177423	0.0361805	0	0.0877078	0.05	0.174971	1.0134
SCC019	0	0.0267385	0.00258723	0.174523	0	0.124847	0.0811765	0.0110175	0.0746866	0	0.0322867	0	0.0743124	0.0148278	0.0888942	0.123844	0	0.109854	0	0.0455557	0	0.0148494	0.02	0.211616	1.00231
SCC020	0	0.0659656	0	0.0835576	0	0.0736428	0.0975307	0	0.0602057	0	0.0114907	0	0	0.0609107	0.0186166	0.221307	0	0.167746	0.0170467	0	0	0.12198	0.01	0.255679	0.980149
SCC021	0	0	0	0.108566	0	0.120844	0	0.0407452	0.00313093	0	0	0.0308353	0.150688	0.113343	0.036406	0.330622	0	0.0290511	0.0279124	0	0	0.00785606	0.04	0.20009	1.01109
SCC022	0.0154367	0	0.0004	0.017863	0	0.281922	0.115796	0	0	0	0.0521408	0	0.031149	0	0.0924358	0.261068	0	0.0792302	0.0250082	0	0	0.0275742	0.01	0.280328	0.969869
SCC023	0	0.0311635	0	0	0	0.26376	0.110288	0	0	0	0.0705151	0	0.0156287	0.0546332	0.0910245	0.253797	0	0.0736966	0.0197528	0	0	0.0157395	0.01	0.33493	0.945708
SCC024	0.0874819	0.189758	0	0	0.00647948	0.138688	0.0326958	0.00363566	0.0249864	0	0.0365389	0	0.143708	0.0667582	0.0190043	0.192464	0	0.0486595	0.00914247	0	0	0	0.04	0.181282	1.00732
SCC025	0.0220549	0	0.0243968	0	0	0.339237	0.0004	0	0	0	0	0.0005	0.0334115	0	0.0182141	0.422792	0	0.0599402	0.0666468	0	0	0.0123852	0.01	0.256306	0.982181
SCC026	0	0	0.00430352	0.0392283	0	0.214902	0.0270571	0	0	0	0.0230497	0	0.337532	0.0007	0.00102292	0.170369	0	0.0444308	0.130853	0	0	0.00655959	0.17	0.0904697	1.05265
SCC027	0	0.0972731	0	0.0627105	0	0.182217	0.0677892	0	0.109958	0	0.00963197	0	0	0.0279108	0.139412	0.181762	0	0.0552074	0	0.022991	0	0.0431365	0.02	0.245058	0.988763
SCC028	0	0.0538045	0	0.0174184	0	0.27525	0.0326325	0	0.0521095	0	0.0195251	0	0	0.0128084	0.038764	0.349768	0	0.0778612	0.0510289	0	0	0.0190293	0.04	0.187904	1.00767
SCC029	0	0.00445996	0.0384273	0	0	0.247904	0.01139	0	0.0947002	0	0.0286666	0	0	0.162602	0.0305621	0.290997	0	0.0541065	0.0319982	0	0	0.00418603	0.1	0.120579	1.04126
SCC030	0.0878492	0	0.051793	0	0	0.209058	0.0188053	0.0172425	0.00791051	0	0	0	0.0250391	0.158073	0.0831877	0.27565	0	0.0413944	0.0239976	0	0	0	0.02	0.237551	0.990519
SCC031	0	0.0233238	0.0063862	0.0478166	0	0.228734	0.100928	0	0	0	0.0246498	0	0.0135662	0.0581567	0.050744	0.195159	0	0.165572	0.0372068	0	0	0.0477565	0.01	0.261539	0.977377
SCC032	0	0.0818363	0.00583654	0.0683287	0	0.0885217	0.0697766	0	0.113421	0	0.01123	0	0.0350499	0.196948	0.0403557	0.214406	0	0.0241901	0	0.0501	0	0	0.03	0.204404	1.00289
SCC033	0.0302072	0.0293978	0	0	0	0.182749	0.00305299	0.0130364	0	0	0.0545309	0	0.144909	0.0829574	0.0210658	0.260593	0.00703092	0.074518	0.0856365	0	0	0.0103147	0.04	0.178697	1.00873
SCC034	0.00355099	0.0117511	0	0.0329595	0	0.286937	0.03643	0	0.00442271	0	0.0299873	0	0.0441887	0.0931375	0.0600623	0.342811	0	0.0418665	0	0.0118959	0	0	0.05	0.169102	1.02348
SCC035	0	0.084415	0	0	0	0.214861	0.0457512	0.00943086	0.0625596	0	0	0.0180751	0.065356	0.0370936	0.197388	0.236108	0	0.0274049	0	0.0006	0	0.0009	0.01	0.316599	0.962576
SCC036	0.0110269	0.0422517	0	0.00635495	0	0.311594	0.103556	0.0222686	0.0122722	0.0072942	0.0340531	0	0.00303634	0.00652538	0.154439	0.21555	0	0.0359555	0.0317764	0	0	0.00204614	0.01	0.375403	0.929299
SCC037	0	0.184338	0	0.0103468	0.0482764	0.108136	0.0972161	0	0.0115262	0	0.0669035	0	0.0273206	0.0652493	0.0445956	0.246207	0	0.050683	0.0392013	0	0	0	0.01	0.257398	0.973936
SCC038	0.0277343	0.00997165	0	0.0183839	0	0.222604	0.0373955	0.0500735	0.00447599	0	0.0489105	0	0.0867686	0	0.0554241	0.347613	0	0.0800309	0.0106147	0	0	0	0.01	0.274404	0.972233
SCC039	0.113352	0	0.00839043	0.0360098	0	0.183848	0.0447865	0	0.090882	0	0.00168704	0	0.00308614	0	0.127756	0.311945	0	0.0361049	0.0421529	0	0	0	0.01	0.27474	0.973735
SCC040	0	0.089874	0.0360253	0.0164417	0	0.219905	0.0442417	0	0.0154948	0	0.0505607	0	0.104062	0.212653	0.0372702	0.145608	0	0.0238128	0.00405174	0	0	0	0.06	0.162309	1.01808
SCC041	0.0409322	0	0	0.092868	0	0.155601	0.0111138	0.0416314	0.0256407	0	0	0	0.0760797	0	0.0549709	0.403767	0	0.00601757	0.0806736	0	0	0.0107038	0.02	0.231992	0.990948
SCC042	0	0.0375045	0	0.123006	0	0.273144	0.0858697	0	0.0124311	0	0.0196954	0.00173856	0.0279503	0.00209416	0.104051	0.264108	0	0.0379924	0.0104147	0	0	0	0.02	0.241922	0.990279
SCC043	0	0.0546988	0	0.0310139	0	0.163369	0.021408	0	0.00366004	0	0.0160489	0	0.0385812	0.119658	0.0531353	0.456979	0	0.00513961	0.00857909	0	0	0.0277281	0.01	0.275607	0.983547
SCC044	0.00729508	0.0151283	0	0	0	0.191572	0.0185348	0.0721629	0.0156374	0	0.0457125	0	0.0139489	0.213983	0.171165	0.231083	0	0.00377798	0	0	0	0	0.09	0.133874	1.05674
SCC045	0.104164	0	0.00119456	0.031274	0	0.146295	0.0220606	0.0694241	0.075501	0	0.0053713	0	0.0260952	0.0969181	0.0369084	0.270463	0	0.114331	0	0	0	0	0.04	0.180968	1.01228
SCC046	0.0376366	0.0632461	0	0	0	0.297724	0.0424869	0	0.00706622	0	0.0135721	0	0.0581828	0.0547963	0.037337	0.186461	0	0.1889	0.0104121	0	0	0.00217884	0.05	0.170521	1.01738
SCC047	0.109388	0.0689345	0	0	0	0.272566	0.032519	0	0.0331135	0	0.0114769	0	0.0463957	0	0.0164053	0.230398	0	0.120119	0.05662	0.00206485	0	0	0.14	0.101087	1.03649
SCC048	0.00149563	0.0265143	0	0	0	0.201086	0.0142999	0.00492499	0	0	0.0329451	0	0.050599	0.175186	0.0439152	0.36747	0	0.0546482	0.0269155	0	0	0	0.02	0.223866	1.00575
SCC049	0	0.0292245	0	0	0	0.329115	0.0282834	0	0	0	0.0505886	0	0.0476041	0	0.00545945	0.321916	0	0.16652	0.00938894	0	0	0.0119004	0.04	0.194777	1.0089
SCC050	0.00239472	0	0	0	0	0.243096	0	0.0241275	0.016672	0	0.0184906	0.0540918	0.0348168	0.145977	0.115659	0.296543	0	0	0	0.0481317	0	0	0.2	0.0820497	1.07111
SCC051	0	0	0	0	0	0.347323	0.0593011	0.0393845	0	0	0.0155251	0	0	0.0169671	0.108773	0.272096	0	0.089094	0	0.00651535	0	0.0450203	0.16	0.0985841	1.05697
SCC052	0.0579023	0	0.0099671	0	0	0.300374	0.0643625	0	0	0	0.0476266	0	0.0254584	0.0897646	0.0207239	0.230072	0	0.133274	0.020474	0	0	0	0.1	0.112351	1.03765
SCC053	0.0568717	0	0.00457738	0	0	0.211958	0.0400161	0	0.0101092	0	0.00889341	0	0	0.304391	0.073464	0.255331	0	0.0131916	0.00904605	0.0001	0	0.0120315	0.01	0.285108	0.982116
SCC054	0.0188222	0.0467617	0	0	0	0.304042	0.0674137	0	0	0	0.0301801	0	0	0.141307	0.0883852	0.269963	0	0.00548764	0	0.0151677	0	0.0124701	0.04	0.181566	1.01619
SCC055	0	0.0249559	0.0345005	0.0384005	0	0.419854	0.0299319	0	0.0102294	0	0.03153	0	0.0110172	0	0.0321519	0.316663	0	0.00644389	0.030697	0	0	0.0136249	0.02	0.220089	0.998328
SCC056	0	0	0.00342222	0.0868545	0	0.135941	0.0692514	0	0.00120802	0	0	0.0747607	0.0162403	0.00375843	0.163712	0.223042	0	0.16635	0.041717	0	0	0.0137424	0.01	0.3551	0.949023
SCC057	0.0474009	0	0.0282303	0.0122381	0	0.23569	0.145833	0	0	0	0.0381399	0	0.0006	0.181971	0.0904434	0.219442	0	0	0	0	0	0	0.09	0.123347	1.03843
SCC058	0.056707	0	0.0235565	0.0120713	0	0.248868	0.0461389	0.00470498	0.0799805	0	0.0346609	0	0.0171261	0	0.0993507	0.332944	0	0.01242	0	0.00263039	0	0.0288409	0.05	0.169192	1.01787
SCC059	0.0103973	0	0.0200313	0	0	0.173771	0.0516414	0	0.0112953	0	0.0307158	0	0	0.109784	0.147288	0.387589	0	0.019568	0.00506201	0	0	0.0328572	0.02	0.213456	1.01586
SCC060	0.00769339	0	0.00497168	0	0	0.275802	0	0	0	0	0.0814491	0	0.0613468	0.0268973	0	0.289608	0	0.20071	0.0359334	0	0	0.0155892	0.21	0.0775257	1.05865
SCC061	0.0571241	0	0.00938524	0	0	0.232702	0.00954932	0.0165833	0.0714295	0	0.029944	0	0	0.0520578	0	0.19846	0	0.286353	0.0212449	0	0	0.015167	0.06	0.164216	1.02874
SCC062	0.0092351	0	0	0.0003	0	0.222693	0.0539913	0.0215711	0	0	0.0333546	0	0.017965	0.029433	0.17519	0.318184	0	0.0810813	0	0.0131646	0	0.0238407	0.01	0.290684	0.978722
SCC063	0.121974	0	0.0198554	0.0659998	0	0.126424	0.117147	0.00808657	0	0	0	0.00936017	0.0333168	0	0.0465039	0.381967	0	0.0469646	0.0224008	0	0	0	0.22	0.0767037	1.04941
SCC064	0.0120162	0	0.00391607	0.0181285	0	0.361644	0	0.0472318	0	0	0	0	0.0476702	0.133741	0.0932535	0.262997	0	0	0.0194015	0	0	0	0.23	0.0742002	1.06721
SCC065	0.0866176	0	0	0.0430238	0	0.196146	0.0620736	0.00218707	0.0162641	0	0	0	0.0170368	0.0633391	0.0758863	0.325764	0.0164775	0.0332467	0.0619375	0	0	0	0.12	0.108374	1.03915
SCC066	0.016305	0.0324467	0.0119706	0	0	0.0962275	0.0283662	0.034409	0.0323036	0	0.0357093	0	0.00832079	0.270754	0.0323456	0.27736	0	0.101912	0	0.0174644	0	0.00410477	0.06	0.159562	1.04088
SCC067	0.051627	0	0.0141167	0.0483322	0	0.205736	0.0572738	0	0.0282809	0	0.0108387	0.0008	0.0003	0.0962059	0.0309986	0.347153	0	0.07292	0.0353794	0	0	0	0.02	0.244976	0.985578
SCC068	0	0	0.00530913	0	0	0.182851	0.027653	0	0.0023563	0	0.0168861	0	0.0160359	0.326878	0.0536442	0.292096	0	0.0149885	0	0.0612504	0	0.0001	0.01	0.262849	1.00304
SCC069	0	0.00534383	0.00235892	0.0277219	0	0.246488	0.050323	0	0.0236753	0	0.0373135	0	0.0222367	0.077992	0.0435668	0.337869	0	0.0821248	0.0295853	0	0	0.0134014	0.04	0.19769	1.00736
SCC070	0	0.0313712	0	0.053391	0	0.160192	0.0365622	0	0.143808	0	0.0140036	0	0.00453225	0.246348	0.0480866	0.188206	0	0.024486	0	0.0490131	0	0	0.05	0.177235	1.02258
SCC071	0	0	0.00235075	0	0	0.228019	0.0186805	0.010017	0.0557806	0.0115444	0.0419718	0	0.023481	0.0333729	0.0922294	0.364957	0.00336443	0.0493118	0.0649198	0	0	0	0.04	0.182798	1.01481
SCC072	0.028489	0	0.0131336	0.107194	0	0.0764102	0.15428	0.0431324	0.0475903	0	0	0.0152172	0.00637931	0	0.138621	0.21919	0	0.123029	0.0273336	0	0	0	0.01	0.317576	0.957983
SCC073	0.00673268	0	0.00327057	0.0545183	0	0.177903	0.0543768	0.0007	0.0533806	0	0.0368497	0	0.0109808	0	0.134011	0.37779	0.0248625	0.0418465	0.02279	0	0	0	0.02	0.210189	1.00853
SCC074	0.00635183	0	0	0.0810056	0	0.114859	0.080783	0.0452192	0.0957253	0	0	0.063962	0.0268259	0.0359333	0.11811	0.313512	0	0	0.0177129	0	0	0	0.02	0.246953	0.98954
SCC075	0	0.0273111	0	0.0303729	0	0.192313	0.0476493	0	0.0405725	0	0.0285895	0	0.0122171	0.204958	0.0665361	0.28717	0	0.0376915	0.0246186	0	0	0	0.01	0.256789	0.98675
SCC076	0.020124	0	0	0	0.0250668	0.132207	0.0333244	0	0.0293357	0.0360824	0	0	0	0	0.014302	0.516992	0	0.0759334	0.0913993	0	0.023986	0.0012469	0.01	0.301397	0.965696
SCC077	0.0481589	0	0.00477713	0.0353676	0	0.134735	0.00821745	0.0774377	0	0	0	0.00812802	0.125305	0.00386835	0.101226	0.333091	0	0.0914104	0.0282777	0	0	0	0.03	0.206171	1.0058
SCC078	0.0454925	0	0.0192119	0.0163494	0	0.186283	0	0.0594863	0.00481863	0	0	0.045719	0.0878289	0.0533151	0	0.177745	0	0.136614	0.158951	0	0.0001	0.0080695	0.6	0.0181872	1.06427
SCC079	0	0.0388974	0	0	0	0.265477	0.0432821	0	0	0	0.0414089	0	0	0.291739	0.038372	0.233349	0	0.0265754	0.0208993	0	0	0	0.01	0.366525	0.937271
SCC080	0	0	0.00270109	0.00968729	0	0.228596	0.0366079	0	0	0	0.0211057	0	0	0.208598	0.0944642	0.30226	0	0.0593875	0.0328942	0	0	0.00369784	0.01	0.260239	0.990914
SCC081	0.00831304	0	0.0110531	0	0	0.254786	0.0115456	0	0.00117698	0	0	0.0203726	0	0.148464	0.0413302	0.380466	0	0.0302759	0.0875165	0	0	0.00469985	0.04	0.194725	1.01553
SCC082	0.0120864	0	0	0	0	0.1538	0.0268744	0.00725066	0	0	0.00740558	0.0165643	0.0078906	0.152633	0.00813326	0.435253	0	0.15123	0.00387779	0.00151872	0	0.0154821	0.01	0.252159	1.00103
SCC083	0	0.0581084	0	0.0220408	0	0.258163	0.0458731	0	0	0	0.0323852	0	0.0115275	0.195805	0.0784135	0.236605	0	0.0314608	0.0296173	0	0	0	0.02	0.212652	1.00353
SCC084	0.0561569	0	0.0131676	0	0	0.243877	0.0555924	0	0.00976934	0	0.0288848	0	0.0308984	0	0.0777934	0.409517	0.0157139	0.0338881	0.0247416	0	0	0	0.03	0.208519	1.00205
SCC085	0.0446317	0	0.00462704	0	0	0.335122	0	0	0	0	0.0324199	0	0	0.239419	0.00645641	0.244757	0	0.0783156	0.00996548	0.00428583	0	0	0.01	0.294209	0.971889
SCC086	0	0	0.0005	0	0	0.345479	0.0678879	0	0	0	0.0425765	0	0.0176539	0	0.092785	0.169331	0	0.211111	0.0526293	0	0	0	0.02	0.213975	1.01052
SCC087	0	0.010689	0	0	0	0.165051	0.012818	0	0.00447207	0	0.0409035	0	0	0.30628	0.0320781	0.318624	0	0.0583002	0	0.027087	0	0.0236967	0.04	0.19644	1.03661
SCC088	0.00816416	0	0.0343572	0.0138765	0	0.279685	0	0.00661318	0	0	0	0.0348836	0.0456954	0.200416	0.0530376	0.201253	0.0019297	0	0.120088	0	0	0	0.13	0.107837	1.04351
SCC089	0	0	0.0023819	0	0	0.351163	0.0433127	0	0	0	0.0637048	0	0	0.146152	0.0742329	0.274884	0	0.0295583	0.0146098	0	0	0	0.17	0.0902229	1.06
SCC090	0.0433071	0	0.00806363	0.0030563	0	0.264413	0	0	0.0130654	0	0	0.0140553	0	0.226877	0	0.315212	0	0.084208	0	0.0272774	0	0.0005	0.01	0.28376	0.979372
SCC091	0.13009	0	0.0149355	0	0	0.363706	0	0	0	0	0.0287636	0	0.0556558	0	0.0520741	0.245673	0	0.0483413	0.0514761	0	0	0.00928448	0.74	0.00525746	1.07651
SCC092	0.00875323	0	0.00577819	0	0	0.379091	0.0458265	0	0	0	0.103497	0	0.0131849	0.0267989	0	0.13285	0	0.216778	0	0.0674425	0	0	1	-0.0364	1.11471
SCC093	0	0	0.00904215	0	0	0.232406	0.0154246	0	0	0	0.0427515	0	0	0.282052	0.169614	0.184589	0	0.0285427	0.0237346	0	0	0.0118432	0.01	0.268405	0.997139
SCC094	0.00784074	0	0.0193167	0	0	0.337805	0.00435336	0	0.00280129	0	0.0195135	0	0	0.182491	0.11355	0.241741	0	0.0640726	0.00651558	0	0	0	0.06	0.14963	1.04183
SCC095	0	0	0.0047122	0.148886	0	0.485264	0.013791	0	0	0	0.0551392	0	0.0312812	0	0.072275	0.095321	0.0933308	0	0	0	0	0	0.04	0.182595	1.03491
SCC096	0.110977	0	0.0100688	0.0243069	0	0.0725053	0	0.0176179	0.00765067	0	0	0.0152996	0.0527056	0.330168	0.0371327	0.313415	0	0	0	0.00815232	0	0	0.37	0.0456476	1.11288
SCC097	0.0276098	0	0.00553146	0.0326841	0	0.141406	0.0156271	0.0169087	0	0	0.057021	0	0.00505566	0.105548	0.119486	0.296469	0	0.151844	0.0210088	0	0	0.00379993	0.05	0.171002	1.0353
SCC098	0.0161545	0	0.0161512	0.0390736	0	0.143794	0.0406876	0.0467351	0.0299995	0	0.0595091	0	0.00878963	0.0288414	0.232401	0.24404	0	0.0808956	0	0.0129271	0	0	0.01	0.364204	0.947838
SCC099	0	0.0124952	0.00377538	0.133989	0	0.0866002	0	0.170285	0.00619259	0	0	0.00636212	0	0.232539	0.146607	0.160648	0	0	0.0405072	0	0	0	0.43	0.0341809	1.09502
SCC100	0.0004	0.00682737	0.0408595	0.0623255	0	0.115271	0.068043	0.0625634	0.0645436	0	0	0.0278949	0.00998943	0.222784	0.0654407	0.198713	0	0.0295574	0.0248127	0	0	0	0.32	0.0510294	1.0696
SCC101	0	0.0291314	0	0.0234147	0	0.164993	0.0255168	0	0.0698421	0	0.00546977	0	0.00292997	0.2611	0.152675	0.229476	0	0	0.0354506	0	0	0	0.01	0.264378	0.992886
SCC102	0	0	0.00273636	0	0	0.236969	0	0.0351205	0.0580245	0	0	0.0755227	0.0221426	0	0.24867	0.202494	0.0158274	0.0855255	0.011759	0	0.00520808	0	0.05	0.173285	1.06275
SCC103	0	0.00571953	0.00265299	0.0866792	0	0.135055	0.0759717	0.0302022	0.032413	0	0.0686012	0	0.0112524	0.0150532	0.293101	0.127554	0	0.084372	0.0300513	0	0	0.00132159	0.03	0.201346	1.06252
SCC104	0	0.0159717	0.0113046	0.0726843	0	0.314695	0.110675	0	0.00406826	0	0.0199966	0	0.0184876	0	0.0466534	0.307515	0	0.0384661	0.0237	0	0	0.0157833	0.03	0.207131	1.00057
SCC105	0.0223106	0	0.00441402	0	0	0.236865	0.0547754	0	0.00136524	0	0.0511834	0	0	0.152684	0.0490874	0.358747	0	0.0444026	0.0241642	0	0	0	0.02	0.245459	0.9915
SCC106	0	0.0475765	0.00855319	0	0	0.274756	0.0201846	0	0.00280618	0	0.0510948	0	0.00737491	0.0580888	0.0297289	0.37789	0	0.0843619	0.0347194	0	0	0.00286488	0.02	0.212138	1.00084
SCC107	0.035671	0	0.0071414	0	0	0.271466	0.0114655	0	0	0	0.0376744	0	0.0103691	0.21444	0.135367	0.207163	0	0.0305822	0	0.032918	0	0.00574236	0.02	0.223321	1.00813
SCC108	0	0.00256612	0	0	0	0.212801	0.0323045	0	0.0142888	0	0.0476594	0	0	0.277823	0.0506193	0.25714	0	0.0600697	0	0.042373	0	0.00235514	0.01	0.258545	0.994657

## Sheet: ESTIMATE scores
	SCC015	SCC047	SCC024	SCC050	SCC071	SCC045	SCC037	SCC034	SCC097	SCC041	SCC096	SCC039	SCC038	SCC020	SCC065	SCC025	SCC031	SCC032	SCC070	SCC029	SCC101	SCC081	SCC008	SCC022	SCC107	SCC088	SCC108	SCC042	SCC076	SCC075	SCC018	SCC080	SCC046	SCC048	SCC044	SCC053	SCC005	SCC011	SCC049	SCC040	SCC069	SCC095	SCC035	SCC102	SCC007	SCC086	SCC064	SCC062	SCC093
StromalScore	126.961	-656.536	873.875	-246.252	-741.652	-719.861	1022.34	-56.849	35.5702	993.021	-50.9778	-224.037	1366.43	-160.407	-833.953	593.152	-197.76	-298.416	-590.929	-729.07	331.604	-591.133	-170.167	171.521	918.947	-24.7774	426.145	572.008	338.452	406.24	120.55	-36.8483	-1145.78	11.4652	-956.755	-94.4658	-199.123	499.178	150.05	353.616	218.366	-288.385	55.1285	324.695	-1114.18	-147.458	-969.742	-361.004	259.913
ImmuneScore	328.876	329	1803.3	-176.88	-120.195	82.9131	1920.68	568.058	147.432	1607.02	-414.732	1151.02	1814.77	1576.15	-471.273	1244.98	626.943	865.509	601.672	-318.815	517.285	376.893	103.164	1245.42	987.045	-58.3966	344.161	1456.91	636.333	1012.94	904.489	620.944	-497.419	471.1	403.49	556.049	-440.172	783.505	279.097	1197.56	602.954	803.982	1311.76	426.262	-208.425	481.281	-486.218	-29.8876	336.955
ESTIMATEScore	455.836	-327.536	2677.17	-423.132	-861.846	-636.948	2943.02	511.209	183.002	2600.04	-465.71	926.981	3181.2	1415.75	-1305.23	1838.13	429.183	567.093	10.7429	-1047.88	848.889	-214.24	-67.0029	1416.94	1905.99	-83.174	770.306	2028.92	974.785	1419.18	1025.04	584.096	-1643.2	482.565	-553.265	461.583	-639.295	1282.68	429.147	1551.18	821.32	515.597	1366.88	750.957	-1322.61	333.823	-1455.96	-390.892	596.869
[truncated: 59 more columns]

## Sheet: RNAseq expression
Symbol	SCC015	SCC047	SCC024	SCC050	SCC071	SCC045	SCC037	SCC034	SCC097	SCC041	SCC096	SCC039	SCC038	SCC020	SCC065	SCC025	SCC031	SCC032	SCC070	SCC029	SCC101	SCC081	SCC008	SCC022	SCC107	SCC088	SCC108	SCC042	SCC076	SCC075	SCC018	SCC080	SCC046	SCC048	SCC044	SCC053	SCC005	SCC011	SCC049	SCC040	SCC069	SCC095	SCC035	SCC102	SCC007	SCC086	SCC064	SCC062	SCC093
1/2-SBSRNA4	NA	NA	4.51149	NA	NA	3.5201	4.69097	2.96416	3.79509	4.56353	5.4382	NA	NA	3.51486	1.5355	NA	NA	2.50751	NA	NA	NA	NA	NA	1.35272	1.65064	NA	1.74506	3.10419	NA	NA	3.04589	5.44956	NA	NA	NA	NA	NA	4.38716	NA	0.577198	4.39159	4.10546	4.85121	NA	4.45251	NA	NA	NA	NA
A1BG	6.45678	3.87518	6.07629	5.72543	NA	5.6885	6.04036	4.82044	5.01538	3.43061	7.3183	5.52163	6.42499	7.09277	4.53458	6.05958	3.76311	5.60231	5.13031	5.27172	5.57572	4.05196	6.94207	4.82338	6.03256	5.11994	5.28844	6.20522	5.74844	6.16514	4.0093	3.91806	4.31081	4.11832	5.01046	4.50116	7.30237	4.93438	5.73947	6.50643	4.35179	6.10254	4.31502	NA	5.44473	6.138	6.52651	3.90781	0.741314
A1BG-AS1	7.64385	0.377307	6.57651	6.30344	6.2652	6.67172	6.46914	7.05469	4.30091	6.98979	7.32206	6.43893	7.42395	7.65958	6.01062	6.74582	4.65816	6.57179	6.39099	6.45313	6.93894	6.42456	7.20868	5.73285	6.60105	6.33911	7.37452	7.50924	6.71332	5.50999	6.00975	5.98123	6.48637	6.85145	7.22173	4.53947	6.08441	7.05003	5.60728	7.60974	6.42643	7.44617	6.68635	6.45248	2.37897	7.0804	6.68271	5.74711	7.0287
A1CF	NA	1.77826	NA	NA	NA	NA	NA	NA	NA	0.186899	NA	1.2875	NA	NA	NA	NA	NA	NA	4.56328	NA	NA	NA	NA	2.33646	NA	NA	NA	NA	NA	NA	NA	NA	NA	NA	NA	1.0566	NA	NA	NA	NA	NA	4.50902	NA	0.739717	NA	NA	NA	4.28389	NA
A2LD1	5.98761	2.89196	7.46526	6.70225	5.49365	5.29209	7.30216	6.41718	5.75373	6.70977	5.62915	5.54424	6.95576	7.0696	7.68172	7.39316	6.38558	7.2617	6.80134	5.73583	5.40473	7.39816	6.59822	6.75102	7.28944	5.17578	6.53541	7.23701	8.20924	7.30109	6.43131	7.08082	7.01755	8.45618	6.20243	0.634997	6.2054	4.71184	5.72099	6.58862	6.00886	6.14	6.70258	8.27064	6.06081	6.24067	7.4855	7.23293	7.50976
A2M	13.7335	14.5926	15.7805	12.6354	13.721	14.0757	15.9943	14.2757	14.0326	16.2295	14.7217	15.2209	16.0175	14.356	13.5771	16.4062	14.378	13.9368	12.4194	13.8462	14.5171	14.2429	13.8311	14.2478	14.6858	12.447	13.7461	15.6115	13.4817	14.24	15.3327	14.4758	12.5285	15.3019	11.9756	14.6205	11.9743	14.6978	14.6319	15.6186	13.8925	13.0067	13.8502	13.3511	12.7845	13.1494	12.5438	13.2507	13.1847
A2ML1	12.4758	14.2259	10.6887	11.2634	11.2155	13.4147	6.74244	6.66661	12.0718	8.88927	4.91945	4.68801	5.76512	8.91249	8.02638	13.6467	11.3463	11.3267	11.1455	2.94249	7.7814	12.5274	14.4752	14.153	9.61129	9.43875	1.78352	4.47309	10.4164	9.90293	11.3746	12.9196	13.3104	10.5785	11.1784	13.6553	12.8683	11.6245	11.9349	10.977	10.7744	3.82657	11.7196	11.1329	11.008	4.64668	10.6458	11.7262	10.859
A2MP1	NA	NA	NA	NA	NA	NA	NA	NA	4.06126	NA	NA	NA	NA	NA	NA	NA	NA	NA	NA	NA	NA	NA	NA	NA	3.54792	NA	NA	NA	NA	NA	NA	NA	NA	NA	NA	NA	NA	NA	NA	NA	NA	NA	NA	NA	NA	NA	NA	NA	NA
A4GALT	9.87659	10.5961	8.55216	10.5337	9.43503	9.35423	8.70753	10.3119	8.58882	9.98054	6.71571	10.5579	9.07823	8.56192	10.0011	9.205	10.4899	10.1461	11.2497	11.3186	10.0619	8.17574	9.86863	7.9546	10.9368	9.85583	9.63455	9.37314	7.36917	11.1373	10.2846	11.7169	10.9071	9.36943	10.9287	11.44	8.76263	10.848	9.75164	10.1592	9.31419	7.91857	8.27436	9.3395	9.69221	7.75235	10.8296	12.5174	10.6269
AAA1	NA	NA	NA	NA	NA	NA	NA	NA	2.77301	NA	NA	NA	NA	NA	NA	4.5506	3.57194	NA	4.86921	NA	NA	4.81308	NA	2.19372	4.72401	2.67595	5.02771	1.53061	NA	3.60368	NA	5.38855	NA	5.55455	NA	NA	NA	NA	4.08739	NA	2.42671	NA	NA	4.1895	5.06598	NA	7.02209	4.38575	NA
AAAS	9.21632	9.66632	8.6211	9.73675	10.0541	9.71715	9.85355	9.58806	9.41304	9.041	10.0418	9.21925	9.07156	9.21785	9.55335	9.06058	9.35084	9.71008	9.82042	10.4213	9.04093	9.76057	9.82467	9.60996	9.196	10.0307	9.59677	9.08893	9.05516	9.8638	8.75969	9.81517	9.78511	8.72642	8.62915	10.3145	10.1701	9.0378	9.317	8.78327	8.93553	9.245	9.24686	9.44012	9.55377	9.10333	9.64346	9.89948	8.41935
AACS	9.78252	9.27409	9.0893	9.38816	9.61243	11.0306	8.60823	10.57	10.775	8.86362	7.59945	8.65062	8.85156	9.6063	10.3065	9.21987	10.1487	9.70699	10.163	10.0203	9.78771	9.37894	8.80663	8.96813	9.63203	10.7084	9.03763	7.95834	8.41344	9.35741	9.56565	10.5549	9.37083	9.75739	9.67113	9.78545	10.1651	9.08898	10.1433	8.56335	9.90229	8.77595	8.67243	9.73023	9.4124	9.59192	9.88952	8.78537	10.1672
AACSP1	NA	NA	1.49412	NA	NA	5.33222	NA	NA	NA	NA	5.32084	NA	0.87701	NA	NA	4.1264	NA	NA	NA	NA	NA	1.47599	NA	2.47077	4.74976	3.59313	NA	NA	NA	NA	NA	NA	NA	NA	1.14246	NA	5.65106	NA	NA	NA	NA	5.21038	5.41811	5.05483	1.3102	0.132646	NA	NA	1.67445
AADAC	5.85464	8.07649	5.71331	6.09323	6.05216	10.4828	6.86422	6.75709	5.07892	5.03468	4.17184	7.47313	2.85061	6.74536	0.417833	2.6909	8.30774	6.17516	NA	3.74403	5.43448	9.01368	1.95374	7.32786	4.4728	5.34405	4.55759	6.13731	6.6498	4.82385	5.65339	7.87778	7.94788	6.55264	6.27223	6.90648	4.9478	4.59258	NA	6.99295	4.98479	NA	5.95885	NA	5.92759	5.51192	NA	10.2175	5.07801
AADACL2	NA	10.886	NA	6.31477	NA	6.27561	NA	NA	5.99919	NA	3.26871	NA	NA	3.34684	NA	NA	NA	NA	NA	NA	NA	6.17391	NA	4.1176	NA	NA	NA	NA	NA	NA	NA	2.21115	5.66416	3.38596	NA	NA	NA	1.69609	NA	NA	NA	4.61329	NA	NA	NA	NA	NA	NA	-0.312134
AADAT	7.11136	6.93744	6.74898	7.88731	8.03472	7.87203	7.28403	8.62929	6.85983	7.31689	7.85731	6.54908	7.4862	5.48337	8.09802	7.09482	7.27727	6.94093	8.04902	5.56941	4.20077	7.8704	6.23825	8.09566	5.72963	7.37505	7.92222	7.03449	6.2606	6.42549	6.98989	7.94974	8.9315	4.09239	6.67284	7.65007	2.79152	7.02489	6.5047	7.6523	6.8324	6.39877	9.05893	5.94691	7.68959	7.8846	6.61578	10.2322	7.32307
AAED1	8.19565	8.06289	7.15796	8.05784	7.51579	7.48747	8.75069	8.20982	8.47514	8.58059	7.14741	8.86742	8.84945	8.20403	9.31136	8.89152	7.95243	7.97989	8.71232	7.74084	9.55603	7.87838	8.97384	8.21171	8.56424	8.827	9.06752	8.56083	8.48728	9.23763	8.73796	8.96352	7.66869	8.97982	8.51026	8.79143	7.03274	8.55136	8.18536	6.84212	9.00574	7.71979	7.27747	8.41936	8.75228	8.92807	9.22433	8.65511	9.03502
AAGAB	10.3108	10.5525	9.89622	10.2873	11.1258	10.8556	10.227	11.2801	10.7127	9.67637	9.90417	10.836	10.2666	10.1428	10.7854	10.8316	10.8054	10.5695	10.4374	10.3913	10.4158	10.7071	11.1707	11.3617	9.81796	10.9092	10.8231	10.7046	10.1126	10.5535	11.1397	11.3793	10.7336	10.6431	11.1543	10.337	11.1955	11.0566	10.755	9.41135	11.0352	10.7669	10.1309	10.2808	11.071	10.203	10.4067	11.3778	10.9252
AAK1	12.8723	13.3084	12.8171	12.136	13.2106	12.4566	12.6751	12.6031	12.6642	12.6773	12.739	13.1718	12.5618	12.7828	11.7936	12.5073	12.446	12.3445	12.7069	13.1255	13.5208	12.97	12.5634	12.4841	13.3538	12.3577	13.1164	12.681	13.0781	12.255	12.6449	12.7022	13.0726	12.4291	13.527	12.4893	12.9419	12.6853	12.2846	13.6226	12.5507	12.9933	12.6455	12.7598	12.3377	12.9346	12.9523	12.9526	13.0164
AAMP	10.5926	10.1015	10.705	11.1942	10.8705	11.178	10.3795	10.9743	11.2065	10.458	10.3712	10.4802	10.3182	11.218	11.1932	10.2621	11.1233	11.3545	10.9853	10.7757	11.1279	10.8741	11.4937	10.8335	10.4054	10.3853	10.3082	10.7577	9.78237	10.5039	10.8462	10.6888	10.8921	11.3462	10.226	10.8369	10.9815	10.6436	11.2694	11.2011	10.9491	10.6464	11.6245	10.8258	10.6553	11.1248	11.0641	10.9151	11.4888
AARS	11.1246	11.2952	10.5878	11.0561	11.2354	10.3092	10.4885	12.0733	12.3561	10.6557	10.718	11.4211	10.6047	11.0784	11.5299	10.6765	11.768	11.4655	11.6289	12.1372	11.4244	11.075	10.9972	10.3833	10.7424	11.298	11.4933	10.6191	11.1672	11.09	10.6672	11.6411	12.5103	10.1598	11.6261	10.8773	10.5347	10.6835	11.136	11.0178	11.8345	10.4457	11.0191	10.9147	10.5398	10.8983	10.9224	11.8427	12.1267
AARS2	9.19257	8.94465	9.11123	10.0771	8.99439	9.22626	8.70448	8.71084	8.65196	9.02644	9.8328	8.97785	8.9887	8.6648	9.14806	9.69826	9.21782	9.41226	9.21851	9.0885	9.005	9.78474	9.57136	9.14593	8.49641	8.5227	9.21234	8.93777	7.50962	9.19432	9.29509	8.82178	8.32653	8.64791	8.88668	9.52427	8.55025	8.57245	9.28459	9.64511	8.58392	9.02044	8.86776	8.2647	8.80343	9.66132	8.91728	9.20466	9.33976
AARSD1	7.65859	8.09449	9.29122	8.57728	6.49036	8.21223	7.44323	8.23826	7.47843	8.44223	8.20646	8.20237	8.37855	8.17423	8.84042	8.35713	7.69419	8.24811	8.01131	8.84444	8.35728	8.6139	7.76365	8.74803	8.44436	8.14324	8.1301	7.77796	7.8292	8.46618	8.10264	8.47889	8.02721	7.29031	8.43723	7.59706	8.73563	8.48856	8.0288	9.03665	8.70933	7.40289	8.19751	7.53631	9.33107	8.39747	8.59169	7.76508	8.2528
AASDH	8.04836	8.5049	8.84848	8.66251	8.31801	7.6722	8.60923	7.60667	8.90941	7.61336	8.81003	8.19974	8.19846	8.51091	8.41377	8.59266	8.99692	8.11308	7.99055	8.39352	8.82971	8.33423	8.15617	8.4636	9.3563	8.8493	8.3465	8.25871	8.06245	8.5761	8.06762	8.42331	10.5608	7.66667	8.49309	7.75325	8.34789	8.2936	8.17041	8.43969	8.53258	9.53303	8.30332	7.97724	9.37677	9.17001	8.66741	9.38869	8.65215
AASDHPPT	10.3473	9.67168	9.31253	9.91896	9.9993	10.0942	10.0991	10.3618	10.0127	9.46088	10.6393	10.5266	9.42096	10.3472	10.719	10.2236	10.4439	9.90201	9.82904	10.864	10.5312	10.385	10.5739	10.3366	10.363	9.61433	10.5601	10.226	9.39962	10.8113	9.28849	10.434	10.6483	10.4085	10.1147	10.2814	11.2977	9.157	10.7877	8.4535	10.6275	10.4221	10.1728	9.73104	10.1593	10.4165	10.1204	10.5655	10.1349
AASS	10.1688	9.99131	12.3042	10.8593	11.9217	8.95961	12.3799	9.53574	9.99756	10.5851	10.6881	10.2908	10.6618	11.142	10.1927	11.958	11.9958	11.2605	11.3029	9.71538	10.5562	10.4349	9.4387	10.834	9.82277	7.98838	9.53011	10.4038	10.6119	11.5753	11.6378	11.3966	11.0768	11.8889	10.2576	10.1729	10.5728	10.399	11.0014	13.1312	11.7831	10.2231	10.2019	8.779	10.6633	8.83254	10.2176	8.55184	9.86362
AATF	11.7299	11.8293	11.3254	10.8152	12.0456	11.702	11.2837	10.8836	11.5606	11.095	11.5084	11.0988	11.0247	12.0251	11.5491	11.2903	11.3462	12.2992	12.7381	11.9216	11.5283	11.0723	11.0959	11.8448	10.9225	12.0045	11.2491	11.0598	11.4122	11.6901	11.4677	11.6384	11.4112	10.893	11.4191	11.5755	11.5458	11.1392	11.6436	11.1298	11.6639	10.8112	12.0522	11.8494	11.8627	11.5578	11.9804	11.5841	11.5112
AATK	5.7867	5.86879	8.53283	6.96042	7.33227	3.30233	6.63333	6.47121	NA	8.00579	4.93003	7.36807	7.08887	6.12767	3.83863	8.15015	6.94146	6.8452	4.94651	6.16084	5.53098	6.74339	3.99877	5.32931	6.18413	6.2021	6.20331	7.10213	6.13736	4.62331	8.22971	5.4916	4.64037	6.53342	7.92281	6.72993	6.65955	4.98031	6.58367	8.14285	6.99216	3.84756	5.07489	NA	6.13611	6.25342	5.42606	5.60868	4.88436
ABAT	9.19643	8.50134	9.37956	7.61651	7.50798	8.31955	9.12053	9.13664	8.59535	9.09041	8.94336	8.78097	9.58144	8.16551	7.63422	9.27764	9.31306	7.53575	8.19716	7.2959	9.10707	9.31932	10.407	8.32613	8.43319	8.38547	10.1836	8.42319	8.70704	9.00875	8.67335	9.23817	9.53479	9.13549	8.6699	7.77887	8.67379	10.2823	8.94695	8.97461	8.79369	10.573	9.59605	8.05078	7.6563	7.48276	6.95666	6.57792	8.29603
ABCA1	12.2492	12.0019	12.8441	13.2061	13.1098	10.7073	13.1245	11.7876	10.9593	13.6072	12.1967	13.1928	13.3478	12.7802	11.4695	13.3765	12.4313	12.634	12.2237	11.2082	11.7891	12.7547	12.3647	12.0341	11.8238	12.1844	12.1314	12.7919	13.4932	12.8088	12.9793	12.709	11.61	13.0246	11.7422	13.035	11.0735	13.006	12.226	12.6061	12.9904	11.4735	12.6696	11.7744	11.8382	13.1166	10.8521	12.8244	12.9796
ABCA10	NA	NA	8.99183	7.09357	3.08472	7.33359	6.83207	4.44956	2.30209	7.49324	6.3614	4.77161	5.86411	3.25322	6.13242	5.79827	NA	4.3905	5.97498	5.24094	6.31682	6.33054	5.65188	5.46688	6.91903	1.82938	5.29051	6.34751	7.03188	6.19985	5.0479	6.33781	5.87916	6.58349	6.85827	4.62156	NA	6.90307	6.47202	9.12721	6.91555	6.10865	5.49443	5.36459	6.6378	4.75393	NA	4.88555	4.59777
ABCA11P	7.09836	6.22475	6.3181	6.80814	4.80066	5.41231	7.8243	8.08113	5.9557	6.45111	8.37879	6.49914	6.51496	7.48668	7.02193	6.19425	7.16294	6.63922	4.8463	6.29252	7.44038	7.82427	8.24941	7.33397	7.40237	6.45872	5.61649	6.72187	5.36814	6.57488	5.91685	7.17238	6.35878	6.75133	6.90978	6.49481	6.25647	7.24755	5.91094	5.60302	6.42192	7.37708	6.92212	5.91305	7.71756	6.58341	6.59645	6.97672	6.33101
ABCA12	12.1065	12.2702	6.06132	11.8096	10.9054	12.9414	3.3955	12.0663	12.0884	8.79799	11.591	7.79925	6.40309	11.9741	5.77135	9.12763	9.75794	10.4516	8.01847	9.15252	9.29049	11.8345	13.6969	11.0379	9.66796	9.13587	6.80808	11.9008	8.97363	7.76478	10.9751	11.6523	12.4466	12.2751	10.1856	11.8473	7.79083	11.8748	9.2448	8.80476	12.4163	0.669403	10.4098	8.65868	10.829	8.78492	4.7638	9.81863	11.1921
ABCA13	5.82153	13.4784	10.2468	9.83798	13.6853	13.7499	11.2539	10.7771	6.89221	10.527	6.67597	9.43819	7.6189	9.53355	8.07576	10.325	10.5263	11.8848	13.3352	11.6464	11.2906	12.2621	9.9063	12.8613	12.769	12.2199	11.8435	8.91395	9.76573	12.0516	12.5591	12.444	13.062	12.0509	13.2966	12.5593	12.248	12.4936	12.8577	10.5475	12.0482	5.4172	11.3048	10.7958	12.3193	8.69356	12.8117	11.7207	12.5465
ABCA17P	5.20119	NA	NA	NA	-0.143762	NA	NA	NA	-0.463852	NA	NA	NA	NA	NA	NA	NA	NA	NA	NA	4.04194	3.66459	1.89757	NA	NA	4.96783	NA	NA	NA	NA	NA	NA	3.5951	NA	NA	NA	NA	NA	NA	2.44654	NA	NA	5.87229	NA	NA	NA	NA	3.71776	NA	NA
ABCA2	10.2175	10.6205	10.7435	11.5406	11.2474	10.0444	10.2099	10.3715	10.0803	10.8057	8.43997	10.6999	10.8584	10.6308	10.4964	9.95562	9.97703	9.85006	11.2154	9.7724	10.338	10.439	11.2813	10.0072	11.229	10.7931	10.913	10.827	9.46752	10.6106	9.66442	10.5087	9.56137	10.6068	10.6787	10.697	11.3055	10.2814	11.282	11.2831	10.4527	9.97152	10.3551	9.51051	10.2117	10.5846	9.49191	10.8031	11.0544
ABCA3	11.2994	10.2777	14.8583	6.5912	13.2179	11.6287	14.3685	13.3724	9.61942	12.7367	9.6156	13.9856	13.6209	10.5155	11.0811	15.0955	14.4249	12.9294	7.23925	9.75389	12.0651	12.2838	10.9871	12.4632	10.0628	11.023	8.47393	13.1246	12.0292	10.7578	14.0396	12.3286	11.1798	13.7478	11.2142	12.4561	8.49604	10.3264	12.7026	15.2291	11.8306	12.2651	12.7339	11.8833	11.2333	9.26328	10.6141	8.65444	8.8462
ABCA4	4.86396	6.70073	5.93667	11.6606	6.08094	5.24255	6.28853	5.44313	2.44337	7.4396	7.54701	6.98093	4.54866	9.60501	6.21404	5.89682	7.13443	NA	0.916139	9.77153	6.73338	4.47772	4.66815	NA	4.85248	5.61615	8.45473	4.43818	7.54383	3.9748	5.13605	8.38602	5.23501	13.2204	9.24303	5.96363	5.89623	5.94068	7.41064	5.46183	4.36121	4.9594	3.8385	3.37797	4.50535	9.44516	3.35782	12.1675	10.5883
ABCA5	9.0439	10.3963	10.0631	10.1023	10.3414	10.8684	9.39453	9.11979	8.16884	9.96263	9.52246	9.19549	9.16695	9.38705	11.2047	9.41439	9.1021	9.24743	9.54036	7.75125	10.1107	9.81812	7.44044	9.71749	10.2538	9.91493	8.06525	8.73134	10.0634	9.99044	9.27621	9.63286	9.98168	9.80202	10.4698	10.2816	9.60886	9.44329	9.85189	10.4576	9.58028	9.99969	9.29867	9.44192	9.8095	9.08362	9.76604	9.923	10.6694
ABCA6	7.4705	9.15066	10.3415	4.90517	7.27888	7.81835	8.067	7.67004	6.12772	9.00414	7.15489	7.8324	9.8734	7.68622	6.48221	9.04163	7.8703	8.06804	7.49002	6.99844	8.7552	7.69086	7.73687	7.46835	8.7902	6.57153	7.56123	8.29207	10.3989	9.2564	7.77278	8.67486	7.14134	7.54996	8.51785	7.59575	4.5074	9.39959	8.85065	9.90446	7.99804	4.85741	8.18333	8.04773	5.31206	6.45246	6.39966	8.26288	7.19496
ABCA7	7.58643	6.75899	9.75404	7.18889	8.0658	7.71539	8.69242	8.15543	8.13658	9.11311	7.23592	8.66715	8.90049	8.22702	6.37075	9.08669	7.54319	8.7903	8.94519	8.36171	7.39608	6.93751	7.89559	7.69589	8.47879	7.56007	7.70641	8.43982	NA	8.46129	9.30632	8.40545	8.00145	6.68397	9.49463	7.29452	9.58466	8.11179	8.1454	9.77213	7.99286	7.62687	7.47407	7.5931	8.36918	7.41243	7.54655	8.293	8.20026
ABCA8	5.93897	9.34089	9.42869	4.00432	6.0694	6.6585	8.97146	7.97013	5.89359	8.91997	8.20194	7.98905	8.12613	7.17894	7.71225	8.58572	6.59085	6.91876	4.35832	6.64022	7.96675	7.96886	4.63352	6.9685	8.0777	NA	6.0219	8.57861	6.15013	7.78803	8.55769	7.47963	8.89847	9.28749	5.5919	7.57	4.89344	8.54021	9.10303	8.44118	5.61745	5.03797	7.38884	2.95276	5.11027	-0.411594	3.37099	6.62482	5.06086
ABCA9	6.46372	8.01277	9.42507	6.42621	6.7211	7.69304	6.10371	7.4189	6.25575	7.79735	6.58283	5.09383	8.99268	7.36202	6.37654	6.98282	6.21625	6.90268	7.65888	5.77199	6.49367	7.39263	7.32232	7.11367	7.66212	5.59793	6.42757	7.72294	7.76062	8.98385	7.98246	8.61039	6.08085	7.27717	7.78604	7.60656	6.36826	7.87168	7.93584	9.64568	7.85336	5.64293	6.94733	7.28285	6.12239	5.39479	4.29571	7.55256	6.39771
ABCB1	6.19478	8.95364	8.95575	6.98351	5.74282	7.74999	9.07219	7.83652	5.82059	8.76141	9.89589	9.08506	8.55207	9.00804	7.79639	8.4115	7.12351	8.6443	8.00249	7.82322	4.98515	7.39192	6.06837	8.51202	7.7672	4.1969	6.49112	9.08045	7.42171	8.14033	6.88361	7.99417	8.37492	7.9617	5.41874	7.74956	6.26111	7.21362	7.47955	7.77308	8.14946	8.37537	8.6342	5.98859	6.81488	7.45712	5.49149	7.36107	6.79022
ABCB10	7.89641	8.47943	7.93485	8.68986	6.81517	7.34023	8.14524	8.39645	8.32848	7.79102	7.56768	9.43269	8.40019	8.62614	8.99885	8.54427	8.71752	8.57541	7.91077	8.56808	8.8957	9.15219	9.05772	8.74539	7.64238	8.46853	7.4892	8.8398	9.14911	8.87771	8.97443	8.95507	8.92931	8.62913	8.67776	9.47643	9.45525	8.2003	8.55588	8.15382	9.06555	8.31446	8.39905	8.38833	9.07505	9.43565	8.36606	8.49187	9.4661
ABCB11	4.18295	4.69752	4.28685	5.63166	4.54705	6.51918	1.46296	5.26462	NA	NA	7.65539	3.30217	1.40966	0.214791	NA	NA	1.91641	3.15137	NA	6.20361	5.97747	NA	5.61429	2.87605	NA	5.64355	NA	4.9223	NA	1.08347	3.99385	4.7902	2.27786	2.10237	NA	2.28025	1.94119	4.52639	5.89189	NA	4.27354	5.02944	2.45225	-0.0301488	6.34043	9.70234	1.13157	4.24812	1.92057
ABCB4	5.45178	6.2752	7.70428	4.71379	4.82993	5.00895	6.04867	NA	3.38471	5.46148	NA	4.56847	5.18311	6.06502	2.07671	4.94517	5.98968	NA	5.47388	4.38317	NA	3.72299	2.57758	5.83592	4.84942	4.87424	5.45215	5.32026	5.48389	5.50953	3.54756	2.58561	4.67569	NA	1.16663	5.60701	1.98853	6.20278	1.28981	0.632529	3.89308	3.70217	NA	5.7722	NA	4.81887	2.75532	NA	5.02999
ABCB5	NA	1.682	5.60226	3.04021	1.53172	NA	4.32293	NA	5.06826	NA	2.98908	3.84378	NA	NA	4.62251	4.05053	3.89103	NA	NA	NA	2.60996	4.54176	4.29825	5.45746	1.92266	4.79319	NA	1.92063	NA	4.0454	3.30183	4.08642	-0.067551	5.47134	2.3317	0.376993	NA	5.66987	3.8365	1.99203	1.07455	NA	4.96411	4.20535	4.77327	4.77269	3.78231	NA	NA
ABCB6	8.91261	9.01138	7.43542	11.2914	11.0802	8.2799	8.00532	8.57125	9.5555	7.00859	7.85203	7.79711	8.29066	8.1058	10.8811	7.80212	8.43142	8.66892	9.97032	8.15582	9.43013	9.69418	9.26927	8.21476	7.98317	9.15021	8.20864	8.04422	7.22777	8.8843	9.06312	9.96608	7.98979	10.8388	7.95867	9.488	10.0065	8.5591	8.6749	8.1218	9.71626	7.74589	7.16433	6.18992	8.87005	9.71833	9.34935	10.774	10.5594
ABCB7	9.33299	9.22387	9.23118	9.817	9.77392	10.3406	9.9693	9.62457	9.74103	9.26493	9.68455	9.92585	10.1793	9.9724	10.0907	9.8368	10.172	9.86114	9.90026	10.1565	9.96556	9.96225	10.0232	10.4422	9.28271	9.84081	9.78634	9.29438	9.0023	9.95946	9.79614	10.3254	9.18671	10.0574	10.4242	10.5701	9.5836	9.76473	9.92237	9.39701	10.4212	10.6273	10.2863	10.0081	10.5893	10.1595	9.32238	10.4905	9.71513
ABCB8	8.15023	9.26936	8.78014	8.25431	9.01161	8.34595	8.60504	8.66504	8.19899	7.35278	9.00473	8.65049	8.74835	8.26785	7.79862	8.90814	8.40801	7.10999	8.72202	8.33075	9.63557	8.23066	9.25211	8.26225	8.51627	8.54487	8.66303	8.89284	8.26278	8.85421	8.58678	7.98967	8.52522	7.60171	8.87806	8.40342	9.2678	8.69817	8.53083	8.87768	8.27667	8.45382	8.7951	7.56271	8.26796	9.13004	9.62825	8.20314	8.88701
ABCB9	6.94762	5.61755	5.97522	5.98634	6.89618	6.35949	7.23165	7.31528	7.74969	5.69392	7.45945	6.74081	6.21751	6.68901	7.38422	7.81587	7.04975	6.1329	6.57024	6.97634	6.26716	7.03279	6.47369	5.60918	6.02018	7.35013	6.29725	5.51822	2.1221	6.30548	6.55274	5.21684	6.06671	4.19847	8.37097	6.73809	8.07421	6.46737	6.70162	5.82726	6.09484	6.50185	4.46374	6.58629	6.78293	7.24846	6.92548	6.59782	6.20693
ABCC1	12.0416	13.7578	10.9228	13.8491	14.4526	11.0229	11.7539	11.1511	12.4906	11.8504	12.5432	11.7621	11.4487	12.0085	12.1985	11.1949	11.9465	11.8097	14.6528	12.0205	11.759	14.3089	11.5687	11.4347	11.8554	13.9203	11.5186	11.2395	13.6817	13.4058	11.6351	13.8526	12.228	13.8098	12.1672	12.9284	11.5805	12.4588	13.5353	12.4588	13.0399	10.8315	11.8451	12.1772	11.8226	13.3352	12.4505	15.035	14.3265
ABCC10	9.84188	9.66221	10.2979	10.1938	8.98881	9.93028	9.65294	9.26237	9.68822	9.64112	9.9091	9.42749	9.39069	10.1188	9.37696	9.36291	9.89636	10.2592	10.1165	9.95492	10.018	10.6534	9.82457	9.81939	9.43262	8.82432	9.7181	9.92238	8.27323	9.7274	9.38534	9.7427	10.1107	8.66712	10.2409	9.10246	9.3013	9.66785	9.56325	10.4412	9.23373	9.70712	9.59428	10.1641	9.53944	9.95419	9.72037	10.2323	9.4634
ABCC11	NA	NA	1.97985	NA	NA	NA	NA	NA	2.22511	NA	NA	2.07865	NA	3.67425	NA	NA	4.53712	NA	NA	4.89299	2.34891	4.08108	3.56423	2.23857	5.26544	3.71025	NA	3.65098	NA	NA	NA	2.02252	3.71565	NA	5.55788	NA	-0.303631	6.95794	4.69685	NA	3.97667	NA	NA	4.97351	3.99311	3.24089	3.69364	3.34968	4.70457
ABCC12	NA	NA	2.72901	NA	NA	NA	NA	NA	NA	3.72266	7.43386	NA	NA	NA	NA	NA	NA	NA	NA	NA	NA	NA	NA	NA	NA	NA	NA	NA	NA	NA	NA	NA	NA	NA	NA	NA	NA	NA	NA	NA	NA	NA	NA	NA	NA	NA	NA	NA	NA
ABCC13	NA	NA	NA	NA	NA	NA	NA	NA	NA	NA	NA	3.22128	NA	NA	NA	3.69164	NA	NA	NA	NA	NA	NA	NA	NA	NA	NA	NA	NA	NA	NA	2.10556	NA	NA	NA	NA	NA	NA	NA	NA	NA	NA	NA	4.82954	NA	NA	NA	NA	NA	NA
ABCC2	8.63294	6.32659	3.53897	8.85312	5.15394	2.35333	1.45149	6.38411	7.01674	1.12674	0.243291	2.9434	3.5939	4.94644	12.8112	2.24016	5.13239	5.05678	3.48829	2.58151	5.12497	5.71484	7.32596	4.81369	5.95543	6.80564	4.45053	5.4677	5.55171	5.22134	5.93892	NA	5.29176	6.58968	7.45359	5.58324	5.44853	5.15817	10.9409	6.28272	7.83865	7.345	2.30605	5.20332	4.48496	6.90112	2.30018	9.30281	9.055
ABCC3	9.95769	9.67688	9.76585	9.87756	10.7336	7.29646	9.88452	9.18062	10.4221	10.0151	7.76028	9.31524	9.96282	9.36054	8.78643	8.93131	7.97708	8.06516	9.9942	8.07393	9.11747	10.57	10.4613	9.09297	8.95457	10.4434	7.92509	11.8398	10.9628	10.197	9.47719	9.89797	6.31802	10.8602	10.0201	8.75623	6.11267	9.20389	11.1269	10.4277	8.66306	3.10111	8.9702	7.84649	10.5876	9.87894	7.31365	9.95731	10.4175
ABCC4	10.3192	10.1077	10.6235	10.6052	10.4041	11.5281	10.837	11.6027	9.76965	11.0368	7.93623	10.6774	11.2256	11.0267	11.0224	10.6075	11.4717	9.98544	10.7677	12.6984	10.9487	11.8137	9.07549	11.2621	11.0726	9.84852	10.6847	10.346	10.6323	11.098	10.323	11.4287	11.6054	10.8928	10.6484	11.6529	11.3814	10.53	10.8002	10.6463	10.3724	10.2493	12.201	11.1285	10.9317	10.5046	12.2706	9.50137	10.187
ABCC5	11.8251	13.4837	11.1473	12.4549	12.5814	13.0248	10.4164	11.3133	13.2195	11.0469	9.11862	9.99737	9.86017	11.9412	11.4144	11.1325	12.6871	11.4595	14.1051	14.2267	10.672	13.8836	9.02925	11.9431	11.8664	11.7497	10.7963	9.2265	13.7456	12.6238	11.3395	14.2522	14.3336	12.6104	13.615	12.4823	12.2531	12.039	12.4136	11.8256	12.9039	9.98526	11.0839	10.057	11.2072	12.4576	13.7394	12.9837	13.9559
ABCC6	3.94857	4.26367	7.78291	NA	6.48829	NA	6.82829	6.95394	NA	6.64274	NA	7.58166	7.7542	2.78666	4.66162	7.34995	7.47482	6.09325	NA	6.20974	5.92076	4.50105	4.69358	6.39454	NA	3.8908	4.10477	6.42695	7.6462	4.70925	6.99436	6.89382	5.43121	6.60493	5.42525	4.31888	NA	6.40505	7.06058	7.65402	6.78965	4.62535	4.76017	5.28362	5.7653	4.77056	6.06982	5.54008	6.06044
ABCC6P1	NA	NA	6.07121	NA	NA	NA	5.95664	5.18518	NA	4.07855	NA	4.55725	6.4326	NA	NA	5.91201	3.53615	3.79763	NA	2.16988	4.6226	4.46306	NA	3.92727	3.06552	NA	NA	4.4089	NA	NA	3.60122	3.50635	4.26587	4.54301	1.69989	NA	NA	4.06108	3.55506	5.85377	5.95033	NA	4.32769	NA	NA	3.80845	5.15846	NA	NA
ABCC6P2	NA	NA	3.94388	NA	NA	NA	4.37297	NA	NA	NA	NA	4.30694	2.7941	NA	4.99953	4.74787	4.4537	3.40861	NA	2.73275	3.79969	4.7494	3.39853	NA	NA	NA	3.45655	NA	NA	NA	3.95382	NA	3.61561	NA	NA	1.65922	NA	-0.688602	NA	NA	2.18385	5.04577	4.22682	NA	NA	2.75767	3.38918	5.6	5.67193
ABCC8	3.7459	6.45487	2.93796	4.98199	2.5563	NA	4.87761	NA	2.63152	4.79534	2.03583	2.4959	4.86787	1.25186	5.00747	5.58867	5.00995	2.91579	4.11379	1.76902	NA	5.81248	NA	2.64398	NA	NA	2.11529	2.96493	2.69773	3.61319	7.11642	3.92621	2.53734	4.3917	6.08697	2.24793	4.79119	2.70077	4.38477	5.92817	4.06835	6.05047	-0.534704	0.987428	1.47467	NA	5.97856	8.0724	4.51536
ABCC9	11.3574	11.9135	12.1205	11.586	11.4899	11.487	11.7809	11.3724	11.5729	11.7796	11.1615	10.6164	12.1138	11.2551	10.4175	11.9259	11.7173	11.2078	10.4715	11.1469	11.8318	11.9789	11.4907	12.4415	12.3696	10.6573	11.8615	11.6628	11.756	10.9831	11.9025	11.5413	11.3687	12.1577	12.3035	11.6702	11.6087	12.0398	11.803	12.8602	11.6012	10.6043	11.2379	10.7597	11.2241	10.7915	11.3495	10.85	11.4031
ABCD1	9.86904	8.34879	8.54335	8.5454	8.98089	8.20784	8.47699	8.68767	9.25001	9.42952	7.34146	9.29238	9.5279	9.34371	9.11031	9.11989	8.75404	8.59722	8.61189	8.55066	8.76781	9.15473	8.56851	9.22497	8.1865	8.81239	7.98531	9.22483	7.55106	9.19546	9.6403	7.97013	7.67208	8.62733	8.39598	8.78882	8.38905	8.77837	8.07588	8.64664	8.13533	8.6494	9.68898	8.50528	8.4396	8.34773	8.56676	10.2717	8.91772
ABCD2	5.62004	5.74071	7.34004	4.42622	NA	1.3931	7.39859	5.63921	3.88248	6.54312	NA	6.72388	6.75335	6.19228	5.25373	7.15299	6.0418	6.48926	8.15524	4.99364	2.96805	6.25604	4.32607	6.92534	5.91921	5.30227	5.71541	7.02382	5.8916	7.31547	4.93558	6.80392	5.44624	6.09433	-0.0389847	5.87071	NA	5.29483	6.41184	6.81896	5.72602	5.97581	6.85579	5.63084	6.10812	6.97329	NA	5.28541	NA
ABCD3	10.0055	10.6003	10.6915	10.5302	10.2694	10.6698	10.4618	11.2533	10.4462	10.8204	11.636	11.0538	10.5965	10.5064	10.824	11.4337	10.2437	10.585	9.5754	10.8712	10.1469	10.1442	10.6089	10.9137	10.2305	10.9466	10.5009	10.923	9.51873	10.0417	11.0371	10.8529	10.6297	11.4556	10.2124	10.9755	10.8806	10.7671	10.1254	10.8579	11.1353	11.3516	10.9021	10.0448	11.2087	10.5812	9.87653	10.051	10.7053
ABCD4	8.43644	7.09833	10.1057	8.73845	7.93796	8.76911	8.84387	8.5389	8.06269	9.51478	8.89996	9.61694	9.22264	8.6301	7.86105	9.08994	8.31697	8.67956	8.834	9.50159	8.45406	8.2717	8.25917	8.7805	8.54557	9.09925	8.37027	8.77103	8.57865	8.68854	8.8141	8.65145	8.75499	8.92533	9.53656	8.69133	9.7259	8.6932	8.83827	9.80797	8.53819	9.0397	8.84061	7.59544	8.9539	9.21069	10.2883	9.46388	7.77846
ABCE1	11.0203	10.1002	10.5493	11.6517	11.3183	11.0809	11.1343	11.281	11.3142	10.4228	10.1465	11.2976	11.0852	11.4757	11.9835	11.1628	11.2254	10.7632	10.9289	11.0404	11.2932	11.6689	11.0525	11.5656	10.6953	11.7318	11.8642	11.1864	10.5787	11.2939	11.114	11.2447	11.3905	11.395	10.3915	11.3728	11.1967	10.4691	11.9807	10.4565	11.2951	11.2196	11.7521	11.5416	11.1263	12.0779	11.3375	11.779	10.7384
ABCF1	12.7044	12.8684	12.1	12.0927	12.2191	12.916	11.6764	13.1399	12.4987	12.0752	13.1876	12.1522	11.8351	12.5884	12.4897	11.9653	12.2637	12.563	12.5866	12.9108	12.771	12.2027	12.6959	12.8308	11.8042	11.7188	12.1096	11.8913	12.2257	11.8519	12.4473	11.6804	12.1771	12.0464	12.2342	12.0779	11.5534	11.7515	12.1099	12.4013	12.1634	11.2452	12.6996	12.7766	11.8373	12.3392	12.7706	12.0287	12.0169
ABCF2	10.8378	10.5923	9.60714	11.3482	11.2331	10.8322	10.1409	10.9186	10.0263	10.4128	10.1127	10.8989	10.4509	10.886	10.7938	10.9745	10.1884	10.2835	11.0452	11.4053	11.2074	10.7471	11.1671	10.973	10.5391	11.4121	11.9025	10.5886	9.82314	11.2843	10.558	10.4947	10.3947	10.2805	10.779	11.2748	11.2495	10.2633	10.4134	10.2377	10.479	10.3358	11.1016	10.9755	10.4284	11.2998	10.8448	10.9865	9.84391
ABCF3	10.4113	10.8786	9.89392	10.0251	10.0444	10.4024	9.72122	10.1016	10.8775	9.69625	9.28219	10.2139	9.42651	9.97658	9.91023	9.9983	10.6564	9.70391	11.6324	11.0513	10.2774	10.6896	9.71131	10.0682	10.0351	10.2515	10.5302	9.39714	10.491	10.7709	10.1308	10.8954	11.4536	10.2878	10.8397	10.379	10.4807	9.8744	10.2471	10.2802	10.6586	9.35273	10.1118	9.80221	9.77568	10.5904	12.4773	10.2541	11.1533
ABCG1	10.4994	11.0503	11.1219	9.59196	11.3069	9.98637	11.1729	10.9127	9.51633	11.2719	10.8258	10.9468	10.7789	11.6758	10.0474	10.6571	11.1388	10.5807	10.3647	10.8009	10.305	11.1953	10.425	10.2709	10.7212	10.2934	10.0553	11.2313	10.0524	11.6019	11.4867	11.5999	10.3167	10.9006	10.6511	11.8676	11.0635	10.5173	9.43896	9.77014	10.7894	10.5415	10.4001	10.5289	9.1758	9.44478	9.36887	10.5661	10.4494
ABCG2	6.1197	6.34011	7.3412	7.70521	7.1624	5.14734	7.1431	6.88836	6.48187	5.99582	6.66794	5.57492	7.2961	6.82832	5.61559	7.83786	6.12879	6.29391	5.78177	6.63949	6.27742	7.03114	5.87995	6.09056	4.7412	8.09702	6.30617	5.91863	7.40215	7.6265	7.13825	6.84528	9.42359	7.19827	4.8187	7.16326	NA	6.62655	7.04719	7.5609	6.95641	6.82319	5.71996	5.07937	4.52895	7.33155	6.08544	10.3561	4.99067
ABCG4	0.262399	5.81876	5.008	3.71303	NA	2.17262	4.79358	NA	3.33051	4.96891	NA	3.55414	5.72027	NA	3.34687	5.82533	5.32994	1.65444	3.75771	6.08931	4.42968	3.32299	4.40829	4.53869	2.62934	4.36847	3.21138	3.19764	NA	4.50446	4.91884	4.69415	5.24103	6.18555	5.37795	5.06114	NA	1.24409	6.03615	4.15562	4.41266	5.71674	3.54569	NA	0.24878	6.23078	6.7225	5.81652	4.52311
ABCG5	NA	NA	NA	NA	NA	NA	NA	NA	NA	NA	NA	NA	NA	NA	NA	NA	NA	NA	NA	3.27707	NA	1.78091	NA	NA	NA	NA	NA	NA	NA	NA	NA	NA	0.954725	NA	NA	NA	NA	NA	NA	NA	NA	NA	NA	NA	NA	NA	NA	NA	NA
ABCG8	NA	NA	3.00599	NA	NA	NA	NA	4.29308	NA	NA	NA	NA	NA	3.60203	NA	NA	NA	NA	NA	NA	NA	NA	NA	NA	NA	NA	NA	NA	NA	NA	NA	NA	4.56232	NA	NA	NA	NA	NA	NA	NA	NA	NA	NA	NA	NA	3.17947	4.30467	NA	NA
ABHD1	NA	NA	2.26656	5.4242	NA	NA	NA	5.88975	1.81406	2.7379	NA	5.67517	1.92098	4.94276	6.56335	NA	2.78539	3.98434	2.581	6.40603	5.47595	6.02157	3.36128	4.02973	NA	NA	NA	3.44847	NA	4.45147	4.72045	3.84198	7.5351	NA	NA	NA	NA	NA	4.66516	4.06504	3.0639	4.60431	NA	NA	4.3875	NA	6.75208	6.59749	NA
ABHD10	8.97336	9.781	10.24	9.82192	10.9896	10.206	9.94789	10.7974	10.7715	9.74362	10.0019	9.67658	10.0317	10.6114	10.981	10.5885	10.3682	10.0503	9.44627	9.89867	9.80087	12.3026	10.1777	9.94788	10.3689	10.542	10.9704	9.90193	8.66358	10.046	9.94098	10.9038	10.4337	9.71979	9.75145	11.1107	11.4329	9.50536	10.6305	8.98978	10.6441	10.8999	11.1648	10.0518	9.97091	10.9338	10.748	11.0032	10.8843
ABHD11	8.64622	10.4652	7.74057	9.09413	10.1749	9.9154	8.73475	10.7387	9.20926	9.04026	7.9185	9.54078	8.56945	10.0546	9.44934	9.58124	9.08344	9.75661	10.3259	9.64502	9.12331	9.17921	7.40456	10.6984	8.01517	10.8603	8.95848	9.17754	8.32978	9.56684	9.64905	9.59907	9.86496	9.41253	10.1698	9.53923	9.54155	8.52303	9.49508	8.6112	9.86882	8.40312	10.1412	8.95276	9.77219	9.36344	9.94309	10.7166	9.05436
ABHD11-AS1	NA	4.92742	4.31284	3.98964	6.11036	3.72692	NA	NA	3.14287	NA	NA	NA	3.75994	4.44051	NA	5.31577	NA	1.342	NA	2.76233	NA	4.67332	6.26766	4.95648	NA	5.18797	NA	2.44661	5.93414	NA	NA	1.86967	1.97312	3.40075	5.31767	5.22295	NA	NA	NA	NA	NA	NA	2.5454	NA	3.39261	NA	NA	5.42313	4.61985
ABHD12	9.06362	9.95841	9.95788	9.87044	9.85584	9.67193	10.4627	10.4834	9.26824	10.2979	10.5036	10.1361	10.44	10.2235	10.4104	10.5355	10.4767	10.4338	9.70315	10.393	10.2514	10.3136	9.96398	9.69081	9.95884	10.2297	10.424	10.666	8.6455	10.8264	10.2293	10.3497	9.73499	10.0541	9.50226	10.321	10.4918	10.9576	10.8845	10.1763	10.8208	9.64529	9.96009	9.12569	10.7725	10.2183	10.638	10.539	10.3601
ABHD12B	NA	5.06856	NA	NA	NA	5.10183	NA	4.61581	NA	NA	5.79895	NA	NA	NA	10.0793	3.81797	NA	NA	NA	NA	NA	2.79063	NA	NA	NA	NA	NA	NA	NA	NA	NA	4.47142	NA	NA	NA	7.34553	NA	-0.194374	4.2219	1.97259	0.299053	5.92161	NA	NA	NA	2.40212	1.68612	2.41785	2.72809
ABHD13	9.47175	9.2862	9.96832	10.194	9.42221	9.94134	10.3496	12.5067	9.91142	10.2346	10.1228	10.2155	10.4012	9.93135	9.86598	10.4172	9.79215	9.62516	9.67358	9.991	10.0054	10.6462	9.80676	9.98096	10.2353	9.711	10.4905	9.97189	10.4158	9.92955	10.4315	10.6203	10.437	10.614	9.02742	10.4257	10.0149	10.1429	10.1013	9.96133	10.4705	10.5323	10.5825	10.1014	10.2493	10.8491	11.1437	9.99329	10.6328
ABHD14A	6.86467	7.9034	7.53296	5.55328	7.2109	7.14974	6.96267	7.54725	5.73751	8.44129	5.82348	7.9426	8.24854	7.82466	6.68896	7.977	7.89725	8.80738	7.11173	7.90151	6.56676	6.7663	7.65887	7.65211	6.34883	6.85903	8.04669	7.33667	NA	7.17131	6.36152	6.41461	8.30393	7.8347	6.50828	6.79996	7.8064	6.93825	7.70876	6.87577	7.31391	9.10721	7.29726	5.495	7.76102	7.21937	5.86014	6.00875	6.18528
ABHD14B	9.09829	9.52606	10.3888	8.84649	9.34224	9.78658	10.4878	9.46352	8.96967	9.88122	9.87792	10.0954	9.86541	10.4544	9.27848	10.0223	10.3306	10.9201	9.5541	9.47955	9.67201	8.68057	9.15079	9.04744	9.60769	9.38243	9.9757	10.0628	9.34116	10.3851	9.77619	10.1198	9.82085	9.30307	8.17731	9.13533	9.35334	9.50768	10.086	10.3201	9.73317	10.2732	9.47663	9.15419	9.45971	9.00663	10.153	9.55005	9.72528
ABHD15	9.27659	10.0296	9.38473	9.34909	9.78454	9.74573	9.8389	9.12777	8.51139	10.1582	8.99263	9.37608	10.1359	9.72828	9.03495	9.45905	10.0467	9.43588	8.84609	10.4537	9.33623	9.35016	8.93136	9.58928	9.05069	9.57126	8.06226	9.73101	9.28069	10.095	9.51454	9.70551	10.3329	9.76346	9.31398	9.27595	9.53347	9.37248	9.11533	9.55823	9.91588	8.90402	9.57066	8.62118	9.75745	9.20254	9.69093	9.72191	9.73098
ABHD16A	9.58136	10.0019	9.48029	9.05597	9.34768	9.30801	9.6115	9.36359	9.81538	9.32436	10.242	9.78881	9.27948	9.73643	9.50416	9.40221	9.62269	9.53372	9.78534	9.1968	10.0596	9.15837	9.53316	9.48557	8.598	9.08599	8.2621	9.49674	8.23552	9.77472	9.6789	9.73653	9.19246	9.48332	8.86609	9.3256	9.00439	9.17164	9.24789	9.68962	9.43186	9.1853	9.73467	8.97797	9.38874	9.72827	9.74502	9.31573	9.5918
ABHD16B	NA	NA	NA	NA	NA	NA	NA	NA	NA	NA	NA	NA	NA	0.869868	3.5015	NA	NA	NA	NA	NA	NA	NA	NA	NA	NA	NA	NA	NA	NA	NA	NA	NA	NA	NA	NA	NA	NA	NA	NA	NA	NA	NA	NA	NA	NA	NA	NA	NA	NA
ABHD2	11.6929	13.0513	12.2342	12.7019	14.049	12.7528	12.8726	12.8519	13.8934	12.7529	12.0204	13.0506	13.0039	12.4873	15.6714	12.9519	13.7854	12.9786	12.39	12.7907	12.6609	12.7645	12.4349	13.1247	12.4417	14.0268	12.6505	13.3375	13.5301	13.3183	13.2513	14.0056	11.8962	14.078	11.8466	13.3221	11.995	13.1491	13.304	12.4831	13.6659	11.5399	12.4532	11.7412	12.4489	11.9297	12.2381	13.0371	14.1389
ABHD3	9.47495	11.0082	10.168	10.7172	11.5886	10.3624	9.42049	9.93351	9.78699	9.76201	8.64746	10.2307	10.002	10.4588	10.8137	10.1038	10.1829	10.3648	11.5874	11.3285	9.78311	9.97512	9.13902	9.72259	10.1283	11.797	8.88575	9.64596	11.2763	10.7891	10.3934	10.4563	10.3504	9.63156	9.77696	10.6179	11.5941	9.00459	10.9642	9.66095	11.6147	8.91496	9.6881	10.3341	10.6123	10.7646	10.7845	11.7097	10.5829
ABHD4	9.86774	11.047	8.95917	11.9462	10.6337	8.60118	9.68856	10.5006	9.04201	8.93476	9.55259	9.813	9.65808	9.77438	11.1824	9.65138	10.3663	9.87219	10.259	11.9793	9.56224	10.4798	9.00716	10.1154	9.91965	12.2858	9.28208	9.40618	9.77316	10.1634	9.64386	11.5947	9.61334	11.0909	10.2257	10.086	9.44463	9.94579	10.9069	9.36412	10.4431	8.89219	9.283	8.34229	9.38124	9.59202	9.60997	11.9059	11.5058
ABHD5	10.8673	11.5245	10.7305	9.98721	11.4057	10.6271	10.6444	10.9963	10.001	10.1417	11.8923	10.9361	10.6837	11.4193	10.6552	10.8467	11.2142	11.369	10.4873	10.6252	10.6912	11.1115	11.1812	10.4389	11.0324	10.6839	10.8644	10.9051	9.69658	10.9564	12.0349	11.1339	10.9381	10.3483	10.1625	10.6361	10.9495	10.8357	10.929	9.98131	11.6957	10.3428	10.6687	10.6905	10.3902	10.3034	10.719	10.9041	11.757
ABHD6	7.52248	8.02106	6.32317	7.72768	8.11543	5.33362	7.56597	6.92697	6.69681	7.38015	7.05254	7.35755	7.69971	7.8523	6.91382	7.30526	7.75026	7.20724	5.79131	5.07983	6.93774	6.84625	6.84171	5.80623	6.295	7.58408	7.66576	6.70277	8.31225	7.93972	6.98206	8.02798	7.36474	6.84988	7.58399	6.69453	5.88992	7.32945	6.93873	5.00549	6.8813	6.8411	6.225	3.84337	6.93559	6.81637	7.34733	7.51872	6.15274
ABHD8	6.96283	7.74564	7.30673	5.68424	8.5103	8.35113	6.57275	7.46741	7.55414	7.2836	9.12198	7.5844	7.56752	8.41738	7.95515	7.09957	8.26332	7.60114	7.17942	8.40151	8.04048	8.00958	8.25372	7.34109	8.21071	6.77305	7.54333	7.15139	5.80119	7.77676	7.70244	7.45896	6.91859	6.96416	6.97181	7.50236	8.25777	7.3159	7.25824	7.09495	7.67456	7.96389	8.19252	7.59359	7.02965	7.30718	8.36268	6.7997	7.65436
ABI1	12.1343	12.6795	11.8799	11.5491	12.5424	12.4821	12.0503	11.861	12.8821	12.0612	12.8707	11.8449	12.2319	12.2365	12.8649	11.945	12.1622	12.7527	12.8041	13.2513	11.8876	11.8938	12.1118	12.0712	12.3837	12.7609	12.5787	12.0858	12.8757	12.1811	12.5005	12.5392	12.3225	12.3716	13.1898	12.1813	12.5232	12.6429	12.6931	11.8167	12.6628	11.87	12.5254	13.3737	11.6329	11.933	12.0035	12.2505	12.8868
ABI2	8.87703	9.83813	9.64014	9.69858	8.49431	9.73739	9.63298	9.62697	9.98665	8.7665	10.2039	8.8829	9.11021	9.21987	9.73586	9.54319	9.69595	9.73215	9.9302	8.4526	10.3018	9.53107	9.15618	9.20675	9.87222	9.89756	9.12531	9.25569	7.87483	10.2468	9.0359	9.57441	9.32963	9.1173	9.48254	10.0776	9.06331	10.1007	9.83942	9.58211	9.30601	11.1711	9.91366	9.10177	9.36462	8.75172	8.90208	9.20453	9.76724
ABI3	9.67619	8.80184	10.7949	9.66227	9.60194	9.10007	11.0852	9.83692	8.86828	11.0049	8.10544	10.7811	10.8553	10.8433	9.41967	9.69364	9.50474	10.0974	9.95859	8.41804	9.99577	8.81805	8.75079	10.1849	9.63094	8.84054	9.43628	10.1405	8.74939	10.0593	9.62731	9.63206	8.47814	9.22135	9.12879	9.28966	7.76622	9.56888	9.48634	9.98026	9.47445	10.0368	10.1694	10.2302	8.07755	8.60757	7.47687	8.10699	8.33928
ABI3BP	9.63407	12.2932	13.7251	8.92906	10.6358	11.9867	13.2096	11.5739	10.7892	12.8788	15.2166	11.6646	13.2736	12.0983	10.0456	12.3499	10.8623	11.5663	10.4596	9.38338	13.0559	10.9847	11.2528	11.9496	14.0869	9.14753	11.3921	12.2917	13.0362	12.1215	12.2945	10.9094	10.2992	12.3921	8.81664	11.808	10.1124	11.485	11.8525	12.0549	11.089	7.99201	11.5649	14.2294	10.0731	9.1995	9.10504	10.0996	10.2104
ABL1	11.2582	10.8212	10.8508	11.6538	11.1521	10.3759	10.7968	10.4605	10.4622	11.2071	10.9726	10.8634	11.3089	10.1312	11.3209	10.9251	10.7128	10.6393	11.5354	10.362	11.0452	10.8622	11.1499	10.4933	11.2162	11.2253	10.8657	11.4867	10.1474	10.983	10.7399	11.2643	10.6096	10.9406	10.1402	11.1317	11.3379	11.1103	10.8047	11.2273	11.1007	11.2544	10.886	10.5737	10.7289	11.6905	11.48	11.7001	11.2436
ABL2	12.4169	10.9358	11.8825	11.824	11.1488	10.0588	11.4633	11.0163	11.1979	11.2744	10.8288	10.9981	11.3937	10.8412	10.999	10.9985	11.1286	11.0544	10.5409	10.9723	11.592	11.6142	11.8256	11.4254	11.3059	11.1669	12.2282	11.9583	11.3929	11.7145	12.3245	11.1717	11.3139	11.0996	10.896	11.754	11.1013	11.0308	11.4818	11.8755	11.7525	11.1934	11.5657	11.3353	11.2025	12.5385	11.8732	11.952	12.3788
ABLIM1	12.2389	14.3154	12.21	11.6643	12.937	13.1211	11.9688	12.118	12.0931	12.0074	12.9075	10.875	11.6201	11.7189	13.1261	11.7624	13.5711	11.7148	12.1078	13.311	11.6016	12.547	11.9983	11.2594	11.2369	12.6604	12.6376	11.0677	12.6068	12.175	12.7438	12.6347	12.6842	13.0798	12.4135	12.6937	12.0847	12.9398	12.8067	12.0586	12.2384	11.1643	10.68	10.5879	10.9925	11.1972	11.2885	12.6753	12.101
ABLIM2	8.15676	7.36786	6.35034	5.21375	6.87194	NA	6.86583	7.23362	6.1151	6.84992	NA	6.8268	6.45712	5.42103	3.9125	6.83981	5.81631	1.95821	5.84361	5.3681	7.96531	7.15742	7.05283	5.29325	7.24752	7.85781	7.39959	5.00009	4.74262	6.36148	7.80852	7.87784	5.95579	8.00604	6.03601	7.24049	4.41369	7.28178	6.67969	6.41502	7.95126	8.2366	6.97528	9.32812	4.25968	7.82173	5.93717	5.64223	8.48115
ABLIM3	9.04917	8.90625	10.2455	7.86324	7.37211	7.75115	9.15716	9.73546	8.2131	10.0095	8.85734	8.49624	10.4495	8.43421	8.4757	9.80799	8.86352	7.8213	6.84414	8.90619	8.67809	7.8197	10.4193	8.65361	8.62258	8.99598	9.07896	10.2415	8.55952	8.0979	9.66777	8.90676	8.0236	10.6474	7.69915	8.80596	6.77644	10.0651	9.24497	9.74158	9.60187	7.9018	8.74718	7.16067	7.63682	9.19771	6.74566	7.74745	8.71189
ABO	10.8218	11.6197	10.9441	12.6407	13.0803	10.992	10.09	9.1945	11.1291	9.17955	6.96683	10.8424	9.69384	10.1018	12.4084	10.167	10.1454	11.9879	12.0183	9.80133	4.86177	9.94419	9.53275	8.80012	5.85917	9.27356	7.76305	8.37341	11.37	10.38	10.9744	12.0553	9.54302	13.4975	11.0251	11.53	6.39757	7.45381	10.2635	9.14733	13.0371	11.1892	8.1543	6.84258	10.0797	10.4704	9.89829	7.53501	11.9608
ABP1	8.94024	6.7155	4.84338	8.0382	5.11616	4.36864	8.32846	7.1143	7.36323	7.10456	3.67746	5.58918	8.64386	8.62755	8.66836	6.53655	6.57706	6.18865	5.73021	5.57289	7.02818	5.95106	5.02083	6.71881	6.97886	7.03959	4.96279	9.86207	7.57506	6.92976	5.65483	5.97986	8.55889	11.4944	-1.44045	6.7498	4.75165	5.17443	6.49908	5.5779	6.84378	4.89165	7.79015	7.74975	3.84106	6.68302	3.02338	NA	7.27737
ABR	11.9806	12.4928	12.6035	11.6531	12.0642	11.585	12.4763	12.6839	12.7801	12.5655	10.1229	11.888	12.5888	12.189	11.1829	12.192	12.1588	11.7293	12.1743	11.4134	12.2737	11.6439	12.0963	11.9139	12.451	12.6625	11.6793	12.3269	11.6696	11.9389	12.3298	12.0077	12.1914	12.4956	11.9233	11.8706	10.077	12.2785	11.8327	12.4752	11.7812	11.6855	12.3509	11.8692	11.9925	12.1298	11.2019	11.0388	11.8625
ABRA	NA	NA	3.39349	NA	NA	NA	NA	NA	NA	NA	2.6815	NA	NA	NA	NA	3.61398	NA	NA	NA	NA	NA	NA	NA	NA	NA	NA	NA	NA	NA	NA	NA	NA	NA	-1.06862	NA	NA	NA	NA	NA	2.00509	NA	NA	NA	NA	NA	NA	NA	NA	1.40812
ABRACL	9.88751	10.1306	8.54147	8.95041	9.89185	10.2929	9.24896	9.45267	10.356	9.13038	8.28496	9.74434	9.3941	9.70166	7.46981	9.08128	9.46076	10.3115	10.3236	10.5806	10.4272	10.029	8.60564	10.6808	9.35578	9.11434	8.59619	9.23748	10.6292	9.82219	8.94672	9.37989	9.75905	9.12278	9.50431	9.76552	10.1842	9.66259	9.45849	8.16565	10.2862	8.56541	10.1855	10.894	9.25691	10.0108	9.74375	9.76817	10.2617
ABT1	9.31438	9.21361	8.40223	8.28227	8.75135	9.65138	9.05593	9.31946	9.3903	8.41649	9.84363	9.38354	8.37043	9.02513	8.91672	9.23004	10.2453	10.4195	9.26563	9.40668	9.33922	9.55032	9.61968	9.40277	8.73493	8.13809	8.73926	8.76403	7.6378	9.14513	9.11497	8.19533	8.75235	8.2815	6.41011	8.53648	8.08419	8.02435	8.48133	7.85837	9.30069	8.68002	9.02043	9.32198	8.7309	9.47865	9.3832	8.72749	8.64096
ABTB1	9.11383	7.93554	9.12425	7.26041	8.2414	8.86102	7.99116	8.48817	8.18947	8.18663	7.97891	8.2241	8.95029	9.50943	8.98291	9.13604	7.9453	8.7422	8.59331	7.36253	7.45468	8.79453	8.03123	8.02403	8.961	8.17684	7.74251	8.20745	7.34118	8.36353	9.23986	7.8863	8.62762	7.93822	8.36155	9.12503	7.00663	7.84642	7.91745	9.25183	8.08306	7.91696	7.29511	8.00818	7.63042	9.06156	7.87988	8.85927	8.41066
ABTB2	8.14171	8.64398	7.7386	8.9191	8.04674	7.69555	7.178	8.09502	9.66073	7.13566	10.3469	8.42982	7.08743	8.24582	8.04622	7.99944	7.54561	7.56147	9.323	9.11435	9.57589	7.99107	9.72369	8.64026	10.4928	9.2011	8.44359	8.73004	6.0234	8.24905	8.7431	9.18391	8.10575	8.59563	8.51426	7.69077	10.0897	8.97404	8.49557	7.36826	7.04971	8.79322	8.98546	9.4626	9.53805	7.8365	6.90067	9.25217	7.39526
ACAA1	9.00607	8.09529	9.31821	8.57754	9.80771	8.28421	9.37441	9.35547	7.05566	9.39681	7.6619	8.83094	9.85602	8.725	8.21914	9.54198	9.5806	9.96211	8.94574	8.41663	8.80224	9.22717	9.61705	9.27284	8.39808	8.44604	9.38028	10.0393	8.67975	9.32036	9.80762	9.43778	8.98744	8.35134	8.59205	9.6135	9.06621	9.42049	9.56409	9.1545	9.3745	8.50852	9.03064	7.85364	8.94307	8.42272	9.79711	7.91994	9.35741
ACAA2	9.32784	8.57418	9.5893	10.044	8.70055	7.21711	9.93416	9.95115	9.21531	9.05271	10.5606	9.45751	10.3785	8.64766	11.7205	9.62743	8.80836	9.02723	8.28332	9.59028	9.59794	8.79753	8.76777	9.19447	9.33588	8.39252	9.1677	9.75507	9.70445	9.30113	9.47932	8.72626	8.2461	8.70965	8.60492	8.75603	9.0928	9.26462	8.22813	9.53137	8.98913	9.36152	9.50862	9.67689	8.06614	8.45266	8.53185	7.1115	8.30352
ACACA	11.7109	12.2602	11.3082	11.6569	12.6506	12.8927	11.3656	12.2705	11.7339	11.4538	12.0883	11.9769	11.1036	11.7325	12.9883	12.1736	12.6844	11.8954	12.5127	12.0823	12.5776	12.6115	11.7885	12.9516	12.3586	12.716	11.2183	11.4809	11.8614	12.341	12.0449	12.8675	12.3653	12.0894	11.7908	12.6251	12.7056	11.4734	12.2968	12.039	12.3173	10.6212	12.3473	12.3822	12.1238	12.517	12.3413	11.9836	11.9997
ACACB	8.00136	9.11721	10.3321	9.47564	9.00325	9.50634	9.66508	9.11195	8.9713	9.85372	8.6341	8.62772	9.21284	9.7352	9.16718	9.28906	8.4022	8.97425	8.90837	9.28233	9.04329	8.62287	8.30583	8.91286	9.14323	9.74281	6.98167	9.12535	8.72131	9.64164	8.82395	9.29927	9.34791	10.1383	9.81931	9.01629	8.0689	8.84581	8.82873	10.6621	8.98961	9.91592	8.53117	9.65819	8.0385	9.43041	8.78944	8.86496	8.13427
ACAD10	9.37533	8.89787	9.55959	9.40257	8.99917	8.33075	8.81014	9.02212	8.44704	8.95386	9.17512	8.86961	9.1843	9.39933	8.99386	9.14357	9.39229	9.25085	9.02355	8.34129	9.60297	9.09072	8.76038	9.0252	9.42907	9.3764	8.6775	9.12821	7.8415	8.8388	8.57117	9.24046	9.37071	8.9945	9.12985	9.13358	8.7971	8.62208	9.51168	9.35011	8.57067	9.34374	8.16277	8.89144	9.61391	8.52253	10.2	8.5758	8.53651
ACAD11	5.05114	5.93766	4.38511	0.329311	NA	2.31053	5.06974	4.66579	2.89017	NA	1.28613	3.72596	3.9718	4.77573	2.90116	2.96893	5.81168	4.83438	NA	5.03395	3.1172	5.80723	5.80374	4.95769	5.01902	2.91885	5.36077	2.7811	NA	4.09215	2.38679	NA	3.62436	1.80994	5.71963	5.84018	NA	5.49362	2.75389	6.61027	3.61344	4.41611	NA	1.74205	4.30055	5.44236	5.23631	3.35048	1.66902
ACAD8	7.43018	6.48126	8.16608	7.1603	7.45707	7.67038	7.68744	9.15172	6.75814	8.06758	8.67185	8.56655	7.75513	7.51374	6.892	7.91337	7.88398	7.53207	6.91951	8.07748	8.48678	7.29435	8.53402	7.05495	7.48567	6.92184	6.05447	8.07065	6.67434	7.14072	7.42412	6.58315	7.75486	7.57168	7.38512	7.34772	7.59857	7.7515	8.00789	8.46355	7.56773	7.91234	7.53456	6.70401	7.40724	6.56653	7.30675	5.81682	6.93351
ACAD9	10.0979	9.40716	9.62108	9.44476	9.97873	10.5116	8.62721	9.11173	10.054	9.2286	9.10741	9.82105	8.78261	10.1197	9.78277	10.4443	10.1741	9.81908	8.91784	9.41126	10.0912	10.9233	9.47018	9.87817	9.38642	9.42929	10.1834	8.75381	9.66978	9.68686	9.75895	10.0669	10.0641	9.02403	10.0471	10.4957	10.3652	9.44767	9.04507	9.90392	9.63589	9.60616	9.47731	9.25366	9.59918	10.5655	9.64235	10.0427	9.85924
ACADL	NA	-1.18177	7.29366	5.73209	7.19428	7.75127	6.52189	7.2709	3.14022	5.5859	NA	5.54493	5.24672	3.47798	4.98151	7.4909	7.46041	6.18156	5.05252	7.36549	5.7284	5.61546	3.68659	6.51214	2.88105	NA	NA	5.22663	5.61482	5.18899	7.59164	6.02167	7.23091	6.60243	5.888	7.72833	5.69326	4.2175	4.96232	6.91303	6.20641	9.32787	5.09409	3.84305	5.97195	NA	5.02892	NA	6.51669
ACADM	10.2169	9.34414	9.46581	9.82497	9.3241	9.50783	9.07785	9.46825	10.6049	9.21754	10.105	9.56996	9.73647	10.3345	10.0705	9.85499	9.28055	10.0511	8.54736	11.6719	10.1541	9.17745	9.20027	9.68218	9.00185	9.55789	9.32658	9.47948	10.4322	9.45147	9.34677	9.44892	8.4087	10.2673	9.03322	9.74006	8.47802	9.40882	9.88915	9.46315	9.54296	10.1736	9.3315	9.51765	10.0515	9.41339	9.16004	8.37018	9.50707
ACADS	8.36642	9.19913	8.04716	7.27059	9.37839	9.89732	8.65793	9.69548	9.28496	9.0904	7.95076	9.00727	9.2919	9.08585	8.94834	9.54665	9.21881	7.79388	8.67579	8.6118	9.24645	8.74754	8.37553	8.94764	8.99926	9.10633	8.44395	8.13268	6.23124	9.02657	8.40649	8.76489	8.24558	9.02589	8.13161	9.26028	9.0903	8.61675	8.54466	8.44626	8.77421	8.29281	8.11013	7.89271	7.37088	7.84683	9.30269	8.28681	7.99428
ACADSB	9.22856	10.2854	10.4334	8.52575	10.0713	9.69526	9.70498	10.274	11.0132	10.0388	9.3631	10.6542	10.2464	11.3373	9.7999	10.8456	11.2396	11.3626	10.1433	12.1635	10.2522	10.0549	8.88787	9.88833	9.16998	9.4874	9.38861	9.93073	10.7629	10.0835	10.2896	10.4434	10.6311	10.6066	8.63738	10.5185	9.52872	9.65055	9.78258	10.0704	10.247	9.71533	9.86871	9.70711	10.166	9.63121	10.2257	9.63955	9.4335
ACADVL	10.3025	11.392	10.8653	10.3765	10.8922	9.65477	10.047	11.0542	10.64	10.7403	10.0353	9.77304	10.0999	10.5294	9.6253	10.35	10.036	10.0413	10.691	10.165	10.467	9.87711	9.63634	9.6225	10.1864	10.2801	10.0759	9.71535	8.49462	9.73134	10.0157	10.1322	10.3591	9.85081	10.3237	9.81517	9.76097	10.5794	10.3592	10.7717	9.88862	9.48629	10.2373	10.1133	9.58565	10.3675	10.3954	9.48567	10.2571
ACAN	6.26047	10.5834	6.024	9.22139	NA	NA	6.80802	7.26195	5.54105	6.84739	5.19046	5.08667	6.26409	4.72691	5.47032	5.27084	7.37894	NA	6.40178	6.68649	3.88197	5.56158	6.56223	5.05602	6.59494	5.37396	NA	6.84891	NA	4.87098	3.34854	7.19457	5.04389	3.7057	NA	3.0115	5.21705	6.34827	5.38247	6.44968	NA	NA	2.90728	7.03082	NA	8.27689	7.31923	5.19607	6.57551
ACAP1	7.81103	8.88621	9.61737	7.21199	7.87604	6.77306	9.75685	7.55954	6.8878	8.70871	6.71405	8.62137	8.92208	8.5393	7.0632	7.60073	7.29452	8.53458	8.47549	7.63445	7.90943	7.14956	7.36473	8.34735	8.2949	7.39644	8.76777	8.50557	8.42746	8.46386	7.36986	6.90112	8.15518	7.15866	8.11665	6.95289	7.64723	7.96301	8.13019	9.37736	7.13306	8.9798	8.69505	7.55215	6.83495	7.70167	5.95823	7.70537	6.64658
ACAP2	11.9769	12.9034	11.7875	12.0606	13.0467	13.025	11.6884	11.6689	12.191	11.319	10.8143	11.8547	11.4948	12.0309	11.99	12.1641	12.1906	12.7973	12.0407	13.2225	12.5159	13.1417	11.7218	13.2314	11.9617	12.3324	12.1604	11.455	13.0382	13.3557	11.6168	13.7789	13.1758	12.1886	12.5616	12.7898	12.9048	11.1121	12.3257	11.2968	12.7869	11.4378	11.7933	11.982	11.1158	12.8255	12.3177	12.3989	13.0618
ACAP3	8.16587	8.28832	8.83785	8.99224	8.2256	8.28342	7.39767	9.7581	8.20561	8.05248	7.74116	7.82633	7.87768	8.61234	9.01296	7.41411	8.49854	8.53612	8.8006	6.06803	8.37007	8.3336	8.02531	7.95222	8.8314	8.70058	8.61926	7.69763	7.13051	8.21999	8.79069	8.4316	7.77329	7.3933	8.16331	8.64484	8.40981	8.42054	8.16394	9.54857	7.69063	7.85927	8.02073	6.82279	8.26432	7.89491	7.56834	7.06618	8.41826
ACAT1	9.54421	9.48169	9.55639	9.38137	9.85418	9.39213	9.79994	10.2162	10.3756	9.94849	8.73431	10.0294	10.013	10.5816	10.1726	10.2832	10.2412	9.68917	9.58048	10.6297	10.7028	9.43573	9.2515	9.76307	9.37583	9.48136	9.95825	9.61031	10.5503	10.2392	9.72394	10.0645	10.1168	9.54899	8.9	10.3277	10.3828	9.18804	11.3664	9.47126	10.4969	7.76244	9.48812	9.88109	9.0389	10.3586	10.4507	9.87452	9.51342
ACAT2	10.4428	10.5403	8.41613	9.46852	10.5725	9.853	9.29383	11.0719	9.96291	8.91794	8.78787	9.47665	8.45307	9.57953	11.0097	9.36159	9.68512	9.95139	10.7295	10.1417	10.4201	10.0133	8.57508	11.4701	9.96772	10.3224	9.38758	8.485	9.32445	10.1622	9.98335	11.2306	10.4667	8.92087	9.81939	10.4522	8.28849	9.02221	10.5269	8.35229	10.937	9.30069	9.56331	11.0803	10.036	10.3477	10.4711	8.31473	10.7339
ACBD3	12.4724	12.2568	11.4888	12.0038	12.5888	11.4742	11.6224	11.7626	12.4268	11.8845	11.4127	12.0516	11.5621	11.5431	11.2404	11.8091	11.4961	11.8157	11.6386	11.7812	12.4557	12.427	12.0485	11.6758	11.6667	11.5668	12.1374	11.972	12.3661	11.8606	11.9346	11.5571	12.583	11.731	11.7683	12.0236	12.2022	11.8084	11.871	11.9781	11.8778	11.2615	11.8751	11.9611	12.0999	12.1505	12.5447	12.2632	12.9375
ACBD4	5.24116	7.10665	7.88733	6.8001	5.20075	7.44132	7.65084	5.76109	6.06552	5.96223	8.18959	7.38774	7.6641	7.22091	5.96981	6.9015	6.37618	6.54528	4.26781	7.18718	6.68345	6.495	6.89782	5.36552	7.18224	6.82804	6.34284	6.49271	NA	7.0824	4.82633	6.89326	6.96979	6.24059	7.80961	4.50374	5.30015	5.13923	7.38248	8.06627	6.57268	7.29336	7.2775	5.36883	6.75137	5.79886	7.89371	7.17068	5.6028
ACBD5	8.89251	10.3362	9.31563	9.5199	9.56222	9.18955	9.16049	9.49366	10.3252	9.6909	9.36983	9.67686	9.83894	9.75247	9.63607	9.55735	9.82044	9.81809	10.2388	11.0189	9.379	9.45373	9.77324	9.69123	9.37066	10.1876	8.99133	9.66583	8.87512	9.77559	10.0103	10.087	9.79675	8.96964	10.0884	9.48893	9.44804	9.81454	10.2795	9.67156	10.1477	9.58809	10.3867	10.17	8.33122	9.55237	9.1667	9.67603	10.149
ACBD6	9.80781	9.18539	9.53011	10.0918	9.02381	9.39234	9.36303	9.227	9.38839	9.85366	9.46378	9.4875	9.28266	8.80141	9.3051	9.34742	9.50867	9.4901	9.11076	9.91228	9.93728	10.1112	9.05067	9.80349	9.36242	9.55252	9.90522	9.34471	10.4506	9.2359	9.3267	9.59845	9.67143	9.80224	9.09704	10.1032	10.473	9.43621	10.0948	9.2367	10.2411	8.87262	9.29226	10.2071	9.78153	10.4974	9.88538	9.5234	9.98311
ACBD7	4.79391	5.56536	7.28576	6.83934	5.73796	7.54998	6.8228	4.95894	6.98649	4.92124	6.34799	6.07393	4.49843	6.78708	7.8763	4.43215	5.38336	6.63734	6.26194	7.11198	4.51831	6.10816	5.69232	6.34027	6.66391	6.4395	4.68388	5.45221	4.11893	5.52287	4.1272	4.051	6.64094	5.28081	7.21942	2.24009	6.83234	5.69567	5.92982	6.21255	3.69752	8.85279	6.41983	6.8924	4.4793	6.61107	2.56389	6.32024	5.63559
ACCS	4.65847	7.21592	7.38358	4.09737	NA	6.08442	6.38786	5.50469	5.04814	5.66307	4.97201	5.36326	5.2565	5.07486	4.03115	6.57516	5.56223	6.18826	7.27141	5.54316	4.58119	6.44545	6.21323	4.42432	6.15228	4.86362	2.92024	7.06926	NA	5.90844	5.08358	5.02741	4.51725	5.87421	6.85578	5.63281	NA	5.02883	3.9701	7.03956	5.69192	5.41432	5.14914	4.0792	4.54246	5.63299	3.63003	6.60723	6.38191
ACD	10.1443	9.73278	9.39266	9.78215	9.58797	10.1567	9.67092	9.98464	10.4001	9.57393	10.183	9.92415	9.60865	10.3364	10.0438	9.3509	9.76951	10.5835	11.153	9.761	9.22536	9.78243	10.5445	9.17861	9.273	10.1181	10.8455	10.3812	8.53303	9.74616	9.67449	9.98624	10.1467	9.73478	9.59254	9.75688	9.61349	9.99038	10.3941	10.0332	10.2099	9.66329	10.0103	9.48737	10.3507	10.2484	9.90349	9.94591	10.3323
ACE	11.8443	9.46245	10.5325	9.90106	11.4865	10.8025	12.1783	11.8118	10.9009	11.8579	10.4329	11.9137	12.7124	11.1871	10.7612	12.4868	11.2696	11.5386	10.8584	11.0825	12.3232	11.8272	10.9873	11.7313	11.2329	10.5411	11.1537	12.8384	10.7323	11.5765	12.2615	10.9694	10.9715	11.8203	9.49216	10.9306	9.72363	10.9472	11.1702	11.6802	11.5785	7.36609	10.8581	8.85761	10.7842	11.0038	11.1161	10.9159	11.8676
ACE2	5.46496	7.57534	5.4101	7.31122	6.63909	8.34267	6.18069	7.98106	NA	5.24559	3.28718	6.41706	6.63195	9.29595	5.95685	7.61302	10.0482	5.00359	7.0794	8.02452	4.28154	7.92097	6.3849	8.12115	5.80197	8.56447	NA	5.49853	6.82387	6.89608	7.94519	9.85828	7.92869	8.13068	6.85792	7.28688	8.38229	6.05	8.03983	6.62601	8.14257	4.48421	7.10439	5.59823	6.69263	6.39538	NA	7.25467	8.06565
ACER1	2.9746	7.12677	NA	NA	0.419788	NA	NA	NA	NA	NA	NA	3.88218	NA	NA	NA	NA	NA	NA	NA	NA	NA	NA	NA	NA	NA	NA	NA	NA	NA	2.44722	NA	NA	2.72292	NA	NA	4.54079	NA	NA	NA	NA	3.80385	3.37659	NA	NA	NA	NA	NA	-0.0643634	NA
ACER2	7.81472	8.58835	7.95792	6.35086	8.47538	4.30368	7.37878	8.30452	7.16164	5.94019	7.93464	8.03031	7.85689	8.38359	7.36583	8.06196	8.44515	7.0239	8.87206	6.49329	7.84471	7.8988	7.92819	7.5444	7.59687	7.29603	6.61407	7.98617	8.98825	7.72094	8.20813	8.54435	7.714	7.00151	8.00078	8.94849	7.743	8.44067	7.42902	8.26122	7.70545	6.8282	6.30952	7.00411	7.97979	7.38351	8.48544	9.07288	8.21082
ACER3	10.5986	9.18299	9.78048	9.62142	10.2406	9.33218	10.3619	10.8878	10.4933	10.6077	10.5711	10.286	10.3744	10.7646	10.0146	10.6962	11.2865	11.2755	10.2477	10.8143	12.0427	10.4202	11.0331	10.3223	10.2059	9.8068	10.4191	11.2553	9.95586	10.4799	10.6038	10.4146	10.5073	10.2107	10.6951	10.5899	10.5944	9.99914	10.8521	10.4299	10.1386	9.00189	9.92278	10.5581	10.5766	10.583	10.057	10.5972	10.252
ACHE	2.28598	6.44873	8.29639	3.94167	4.41481	5.44394	7.45393	7.38782	2.4618	5.48643	7.00131	7.16258	7.05136	6.4673	5.74111	5.94479	6.27993	5.76681	6.4203	7.07646	8.08752	5.26958	6.90651	5.54	7.00356	3.26514	5.11218	7.39669	4.54	5.72704	6.72066	5.52619	7.47679	5.31468	9.64261	6.4364	5.55194	6.5138	5.21146	7.27827	NA	8.81284	7.0592	5.93893	5.69728	5.05765	7.06778	3.90978	3.80438
ACIN1	11.7299	11.9559	12.6629	12.1935	12.0372	11.7345	11.953	12.1738	11.6303	12.1622	11.9321	11.7057	11.9651	12.2789	11.8084	12.1024	11.8573	12.6184	12.1134	12.3101	11.7319	11.8724	12.0448	12.2606	12.072	12.0214	11.7715	11.9126	11.0687	11.7285	12.1119	11.6246	11.4745	12.1913	12.5394	11.5863	12.0948	12.0096	11.995	12.9184	11.9455	12.2939	12.2228	11.7448	12.236	11.8864	12.0731	12.0601	11.926
ACLY	12.1595	12.4784	11.2264	11.2662	12.015	12.0172	11.7044	12.2173	12.1911	11.8197	11.8831	11.8755	11.8193	11.5853	11.9975	11.9768	12.5732	12.237	12.6571	12.6591	12.0896	12.5193	11.7483	12.6802	12.0402	12.2489	11.9683	12.1372	11.9915	12.0191	12.0108	13.8977	12.6049	11.6475	11.4244	12.5106	12.4381	11.8962	12.7803	11.7122	11.1802	11.6517	12.6702	12.4321	12.0097	12.7462	13.157	12.0975	11.967
ACN9	8.09835	7.76327	5.73119	8.58766	8.73059	7.66471	5.78143	8.88205	7.45189	5.87692	7.67407	8.17069	6.57197	7.3049	8.09701	8.13193	8.26393	7.10562	7.60169	9.72346	8.20963	8.03863	8.04719	8.46035	7.17747	7.68837	7.63105	7.17213	8.17624	8.58577	7.6047	8.17271	8.08155	7.04722	5.94988	7.39929	6.48836	7.71777	7.30689	6.28473	7.80654	6.82628	6.95319	7.67697	7.66813	6.77646	8.36507	7.07307	7.29031
ACO1	9.75828	8.7456	9.36431	9.05661	9.62676	8.56455	10.0713	10.2892	9.18513	10.2182	7.20419	9.27678	10.0762	9.5457	8.52541	9.933	9.48691	9.46442	9.63544	10.6226	9.79774	9.17869	9.20905	9.58325	9.14444	8.9376	10.3577	11.0222	9.787	10.2507	9.76633	9.9527	9.04297	9.41341	7.7561	10.101	9.88438	10.0644	9.75751	9.57633	9.60315	9.88993	9.18323	8.79929	9.37433	9.76505	9.24008	10.5414	10.3215
ACO2	11.3626	11.6536	11.2531	12.224	12.282	12.5496	11.8385	12.234	11.7501	11.6802	11.463	11.6374	11.6674	12.3969	11.5994	11.7123	12.3132	11.9887	12.4604	11.4852	11.8533	12.3533	11.4416	11.8435	11.7938	13.0902	11.5062	11.7505	11.2386	12.407	12.3897	13.1326	11.9298	11.9324	11.4646	12.9579	11.343	12.6864	12.216	11.6455	12.05	11.586	12.161	10.9948	11.5668	11.8403	11.5399	12.6591	12.8552
ACOT1	4.85879	NA	5.92995	NA	5.2499	4.6436	4.98023	5.61585	NA	3.19036	4.70895	5.25289	3.20038	5.9138	5.06015	1.34771	5.72312	5.04362	NA	6.65682	4.52731	3.02412	5.56893	3.99518	3.41687	2.06926	4.53286	5.27823	NA	6.39361	3.90336	5.68132	2.61162	NA	NA	0.277428	4.84129	5.63655	1.49282	5.58972	4.44984	5.32873	4.8542	3.40334	5.86334	-0.176513	5.51272	3.42437	5.10201
ACOT11	8.59602	7.84158	8.16538	7.41758	8.28608	7.34523	7.53246	7.44943	7.38466	4.80212	7.53635	7.94033	6.32017	7.04419	8.33131	6.84925	7.06164	7.11041	6.84591	4.98798	8.04418	6.92672	8.17072	6.37175	8.03397	7.89867	5.80802	7.09916	NA	7.74186	8.80685	6.68721	5.32099	6.26014	7.84012	8.00665	6.24669	6.61688	6.93369	8.81934	7.12931	3.21978	7.29935	7.45211	8.71684	7.07352	6.6802	4.67084	7.8596
ACOT12	NA	NA	NA	NA	NA	NA	NA	NA	NA	NA	NA	NA	3.88354	NA	NA	NA	NA	NA	NA	NA	NA	NA	NA	NA	NA	NA	NA	NA	NA	NA	NA	NA	NA	NA	NA	NA	NA	NA	NA	NA	NA	-0.903623	NA	NA	3.29436	NA	NA	NA	NA
ACOT13	10.245	11.683	9.36364	10.4699	11.534	10.4115	10.5635	10.9349	10.8491	9.7101	11.5047	10.1943	10.3022	10.3397	10.792	10.5078	11.037	10.4886	11.0508	11.3874	11.438	10.6191	11.1597	10.496	9.47594	10.2648	10.0463	10.549	11.5558	10.4211	10.4573	10.6523	10.1604	10.8769	9.2519	10.6915	9.04671	9.65944	11.7343	9.11616	11.0502	9.81122	10.7191	10.5103	9.65947	10.083	10.7389	10.7329	11.2344
ACOT2	7.14656	6.04243	7.06175	6.426	NA	7.49615	7.88719	7.54483	6.81714	7.26435	5.30363	7.66014	7.08054	7.16758	6.86177	6.70958	7.1903	6.86302	7.38481	8.59938	7.39665	6.90537	7.95342	7.6785	6.56843	7.55766	6.99961	7.90334	7.00919	7.50354	7.69522	7.78683	6.52669	7.24637	0.2204	6.77159	7.52887	6.25533	6.37202	6.90553	7.76002	7.07849	7.19322	6.98786	7.64776	5.57262	8.02726	NA	5.4611
ACOT4	6.31684	6.58663	4.23107	6.1009	NA	5.90084	5.97121	7.0006	6.55992	5.08741	6.27048	6.7623	5.10972	5.7606	5.49179	5.75154	6.72225	5.87548	NA	7.60964	7.29405	6.52124	7.79174	6.50363	5.84239	3.70222	5.91906	7.23828	NA	6.99388	6.36541	6.35759	3.71574	-0.0377743	7.34143	6.8974	5.46153	6.29107	4.99101	5.82601	5.97366	4.16265	5.99359	5.51637	7.19132	5.7571	7.90719	5.518	0.511316
ACOT7	10.7519	10.9356	9.73619	10.6448	11.5771	10.3322	10.4157	12.3369	10.7682	10.1403	10.4605	10.8621	10.4719	11.2799	11.4912	10.4609	10.8012	10.3244	10.3257	10.4328	10.7249	9.12848	11.4299	9.67649	10.2179	12.085	10.2719	10.9855	9.6846	10.4873	10.8709	9.58597	10.0515	9.91463	10.5781	10.6657	10.9832	10.9746	11.0571	9.29075	10.5135	9.56035	10.896	9.73776	10.906	11.517	10.507	10.808	11.3709
ACOT8	7.55615	8.29685	7.82009	8.79998	8.57507	6.1331	8.58195	8.74415	8.69439	8.34445	8.36552	7.61773	7.27076	8.19513	7.92313	8.07726	8.88235	8.66686	8.0618	8.29735	7.91661	8.33186	9.09211	7.98991	7.64838	8.62002	8.7438	7.72024	6.15589	7.78484	7.87018	8.0637	8.00507	8.67071	8.41992	8.5015	9.37155	8.33497	8.87411	8.60341	8.82452	7.14627	7.61572	6.96484	8.88699	7.53293	8.80913	7.84575	8.67615
ACOT9	7.71568	8.61455	8.74227	8.73137	9.73122	9.43029	9.07023	9.87462	9.73521	9.14978	8.48881	9.65934	9.25302	10.3564	9.25489	8.94754	9.13272	8.94828	8.85333	9.88203	9.40563	8.54232	10.063	9.90152	9.19779	9.01019	10.4118	9.37053	8.35336	9.26901	9.70881	9.27238	9.04624	8.84557	8.69391	9.51925	10.2532	9.48973	9.08849	8.75281	9.5461	8.84356	8.77395	8.77255	8.73289	9.84871	8.59828	9.52372	9.77047
ACOX1	10.9061	12.0902	11.2825	11.0797	11.2618	11.9135	11.2873	11.3856	11.4637	11.5453	11.7593	11.3098	11.2576	11.2677	11.3225	11.3661	11.1536	10.9825	10.4135	10.7829	11.9437	11.2429	11.4015	11.3588	11.5765	11.6517	10.6829	10.9931	12.1458	11.403	11.45	11.5303	12.2248	11.5481	10.9322	11.5601	11.6518	11.3971	11.5159	11.6621	11.5647	11.0418	11.8313	11.3169	10.9298	10.8691	11.5895	11.254	11.4098
ACOX2	7.2677	7.93696	7.77844	6.41019	6.64878	6.26107	8.09252	7.42484	7.08826	8.54984	NA	7.64739	8.49659	6.58065	6.28388	8.72478	7.73965	7.43964	5.65883	5.19299	7.13036	6.39663	6.88577	7.72552	6.99988	5.86711	8.59732	10.483	7.70893	6.8479	7.20749	7.13929	6.52329	7.90385	7.00367	8.08189	4.48464	5.88905	7.53441	8.19118	7.4373	8.35178	6.99886	6.58057	7.96096	5.05574	5.85872	7.61359	5.72825
ACOX3	7.99207	9.42926	8.76467	8.28881	7.89876	7.49301	7.77849	8.91046	8.9146	7.99675	9.34236	8.82905	9.05907	7.5464	7.57989	8.84462	8.86414	8.62518	7.48163	8.76672	8.80662	8.23809	8.52096	9.13074	8.52121	8.75307	8.0257	7.62537	5.41452	8.19679	8.22557	8.13631	7.42983	8.19488	8.03465	7.80821	7.51283	8.61182	8.73778	8.4651	8.70656	7.35707	8.69298	7.44498	8.68118	7.94977	7.3643	8.07182	8.80193
ACOXL	NA	1.65063	6.40709	4.28399	4.75177	6.32503	6.09024	5.43473	3.50885	4.29229	NA	5.95132	5.51866	1.69519	5.76103	6.48668	6.51247	6.82068	4.25274	4.30787	5.34266	3.58638	4.17175	3.09268	NA	4.22276	3.8454	5.5731	4.77302	4.31961	5.39379	3.29138	0.721546	6.01888	7.04665	5.99703	NA	5.39408	4.97109	7.95245	5.51514	3.89718	3.23003	5.52696	5.46639	2.9366	3.71152	4.65722	-0.159986
ACP1	10.9024	10.9715	9.76611	10.8994	11.3713	11.4784	10.503	11.485	11.6619	10.3309	10.4784	10.4046	10.2888	11.1613	11.6697	11.325	11.1187	11.0967	10.4433	11.486	11.4274	11.8168	11.5752	11.6362	11.2885	11.3951	10.8199	10.7879	11.3031	10.8553	10.467	10.1982	10.9878	11.2421	10.4371	10.7872	11.3949	10.5968	10.8927	9.99542	10.4086	10.4815	10.7549	10.7546	11.136	10.7764	10.4547	11.7637	10.8099
ACP2	10.3949	9.81519	10.6668	10.3254	10.68	10.4812	11.3151	10.49	10.7808	11.3849	10.4435	11.1954	11.6491	10.9786	10.8657	11.9564	11.4691	10.9294	10.7572	10.8553	10.8887	10.9485	10.6492	11.3782	10.8103	10.8002	11.1794	11.846	9.79389	11.3163	11.3683	11.2173	9.87334	10.701	9.88481	10.6481	10.8892	10.8829	10.9942	10.9017	10.8865	10.2404	11.3896	10.444	10.454	10.6416	10.3176	10.945	10.534
ACP5	10.3278	8.51445	8.89788	8.69557	10.2396	8.64829	11.2107	10.2293	8.59905	9.6863	8.70855	10.2736	10.5233	10.9468	8.92009	10.2789	9.89779	10.0165	10.3638	9.48074	9.36369	10.8531	8.38017	9.63971	9.5326	8.8678	9.11493	10.7938	9.87919	10.8275	10.7378	10.6083	8.46803	10.4111	8.62464	10.4524	7.47646	8.92995	8.87169	9.47857	10.1111	8.09465	9.7057	8.89437	8.06479	9.19133	9.19547	8.44326	9.18968
ACP6	7.15081	4.66852	7.371	7.83619	7.77209	6.09962	7.77249	9.73063	7.81832	7.94317	7.09042	8.44986	7.25345	8.12568	7.28965	7.51281	8.97612	8.31665	7.60216	9.92322	8.17109	7.01056	7.6688	8.02242	7.71628	7.43994	7.82608	9.63388	8.71754	7.69391	7.21126	7.87728	7.44042	8.28538	7.79836	8.06079	7.96991	8.42051	8.56037	8.92199	8.1663	8.12299	7.59337	7.32599	9.42858	7.45778	8.57638	7.97935	6.37344
ACPL2	7.83365	7.78585	7.24683	8.27446	9.41429	9.64541	8.40038	7.92612	8.58773	8.29779	9.32788	8.39139	7.84826	8.87892	8.23687	8.652	8.94738	9.71185	8.13729	9.29899	8.71616	9.53843	8.16732	9.24462	9.37398	8.2923	6.69182	7.48957	8.03229	9.30114	5.8978	9.27374	9.48926	7.76053	8.32961	9.93927	9.22419	8.61489	7.80729	7.68593	8.6634	10.1569	8.94734	9.61832	8.63281	9.14219	8.81232	8.84707	9.20523
ACPP	8.56839	9.59949	7.03088	7.48253	8.13591	11.2618	7.27989	8.20391	9.07187	7.73816	9.9112	7.49549	7.88175	8.41996	6.24211	8.83289	9.09343	8.19076	8.08857	8.85992	7.414	10.5394	9.55838	7.88367	7.64815	5.71232	7.18606	7.95201	7.722	6.97184	8.36065	7.00646	9.80855	9.24193	9.05551	8.19261	8.23375	7.84358	8.22586	6.72197	8.17087	5.44068	7.46192	6.56275	6.3736	7.42411	10.1784	8.44444	6.47208
ACR	NA	5.90843	3.95121	4.54081	4.04168	6.05759	NA	2.42625	5.38727	4.32927	4.58005	3.65341	4.39475	4.72295	0.99704	3.09779	NA	NA	4.21512	2.67612	5.69995	3.59029	5.50436	4.36702	3.45186	4.91615	4.51622	3.85804	4.84566	1.28793	4.77972	4.20261	5.69845	3.68698	4.92142	4.35884	5.59135	3.73733	4.95725	5.593	4.59065	3.83455	NA	NA	3.50833	4.64629	4.49085	NA	1.50636
ACRBP	4.94644	5.48765	7.16909	5.22974	NA	5.42856	7.63888	6.73946	6.23415	7.39519	5.9516	6.84182	6.552	7.13944	6.52735	7.06854	5.62688	6.93503	5.93744	8.29751	5.85901	5.93937	5.57187	6.76443	7.33522	4.42867	5.7638	7.15629	7.36664	6.99637	6.71674	5.66993	6.22213	6.03049	0.0466055	4.95583	5.98725	NA	6.57108	5.64187	5.95641	4.89905	6.87323	4.72942	NA	5.5593	7.49636	5.79972	6.36235
ACRC	5.92931	4.79418	6.69045	6.01577	5.10516	6.18205	5.36957	NA	4.6718	5.34022	NA	4.0107	3.87028	5.94474	5.79171	0.568219	4.84045	6.10365	NA	5.43402	3.17701	4.74268	5.29794	5.48519	5.47178	5.91579	NA	5.00495	5.29652	5.27861	5.0444	4.9985	5.7987	5.52331	6.69956	0.444372	3.45843	3.49797	NA	6.73479	4.28937	5.65372	3.46359	5.44751	5.64188	5.28486	2.18603	4.66947	4.94214
ACSBG1	NA	NA	3.41121	NA	NA	NA	NA	NA	4.77434	4.37531	5.60861	NA	NA	3.281	NA	2.74327	0.730593	NA	NA	NA	NA	NA	2.9389	NA	NA	2.69175	NA	NA	NA	NA	NA	NA	NA	NA	NA	NA	NA	NA	3.50289	NA	NA	5.54852	NA	NA	NA	NA	NA	NA	1.9585
ACSBG2	NA	NA	NA	NA	NA	NA	NA	3.31737	NA	NA	NA	NA	NA	NA	NA	NA	NA	NA	NA	NA	3.1736	NA	4.04895	NA	NA	NA	NA	NA	NA	NA	NA	NA	2.60667	NA	NA	NA	NA	NA	NA	3.20213	NA	NA	NA	NA	NA	NA	3.66076	NA	NA
ACSF2	9.42491	7.8185	10.7326	8.91695	9.49332	8.41431	9.50585	9.55002	8.35033	9.24971	11.1155	10.1126	9.57239	9.31089	7.00495	8.90771	9.27883	9.17165	9.21739	8.96549	9.17348	8.48296	10.7654	9.08006	9.17738	8.57654	9.17764	9.34776	7.9765	8.72421	9.17808	9.50005	9.01165	9.65782	10.8259	9.11688	8.44729	9.83279	8.86522	10.9548	8.50272	9.36047	8.72295	8.98663	9.04128	8.01142	9.13519	9.16573	7.89999
ACSF3	8.33897	9.34612	8.87127	8.528	8.24819	8.43925	9.29294	8.86855	9.55513	7.53217	7.89196	8.36326	9.10545	9.22091	8.94026	8.53656	8.92304	8.02677	8.43228	8.64801	7.95559	8.00401	8.05198	8.21092	8.01477	8.4738	8.51435	8.51657	7.28496	8.04863	7.97861	8.99648	9.34078	7.85082	8.73155	8.16226	8.80675	8.28982	8.50802	8.70418	8.08744	9.31665	8.14642	7.82738	8.34198	8.49986	7.88401	8.87016	7.81462
ACSL1	10.5669	9.94026	10.6	11.1205	11.1146	11.1949	10.8266	12.587	11.6398	9.86206	10.0781	10.8364	10.745	10.7393	10.4384	11.3176	11.2565	9.94331	9.73761	11.9695	10.9172	11.3658	10.4398	10.8514	10.6991	11.5066	9.81901	11.0367	10.6058	11.1867	11.9497	11.6571	10.5247	10.5826	9.99052	11.2494	9.67581	10.6978	10.8419	10.9678	11.8326	9.29497	10.7317	10.1754	9.45558	9.9388	10.5782	11.4113	11.0951
ACSL3	11.5165	11.2375	11.1497	12.1413	12.5917	11.0862	11.7512	13.1012	11.8196	11.5392	11.7449	12.2509	11.7002	12.1706	12.0735	11.8377	12.3728	11.707	11.3279	11.8962	12.488	12.1298	13.2055	12.1911	12.332	11.9652	12.0937	11.9432	11.1693	11.779	12.4943	13.028	11.5959	12.2804	11.1781	13.1064	11.3744	12.5447	12.2288	11.0697	12.2809	12.3137	11.718	12.3763	12.4178	12.1957	11.5454	12.5379	12.5766
ACSL4	12.8062	10.6519	11.4869	10.9659	11.9078	11.0526	12.4691	12.244	12.1221	12.326	10.8971	12.7997	12.6454	12.274	10.8179	12.757	12.8422	11.5189	12.1856	11.7815	12.4351	11.1447	11.1471	12.2856	11.8238	12.0339	12.9711	12.3635	12.6632	12.6125	12.8406	12.6059	11.9125	12.2992	10.7269	12.2362	11.2322	12.5917	12.2769	12.6188	11.8736	10.8423	11.7761	12.3506	13.136	12.0385	10.4956	11.8834	11.9391
ACSL5	9.00481	8.47402	10.0536	7.90352	8.56059	9.19268	11.1959	9.62032	8.65497	10.3199	6.47676	10.6207	11.0717	10.6564	12.3433	10.5677	10.8713	9.33948	9.27136	9.98014	9.86431	9.2989	8.74478	9.88575	8.90159	7.50742	10.2571	11.5181	10.105	9.42785	10.3746	9.68997	8.26832	9.9401	9.43792	9.9448	8.87916	10.2683	9.66757	10.8212	9.73758	10.1555	10.1027	9.90747	9.48557	10.3987	7.81123	7.79697	8.19908
ACSL6	2.53279	NA	7.30552	5.25237	5.86929	5.35741	6.51033	5.00827	5.65909	5.7216	2.23701	3.63652	6.93258	5.4729	5.73277	5.53962	4.39273	5.60869	7.61954	4.36726	6.09312	5.69519	4.58302	6.27961	4.04231	5.52978	NA	5.63109	7.2051	6.32572	5.10008	7.02753	5.44527	6.69012	6.61609	5.69319	NA	6.31063	5.32817	7.39951	5.83995	4.518	4.81723	5.87153	NA	5.57754	4.60288	4.64764	7.35886
ACSM1	5.18996	6.42069	3.75654	2.58673	2.27803	5.43448	4.25944	4.28513	2.71528	6.19431	7.37344	4.3093	NA	4.29302	5.0829	2.31947	5.05541	NA	NA	NA	4.84979	1.24359	4.74305	4.42679	3.8188	NA	NA	3.8677	5.41494	NA	NA	2.57481	5.44777	3.45139	NA	NA	NA	4.03684	2.2601	4.73698	4.50126	NA	3.32471	5.60679	NA	3.2983	4.47735	NA	3.9479
ACSM2A	NA	NA	2.00399	NA	NA	NA	NA	NA	NA	NA	NA	NA	NA	NA	NA	2.40916	NA	NA	NA	NA	NA	NA	NA	2.35604	3.28314	NA	NA	NA	NA	NA	NA	NA	NA	NA	NA	NA	NA	NA	NA	NA	1.7341	NA	NA	NA	NA	NA	NA	NA	NA
ACSM3	7.01154	7.33079	9.47117	6.1603	5.66509	9.9368	9.57861	8.47658	6.5562	8.38577	7.91447	8.86848	9.78228	7.13332	7.51718	9.75157	9.76781	8.04502	6.24025	8.96568	7.84165	7.68708	6.12492	9.23388	6.32035	3.96678	6.17343	8.47372	7.85864	7.66719	8.76102	8.22093	6.44226	9.07596	6.34111	8.63702	7.49441	7.69112	8.334	10.1258	8.819	6.36758	8.16664	6.43288	6.77572	5.99502	5.96498	4.78244	6.73029
ACSM5	NA	4.84946	5.66953	NA	NA	NA	6.14104	5.30206	1.58315	NA	4.97679	5.50959	5.72965	5.19536	NA	6.07661	3.17867	NA	NA	5.37641	3.13925	4.14184	NA	2.51339	4.02992	NA	NA	4.52223	3.8108	6.22605	4.88014	5.15204	NA	5.29403	NA	4.80831	NA	NA	NA	5.64805	1.94958	5.10291	NA	NA	2.7814	3.21636	NA	NA	NA
ACSS1	6.86518	9.27772	9.79636	9.06809	9.13348	11.3156	9.01268	9.29643	8.92219	9.29743	9.09717	8.775	9.22575	9.54282	7.78546	9.62652	9.4363	9.42472	9.1498	9.43328	9.94554	9.91805	6.23841	9.00839	8.77677	8.7186	7.82799	8.46369	7.20797	10.0028	8.29995	9.6364	10.0842	8.83719	9.13975	10.0234	11.1641	8.57083	8.31466	9.50115	9.03514	8.67504	8.11366	8.78532	8.54928	8.78061	10.1945	8.57216	8.89849
ACSS2	9.97584	9.92211	9.44047	8.91298	9.01498	9.23685	9.54874	11.1594	10.9052	9.9731	8.61305	9.8988	9.63821	10.0103	9.5333	10.8254	9.97718	9.40474	9.51626	10.9671	8.95315	9.76692	9.79608	9.44142	9.97213	10.0238	9.35221	10.1062	9.053	10.8962	9.68137	11.4847	10.1807	9.88952	10.1079	10.5682	10.8849	9.66359	10.0871	10.5929	9.8013	9.10397	9.62788	9.28667	10.4749	9.6063	10.9753	10.4998	9.4384
ACSS3	7.70325	7.61185	9.57385	7.66378	8.14825	6.31704	9.08621	8.60242	7.58499	8.39466	7.18718	8.24243	9.51771	7.57258	11.3445	9.46681	8.55748	7.30444	5.24514	7.41046	7.93058	8.71498	7.48251	7.82718	8.10405	6.88404	8.32009	8.3247	7.89993	7.83963	8.25885	7.82821	8.30599	9.26131	7.09721	8.84008	7.8468	8.95379	7.58569	9.94031	8.27321	8.43049	6.88679	6.37956	6.41945	7.23157	8.27937	4.34798	8.1913
ACTA1	NA	NA	NA	NA	NA	NA	NA	4.42435	NA	NA	NA	3.29826	NA	0.767438	NA	NA	NA	NA	NA	NA	NA	NA	NA	3.42639	NA	NA	NA	NA	NA	4.75126	NA	NA	4.42471	NA	0.821517	NA	NA	NA	NA	NA	NA	NA	NA	NA	NA	NA	NA	NA	NA
ACTA2	14.2214	12.533	13.8287	11.9609	12.129	11.866	14.1618	13.4162	13.3401	14.0873	12.49	11.8821	14.376	11.9976	12.0463	13.8932	12.2668	11.7859	10.2728	12.9803	12.6164	11.0295	13.7453	13.4199	13.832	12.2517	14.0585	13.6722	13.3336	12.6734	12.8486	13.5258	10.7637	12.6268	11.0953	13.3716	12.1867	14.4081	13.4086	14.1327	13.3647	11.8279	12.8112	14.9084	11.6223	12.2149	11.92	10.9208	13.1362
ACTB	16.8267	14.8921	15.8799	15.0993	15.6663	14.8804	15.8395	16.1197	15.7628	15.9179	15.0145	15.6922	15.8714	15.0696	14.9105	15.4639	15.1868	14.9483	15.4169	14.931	15.2845	15.0167	16.0899	15.2091	15.2487	15.1768	16.1498	16.5416	15.0823	14.8994	15.8808	15.6089	14.6495	15.0564	15.3171	15.2434	14.8491	15.7977	14.9241	15.7686	15.0853	14.5504	15.2708	15.1897	15.4593	15.2792	14.899	14.6521	15.4459
ACTBL2	4.04957	5.58844	0.969451	4.68535	NA	NA	NA	6.33177	NA	6.44029	4.77296	6.67288	3.22713	NA	4.07601	4.72322	NA	3.58402	NA	NA	NA	NA	7.93987	2.94815	4.78054	NA	5.61961	7.55158	NA	NA	4.04779	NA	NA	-0.549225	NA	NA	NA	NA	4.41582	3.06971	2.41359	NA	NA	NA	4.48131	0.831853	NA	NA	NA
ACTC1	4.0906	NA	NA	NA	NA	NA	NA	5.91606	4.09438	4.44919	NA	NA	NA	NA	NA	0.840703	NA	NA	NA	2.78315	NA	NA	NA	NA	1.45286	NA	NA	NA	NA	4.1367	NA	5.64516	NA	3.46142	NA	NA	NA	NA	4.00654	NA	NA	NA	NA	NA	NA	4.61688	NA	NA	4.32535
ACTG1	16.086	16.2337	15.5841	16.3902	15.9036	15.6621	16.0497	15.7537	16.0124	15.642	16.1377	16.0612	15.9017	15.8693	15.7824	15.2939	15.7252	15.7885	15.1345	15.5214	15.7722	16.1603	15.5803	15.3154	16.2421	15.5429	15.6612	15.9717	16.0886	15.4896	15.6987	16.1021	16.4474	15.6346	15.1904	15.7096	15.3987	15.8369	16.0759	15.3343	15.9873	15.0116	15.2344	16.2286	15.952	15.9938	15.8141	15.9294	15.982
ACTG2	9.44614	9.42773	8.00145	6.25004	5.99992	7.21053	7.7859	8.02963	8.05558	8.87053	7.37042	8.86646	7.82145	5.27409	7.79956	8.23583	7.84411	7.10162	NA	8.01532	6.19303	6.75699	7.07981	7.40824	8.96594	7.83569	8.56543	7.48027	7.52404	7.77697	8.15218	7.93254	4.01353	8.07314	1.02243	8.50109	10.226	8.20082	8.36342	8.75829	8.05662	5.66109	0.18232	9.81808	7.34479	7.70934	7.65821	6.82384	8.77193
ACTL10	3.49267	4.56274	5.58965	3.69406	5.94615	4.63813	NA	5.1471	6.79459	6.66486	4.67134	5.21111	4.9298	4.86313	5.67312	NA	5.8975	5.91195	3.4274	6.57785	4.73808	NA	6.00121	3.08041	5.09857	2.12853	NA	4.5547	NA	6.29693	5.21816	3.78019	5.80761	5.68284	NA	1.32224	6.05527	4.68709	3.00138	3.44618	NA	3.32954	3.70276	6.09809	7.04867	5.3712	6.146	6.26417	4.41519
ACTL6A	10.3931	10.8619	7.99454	10.3697	9.96148	10.4612	8.97359	9.55007	11.6948	7.75113	8.95866	10.0228	8.37739	9.7064	10.727	9.65999	10.7759	9.8811	11.7488	11.4725	9.82321	11.0256	9.66569	10.7928	9.50721	10.1532	10.7125	9.03155	10.4729	10.9544	9.79313	10.5505	11.4766	10.0367	8.94895	10.891	10.4721	9.34904	10.3776	8.23541	10.694	9.35337	10.8502	10.0153	10.1524	11.1685	10.7916	10.8178	11.3026
ACTL8	NA	NA	NA	NA	NA	NA	NA	NA	NA	NA	NA	NA	NA	NA	NA	NA	4.66685	NA	NA	NA	NA	1.94947	NA	3.89937	NA	NA	NA	NA	NA	NA	NA	NA	3.3433	NA	NA	NA	NA	NA	NA	NA	NA	NA	9.20877	NA	NA	4.94579	NA	NA	NA
ACTN1	14.2555	12.1259	12.4947	13.0343	12.7175	12.3718	13.1726	13.285	13.3848	13.6464	13.4991	14.9736	13.3512	12.5753	12.9362	12.4846	12.4229	12.2844	11.9706	13.6073	13.4307	12.1844	13.9707	12.8019	13.4271	14.3256	14.7655	14.0906	12.7461	13.3776	13.2514	13.5781	12.1454	12.8802	13.8127	12.9368	13.6196	13.957	13.6054	13.0744	13.1461	11.6509	12.5879	13.7039	13.4654	14.2769	12.9084	12.2741	13.4865
ACTN2	4.16325	6.57593	3.81395	5.81313	NA	NA	NA	5.49551	3.52657	5.09719	4.76757	3.45241	NA	NA	NA	4.948	NA	NA	NA	4.37698	NA	4.84964	NA	3.06463	2.37726	NA	2.46077	NA	NA	4.13532	4.33691	4.26056	NA	4.16071	NA	NA	NA	1.84054	3.61517	5.39242	NA	NA	4.22335	5.2339	0.682534	4.07769	NA	NA	NA
ACTN3	1.21344	3.76765	3.38033	NA	-0.0801744	3.04106	NA	0.338259	NA	5.18919	2.08361	NA	NA	3.85019	NA	NA	4.02862	5.19464	NA	3.9348	2.39627	NA	3.8085	NA	NA	NA	NA	NA	NA	NA	NA	NA	4.39998	4.69197	1.77616	3.70853	NA	2.15644	NA	-0.754236	NA	5.00866	0.714317	4.6538	NA	-0.262868	1.03593	4.07467	NA
ACTN4	14.8498	14.819	14.128	15.2141	14.997	16.6074	14.6422	15.7217	16.4239	14.8248	15.6685	15.9346	14.574	14.4287	14.7311	14.8591	14.8277	15.0193	14.919	14.9839	14.8478	15.0832	15.659	15.0802	14.7033	15.1545	14.7658	15.5651	13.9327	14.6024	15.0503	15.4974	17.2826	15.3817	16.5274	15.083	15.1142	15.9017	14.4386	15.5038	15.0807	13.9456	14.7414	15.3172	14.8684	14.815	14.3457	14.8873	15.0428
ACTR10	9.94436	9.82802	8.75475	9.06352	8.96732	8.61338	8.72608	9.05669	9.76161	8.69399	9.74981	9.94743	9.38732	9.21304	9.28582	9.22846	9.48138	8.98981	8.87203	10.404	8.96573	8.90315	9.62288	9.69091	9.40429	10.3406	10.3698	10.1634	10.2494	8.86425	8.92431	9.24148	9.13175	9.40035	9.32726	8.36757	9.62349	9.59885	9.13315	8.43172	9.19739	9.60238	9.17445	9.19127	9.50214	9.25018	10.0594	9.65449	8.28131
ACTR1A	11.5037	11.3	11.0164	10.8254	11.0393	10.4017	11.2707	11.3032	10.6555	10.9962	11.2992	10.9502	11.5055	11.2806	10.9139	11.1522	11.3449	11.3529	10.6564	11.0155	11.4739	10.4167	10.8643	10.8237	10.9259	11.2153	11.6838	10.9397	10.4681	10.9441	11.3072	10.7729	10.5533	10.6606	10.7128	10.6646	11.0394	11.2314	10.6586	11.3181	10.8412	10.8927	10.7279	11.3592	10.7833	11.1401	10.8202	10.3562	10.5016
ACTR1B	9.48145	9.63428	9.42424	9.83664	9.87217	9.93999	9.40902	10.2042	9.57974	9.89762	9.24828	9.78752	9.57916	9.64157	9.68322	9.36904	9.64762	9.83801	9.30962	9.46419	9.88903	10.0161	9.85927	9.76342	11.8126	9.87782	9.53446	9.79167	8.57698	9.739	9.62454	9.31144	10.304	9.38776	10.081	9.72842	10.5678	9.68031	9.12282	9.20759	9.65485	10.0034	9.15431	8.97122	9.5572	9.09523	9.87966	8.57695	9.70467
ACTR2	13.4596	13.046	12.8904	12.6733	13.1072	12.7346	13.1308	13.1271	13.5162	12.8404	12.4168	13.1861	13.0616	12.8998	12.3917	12.9221	12.9547	12.7346	12.7534	12.5229	13.5151	13.1792	13.2322	13.0018	13.099	12.4715	12.9134	13.2395	13.1439	12.7407	12.9496	13.1057	13.4314	12.9838	12.9075	12.676	13.6362	13.0873	12.6255	13.0629	12.8729	12.485	13.2722	13.5022	13.2632	12.7792	12.3935	13.0687	12.8557
ACTR3	13.5027	13.219	12.5885	13.2017	13.3005	12.7865	12.9717	12.8393	13.1453	12.7318	12.1976	12.8155	13.0596	12.9421	12.8655	12.8091	12.8602	12.8844	13.3795	12.9437	12.809	13.1088	13.1503	13.2977	13.0341	13.2031	13.123	13.1307	13.719	12.8318	12.9151	12.8126	12.6789	12.6909	13.1094	13.1136	13.7033	12.994	12.7677	12.2311	12.7494	12.1566	12.9041	13.3481	12.4566	12.9894	12.9926	13.4742	13.349
ACTR3B	7.50409	7.66694	6.44785	7.12065	6.77449	7.9462	5.76451	6.25889	6.98491	6.28307	8.47522	7.16863	5.03035	7.1682	8.14385	7.34902	7.19379	6.76508	7.35852	8.19058	7.66562	6.09235	7.03758	7.47382	6.88171	6.94181	8.05791	6.75547	4.71884	7.58054	6.39726	6.30245	7.38092	6.99027	7.05461	6.97787	7.29797	5.51967	6.76956	6.50471	6.77727	6.87043	6.9957	7.55197	7.37803	7.45121	5.19446	5.63078	5.59584
ACTR3C	8.6681	5.69499	8.39175	7.81351	7.02909	9.07553	7.06421	8.2128	8.28827	7.8429	6.84517	7.90628	7.59849	7.50705	8.89758	8.24515	7.89472	7.49428	7.50251	7.20866	9.81978	6.59459	8.41311	6.77996	8.91519	3.31961	6.72202	7.558	6.62951	7.95545	7.72149	7.79527	7.21385	8.93047	9.19006	7.86424	7.96176	7.92582	7.34457	8.71786	7.85295	7.87103	6.32979	8.33333	7.87501	7.23788	8.15948	4.95824	3.60864
ACTR5	8.86286	6.64542	8.00987	8.33351	6.93378	7.13776	6.80922	6.91275	7.96654	7.46154	6.99206	7.07861	6.90994	7.83994	7.18501	6.97494	7.87497	8.5884	7.96327	8.5878	5.97103	7.73973	8.02441	7.26103	6.39428	8.14025	8.25718	7.13109	5.51567	7.37908	6.93719	6.46729	7.31311	6.37287	11.0573	7.59575	8.03518	8.43369	6.64065	9.51573	6.63148	6.55078	7.84101	7.45455	8.52335	7.25715	7.91895	7.62584	6.92834
ACTR6	8.01306	9.00109	7.29278	8.6642	8.0549	8.34505	7.61661	7.23119	8.96554	6.9089	8.3317	8.3913	7.77576	8.30344	8.92018	8.23191	8.09181	8.03431	8.07363	8.79192	8.01952	8.18719	8.16693	8.51999	7.8249	8.13165	8.23641	7.27149	8.8402	8.05848	7.74053	8.41259	8.92068	8.93014	7.69373	8.75883	9.41478	7.85664	8.32982	7.29093	8.45502	8.40514	7.16842	8.83411	7.64713	9.38636	9.3091	8.45152	8.75233
ACTR8	9.15785	9.67003	9.66577	9.03018	9.93721	10.0727	10.2638	10.1156	8.82035	9.4222	10.2105	9.68865	9.9363	9.6595	10.1179	9.83389	9.80085	10.6474	9.58519	9.56862	9.97943	9.96532	9.04017	9.40164	9.66634	9.32539	10.4239	9.90293	9.55183	9.93886	9.547	9.51762	10.1235	9.68543	9.38694	9.3809	9.26361	9.60365	9.32939	9.41154	9.98957	9.99998	9.38769	9.80983	9.61804	9.54784	8.83699	9.10262	9.50148
ACVR1	10.3616	9.13498	9.82101	9.82885	10.0303	9.62884	9.44891	9.34182	10.0682	9.90436	11.901	9.0869	9.93569	9.75594	8.93833	9.73622	9.45711	9.99238	9.37723	9.94445	10.6929	10.4213	9.83654	9.37218	10.2634	10.5602	10.7343	10.1607	10.7167	10.7987	9.80583	10.0962	9.95815	9.9893	9.80685	10.0496	10.1541	10.9448	9.98685	9.87766	10.65	9.6203	9.67023	10.2571	10.0834	10.3979	9.75666	9.88759	10.6188
ACVR1B	10.6888	10.2457	10.9015	10.7435	10.8083	12.0509	10.312	10.4088	11.7556	10.3015	11.9733	10.7066	10.0095	10.3687	10.1541	10.1785	11.2038	10.9174	10.6592	10.6313	11.3504	11.3747	10.3488	10.6461	11.09	11.2853	10.7323	9.96747	10.4828	10.5359	10.7132	10.8605	11.0115	10.5405	10.6532	11.1043	11.0227	9.96902	10.3238	11.1125	10.3482	9.53004	10.5616	10.8519	11.0313	10.9753	10.9927	10.6272	10.1751
ACVR1C	7.20661	6.84904	5.83954	6.71822	7.36179	NA	4.52298	6.72082	8.40062	6.59002	7.99654	5.96262	6.31644	8.68505	5.07316	6.88179	7.74864	7.629	8.24607	3.65721	7.01103	7.74224	7.61232	7.20364	7.813	7.80195	7.13054	4.68378	5.59129	6.99965	7.78988	6.99234	4.58558	7.25789	7.33292	7.9156	8.88406	6.71514	7.32474	6.96866	8.73218	9.07504	7.23036	7.93612	7.06178	8.41052	6.97626	6.4899	8.85715
ACVR2A	10.0732	9.0039	9.70618	9.48087	10.2151	11.0032	9.48656	10.1271	9.65817	9.73963	11.3108	8.96553	10.2423	9.3231	9.02895	10.5738	9.73539	9.15342	9.8443	8.60927	10.2429	10.3837	9.13314	9.5191	10.6433	9.09467	9.45275	9.37741	10.0108	10.5757	9.53757	10.32	10.1678	9.7702	9.92068	9.93248	10.831	9.36856	9.89956	9.8121	9.60949	10.1822	9.9898	9.82459	9.30515	8.55947	10.1817	9.00331	9.36721
ACVR2B	8.76547	9.25878	8.76271	9.62142	8.77928	8.41027	8.54937	9.15661	8.54104	8.92475	10.8611	8.45423	8.24556	8.55553	9.63229	8.49645	9.322	10.7208	9.38551	9.4568	7.84227	9.7692	9.85211	9.50941	9.37427	8.62261	8.8378	9.40945	9.58026	9.16867	8.3877	9.10246	9.26273	8.73396	9.32604	8.65133	9.38826	8.44659	8.98145	8.99927	9.05431	10.7305	9.37134	9.36935	8.84596	9.12646	10.8579	8.82935	9.46206
ACVRL1	9.44071	8.23212	9.51704	8.23195	8.52836	6.7939	9.90432	9.17953	8.87736	9.90758	7.48827	9.30302	9.77722	8.25516	8.37844	9.34741	9.2532	9.045	8.27419	7.78487	9.17817	8.54581	8.62491	8.86086	7.96974	7.55129	9.6148	9.41286	8.72962	9.23202	9.70012	8.75526	7.32183	8.776	7.03334	8.50448	7.58267	8.70683	8.83933	9.12286	8.46103	5.27682	8.99792	7.26671	8.04417	8.15246	6.63541	8.56592	8.73776
ACY1	5.25529	NA	NA	NA	NA	4.80233	NA	4.58354	NA	4.5455	0.417184	3.82215	3.16789	NA	NA	3.81871	3.59988	2.63408	4.7471	NA	4.06815	2.83388	3.03029	NA	3.2007	NA	NA	3.21719	NA	1.96678	4.68919	4.80642	NA	5.66606	NA	2.01242	NA	3.55699	2.48429	0.234871	-0.431172	0.274833	NA	0.839117	4.20304	NA	5.31732	4.74616	NA
ACY3	4.68334	6.48639	5.63508	6.23665	6.93607	6.30329	7.46351	6.72059	7.14978	5.72308	3.02831	7.77028	5.85877	7.77714	4.03355	6.11406	7.62279	6.09458	6.23837	7.42657	3.9545	5.11371	3.57823	6.38037	5.80139	NA	6.04787	7.96268	NA	6.13667	2.27262	5.90266	7.04847	5.07169	7.21108	7.0163	9.32477	5.24301	2.24397	3.27679	4.52221	6.9626	6.5149	5.69824	5.71626	3.96472	6.76274	5.61804	6.09556
ACYP1	NA	2.66645	3.81018	5.86012	5.44581	1.72826	5.38157	6.76543	5.79716	5.68	4.90308	6.75221	4.8363	6.33719	6.11812	5.56579	6.45117	5.98221	5.33049	6.91719	4.94448	5.50564	5.24585	6.5133	4.3114	6.63277	3.98642	5.35846	6.06559	5.35014	6.53243	5.96931	5.73159	4.69379	0.326886	5.40497	7.4701	5.13129	5.70894	5.99813	7.32223	6.90692	6.23807	5.81988	5.97845	6.3291	7.83993	7.62104	5.08016
ACYP2	9.29744	9.12262	8.20198	7.91599	8.54881	8.28888	8.29566	8.76036	7.82739	8.02656	7.61397	8.63726	8.66462	8.798	8.98971	8.21046	8.18126	8.21229	5.74627	7.01208	10.065	8.67145	7.44138	8.79318	8.32808	6.86859	7.47468	8.36362	6.21059	7.44441	8.49885	6.6462	7.6621	8.31417	8.63074	7.05569	7.91833	7.32265	7.33621	8.18924	8.66432	8.32372	8.66261	9.34948	8.34822	7.53485	8.79847	7.12069	8.75738
ADA	9.48835	8.09637	9.39192	8.79651	8.42424	7.46343	9.041	8.15482	9.13079	8.82085	NA	8.33646	9.0314	10.1045	10.5423	8.5555	7.98788	8.90018	10.6011	7.62676	9.00741	8.51624	10.0891	8.6922	8.33433	10.2721	11.4849	9.07927	9.18026	10.9832	10.7289	9.30511	8.32164	9.31773	7.98459	9.96904	10.2048	9.30801	7.67373	8.46994	8.90504	12.3216	9.1727	9.13059	8.73203	9.63375	10.7579	8.99937	9.5546
ADAD2	NA	NA	NA	NA	NA	NA	NA	4.61701	NA	NA	7.00691	NA	NA	NA	NA	3.87777	NA	2.78466	NA	NA	NA	NA	NA	4.53918	NA	5.42757	4.36306	NA	NA	NA	NA	NA	3.94899	NA	NA	NA	NA	NA	NA	NA	NA	NA	4.22997	NA	NA	NA	NA	NA	NA
ADAL	8.64421	9.03773	9.04304	9.27421	10.0704	8.92912	8.75543	10.0024	8.86796	8.7924	10.1242	8.69201	8.65302	8.31917	9.57735	9.49764	9.43492	9.31989	8.82355	9.542	9.38834	9.65772	9.4613	8.60953	8.7208	9.27984	9.81229	9.07739	8.52928	9.9096	9.97146	8.57728	9.63702	9.50486	9.47415	9.95803	7.0906	9.49016	9.58324	9.07147	9.90616	9.51715	9.32672	9.18623	9.0639	8.71314	10.7799	9.69421	9.06389
ADAM1	6.56898	5.60313	6.94012	7.46401	6.59358	7.44332	6.9624	6.00691	4.68159	5.32551	4.23138	5.82172	4.85547	6.42722	7.43222	5.59077	5.96216	6.32645	4.02751	4.64121	6.19641	6.38977	5.50763	6.64808	6.57637	6.34939	5.86985	6.57156	6.18669	6.23938	6.85276	6.04384	5.16051	6.45264	7.11102	4.27165	6.90093	6.29378	5.59092	7.91693	6.21251	6.52148	5.44761	6.28834	4.52304	6.53615	4.32824	5.70988	6.46215
ADAM10	12.1517	12.2479	11.9398	12.1812	12.5368	12.8869	12.5904	13.3306	13.0423	12.5268	11.8998	13.2157	12.6601	12.0181	12.768	12.5413	12.4332	12.248	12.2939	12.3929	12.596	12.3925	13.461	12.5693	12.1686	12.0788	13.1685	12.696	12.5275	12.4873	12.8754	12.9525	12.6191	12.9956	13.0763	12.7697	12.093	13.465	12.4578	11.8164	12.7696	12.8993	11.9931	11.935	12.7537	12.5705	12.0528	13.5451	12.6488
ADAM11	2.15345	NA	3.2137	3.10998	NA	3.95746	0.860884	0.319486	1.0303	NA	NA	NA	NA	4.77187	NA	3.98358	4.0743	NA	NA	6.44647	NA	3.38632	3.95539	3.28334	NA	4.00498	NA	NA	NA	NA	2.3043	2.17791	6.35798	NA	3.32347	2.87861	NA	1.29565	NA	NA	NA	3.63956	3.93033	NA	NA	5.41357	7.42906	5.60989	4.68726
ADAM12	12.3595	8.98391	11.6063	11.5602	11.6246	9.73526	12.4727	11.5196	11.4659	12.8976	7.8282	9.6968	12.6454	9.92329	8.89028	10.7717	10.4037	10.0084	10.5631	11.1234	10.9632	9.50619	11.4077	11.6549	11.9361	12.3156	12.9883	11.2549	11.6195	11.692	10.8186	11.2184	9.5768	10.9558	8.93586	11.2255	11.481	12.9576	11.5823	11.9454	12.3235	6.92207	11.0326	11.3535	9.43052	11.6698	10.1847	10.836	12.9033
ADAM15	11.9217	11.7713	10.5568	11.9272	11.4771	9.88222	10.7709	11.3757	11.8656	11.3936	10.5508	11.4608	11.463	11.6822	10.7595	11.0987	11.5834	11.2833	11.4143	11.8336	10.491	10.9837	11.5694	10.7767	10.8504	11.3751	10.0536	12.1422	7.70208	10.8977	12.5916	11.7506	11.2881	12.062	11.1158	11.0753	10.8426	10.6474	11.809	11.1542	11.5139	9.41738	11.4872	10.4399	11.9827	11.8942	11.0611	11.3593	11.637
ADAM17	11.3737	11.3729	10.1889	11.1249	11.2911	10.2226	10.3177	11.0834	11.2013	9.51633	9.46466	9.94473	10.1521	10.6998	11.0742	10.3221	10.8225	10.388	10.8224	10.576	12.1326	11.983	10.924	10.9702	10.7458	11.1847	10.3728	10.2087	11.8337	11.1358	10.7876	10.5655	11.1245	11.5863	11.5969	10.8418	11.375	11.0126	11.6876	10.656	11.0699	10.1838	11.4598	10.9148	11.3968	11.9641	11.2328	11.8382	11.9182
ADAM19	11.1014	8.99462	11.7576	9.88243	9.11935	8.59456	11.0312	9.43561	8.93604	10.9868	8.54456	9.19487	11.1751	9.46262	9.28402	8.63048	9.31075	9.5856	9.43366	8.85029	10.6298	8.75507	10.824	10.2659	10.3744	9.83336	11.8434	12.049	9.34324	9.72538	10.1899	9.1182	8.43062	8.77098	10.5519	9.46081	9.57437	10.9124	8.82846	11.1294	9.90255	8.08082	10.7089	9.80833	9.34158	11.0389	7.4694	8.05109	9.65513
ADAM20	NA	5.43052	5.87449	4.36715	5.59217	3.13602	NA	NA	NA	4.22217	NA	4.01443	3.74255	5.63883	1.60873	4.52369	5.92016	NA	3.81407	5.4747	NA	2.83657	3.94712	NA	4.18375	4.43366	4.79673	NA	2.40642	4.09211	5.52046	4.94313	4.18846	5.65908	6.85474	NA	0.949071	3.82848	NA	NA	4.11452	NA	4.95936	2.7245	4.51303	5.77409	NA	NA	3.86482
ADAM21	NA	NA	NA	NA	NA	NA	NA	3.34966	NA	NA	NA	NA	NA	NA	4.48818	4.47736	4.21815	5.27841	NA	5.03844	NA	1.67942	NA	NA	1.49687	NA	1.59805	1.49467	NA	NA	NA	NA	NA	NA	5.88495	NA	NA	NA	NA	NA	NA	NA	NA	NA	4.19387	5.06772	NA	NA	NA
ADAM22	7.74862	5.59879	9.0643	7.66479	5.19702	6.22386	8.00068	8.4533	6.19501	8.30002	6.67439	8.34522	8.47199	7.46727	7.99329	7.91912	6.19255	8.05454	6.28805	7.51182	8.58033	7.23121	7.42359	8.96092	8.4365	5.4801	6.02018	7.93058	7.29143	6.8105	6.98233	9.04359	7.63425	7.25168	9.6183	7.3947	NA	9.84857	7.97932	9.051	6.25356	8.43134	10.2736	7.93205	6.03248	4.06877	8.13123	5.84387	5.63395
ADAM23	10.3332	12.9063	9.17683	13.3813	13.9828	10.8022	9.8937	9.58625	11.9973	9.9477	6.15525	7.83075	7.82644	7.0325	11.634	8.71778	8.05617	10.4061	14.3662	5.09063	12.295	13.7874	7.16033	10.8653	10.1004	13.3365	6.71151	8.13054	13.4158	12.3962	9.69951	12.5871	11.7898	13.3396	11.0407	13.004	11.1598	10.7884	12.8331	7.53961	12.9156	2.31516	12.5914	10.3927	7.59693	11.9534	11.2556	13.5062	13.9212
ADAM28	7.77394	8.83134	10.4331	8.4389	8.46391	8.49699	9.90751	8.56133	7.49857	9.97654	7.56772	9.48404	8.40674	10.1448	8.43378	8.00108	8.52838	8.96882	8.67744	8.7241	9.49784	7.41224	8.76924	8.40963	9.41827	6.9171	7.93914	9.82773	8.40574	8.46957	10.5	7.95665	8.04001	8.1925	7.9942	9.49997	7.1607	9.59551	7.49087	9.5862	9.29192	8.11824	9.71205	9.46374	9.98558	8.08628	5.66653	7.46197	8.73258
ADAM29	NA	NA	NA	NA	NA	NA	3.35322	NA	NA	NA	NA	NA	NA	NA	NA	NA	NA	NA	4.75593	NA	1.30348	NA	NA	3.65232	NA	NA	NA	NA	NA	3.82177	3.01552	NA	NA	1.02239	NA	NA	NA	2.84641	NA	NA	NA	NA	NA	4.19116	1.53457	NA	NA	NA	NA
ADAM32	NA	5.66343	3.49199	5.69658	3.46099	NA	5.00397	5.01857	7.12142	4.69587	NA	6.23176	3.52965	7.74724	5.88961	5.34193	7.09855	10.0269	5.96578	5.90184	4.52754	4.52602	5.40462	5.49061	5.56513	2.84409	4.37358	4.47707	7.24928	4.23592	4.64852	5.81506	4.46362	6.52089	6.03121	6.23776	6.09585	6.19708	4.68671	6.4454	5.24561	3.93387	3.73297	7.43397	5.50364	4.76927	5.41911	4.57047	5.17423
ADAM33	5.07933	3.1246	5.99164	6.72626	NA	NA	5.40149	NA	3.05745	6.09249	5.07796	NA	4.93375	4.83405	1.11028	5.60382	4.04313	4.52242	NA	NA	3.78902	4.66587	2.56467	5.37718	5.49758	4.97608	3.65639	NA	6.43183	5.15697	5.18284	3.4839	5.86432	3.81097	1.08322	5.97402	5.15812	3.42178	4.62686	7.58476	5.62035	NA	3.88245	NA	NA	5.80508	6.84117	0.746812	5.95837
ADAM8	10.2137	8.12027	9.33619	8.7796	8.76394	6.89179	9.21785	9.42689	9.22592	9.61165	9.10607	10.6955	9.7135	9.65526	8.56689	8.61824	8.9538	9.49564	8.82094	7.86052	10.0628	7.40974	9.59689	9.06495	9.77259	8.76823	10.5988	10.439	8.12475	9.28125	9.41093	8.68054	6.9607	8.35498	9.40042	10.0521	9.2702	10.0867	7.75636	9.95419	8.86303	6.86552	10.1183	9.28285	9.89105	8.66398	8.29005	7.90443	9.05324
ADAM9	12.9471	12.5833	11.7609	12.7786	12.5896	12.2298	12.2613	12.5488	12.41	12.8889	11.4843	13.2242	13.1006	15.3564	12.7467	12.9442	14.0662	13.9084	12.3812	13.3217	15.0306	11.8602	13.5174	11.9963	12.5289	12.4432	12.9698	13.0879	12.5716	12.7726	13.7648	12.7181	11.5438	13.1421	13.0904	12.7345	12.3993	13.3134	14.4058	12.3819	13.1198	10.5884	11.8438	13.1042	13.1881	12.5341	13.2193	12.2781	12.8601
ADAMDEC1	5.19786	9.13814	8.13386	5.62771	8.94162	8.46396	10.4062	9.85674	8.72739	9.51639	NA	10.1337	9.12354	10.0728	8.223	9.01557	9.27923	10.2714	9.48289	7.81188	8.62225	8.87493	8.29	9.58394	7.99064	6.39841	8.54695	9.03709	10.4097	10.6382	9.7374	9.53027	8.23006	7.85987	8.01564	9.84457	8.11597	8.61149	8.95021	8.11603	10.1957	2.63925	10.2122	8.63454	7.60391	7.16665	7.22848	8.89724	9.11805
ADAMTS1	10.2037	13.1948	13.2755	11.1933	11.058	9.9279	11.2378	11.7508	10.3627	11.8155	10.5995	10.8829	11.8636	10.6395	9.94463	12.7358	12.6483	11.4776	11.3327	10.1533	10.9277	11.3139	9.82572	10.6026	11.9631	11.3602	11.2391	10.7594	11.1352	12.4183	12.412	11.7042	11.838	11.1705	9.31218	12.9903	12.0933	10.8204	12.3575	11.8827	11.8401	9.87025	10.6409	11.7733	10.2622	11.1706	9.91623	11.5971	12.3667
ADAMTS10	8.03586	7.46326	9.12479	7.21324	6.04066	6.47008	8.59971	7.79848	7.55801	8.62059	7.66333	7.23089	7.82037	6.43666	6.57829	7.72973	7.44753	6.75952	4.75984	5.74444	7.47703	6.92727	7.81672	6.501	8.30443	6.78334	7.94814	7.18714	6.08208	7.57439	7.02088	7.4533	6.44458	7.35209	7.01241	6.15374	6.36777	8.49467	6.28606	9.26006	7.89326	9.05	6.72555	8.00663	6.49296	6.49149	5.72563	7.65968	8.10449
ADAMTS12	11.4669	6.64665	9.07039	10.7268	9.42946	9.54943	10.8793	10.0912	10.2936	11.2483	9.03651	8.8434	11.1057	8.03288	9.99466	9.61461	9.99158	8.5113	7.69782	9.94997	10.2867	9.50747	10.4186	10.3885	10.6273	11.4095	12.1164	11.3146	10.8253	10.6467	9.84943	10.3513	6.68133	9.16213	7.83312	10.2442	10.8035	12.006	10.0984	10.6541	11.0707	NA	10.2149	10.6784	9.19352	9.83017	9.08883	10.1614	11.3684
ADAMTS13	5.75791	4.23153	3.95591	6.01019	NA	3.69105	5.06806	2.32774	4.58316	NA	3.72766	4.12274	5.86703	4.76979	5.53825	4.44465	5.18822	4.31156	5.63838	4.42541	5.67456	5.25796	5.73981	5.56156	5.51678	5.74937	5.19528	4.13704	6.02968	5.73793	3.35488	4.93042	6.59275	3.89545	7.6605	4.87079	6.48288	-0.0421327	2.97615	6.86443	5.58097	4.68441	5.5881	6.21367	7.12042	5.74925	7.55136	3.89293	3.63761
ADAMTS14	8.51456	NA	8.38715	9.03794	6.08391	6.50265	7.37678	7.60233	7.34676	8.20441	7.5305	6.90838	7.3675	4.62725	9.48516	6.40177	6.94546	4.88264	6.12435	6.96919	7.19032	5.81018	6.58814	7.01353	8.01121	8.98396	9.39817	7.44072	5.56186	5.83252	7.08202	6.19466	4.59549	7.1965	6.98502	4.70528	8.02825	9.121	7.39378	8.25288	6.19162	5.08862	7.41482	7.59159	5.15633	7.45842	5.78726	7.0762	8.44123
ADAMTS15	9.99039	6.75395	9.37986	5.1048	9.88739	5.25745	8.68898	7.33903	7.00359	9.59253	8.00684	7.42365	9.15703	7.489	7.2128	9.17649	8.15949	4.87355	7.63823	5.75685	7.29562	6.80835	8.76881	7.2761	9.33511	7.11415	10.8139	7.77476	7.84863	7.38263	8.51688	7.53446	6.70146	8.31601	5.51804	7.43855	6.5964	7.87048	7.02658	8.32176	6.34105	8.94672	6.13614	5.7857	8.8046	9.67719	6.4374	7.22784	8.64407
ADAMTS16	7.27717	NA	10.3377	5.07426	3.5537	6.02033	10.1051	6.69807	6.16375	9.94724	2.73986	4.05182	10.2773	5.30352	1.39636	8.42406	6.41575	6.62768	NA	5.0538	2.30829	4.28744	8.54834	6.89568	8.18052	4.94093	7.43061	7.07557	7.72863	7.40482	7.92157	6.7503	NA	8.19437	1.07972	7.475	5.79414	9.95581	7.11803	10.1011	7.86961	NA	6.98048	5.62805	4.41693	NA	6.29723	NA	7.58618
ADAMTS17	8.00922	7.56316	6.53197	7.05329	7.85881	7.25533	6.53289	7.38334	7.35119	5.5083	8.39661	7.66298	5.73879	6.70771	6.77921	7.81347	8.51655	8.57709	8.1886	6.28988	7.00102	6.68079	6.63029	9.24841	7.86735	6.03449	7.08884	6.79101	6.29663	6.50564	6.33359	8.07119	7.1109	7.96505	8.38745	5.50773	10.5005	7.25049	6.95736	6.51654	6.15116	10.2344	6.98944	8.71779	5.26048	5.76241	7.78052	8.03015	6.95436
ADAMTS18	6.44909	5.40328	8.35848	6.68957	0.103378	7.53215	2.31731	NA	3.59727	6.29851	6.98102	5.22588	3.41246	5.52906	6.69266	4.88126	6.04442	4.74234	4.23407	2.64707	8.3204	6.35603	3.26756	6.69848	7.9596	NA	4.54456	2.89851	6.9848	4.40852	4.81628	4.51627	5.92374	1.1966	9.33706	4.78008	NA	0.0476042	5.16135	5.45078	1.76554	5.67061	6.60813	0.0372101	5.43537	5.45804	0.726525	6.28302	2.3371
ADAMTS19	2.122	NA	5.06483	NA	1.30296	NA	NA	NA	NA	NA	NA	NA	NA	NA	NA	NA	NA	NA	NA	NA	NA	NA	NA	2.88683	NA	NA	NA	NA	NA	NA	NA	NA	1.78833	NA	NA	NA	NA	NA	NA	NA	NA	5.47359	NA	NA	NA	NA	3.86851	NA	NA
ADAMTS2	11.3002	7.48896	10.53	11.0215	9.23016	9.69246	10.7969	10.9409	11.3008	11.1432	9.87938	9.17432	11.4168	9.08044	9.84058	10.4328	10.1543	9.02344	9.60649	10.238	9.86829	9.26071	10.4602	10.4685	11.1901	12.0696	11.1297	11.2667	10.2559	11.0939	10.0727	10.7693	8.18834	9.12694	7.45485	10.4948	11.3321	11.7085	10.5108	10.3539	11.1783	9.86325	10.4463	11.5868	9.02221	11.4498	9.41258	10.7347	11.4074
ADAMTS20	NA	NA	NA	5.44399	5.98128	NA	NA	4.81674	6.4752	NA	6.11935	NA	3.11766	6.01625	4.13277	6.02771	3.7623	4.96307	6.77013	3.44397	NA	4.78242	NA	NA	NA	6.34949	4.45171	NA	NA	NA	6.30347	5.35607	3.53757	4.62624	4.30455	7.08078	5.47489	4.00302	2.3557	3.66418	6.25561	7.56942	5.51002	NA	6.44548	5.63517	5.79697	5.29718	7.05477
ADAMTS3	7.46569	5.75177	8.28473	7.47847	2.95047	7.06126	6.87367	7.55821	6.50705	6.39636	11.7626	7.45523	6.82529	6.51089	5.93776	6.90813	6.08824	5.55332	3.53364	2.71241	7.75023	7.18839	5.89451	7.19731	6.31559	6.35611	5.77909	6.51916	3.66391	6.60011	7.62561	6.78584	6.30285	7.06604	7.92837	6.03325	4.28971	5.13948	5.4591	6.89594	7.17017	7.88532	8.02383	6.51212	5.48305	6.649	7.15995	1.54563	6.32634
ADAMTS4	11.8919	9.83601	10.6334	10.1926	8.6508	7.38105	9.3482	9.54983	9.66319	10.4514	9.187	8.22083	10.1922	7.9545	8.68226	9.04934	10.855	9.55519	8.41693	8.50463	10.3343	8.40712	9.19412	9.14324	9.9341	9.56957	11.3191	9.60848	7.61374	8.92227	11.9577	8.98604	8.34754	9.17069	7.10871	10.2099	10.9241	10.2832	8.63254	9.46987	9.58176	7.89397	9.03442	9.68072	9.09076	8.85151	7.92412	10.3718	11.3831
ADAMTS5	8.80956	7.2556	7.70387	9.29445	8.27371	4.37556	8.12576	9.37262	8.251	8.89306	7.73331	7.15396	10.4003	7.3461	8.97169	7.87363	9.08689	8.73803	8.20039	7.4826	8.93682	7.46612	9.37694	9.0704	8.70509	9.90586	10.6337	8.96282	9.06919	8.79186	7.85327	8.57539	6.44626	8.91908	5.45427	8.86697	9.03276	7.20562	8.79542	8.25304	10.1809	7.35848	8.37927	8.67745	8.58267	8.68879	6.35341	8.47309	11.1685
ADAMTS6	8.06294	6.3635	7.49884	7.77445	5.50877	5.46025	8.19505	7.38637	6.98377	7.50423	9.13313	7.88061	8.3285	6.45608	9.49598	6.4351	9.2019	6.20704	5.98752	5.59366	6.39632	6.21278	7.55839	6.40297	8.55392	7.71871	8.43353	7.32265	NA	7.31427	6.84847	7.47587	4.01829	7.52591	7.60405	7.27012	5.29539	8.41323	7.17498	6.76902	7.65429	7.57291	6.91378	8.98447	7.35365	7.24121	7.05269	6.16705	8.18146
ADAMTS7	9.28537	7.15289	8.42084	9.40657	7.69012	9.46322	9.98564	8.84321	9.29883	9.46341	7.65678	8.83649	9.77412	7.34732	8.89704	9.04816	8.05895	8.53984	9.19654	8.58947	10.2657	8.17119	8.49586	8.81468	9.22606	9.75787	10.5185	9.5738	7.98884	8.95451	9.25102	9.03285	7.17797	8.52107	6.50801	8.40293	8.50057	9.35321	8.2587	10.2717	9.40695	7.11047	9.42018	9.31377	8.26681	8.97676	9.10252	7.31302	9.5942
ADAMTS8	6.49212	8.66017	7.99651	3.61336	5.52276	7.47488	5.83443	8.0287	5.82292	8.05365	8.08091	6.44129	5.8487	5.62494	4.39333	8.41681	5.99911	4.50715	NA	6.3066	4.76844	7.45893	4.86072	0.896201	6.08899	NA	NA	6.72054	7.20708	5.78136	8.83238	7.21388	5.33747	7.84012	6.80035	6.57177	4.28683	5.17525	5.9395	7.40895	NA	-0.622961	NA	NA	4.99675	4.25651	4.19972	4.43805	NA
ADAMTS9	10.8229	9.77407	12.5864	10.4478	11.2353	9.38678	11.1671	10.0346	8.92605	11.0901	8.52337	10.06	11.4878	9.1041	9.57314	10.6384	11.2716	9.6095	11.2648	8.69593	9.84115	9.92807	9.66847	10.5468	9.67163	9.51372	10.4971	10.9299	9.32987	9.2614	13.2603	10.2173	9.51204	9.84184	7.68134	10.0378	10.2434	10.1818	10.2805	11.5299	10.1007	7.98019	10.5042	9.45972	8.9759	9.4315	10.3317	10.0054	10.4836
ADAMTS9-AS2	NA	5.86511	7.29777	5.83005	NA	NA	5.7605	6.02058	5.24887	6.20256	5.37856	4.57594	5.23192	3.62717	0.918482	6.13733	5.15283	NA	NA	NA	5.01663	5.45502	5.99514	3.81532	4.43357	NA	6.35668	2.92514	NA	2.68306	5.76738	5.01259	NA	4.73809	NA	NA	NA	4.20762	3.05833	4.69436	4.96513	5.3496	NA	4.1048	5.1426	NA	1.66249	4.89393	NA
ADAMTSL1	7.04051	8.36348	8.09664	8.04488	7.91205	7.70635	7.3588	7.03178	6.97369	7.94124	4.79974	6.81759	9.06628	6.91262	10.5807	6.21295	7.04393	6.64201	7.34332	6.37675	5.51773	8.24633	6.88065	7.18251	8.05734	7.34553	6.81652	7.32501	6.89173	7.34901	7.68746	8.3483	6.73811	7.36767	NA	7.03832	7.48683	6.92818	9.75791	7.66703	4.7557	6.81397	6.71193	7.7627	5.39558	6.88352	4.35615	8.81125	6.63261
ADAMTSL2	8.23818	7.48539	9.09378	7.31013	7.49863	7.5324	8.39981	7.568	7.7647	7.73276	8.6534	8.13737	8.16456	7.28818	9.47235	6.51123	6.74898	6.34842	6.22877	6.923	7.59927	7.20145	7.94845	7.4134	8.44041	7.25266	7.81721	7.97192	5.75176	8.0872	7.83317	6.63178	5.3543	6.84106	6.55053	8.13085	5.16829	7.81302	7.23808	8.35786	7.10008	0.660679	7.78686	6.87175	6.50631	6.08589	6.26771	6.15724	7.35189
ADAMTSL3	8.60534	8.06183	8.29179	6.70106	7.35041	8.48537	8.60117	8.88312	8.24438	9.32817	8.58617	8.29795	8.31525	8.56364	6.84067	8.98844	10.7345	9.92441	6.27409	8.77342	9.49135	7.95649	8.40778	7.22229	5.83976	5.30912	7.8344	7.67959	7.05533	7.67563	10.0418	7.57196	7.53287	8.90969	7.31897	7.65268	5.51479	10.1199	7.72484	9.05935	5.61642	9.76209	7.51833	7.93295	6.92065	5.95511	7.74046	6.69634	8.7955
ADAMTSL4	8.92237	7.85253	8.40643	7.03225	6.99223	7.39929	8.93611	9.05221	7.6788	8.9702	9.86161	7.55734	10.2209	7.8199	6.39106	8.82946	8.37332	7.78793	7.91262	8.47307	7.54005	8.21229	10.8049	8.28261	8.77825	8.24903	8.71474	8.89656	7.4573	9.21924	10.2822	8.78056	7.26736	8.96558	7.84653	8.31179	7.05952	8.53727	8.25237	8.73527	9.15326	5.62579	8.50699	8.4694	7.95198	9.22311	6.98356	8.68889	8.33893
ADAMTSL5	8.22216	6.25541	5.17191	6.2723	5.75547	NA	5.86229	7.06924	4.93852	4.62312	3.41897	3.4125	6.46378	8.44045	6.07373	6.92312	7.46381	6.91945	8.32626	7.64886	6.60963	7.50251	7.90825	4.92297	8.08931	7.32579	6.88334	6.89555	6.05311	8.45606	9.43738	7.80892	8.87555	7.23208	6.91556	7.81104	7.22607	6.79012	7.38452	5.30411	7.5213	5.82028	4.84315	6.21327	8.27257	7.35563	6.29129	8.31711	6.42234
ADAP1	9.55911	8.5094	8.35741	6.76019	7.99869	6.23314	8.20957	9.97116	9.28833	8.04048	9.74078	8.65204	8.55937	8.58835	8.90259	8.60687	8.73393	8.29621	6.96235	7.69062	7.4237	7.44773	9.85671	7.82071	7.95482	9.85648	9.91522	10.451	7.3705	7.49899	6.90338	8.63486	7.88921	9.44554	9.56366	7.43956	6.52053	7.72373	8.47509	8.33659	7.6155	9.13622	9.23191	7.40152	8.96938	7.93099	8.06969	6.30614	7.96885
ADAP2	8.94627	8.15925	9.63678	8.78944	8.26932	8.44479	9.94354	8.77272	8.54738	10.4309	7.91051	9.24559	10.3681	9.37032	8.88643	10.179	9.14252	9.1305	9.5412	9.05353	8.76341	8.60679	8.93694	9.13973	9.30984	9.22154	8.98674	9.82211	9.43164	9.08404	9.40523	9.37393	7.51477	8.5637	8.65715	9.41888	7.00546	8.74222	9.47676	9.56744	9.47265	9.80684	9.92475	8.94756	8.57361	9.2218	8.56085	8.95888	8.9182
ADAR	13.7826	13.5075	13.3341	13.951	14.3604	13.4598	14.2025	13.5317	14.5179	13.9133	13.3626	14.2121	13.9107	14.2984	13.4721	14.1482	13.8917	14.3205	14.2719	14.1936	14.7701	14.1369	13.7315	14.5139	13.9615	13.7076	14.0513	14.4993	14.2318	14.1631	13.7399	14.1269	14.2675	14.1033	13.8186	14.1905	13.963	13.6999	13.671	13.6959	14.1599	14.0698	15.0477	14.529	13.9178	15.0188	13.7769	14.7704	14.5068
ADARB1	9.97556	9.50964	9.80142	8.36882	7.97448	7.86768	10.3026	10.0312	9.29253	9.7514	9.34532	8.65833	10.3841	8.78347	7.91906	9.47009	8.81695	8.56348	7.8903	7.80875	9.82141	8.37962	9.97839	8.7993	10.1903	8.73273	9.48997	9.32347	9.33444	10.3186	9.06621	8.94023	8.51718	8.83206	7.81048	9.19995	7.87096	9.47481	9.11186	9.56573	9.2182	9.67725	8.54178	10.9951	8.16435	8.4883	9.00593	8.87289	9.79319
ADARB2	0.458005	3.01274	4.94744	6.44539	NA	6.52758	NA	7.17454	4.71242	6.91645	NA	8.70513	2.03987	4.61384	4.90904	3.36106	3.96498	7.23408	7.04687	3.49952	7.84479	5.72985	NA	8.17058	6.66684	5.56566	NA	3.8123	7.00804	NA	5.42735	6.24042	6.09614	2.3769	6.35443	4.27137	4.40584	3.40907	5.31361	6.51531	NA	8.54671	8.28987	9.69798	2.56876	2.43283	NA	0.479513	3.77383
ADAT1	9.43473	9.70094	9.78899	9.82121	9.23764	8.55538	9.38002	10.1613	10.0629	8.5967	9.84301	8.4522	9.27261	9.50035	9.75953	8.92983	9.38548	9.3851	9.23884	9.78481	9.3225	8.89147	9.31993	9.03654	8.43502	8.68456	9.72051	9.81411	7.5071	9.15261	9.38067	9.72498	9.62717	8.70157	10.0062	9.11492	8.40047	9.07918	9.34183	8.33421	9.44839	7.8341	9.36965	8.26954	9.21043	9.34322	8.35868	8.99899	9.13135
ADAT2	7.67864	6.60207	7.01812	6.72086	6.93234	7.82037	5.96308	7.18491	7.09929	6.61967	6.51868	7.21706	7.02116	7.70667	6.97352	6.86496	6.89457	6.59389	7.01673	7.06898	5.58485	6.88199	7.0541	7.18063	6.25699	7.63139	7.21803	5.62794	7.06731	6.51392	7.53295	6.57012	7.3257	6.93181	6.55436	7.61425	4.94357	6.3362	7.14864	8.0237	7.07141	6.51835	5.80194	6.91517	7.23242	7.97988	8.10727	6.59318	7.41244
ADAT3	5.65255	6.95735	5.44921	6.73453	7.50004	5.96806	6.23231	6.94436	6.67277	4.692	6.6648	6.38254	6.70609	6.51111	6.53432	6.68726	5.80942	7.18562	7.3946	7.51526	7.34831	6.22041	6.69025	6.20004	6.47596	5.77862	7.12086	5.86407	NA	5.96475	7.1574	6.91535	6.61228	3.58789	7.12619	6.25767	6.32931	3.66162	6.42931	4.64024	6.69979	4.79618	6.62388	4.63782	6.98815	7.04572	6.17158	6.12475	6.77079
ADC	5.56726	2.41327	6.58286	5.29814	NA	4.90048	4.98474	NA	NA	4.26732	5.54277	5.24712	5.41219	5.49534	NA	3.3622	2.9462	3.99844	5.5313	4.72876	6.51663	2.52687	5.47287	5.25732	7.42856	6.19581	5.44167	5.52517	NA	6.27454	5.23597	4.03796	4.36279	0.86129	6.71742	3.03618	NA	5.15014	NA	6.80281	NA	5.73311	5.39302	6.87569	6.08134	2.99413	0.442671	NA	3.6746
ADCK1	6.25143	7.4181	7.63254	6.02397	4.91825	6.21205	7.20934	7.09859	4.68187	6.86814	6.6336	6.72848	7.47325	7.3584	5.43668	7.14438	7.33372	6.94964	6.44248	9.04113	6.69468	6.56948	6.13117	7.01001	6.54744	4.62336	6.87765	6.54261	6.21538	7.22511	6.77456	8.03233	8.12979	5.83407	7.80441	6.95928	7.46903	6.20803	7.20995	7.17784	6.91752	5.82712	6.63114	4.76641	7.59385	6.61794	7.75979	7.48036	6.36153
ADCK2	8.52713	9.32541	8.64804	8.64377	9.04193	8.41039	8.54673	7.37794	7.5668	8.06776	8.66089	8.34133	8.96374	8.79235	8.83339	8.77397	9.78341	8.78828	8.97711	9.76743	8.12319	8.3651	9.49922	9.0344	9.04127	8.89183	7.60888	8.00738	8.58235	9.57936	8.80256	8.34387	8.85466	8.53919	9.78907	8.22259	9.84165	8.78829	8.33229	8.37317	9.11277	7.95797	8.77898	7.92926	8.68244	8.60404	9.21157	7.9371	8.49073
ADCK3	9.57358	9.11262	9.74064	9.4151	9.21337	9.5125	9.48341	8.82429	9.79437	9.13243	8.97426	8.9007	9.51231	9.25755	9.25905	9.72579	9.51126	10.2988	8.71037	9.68695	8.38897	9.85104	8.18482	8.64962	8.67994	8.45679	7.75399	8.39842	8.43458	9.18081	9.08169	8.28962	9.71452	8.60144	8.41162	8.97034	8.28898	8.88562	9.91752	10.0778	8.64467	8.31587	8.59552	9.25993	8.95622	9.66612	9.89551	8.45437	8.92533
ADCK4	7.23511	6.9028	7.92399	8.2359	8.06252	9.98345	7.17688	7.17865	9.28906	7.55843	7.70284	7.04546	7.18417	7.24868	7.20324	7.44219	8.33388	7.73142	7.84374	7.19799	6.67806	7.83126	7.95248	7.83891	7.34123	7.67969	6.14541	7.08408	6.87046	7.49332	7.3714	8.03099	7.59469	7.54857	9.61828	6.92385	7.66066	7.38648	7.47797	7.74491	6.74988	7.44506	8.00025	7.91522	7.58012	6.16134	7.13243	7.72162	7.752
ADCK5	7.56505	7.29474	8.57787	7.99144	7.7371	6.94175	7.82235	8.1725	7.66235	6.65867	6.97265	7.61182	7.1103	7.09067	6.1929	8.15165	7.25381	9.3699	6.72518	7.86521	7.08649	7.13393	6.65627	7.42229	7.32017	7.22396	8.17427	6.95708	6.01666	7.57605	8.23802	7.67687	6.98023	7.58714	8.75183	7.53697	7.37156	7.58375	8.74431	8.03386	7.72395	8.31629	7.92054	7.19483	7.70154	7.47235	7.42599	6.9433	7.58516
ADCY1	7.90773	8.07319	7.4885	7.36838	6.3908	6.53337	7.17833	9.0378	6.67332	6.84039	7.0023	7.23516	7.0121	8.07832	7.27119	6.40119	7.26079	7.72357	6.85094	7.66697	7.39126	7.86512	6.98206	9.03605	7.97213	6.73424	11.1451	8.48017	4.21492	7.13231	8.05049	9.07583	5.13574	7.21772	7.12466	6.92146	6.99706	6.72817	4.65804	7.92036	6.92517	7.53342	9.96671	7.14766	7.66099	8.45487	6.13052	7.41472	8.30319
ADCY10	6.00077	NA	2.3062	6.07786	6.87235	NA	NA	NA	5.04266	2.75808	NA	3.40352	NA	5.43078	4.51934	NA	3.20424	5.72678	6.3422	1.65203	8.67532	5.95537	3.72811	5.32585	4.8897	6.86068	4.29571	1.89393	2.56907	7.31244	NA	6.70942	NA	NA	-0.66599	6.99237	4.63621	0.890737	NA	4.10114	8.99054	-0.648227	3.80444	9.32395	4.84395	7.12584	2.11597	3.97594	9.0711
ADCY2	5.25405	5.12928	3.38985	5.04962	NA	8.36891	NA	6.7716	5.28042	6.12314	8.46629	5.21636	5.46642	NA	NA	3.50904	7.56331	2.66888	4.55111	8.3005	5.12444	8.08654	4.87866	7.22717	8.30907	5.61055	2.78718	3.69187	NA	5.17148	5.31064	5.13014	7.79132	4.91137	5.01309	NA	7.27545	3.56648	5.70023	6.36306	-0.582614	8.47008	3.41343	0.764861	1.24596	5.7986	7.97591	NA	5.08434
ADCY3	10.3693	10.1917	10.168	10.2986	10.8075	9.92537	9.81912	10.098	10.2126	9.82434	8.94175	9.92478	9.38074	10.5917	9.86931	9.81965	10.2572	10.2679	11.1618	10.2146	10.4543	10.4321	9.83294	9.87788	10.0326	10.8696	9.69283	9.87966	9.54315	10.5831	10.6726	11.0519	10.7211	10.4884	10.494	10.1835	10.0337	9.66546	10.7416	9.94267	10.241	8.84042	10.0246	10.6271	10.7595	10.6456	11.3385	10.4031	10.9228
ADCY4	6.20256	7.27935	8.40926	7.01621	6.31798	5.56942	7.02662	5.56418	6.05273	6.50146	4.1597	5.87167	7.10761	5.79315	4.82794	6.78506	6.53501	6.42884	5.80485	NA	5.41897	5.39191	6.9448	5.97361	6.95088	6.23615	6.12732	5.37661	6.59845	6.21518	6.71801	5.20075	5.86192	5.61494	5.97387	5.14424	4.97924	6.22434	6.41088	8.15366	5.74771	6.27408	6.43393	5.9286	5.8941	6.47231	3.52023	5.62948	6.01449
ADCY5	7.13167	8.01125	9.54522	7.08813	8.51821	7.51703	8.60622	6.82526	4.51924	7.04773	4.71379	6.59416	7.24707	4.77791	8.23132	7.91932	8.16362	6.16903	9.14884	6.58848	10.8511	8.13348	5.66878	5.31609	10.4355	4.04072	5.18162	7.19966	6.64537	7.21582	7.19091	6.99104	6.18445	8.52963	6.76752	7.68844	8.92787	7.40636	8.61583	8.29981	7.51457	7.33594	6.65582	9.99824	5.73599	8.17725	7.78958	6.18655	7.89343
ADCY6	8.73435	8.40843	9.85706	8.3499	8.93601	8.68381	8.82793	8.43199	8.72983	9.58829	9.30243	9.09146	9.05388	8.02584	9.48166	9.06566	9.60852	9.4906	8.85578	8.53673	9.12874	8.52659	9.34539	9.26556	9.24657	7.89478	8.49806	9.72905	8.17266	8.10788	8.79145	8.67938	9.00246	9.43686	9.66081	8.84642	8.18617	9.73308	8.69457	9.57621	8.8264	8.34724	9.30676	8.38188	7.28544	9.03793	9.16539	8.28954	8.62421
ADCY7	10.2876	9.44605	10.8125	10.063	9.62438	9.48362	10.8206	9.80678	9.87255	10.8937	7.67735	10.2537	11.3423	10.1852	8.76406	10.2267	9.97337	9.83858	10.3883	7.98044	9.27931	9.52045	10.4522	9.89167	9.92208	10.3018	10.151	10.4032	10.2866	10.1504	10.0646	10.8068	8.65343	9.28113	10.3582	9.50921	9.22395	10.1534	9.33303	10.7782	10.3796	9.76216	10.6151	10.2595	9.42899	10.6973	8.55727	10.4974	9.87139
ADCY8	4.0052	9.68806	NA	7.92704	8.79441	2.34253	3.23976	4.21148	5.40577	2.48511	0.259323	4.27395	1.39105	2.01974	4.05365	5.5911	5.08624	6.03632	6.95927	2.5678	5.79275	7.53651	NA	NA	NA	3.54767	NA	4.22536	8.09867	5.77307	NA	4.59258	5.97693	7.68062	4.89832	3.81945	4.52773	1.33647	5.71808	4.15043	9.51499	8.7194	3.45077	-0.259271	4.75276	5.81052	4.88968	7.44365	9.60936
ADCY9	10.7489	10.332	9.92374	9.41116	10.1855	9.83689	10.21	9.76077	9.48974	10.5706	9.45043	9.96411	10.2095	10.0153	9.01118	10.186	10.4271	9.63281	10.5284	10.7187	9.8514	9.63801	9.95873	9.70328	9.6726	10.1831	9.78188	9.91371	10.2291	10.0937	9.99255	10.8302	10.2832	10.0804	10.5889	9.58987	9.02962	10.4174	10.1136	10.2094	9.58083	10.8504	9.03324	8.78205	10.1113	9.99535	9.14759	8.5171	8.8177
ADCYAP1	NA	5.46276	6.60882	3.54061	NA	NA	7.11507	NA	NA	7.06129	NA	8.25923	NA	NA	2.69993	6.66844	6.69289	4.20676	5.99554	3.89365	5.66534	2.48533	NA	5.99009	5.54093	NA	4.18893	1.22895	NA	2.44118	4.50089	5.20889	6.24186	6.2948	NA	NA	6.65732	4.94786	5.61297	NA	5.12076	NA	5.10926	5.41099	NA	5.85621	3.92491	3.97968	6.41323
ADCYAP1R1	6.20431	6.71268	5.62458	5.97119	2.42255	5.01545	5.1577	5.38734	3.93488	4.18036	5.31719	4.71587	6.96782	NA	5.09427	5.67919	NA	5.69649	3.56614	NA	3.38967	6.52822	4.91976	4.53261	4.96185	NA	7.31901	4.87021	NA	5.05797	5.9345	3.06163	4.07711	4.12181	NA	NA	NA	4.27327	6.87915	5.39634	5.60582	5.93467	7.18022	NA	NA	6.90942	3.2529	0.118967	6.80089
ADD1	12.4368	12.6725	12.6294	12.7615	12.3477	12.3234	13.3415	12.8892	12.4464	13.2148	13.1916	13.198	13.2687	12.4961	12.5209	12.8652	12.3056	12.4145	12.2944	12.1484	13.0799	12.8072	12.7715	12.9586	12.8788	12.6051	12.4657	13.1482	12.6087	12.3334	12.6738	12.5244	11.7581	12.5795	12.173	12.3771	11.8552	13.0014	12.3789	13.0266	13.1108	13.2128	12.6593	12.5476	12.8334	12.6109	12.0534	12.6575	13.5227
ADD2	7.69518	9.16185	7.64676	9.85883	11.9483	4.50715	7.59556	9.84934	8.14157	6.88257	4.91486	7.75656	8.16258	6.84136	12.0449	7.42944	5.30185	5.31159	10.4477	5.25571	7.69748	8.16207	7.31176	8.75376	7.83271	9.81668	7.57809	4.6722	9.7617	10.3045	5.75426	10.397	10.2244	9.69445	6.68341	9.67655	2.27277	6.73425	5.95357	6.9733	9.1768	7.26979	9.46619	6.40907	5.62672	11.3813	6.93399	12.772	10.6034
ADD3	10.8016	12.0254	11.6134	11.379	11.5301	11.2231	11.8288	11.1569	10.6786	11.5441	10.6783	10.537	11.7289	11.3078	12.3447	11.1439	10.8303	11.2421	11.7909	12.3851	12.2255	11.9656	11.3236	11.217	11.544	12.7441	11.9484	11.1482	12.0348	11.9356	11.4663	11.6232	11.9369	11.6237	12.328	11.8745	11.6855	11.6813	11.4148	11.9674	11.9463	12.3413	11.0134	11.8584	11.3526	11.3969	12.2384	12.4804	11.7102
ADGB	4.11498	6.33394	4.26561	3.6435	NA	6.87006	NA	6.54428	NA	7.75171	NA	NA	NA	NA	1.42514	5.82329	NA	4.02871	NA	4.30652	NA	NA	NA	NA	NA	NA	NA	1.54635	NA	NA	2.1162	NA	NA	2.51594	5.78228	NA	NA	NA	6.34575	3.28807	NA	NA	NA	NA	NA	NA	NA	NA	NA
ADH1A	NA	NA	NA	NA	NA	NA	NA	NA	NA	NA	NA	NA	NA	NA	NA	NA	NA	NA	NA	3.33304	NA	NA	NA	NA	NA	NA	NA	NA	NA	NA	NA	NA	NA	NA	NA	-0.134537	NA	3.65022	NA	NA	NA	3.71044	NA	NA	NA	NA	NA	NA	NA
ADH1B	5.04938	11.385	11.4256	NA	9.08937	10.5416	11.7855	10.6271	6.7983	11.2872	10.0756	9.23591	11.5243	9.26526	7.17922	11.9401	9.1563	9.28079	5.37358	7.93956	6.63149	9.31218	6.78979	7.89425	9.88451	5.0978	NA	10.1346	10.0504	10.2353	10.1935	10.4886	8.06019	10.8339	5.27809	8.68961	5.05234	8.18549	10.0303	10.2049	5.23838	8.47391	6.78506	7.35882	4.65569	4.55105	4.30887	NA	3.68722
ADH1C	NA	6.82665	3.94251	7.04369	NA	12.8775	1.71723	5.14254	8.20224	NA	5.05432	5.01606	1.2585	9.91376	3.34788	8.44265	11.1616	9.95124	5.74009	10.3943	2.40181	4.00188	NA	6.24003	5.09591	5.9366	NA	NA	NA	6.36545	2.22825	9.33523	10.098	9.90135	NA	NA	5.72896	7.8133	8.13106	6.75334	NA	3.47517	NA	NA	3.99419	-0.418517	NA	NA	NA
ADH4	NA	NA	NA	NA	NA	NA	NA	NA	NA	NA	4.03618	NA	2.2906	NA	NA	NA	NA	NA	NA	NA	NA	NA	NA	NA	NA	NA	NA	NA	NA	NA	NA	NA	NA	NA	-0.555064	NA	NA	NA	NA	4.71157	NA	NA	NA	NA	NA	NA	NA	NA	3.71337
ADH5	10.6403	11.3677	10.3969	11.3606	10.1607	11.7081	10.4041	10.2844	11.8846	10.9212	11.5084	11.1316	10.8244	10.7422	12.1055	11.5724	11.7253	11.3753	11.3247	10.4923	11.7994	11.4781	10.5536	10.9775	10.7597	11.5578	10.5897	10.8709	11.0196	11.2499	11.0575	12.166	10.7983	11.1306	11.2736	10.7937	11.6741	11.3846	11.0158	10.6315	11.0482	11.3262	10.941	11.6692	10.4136	11.6232	10.1984	11.6054	10.1424
ADH6	NA	NA	NA	NA	NA	NA	NA	NA	NA	5.20788	NA	2.50898	4.47319	NA	NA	2.79164	NA	NA	NA	NA	NA	NA	NA	NA	NA	NA	NA	NA	NA	3.03175	NA	NA	NA	NA	NA	NA	NA	NA	3.47773	NA	NA	NA	NA	NA	NA	NA	NA	NA	NA
ADH7	NA	11.8321	6.27545	12.2799	12.6123	12.8223	-0.31711	9.60926	6.52945	7.58195	3.25509	NA	4.00912	11.5648	9.27046	7.7774	11.7897	8.47644	12.4286	8.76171	NA	13.0934	NA	7.3748	7.90641	12.7902	NA	5.54897	13.961	12.3859	9.27924	14.0943	11.8907	13.2139	10.1081	12.98	-0.188563	9.59409	12.2608	9.8338	12.4639	NA	2.94592	2.78076	9.42551	11.3724	5.79702	14.1358	13.0996
ADHFE1	7.20055	5.81263	7.5101	5.52182	5.82623	NA	7.20671	5.64509	6.408	5.5988	5.898	6.84468	6.68856	5.58278	5.73026	6.22513	6.46391	5.7793	5.79901	6.16525	5.46795	7.03755	2.31075	4.66507	5.96812	5.85348	4.9841	3.83091	9.10739	6.3267	6.62486	6.7768	6.71204	8.73262	8.36502	6.03588	NA	4.51419	6.02738	6.85086	6.60969	7.25439	0.277721	4.68158	NA	6.32808	NA	4.0944	5.45825
ADI1	10.4434	10.2316	9.39546	10.214	10.565	11.0862	9.58007	10.7769	10.6947	9.56335	9.78364	9.9526	9.85321	9.75954	10.8902	10.113	10.5857	10.7593	9.59489	10.4997	10.9106	10.4364	9.51196	10.1864	10.2869	8.83464	8.85537	10.0725	10.3371	9.86869	9.92355	9.87892	11.1523	10.4102	9.89573	9.48888	10.8203	9.34899	10.2165	9.79665	9.78914	8.90891	10.0292	10.2797	9.71131	9.59765	8.82603	9.53918	10.1812
ADIPOQ	1.96839	5.87551	2.67815	NA	1.15577	NA	-0.269671	NA	0.289269	3.72623	NA	1.79947	4.33754	3.32058	NA	1.00423	NA	4.1942	NA	NA	NA	NA	NA	NA	3.0663	1.72331	NA	NA	1.30878	1.74968	NA	3.46525	0.956435	2.60482	4.10766	1.79837	0.789024	-0.37836	3.7969	3.78615	1.36244	5.05181	-0.96535	NA	NA	2.57428	2.82517	4.95017	1.03341
ADIPOR1	12.5111	13.0341	11.0853	12.0513	12.2147	11.3626	11.7544	11.8933	12.6442	11.9971	11.5465	12.6103	11.7118	11.889	12.2761	12.3193	12.0357	11.9883	12.0337	12.5229	12.5462	12.4912	12.9418	11.7871	11.9515	12.1193	10.7901	12.3227	12.3707	12.0449	12.6645	11.9934	12.2517	12.2583	11.6271	12.3031	12.1895	11.712	12.1609	11.1149	12.235	10.8907	11.8172	11.9786	11.9607	12.2815	12.1989	12.049	12.6101
ADIPOR2	10.4098	11.2168	9.40693	10.3572	11.1023	10.9566	9.83574	10.0476	10.7434	9.33012	9.91898	10.7823	10.1175	10.348	10.577	10.458	10.3538	10.2382	11.9227	10.6563	10.8385	11.046	10.6013	11.1119	10.9661	11.1854	9.7406	9.82665	9.97111	11.0489	10.2421	11.5369	10.6984	9.45717	10.9716	11.591	10.9816	10.0116	10.5059	10.3345	10.5836	9.71588	10.52	11.4465	9.96286	10.334	10.7381	11.1526	10.9531
ADK	10.1318	10.173	9.75986	9.70335	9.3297	10.4892	9.67933	10.6014	9.43463	9.91013	10.3921	10.7574	9.87637	10.5254	9.57609	9.80682	10.725	10.7185	10.2511	10.9912	10.4724	9.88531	10.0319	10.5127	9.29356	11.0778	11.3728	10.6983	10.3247	9.87082	10.1501	10.2309	10.118	10.465	10.5945	9.65459	10.6227	9.85334	10.2058	9.73623	9.59992	9.92126	10.0227	10.6581	10.2837	10.3467	9.5456	9.98958	9.39077
ADM	10.6843	10.2991	8.24832	10.1476	9.11156	7.8787	8.42865	8.05954	8.7505	8.45872	6.49048	9.11955	7.15839	9.65909	9.95941	10.8908	10.748	9.21615	9.36734	10.8682	9.12623	10.4629	10.9011	8.15169	9.90816	10.3271	7.88481	8.83644	11.0652	10.8336	10.2804	11.3211	9.13843	10.9033	11.7053	9.30523	9.18507	11.5257	11.0673	10.508	10.7869	8.3597	6.70575	10.9675	9.07636	11.2721	10.1854	12.5493	11.5541
ADM2	6.99959	7.02845	8.41785	7.13214	8.55805	7.82367	7.64109	8.97443	7.6962	6.3658	5.5228	7.07866	7.79965	6.68948	8.62515	7.42643	7.07972	7.76494	8.90257	7.78597	8.93645	8.46263	5.68215	6.68129	7.96068	6.77852	5.6015	6.6457	6.63094	8.23872	8.50785	7.81919	7.88375	4.61599	6.86429	7.89075	7.39145	7.23818	5.54891	7.01707	7.674	6.35624	8.98667	9.00699	7.30147	7.72848	7.16373	7.99218	8.4066
ADNP	12.0247	11.4466	11.6438	12.1197	11.5096	11.4585	11.7367	12.3254	12.6317	11.4794	12.0192	11.6857	11.1595	12.0688	12.0965	11.8124	12.4506	11.9464	11.3088	11.6308	12.1459	12.5282	12.2163	11.7504	11.9758	11.864	12.482	11.4825	11.6047	11.792	11.9034	12.0641	12.4717	12.2017	12.5776	12.4115	11.9619	12.3361	12.1361	12.1338	11.8059	12.4598	12.5593	11.4388	12.5787	12.421	11.7314	12.2017	12.0022
ADNP2	10.7477	10.3975	9.63079	10.6998	10.4896	9.69896	10.1379	9.99791	9.42913	9.72537	10.53	9.75184	10.0627	10.3722	10.0679	10.3226	10.231	10.9854	10.7227	10.0818	9.98614	10.6158	9.4203	10.8822	10.2199	10.0327	10.1927	10.4665	10.1745	10.7877	10.4198	10.8042	9.7041	9.42436	9.20729	10.3738	10.161	10.3968	10.2324	9.94311	10.1456	10.2612	10.5277	10.3804	11.0691	10.5979	9.54	11.2346	10.1528
ADO	10.0032	10.7107	9.29746	10.2685	10.7006	10.0029	10.0763	10.6582	10.4953	10.1144	10.553	10.3543	9.57592	9.92439	10.6546	9.86806	10.3353	10.5631	10.7847	9.52323	10.175	10.1943	10.2085	9.9832	10.0287	10.7037	11.1877	10.2637	11.204	10.4754	10.0816	10.2806	10.5311	10.5814	10.0014	10.1886	10.8202	10.3778	9.71152	9.25958	10.0802	10.449	10.1318	9.95317	10.4501	10.5814	9.91229	10.2004	9.71228
ADORA1	7.63657	3.57621	7.8005	6.02484	7.09986	5.24444	6.6693	4.95802	4.96751	7.02552	7.31347	6.58476	7.14046	5.90116	5.27229	7.04534	3.59143	5.5191	4.82479	4.8608	7.22854	5.80709	6.05257	5.94165	6.3977	6.09935	7.04635	11.0793	6.44726	6.70664	6.97235	5.89851	6.05786	5.68573	0.94879	7.21946	NA	6.68164	5.20938	6.54472	5.2031	7.36118	7.48074	6.18429	5.99238	5.2362	5.98567	NA	5.53225
ADORA2A	7.47412	8.09155	8.5307	6.56482	6.92456	7.29873	7.95288	7.65336	6.25789	8.61685	5.78699	7.74979	8.40859	7.78446	6.44665	7.80889	7.73557	7.75195	7.03867	8.89448	7.73703	7.3628	7.71114	7.75233	7.75669	4.82519	7.52219	7.92628	NA	7.33699	8.20665	7.38812	5.70484	7.21431	6.41517	6.65751	4.0067	7.3162	6.92444	8.95776	7.28119	8.67812	7.64055	6.76815	7.08969	7.4563	5.00819	5.25828	6.17223
ADORA2B	8.80547	8.3954	6.05441	9.36578	7.56001	6.90033	7.46931	8.46867	7.30608	6.94546	7.69473	8.56103	7.02496	8.89296	4.95889	8.05586	8.35124	8.01574	9.14818	8.2879	8.19653	8.04628	8.33396	8.68576	7.68424	9.14107	4.51196	9.23645	7.15585	8.55887	9.1209	8.93605	9.04923	8.55735	9.25408	5.16691	5.42671	8.81385	9.17672	8.05142	7.50427	6.84176	5.79221	6.1264	9.45923	9.7533	6.98019	7.41513	9.88427
ADORA3	7.05126	7.39475	7.30525	7.69985	8.17985	6.34522	9.43808	7.98081	7.66241	7.88565	6.67374	8.43445	9.54066	8.85964	7.28076	10.2773	7.81007	7.74495	5.9732	7.68444	8.09513	7.19403	8.26314	8.10364	7.98807	6.99478	6.25073	7.93134	8.22729	8.57425	7.46087	7.5913	6.91311	6.84328	5.94878	6.99296	6.50355	8.23664	8.12808	7.60132	9.27173	8.85559	7.11651	8.46042	7.53137	8.14848	7.49395	7.43385	8.57894
ADPGK	9.51525	10.6367	10.2685	10.2264	9.76267	10.5426	10.9152	10.8069	10.3966	10.232	9.4431	10.9503	10.6725	9.8765	10.4338	10.7396	10.9161	9.93698	10.4223	10.4375	10.4084	10.4247	10.6861	10.6889	10.2028	10.2885	10.9625	10.5459	9.83467	10.411	10.5231	11.0543	10.6154	10.4908	10.7283	10.3614	9.94378	10.3128	10.2656	10.377	10.2615	9.84777	10.3218	10.0649	9.91495	10.0811	10.0548	11.1422	10.3708
ADPRH	7.86172	6.98021	8.2206	7.71328	6.2518	8.37671	8.45625	8.36506	8.02561	8.41928	4.80724	8.49781	8.33288	7.81261	8.00246	8.31054	8.20468	8.22815	6.98228	6.4151	7.5547	8.25411	8.40902	8.11477	7.8104	7.46083	8.32105	7.91338	8.10614	7.95958	8.60806	8.4692	7.42487	8.43707	7.17341	8.43751	7.10531	7.7962	7.20399	7.00456	7.72791	7.32814	7.22392	8.27279	6.38683	8.42622	5.26377	7.17603	8.63945
ADPRHL1	4.65141	4.91739	4.39151	3.82535	NA	6.5811	5.9036	8.68144	5.909	3.96231	8.69806	4.46089	5.9695	NA	6.89082	2.54287	6.24897	5.18024	3.98536	4.59905	NA	5.61842	6.04384	NA	NA	4.17253	1.95428	5.41052	5.64515	5.492	6.19407	6.46303	6.52641	3.98757	NA	5.73417	NA	NA	4.53468	5.28912	6.55957	NA	5.82393	5.7249	5.79664	6.25346	6.68786	4.93564	6.2296
ADPRHL2	8.158	6.93282	8.17885	7.56794	7.49446	7.8558	7.21672	8.52676	7.89256	8.45025	8.45673	8.49382	8.58669	8.80151	8.33221	8.66353	8.68732	8.74936	7.14578	8.39695	8.56052	7.3536	8.74795	8.27149	7.88317	8.54152	8.13679	7.87491	7.55019	8.51138	8.83103	8.29184	7.29994	8.18904	8.4212	8.37973	8.24479	7.76255	7.69292	8.64334	8.02168	7.79108	8.40089	8.75299	8.04569	8.4621	8.39987	7.7366	8.05306
ADRA1A	4.32804	4.73446	6.35675	4.94121	NA	4.82921	5.397	5.42401	NA	4.5497	4.86056	5.18445	3.6631	NA	5.51167	7.39524	3.6961	NA	4.30903	4.9548	6.89203	4.39685	3.6064	3.86205	4.27944	3.75457	1.68176	3.69443	NA	5.27905	5.86809	3.06681	NA	5.23521	-0.238318	5.36043	-0.318621	3.45909	6.6742	5.59495	2.95911	4.55851	NA	NA	4.04161	1.33858	NA	NA	NA
ADRA1B	NA	1.03921	5.19303	2.38489	-0.201877	NA	5.33949	2.40294	4.65208	4.59303	NA	3.8879	2.19897	2.92998	NA	4.95981	5.29039	5.13891	NA	2.36063	1.4676	1.85372	5.82205	3.50007	5.54145	NA	6.15897	4.87663	NA	NA	NA	4.86981	1.45016	0.513502	3.67622	0.985944	NA	5.86871	NA	4.33982	2.6307	4.02445	3.63436	NA	4.53702	4.54301	NA	2.39829	NA
ADRA1D	NA	NA	3.00335	5.70733	NA	3.6389	NA	NA	NA	5.34657	5.59944	6.88876	2.34852	NA	1.69142	4.10061	NA	NA	1.43874	NA	3.5099	3.87482	NA	2.44901	4.31253	4.12258	9.95565	3.77238	NA	NA	2.37635	NA	NA	NA	NA	2.96605	NA	4.01803	NA	NA	2.99991	0.716815	2.95912	NA	NA	NA	NA	NA	NA
ADRA2A	7.6245	8.38532	10.043	6.86759	5.51556	5.71526	9.4258	6.76469	5.65286	8.0861	NA	5.95021	9.04844	6.02616	NA	8.68245	7.88857	4.81032	7.20812	5.52536	4.73502	6.29143	6.39664	4.69822	8.68314	5.80921	7.09447	5.08844	8.0504	7.29227	8.09324	8.22348	3.53185	7.02893	4.6899	6.5469	NA	8.74608	8.69311	7.17044	5.96474	NA	5.3758	5.32924	4.21016	5.57903	5.99575	3.30095	7.58314
ADRA2B	NA	6.0192	2.62882	4.70662	NA	5.22644	0.78798	7.27753	4.50082	1.03547	NA	1.62512	NA	5.36761	7.24555	5.43809	3.91609	4.67998	7.18325	7.31553	5.07156	5.06847	4.21053	4.90074	4.7177	4.99597	NA	3.62463	NA	7.06706	NA	3.98616	5.63209	3.44515	4.48239	6.84887	5.33784	NA	1.27314	4.19108	-0.692717	5.22306	5.34495	4.65451	NA	5.85727	6.09441	5.29036	2.60261
ADRA2C	7.43715	9.24158	6.694	9.08857	9.26093	8.21748	5.3733	9.79622	5.04487	7.08731	4.54024	5.24121	3.4217	8.66173	8.98416	6.11062	4.8887	4.13417	6.22181	5.81587	4.7508	7.50788	8.13014	8.34201	7.6235	9.35017	NA	4.69918	5.94673	6.36735	6.77267	8.35873	9.17359	6.41029	6.91387	5.00322	6.80005	7.21096	5.43685	8.57911	7.78333	6.92955	8.26442	6.1641	4.95575	9.15783	10.3127	10.5969	9.29587
ADRB1	7.36881	7.35803	7.86815	6.89125	5.85965	7.61669	8.40088	9.52266	8.76949	8.30151	5.64389	7.75904	7.27689	6.79691	9.22067	8.18602	9.04207	6.9703	4.32696	10.9587	8.9726	7.29632	8.30014	6.77221	7.03578	3.36757	3.79824	7.34836	6.73041	6.03964	9.67468	5.81154	9.21627	7.91675	9.53387	5.21326	9.29998	6.56221	9.48282	7.97553	7.40115	7.64439	6.64974	4.63696	8.81838	6.23509	9.79028	5.30112	6.60788
ADRB2	7.19716	7.24196	8.42333	6.46159	7.23516	7.40965	8.34412	7.95421	5.41346	7.63063	6.34762	8.27224	7.4088	5.82904	4.29586	8.53905	8.13795	6.62242	5.09962	6.99366	7.11439	6.41057	6.52218	7.30118	9.18847	7.86513	7.83368	7.26372	7.39937	5.89377	9.66373	8.53171	8.10546	8.63591	4.58938	7.49406	6.05805	8.3018	7.71849	7.83221	7.03514	6.39484	5.61145	6.5297	5.2904	8.47933	4.92222	3.77828	5.72185
ADRB3	4.758	4.60263	2.41293	1.60226	2.1374	3.55463	3.95305	3.27774	0.865302	0.0030944	NA	2.89485	4.99072	3.24958	NA	4.45547	5.00819	3.76657	3.12894	NA	4.8723	NA	3.44766	NA	2.54186	1.75491	NA	1.59715	2.85384	2.30136	2.15322	2.02545	4.54552	4.63178	2.32147	2.88736	0.817779	-0.353155	2.67826	3.49415	2.76715	6.80308	1.69269	NA	1.61343	1.38609	3.43897	6.28837	2.17646
ADRBK1	12.1775	11.9363	12.3125	11.2344	11.5977	11.618	12.2089	12.0687	12.0294	12.0526	11.2469	12.0615	12.0722	12.018	12.2307	12.1342	12.1786	12.0994	11.6409	11.6941	11.7294	11.5948	11.7947	11.6929	11.6503	11.943	11.5574	12.2595	9.74701	11.6064	12.0616	12.0621	11.9439	11.5789	12.3805	12.022	11.7602	12.0633	12.1637	12.1763	11.9379	11.5726	11.6128	11.3968	11.7718	12.0715	11.0854	12.0761	11.678
ADRBK2	9.89708	9.13569	11.1008	9.91487	10.2977	11.4126	11.1101	9.96455	9.07221	10.58	9.57129	10.345	10.9891	10.2378	10.4384	10.0812	10.5402	9.85851	11.1765	8.35691	9.89676	10.1606	9.10945	10.2627	11.1785	9.41234	9.9682	10.3194	10.2856	10.9346	10.4284	9.80854	9.78142	10.4303	10.9942	9.85017	8.55281	10.61	9.37845	10.7758	10.0178	10.3872	10.7239	10.5527	9.01518	9.97333	9.81576	9.19152	9.75152
ADRM1	11.9678	11.641	10.3831	11.535	11.2623	11.116	11.3308	11.9201	12.3142	11.0172	11.1726	11.5193	11.0815	11.8811	11.3717	11.8376	11.5403	11.6784	11.6475	12.2433	11.9065	11.4996	11.8353	11.7116	11.2083	12.0302	12.1411	11.7987	10.0853	11.7864	11.7564	11.5739	11.6538	11.196	10.4913	11.6252	11.5222	11.3166	11.7408	10.358	11.6811	10.9348	11.3981	11.753	11.8931	11.5598	11.2012	11.9377	11.7318
ADSL	9.17425	9.0587	8.50766	9.69741	9.15251	9.86294	8.45069	10.0397	8.61996	8.10405	8.79276	9.47838	9.01294	9.20617	8.87931	7.92415	9.04233	9.56454	9.72131	10.1857	9.47762	9.45686	8.03152	9.25828	8.60242	10.2262	9.14942	8.59847	8.94978	9.65101	9.08972	9.55186	8.78258	8.6512	8.54593	9.53386	9.57113	8.84621	8.93754	8.59464	9.46691	8.84672	8.75706	9.31265	8.78918	9.55244	8.93909	8.78017	9.94716
ADSS	11.681	11.8512	10.5183	11.5548	12.1288	11.2718	10.5368	11.5884	12.4703	9.93193	10.7132	11.2985	10.7426	11.5515	11.2484	10.7864	10.8491	11.797	11.4804	11.3637	11.6728	11.3605	11.5308	11.6851	10.9936	11.4892	11.1348	11.5927	11.3246	11.3575	11.5199	10.9601	12.0162	11.7403	10.8532	11.5612	10.5774	11.0081	11.1053	10.3666	10.8588	10.6777	11.3617	11.9677	11.3865	11.8966	10.8609	11.3056	11.8064
ADSSL1	9.14755	8.34366	8.62287	9.45535	8.80051	9.92118	7.50968	9.69348	9.70575	8.14577	6.55688	9.5753	8.55234	8.40364	7.79168	8.45215	8.47624	7.30065	8.46361	10.2482	8.5516	9.44444	8.63074	8.40711	8.51204	9.3747	6.72732	8.67016	8.29635	8.8118	9.25514	8.24866	11.3636	10.6361	10.4514	8.13217	5.22001	8.44259	8.85066	8.47159	9.15057	9.0948	10.2516	6.96432	10.2906	9.00802	9.74962	7.80468	8.98264
ADTRP	7.58501	3.81361	7.1655	4.0902	4.94873	4.86484	6.57024	5.76628	7.02259	5.217	7.98736	6.30288	6.55316	9.92927	5.74716	6.17324	9.29165	9.63358	6.00771	3.65839	7.47212	3.78073	9.06684	5.70199	6.65781	3.35309	7.41449	6.32345	NA	5.0885	7.24791	3.09746	2.24401	4.22873	6.71406	6.1942	5.52686	4.36918	3.8516	6.94249	5.60151	NA	6.9774	6.77429	6.12009	5.86867	4.04791	NA	NA
AEBP1	14.8154	11.7463	14.5931	13.9025	12.9023	12.2875	14.1772	13.6603	14.1198	14.605	13.3656	12.8146	14.6015	12.5786	12.5336	13.2042	13.0566	12.1017	12.3473	13.016	14.3315	12.2089	13.2182	12.8386	14.8302	15.1014	14.9438	14.227	12.3112	14.1109	12.982	13.8353	11.0364	12.5653	11.7993	13.5625	14.0765	14.5524	13.5059	14.4007	13.8795	13.0856	12.8372	14.7137	11.8587	12.9206	12.5677	13.16	14.0549
AEBP2	11.6723	12.1307	11.3761	11.8886	12.2661	12.4463	11.0651	11.2398	11.7055	11.5502	11.6395	11.514	10.893	11.5123	11.0575	11.4337	12.0565	11.8162	11.6499	11.3927	11.4515	11.9934	12.1045	12.5939	11.1256	11.3454	11.1188	10.3077	11.2015	11.5326	11.3407	11.7691	11.9638	11.3405	12.92	11.9438	12.0238	11.5009	11.5309	12.1536	11.2115	11.2562	11.3841	11.3363	12.6266	12.8601	12.1607	11.8632	11.6949
AEN	9.73881	9.28195	9.63904	9.03432	9.81846	9.5766	9.92941	10.1173	9.38885	9.90336	7.97347	9.76135	9.89364	9.35926	10.399	9.74559	10.0025	10.3777	9.42054	9.52926	9.00412	9.56173	10.359	9.67169	9.08716	9.1527	9.90595	9.68015	8.23911	9.45129	10.7164	10.1246	9.05819	9.73827	9.88649	9.14803	9.82866	9.47558	9.37766	9.32947	9.45234	9.52225	8.28349	8.89867	9.63618	9.17939	10.3995	9.41688	9.37909
AES	12.6401	12.4178	12.6544	12.3618	12.5224	13.2912	12.5341	12.5462	12.6226	12.8152	13.8006	12.5672	12.6861	13.0026	13.1818	12.6666	12.8217	12.6836	12.6573	12.1647	12.7763	12.9542	12.1643	12.0618	12.7465	12.481	12.1103	12.8667	12.0816	12.2093	12.0425	12.5533	12.6982	12.023	13.3626	12.9655	12.5373	12.39	12.3487	12.7786	12.3805	12.8583	12.3818	12.4539	12.569	12.0682	12.2197	12.1303	11.9108
AFAP1	12.1728	12.0042	11.8563	12.5741	11.3989	11.6336	11.9212	12.5783	12.095	12.1281	12.2757	12.7928	12.5255	11.3241	10.8689	11.5922	11.1433	10.9635	11.6781	11.8046	12.5364	11.8134	12.8563	12.5604	13.1336	11.8344	12.4615	12.3258	11.5967	12.1855	11.492	11.8907	11.3559	11.3391	11.455	12.1079	12.1977	13.1506	12.2108	12.6047	11.6513	11.8519	12.9421	12.8923	12.4394	11.6162	11.0617	12.3002	12.5703
AFAP1-AS1	10.0444	4.85854	6.71345	NA	8.63463	2.86501	7.22103	NA	NA	4.06996	NA	10.7999	6.23774	3.5995	11.0975	6.053	3.56307	3.91325	6.60992	NA	11.1728	4.2777	1.83476	5.94576	6.11118	7.82974	3.91412	12.0246	4.97284	0.607117	3.46571	4.90893	2.43523	4.06383	8.05105	NA	7.52734	5.12981	NA	4.82416	9.5128	4.85571	9.40367	10.0073	4.01232	6.98099	9.39995	4.67768	10.5887
AFAP1L1	9.81416	8.79266	9.05831	8.84736	7.60193	8.8866	8.65304	8.49757	7.49467	8.35327	6.24697	7.80983	9.44567	7.94151	7.95796	8.79573	8.51851	9.07103	7.88576	7.70901	9.47718	8.18474	9.79696	7.57746	8.268	8.69618	9.1882	9.0338	7.00253	8.5883	9.76243	8.69347	7.88394	9.153	8.35211	8.29353	8.13648	8.39809	8.3857	9.01465	9.3849	7.80189	7.32128	7.75622	7.83676	9.03475	7.29906	7.47306	8.21686
AFAP1L2	10.4751	8.29273	9.08552	8.56376	8.25687	8.03743	9.99721	8.46356	8.77137	10.2635	8.95278	9.64601	9.53558	8.54523	9.99699	8.49202	8.33701	8.629	9.08057	9.28281	11.2019	7.92524	10.6963	8.91351	10.4809	11.5171	12.5438	10.6011	8.28118	9.06133	10.2718	8.79848	8.36977	9.04189	12.4286	8.57813	9.77607	10.3243	8.67202	9.23853	9.07769	12.8486	8.71637	11.3517	9.96753	11.3771	7.67317	8.66299	11.2693
AFF1	13.2225	13.0413	13.6717	13.0373	13.3986	14.354	14.0323	13.0737	13.2699	13.806	12.3317	13.6394	13.8639	14.0005	13.4586	13.7215	13.324	12.8795	13.1338	13.2119	13.2774	13.5051	13.0317	13.1279	13.5075	13.3278	12.5863	13.5493	13.356	13.2448	13.5727	13.8716	13.3984	13.5071	12.7947	13.0974	13.2012	13.5998	13.6847	13.7626	13.4762	14.3206	13.6594	13.2533	12.7784	13.4	12.6188	12.7141	12.8953
AFF2	8.34987	10.4235	9.2047	9.77097	11.7638	10.4767	10.3489	9.04705	9.43298	10.2233	11.2707	9.49154	9.54127	11.675	8.55448	10.8257	11.2218	12.1826	13.1286	9.79228	8.57929	11.4014	8.0108	10.1184	11.2455	8.86527	6.53694	8.67497	12.678	11.4235	10.5156	12.9824	10.0849	11.6151	10.3174	10.2482	9.11574	10.5389	12.122	10.2087	12.0381	12.7021	9.07274	10.2114	11.7676	6.68022	9.39839	7.59781	11.1212
AFF3	6.52272	8.8253	11.5098	7.8456	8.47593	8.91523	11.0608	9.29346	6.9829	9.45713	6.8661	9.34003	9.71143	9.24852	7.13847	9.66551	9.72153	9.31939	6.8302	7.11458	7.13885	8.46647	6.79551	8.44857	7.33505	6.96271	6.21909	8.54119	7.50221	7.78975	9.91229	7.98264	8.17134	10.0831	8.78086	8.27284	1.24218	8.89715	9.07285	10.9884	8.34054	10.5287	8.43115	8.33973	6.78692	7.01811	6.31618	6.46699	7.60158
AFF4	13.2665	12.7671	11.9753	12.4031	12.4619	12.0696	12.549	12.1804	12.8368	12.4215	13.0937	12.5428	12.521	12.6383	12.5157	12.3598	12.5964	11.8603	11.9154	11.7126	12.9022	12.2814	12.79	12.2414	12.6427	12.4056	12.594	12.7942	12.4353	12.2719	13.152	12.7412	12.3912	12.8186	11.6778	12.587	12.6155	12.8852	12.7316	12.3021	12.7627	13.1709	12.8184	12.2931	12.1447	13.2718	12.5297	12.2962	12.9697
AFG3L1P	8.06589	8.23169	9.07977	7.91108	7.78939	7.66985	8.31763	8.23566	8.05503	7.81017	8.2418	7.4494	7.834	8.57897	8.30182	7.9772	7.94162	8.31531	8.03524	8.68126	7.42411	7.73769	8.25489	7.85579	8.71581	7.90292	7.18295	7.8965	7.38721	7.82579	8.09715	7.89017	9.09507	8.16407	8.07954	7.57759	3.37234	7.80821	8.65538	9.3183	8.44851	8.30108	7.96378	6.78254	8.73703	8.87451	6.61548	8.42195	7.43994
AFG3L2	10.6521	10.5094	9.53164	10.8763	10.6758	10.6229	9.61449	10.3903	10.1133	9.95911	10.4912	10.3449	10.0136	10.8991	9.82365	10.3892	9.97022	10.6177	10.9753	11.1471	10.5454	10.0696	9.16491	9.80317	9.66069	10.7899	9.65605	9.79228	10.052	11.1559	9.71948	11.274	10.1883	10.4377	10.2948	10.6854	11.8579	10.3304	10.5551	9.84087	11.0594	9.73647	10.0042	9.26504	10.6078	11.1115	10.5992	11.1341	9.86225
AFMID	9.04184	9.30392	9.08343	8.93687	9.01434	9.67261	8.01548	8.17111	8.3392	8.17104	8.96156	8.4664	8.28552	8.97218	10.57	8.75898	9.62581	10.0387	9.02737	8.43028	8.84632	8.73067	7.58232	8.97117	9.26548	8.2318	8.84524	8.00923	8.70925	9.02607	8.37232	8.10227	8.95564	9.30008	7.46072	9.40962	10.1596	8.66738	9.00292	9.07358	9.20189	7.7245	9.22697	9.67316	8.8854	7.3385	8.92996	8.76134	8.40066
AFP	NA	NA	NA	5.53776	4.8811	NA	NA	NA	NA	NA	NA	NA	NA	NA	5.73609	NA	3.9713	NA	3.55096	NA	NA	NA	NA	2.19585	NA	5.80554	NA	3.10611	NA	NA	NA	NA	NA	4.98868	NA	4.57687	6.05594	NA	NA	NA	NA	NA	NA	NA	NA	NA	NA	NA	3.54984
AFTPH	11.1614	12.241	11.4374	10.7442	11.5739	11.6839	11.1878	11.5857	12.1818	10.8338	11.2255	11.3214	10.8126	11.5551	10.7934	11.5332	11.5974	11.4464	11.3521	11.4802	11.7037	11.7636	11.3264	11.1422	11.5884	11.3286	10.6184	11.2334	11.7773	11.1774	11.1694	11.6304	12.1892	11.8884	10.8802	11.4618	11.7779	11.2202	11.1245	11.4193	11.336	10.8049	11.4204	11.5053	11.6149	11.2924	10.7349	11.676	11.532
AGA	8.80407	8.48053	7.85974	8.86801	9.11094	9.67056	9.22796	9.32147	8.86893	8.97623	9.42469	8.28308	9.14889	9.23586	10.1637	9.02594	9.07093	9.14803	7.77015	8.52652	9.36993	9.30556	7.73974	9.05845	8.68077	8.98581	9.23813	9.2634	9.74925	8.69649	8.95276	9.18763	9.59829	8.60293	7.9459	8.29661	7.36805	9.22689	9.57147	7.89209	9.12479	7.80001	8.52102	8.48678	9.1168	8.09939	8.4203	8.94793	8.39096
AGAP1	11.126	10.5214	10.6341	11.3432	11.1491	11.9645	10.7214	12.7103	12.1014	11.0617	10.4457	11.1772	10.5895	11.2496	12.1586	10.6078	11.7016	12.1332	11.6565	11.8824	12.3446	11.6722	11.8516	11.5129	11.8769	11.6601	10.8523	11.5159	10.0445	10.5477	11.2745	11.6113	11.1246	12.1763	10.6956	11.3468	10.4986	11.893	11.6034	11.5394	11.5284	11.6244	11.3215	12.3194	11.9474	11.5106	10.8497	10.5896	11.7259
AGAP11	7.20339	7.46769	7.27049	5.91501	5.37264	7.29208	5.84056	0.931032	6.87697	5.69779	4.53779	NA	3.92122	6.10867	5.24372	4.51554	7.58271	5.78619	3.32908	6.08526	6.18973	6.4158	6.64834	4.83683	3.67274	6.17466	4.86616	5.71627	NA	4.57939	6.64388	6.20707	6.57817	6.79335	7.38443	5.95452	2.07905	5.00388	7.66843	5.48491	5.31908	7.08143	2.6817	6.3519	6.3613	5.8039	6.75864	7.76063	4.84421
AGAP2	7.83903	8.19389	9.42396	7.03828	5.49516	6.85258	9.54766	8.38213	7.41123	9.22463	5.85113	8.52621	9.60662	8.85127	5.84795	8.52493	7.8581	8.90343	8.77347	7.13665	7.74532	7.47624	7.63854	8.75207	8.35994	7.84985	7.8052	9.29976	8.5781	8.43571	8.12904	8.50254	7.81583	7.56862	8.29359	7.03208	8.09198	8.42902	8.06955	8.62008	7.92381	8.90329	9.20514	7.10155	7.48428	8.37068	7.63609	7.22157	7.3913
AGAP3	9.71488	10.4982	10.5462	9.94925	9.70195	9.959	10.0977	9.59323	9.9327	10.0437	10.5948	10.1453	9.76721	10.2511	10.281	10.0132	10.0529	10.2291	10.0905	9.7297	10.1486	9.84377	10.6406	9.60589	10.2156	10.7064	9.92818	9.50077	8.55535	9.57086	9.94335	9.78941	9.39074	10.1985	11.5399	10.2578	10.1643	10.2919	9.68554	10.5442	9.6094	9.31413	10.1104	10.4687	9.72175	10.4417	10.3185	10.2096	9.23009
AGAP4	NA	5.02217	5.88602	3.05739	2.92993	NA	NA	NA	2.86487	NA	6.34931	NA	NA	5.38149	NA	3.15989	5.35159	7.34506	NA	NA	NA	2.8019	5.84001	3.96386	4.69112	4.96605	5.25773	2.63883	6.12964	4.73957	6.12198	NA	NA	6.24773	4.51934	3.34883	1.49125	NA	6.30122	6.66323	NA	3.42852	NA	3.87207	3.24872	6.17457	4.06231	3.33632	NA
AGAP5	7.30466	7.17616	7.87161	5.77036	7.14936	7.31439	7.94452	6.5739	6.68721	8.06526	7.49842	7.28648	7.64843	6.99223	7.12021	7.44359	6.62396	7.92911	6.68562	6.47209	6.81174	6.2613	7.20214	6.53426	7.3709	6.92141	7.52871	6.76253	7.13981	6.45143	6.06085	5.84133	6.5267	7.83536	7.7372	5.56443	6.41882	8.30014	7.72665	8.5252	7.12648	7.37596	7.4191	6.1589	6.71026	7.11825	5.36569	5.70505	6.90685
AGAP6	4.61956	6.95088	8.44234	7.43133	8.22408	4.83592	7.82605	6.89769	7.80902	7.52098	7.91159	7.55325	7.58937	7.15221	7.08404	6.69158	7.30655	7.63821	7.64153	6.86922	7.44501	7.14578	8.09903	7.39957	8.21875	7.62486	7.28656	6.68066	8.16741	6.27349	8.30146	7.07807	7.54132	7.91887	7.95344	5.71721	7.97122	7.29864	7.7425	9.29046	7.38008	7.47426	6.99561	7.76001	7.55347	8.13313	6.63095	7.127	7.00263
AGAP7	NA	NA	4.60588	5.40874	NA	NA	3.9209	1.58943	NA	NA	NA	3.4473	NA	5.4942	NA	NA	NA	3.73339	NA	NA	1.34164	1.73335	1.97401	3.85172	1.55418	4.60829	NA	4.936	5.37294	NA	NA	NA	3.78756	3.06949	6.11607	NA	NA	4.6805	5.17246	4.21877	NA	-1.02691	0.49412	0.523694	1.01177	1.88369	NA	3.07267	5.33719
AGAP8	NA	NA	4.16704	NA	NA	NA	NA	NA	NA	NA	4.6166	NA	3.1791	NA	4.81277	3.83745	NA	4.07948	NA	4.18755	4.67078	1.96043	NA	3.75867	4.64668	3.94054	NA	3.22896	NA	4.03049	NA	NA	NA	-0.723029	NA	4.71756	0.166628	4.63582	0.879375	NA	4.81306	3.20582	NA	4.84927	NA	0.704046	-0.287885	NA	NA
AGAP9	4.72501	NA	3.0926	NA	NA	NA	3.39454	1.89976	3.87946	0.315448	4.16202	3.61486	2.91171	4.37228	NA	0.405546	4.35213	NA	NA	3.95547	NA	2.03878	3.66089	1.56308	NA	2.91646	3.35585	NA	NA	NA	NA	NA	3.44343	NA	NA	NA	0.195511	NA	0.0167333	3.21094	3.75156	3.5592	NA	4.05246	4.83485	-0.16343	-0.271533	3.18013	NA
AGBL1	4.88613	NA	8.47711	NA	6.60713	4.95027	7.64328	7.60575	NA	NA	NA	1.92844	5.46802	NA	3.70018	7.00511	6.5524	5.36806	NA	NA	3.85202	5.5738	2.85781	3.69684	NA	3.58905	NA	5.59723	NA	0.556758	7.39891	4.75708	2.88713	7.09109	NA	3.11087	NA	5.38928	NA	9.28848	4.12074	NA	5.2248	NA	3.25952	NA	4.53078	NA	NA
AGBL2	6.274	5.94488	4.89552	5.80815	1.17951	7.14913	5.46709	6.26779	3.88825	6.57686	7.38917	3.20751	5.61213	5.73132	3.6896	6.49072	5.79931	4.94062	1.74115	5.67688	5.56606	3.66643	5.58137	4.44351	6.76742	6.84409	3.90942	6.11344	5.16941	6.87175	NA	4.27903	6.2779	5.57383	6.1927	0.532398	2.24357	4.66876	8.40643	5.91607	6.10493	6.32833	4.40779	5.69836	5.58366	6.23175	5.80699	7.05857	1.04749
AGBL3	NA	NA	5.75027	4.11822	4.22701	NA	6.04502	5.55276	3.91623	NA	NA	4.07518	4.1058	4.47477	4.18076	4.52993	0.960816	1.72558	NA	4.47776	1.56203	4.35285	5.54942	5.81566	4.64483	NA	5.09701	3.30153	5.66641	3.57112	5.21382	4.62167	4.20484	6.79771	5.09506	3.73715	NA	3.74462	4.41438	6.30714	NA	4.4142	6.23264	6.24227	5.28549	4.42801	NA	NA	NA
AGBL4	NA	NA	5.55734	6.38947	4.71704	7.21392	3.23877	NA	NA	3.13856	5.9526	1.9516	3.59304	NA	NA	3.30089	3.66206	3.7521	NA	4.93728	NA	5.27083	NA	7.00189	4.0643	NA	3.77396	2.44961	NA	NA	NA	NA	5.63479	6.70217	4.50783	NA	6.33475	3.82243	4.24333	4.87894	2.20829	5.62014	6.18093	NA	NA	0.215381	NA	NA	4.27114
AGBL5	9.63762	10.3661	9.04084	10.0091	10.3295	10.6326	8.98449	10.6539	9.92285	8.55847	10.1726	8.99936	8.32834	10.2451	10.2891	9.49653	10.4812	9.85674	9.85621	9.80333	10.6514	10.7724	9.60125	9.59313	10.1255	10.0496	9.70617	9.00816	8.92746	9.64126	9.16106	9.19299	10.3371	9.82429	9.57515	9.57106	9.90276	9.38162	9.95208	9.6337	10.027	10.0203	10.6555	9.97218	10.8935	10.6464	11.4473	10.8721	10.1484
AGER	7.7091	4.82175	12.6088	4.10918	9.47885	9.22253	10.995	11.8682	6.00254	10.3978	8.17487	9.78082	10.8097	7.03057	8.46243	11.7882	8.88125	9.86782	NA	4.4014	7.93661	10.284	7.06224	9.5135	3.69805	2.42664	5.74697	10.5638	6.81096	9.51479	12.0472	8.98715	8.00905	11.4897	6.98266	8.71342	3.21268	8.6888	9.87012	10.7371	6.97616	5.96455	8.17651	3.98866	6.28	3.66279	7.14851	5.26017	5.25122
AGFG1	11.9402	11.297	10.9421	11.7215	11.4365	11.7487	11.4229	11.6267	12.245	11.4357	11.4082	11.3227	11.426	12.2807	11.551	11.3485	11.6475	11.6295	12.299	10.9806	12.1671	11.5826	12.8673	12.1001	12.1288	11.2372	11.0423	11.7586	11.432	11.2942	12.2387	11.618	11.0082	13.1718	11.3192	11.831	10.682	12.0082	13.3747	11.3075	12.1484	11.9515	12.3865	11.8002	11.8327	12.7946	11.1873	11.5874	12.2084
AGFG2	8.60483	8.39581	9.1001	7.99182	7.73433	8.99029	8.48571	8.56284	7.14981	7.5325	8.44298	8.83184	8.41554	9.31734	7.98241	8.28383	9.18048	8.23866	8.02224	9.8012	8.48865	8.07675	8.68492	8.24581	7.81716	6.33447	8.49981	8.70215	7.20413	8.76686	8.44241	8.00779	8.74142	8.18898	9.07097	7.52791	7.19452	7.95087	8.47869	9.43279	7.79024	8.04982	7.46359	6.77218	8.75399	7.91438	8.98948	6.37119	7.43778
AGGF1	10.8498	10.7909	10.6119	11.0205	9.83316	10.6566	10.7042	10.6511	10.4809	10.6214	10.6163	10.8425	10.8388	10.8654	10.6451	10.051	10.801	10.2264	10.5134	9.97739	10.5672	10.3345	10.5818	11.0531	10.3576	11.1236	10.593	10.9578	11.1202	10.4813	10.8749	10.4901	10.4072	10.7684	10.6469	10.5936	10.4302	10.3631	10.6676	10.6899	10.9292	11.1467	11.3768	10.3795	10.4234	10.8632	10.2557	10.5649	10.7413
AGK	8.29682	8.7897	9.58416	8.55063	9.37321	8.94431	8.9084	8.65501	8.46437	8.71233	7.94909	8.56043	8.09245	8.17596	9.01386	9.2413	9.42854	8.84313	9.36575	10.0497	9.02102	9.07995	8.82986	9.17675	9.14353	8.94489	8.42497	8.0009	8.88531	9.54039	8.63457	9.05405	9.00643	8.79159	8.29405	9.29651	9.51706	8.72208	9.0584	8.18733	8.34153	8.52352	9.29867	9.11076	8.57738	9.51421	9.03709	8.99277	8.94087
AGL	10.7248	11.7821	10.3872	11.3372	11.3923	10.4999	11.0066	11.6733	11.7572	11.0199	10.955	10.7484	10.8598	11.3467	11.5095	11.1875	11.1236	11.4756	10.1292	11.6477	12.2639	10.5153	11.1205	11.5056	11.1693	11.8878	10.951	11.1588	10.8105	10.942	11.5455	11.4709	11.2893	12.0676	12.2304	11.6795	12.1711	11.5591	11.0531	10.7329	11.7312	10.9719	11.1946	10.573	11.7844	11.4631	10.8729	11.5776	11.5331
AGMAT	7.14787	5.86519	5.38544	4.88142	5.48609	5.88853	5.59779	7.40972	5.97619	5.71967	0.610467	6.23269	6.53186	6.53593	7.16014	6.38981	6.43534	5.5289	2.63817	4.58049	5.7495	3.17058	4.9936	5.70995	5.06131	4.92664	5.23565	5.63534	NA	5.64656	NA	5.26018	5.70638	6.26564	2.50022	6.88797	4.89084	5.51086	3.52845	5.61456	5.42734	4.38008	5.15768	5.45352	5.63989	7.16418	5.13773	7.22018	5.9939
AGMO	NA	NA	6.75012	5.69429	NA	8.13289	6.07317	6.94279	5.24958	4.83589	5.04754	3.56977	NA	5.7493	6.07006	5.0561	7.4066	6.34627	NA	5.33785	3.84939	5.51773	NA	6.93601	4.3323	3.19472	5.1202	3.8745	NA	4.33712	6.25011	6.61191	NA	NA	3.24341	3.96443	NA	5.57903	6.06693	5.30099	NA	8.3307	6.03041	NA	NA	1.24665	3.81817	3.08903	0.901146
AGPAT1	10.9067	9.89356	10.3121	10.0353	9.93158	10.1652	10.126	10.1755	10.0984	10.7746	11.0518	10.3134	10.4058	10.432	10.5778	10.1922	10.5088	10.2568	10.2146	10.0285	10.8041	10.2752	10.1411	10.0835	9.67207	9.78888	9.38115	9.92355	8.47155	10.4524	10.1175	9.05853	9.97584	9.44315	9.78904	9.91926	9.55951	10.1451	9.80599	10.2501	10.07	10.0228	10.355	10.482	9.68072	10.0236	10.3068	9.76356	9.85626
AGPAT2	9.27761	9.47597	8.21571	9.80532	9.38496	8.11535	9.35495	8.60955	9.63727	9.1119	7.98163	9.06018	9.74249	8.85168	9.63216	9.5608	9.48056	8.35277	9.4923	8.63921	8.8866	9.58257	10.0895	8.71927	9.21581	9.8454	8.82397	9.51938	8.17966	9.36101	8.73791	9.92644	9.53108	8.44181	8.5261	9.52874	9.74459	8.72716	8.83815	9.89288	9.36819	7.44735	8.76683	7.66185	10.1693	9.96388	10.2182	10.3498	9.11958
AGPAT3	10.962	10.595	11.0016	10.4445	10.5543	10.1835	10.8318	10.8794	10.2988	10.945	10.5469	10.7253	11.1201	11.1811	10.9505	10.9982	10.7585	11.4763	10.4105	10.3253	11.7898	11.2565	11.0318	11.2535	11.0778	10.4822	9.80088	11.1181	9.9309	10.6677	10.8328	10.5253	10.237	10.7203	10.4643	10.9713	10.3846	10.5269	10.7918	11.3764	11.1382	10.9135	11.0318	9.98344	10.3306	10.2055	10.0445	10.1172	10.4611
AGPAT4	9.44646	7.37157	8.0839	8.49994	8.42161	7.98039	9.18693	8.35115	7.4932	8.48517	8.02131	7.16609	8.66694	8.76029	8.51922	8.10976	8.00287	7.00377	6.19524	8.13868	8.62362	7.85331	7.69812	7.54941	8.81836	8.41671	9.40956	8.54871	8.63647	7.80175	9.46719	8.53177	6.04068	8.31281	8.17429	7.71839	7.66935	9.23154	8.06697	8.18066	8.47204	9.14876	7.80633	9.05389	8.93008	8.45696	5.99157	7.17197	7.27243
AGPAT4-IT1	5.17772	NA	2.68815	4.03465	5.06486	NA	2.38063	3.45983	6.23942	4.64054	5.24852	NA	NA	3.61461	5.18218	NA	2.92457	NA	2.10567	4.06036	2.27551	3.70157	NA	4.17539	5.55995	3.65099	NA	2.51422	NA	3.93912	7.43318	4.31518	NA	6.45506	NA	5.15572	NA	4.98679	4.06348	4.21088	4.25578	4.2912	1.77974	4.42839	5.80334	NA	-0.931286	NA	4.42787
AGPAT5	9.52957	9.71372	9.08411	10.2741	9.16815	8.81519	9.8889	9.71789	8.94629	9.06953	10.0229	9.50331	9.57575	10.0743	10.908	9.58261	9.43842	9.58718	10.7039	10.0417	10.4879	9.35629	9.60327	9.57508	9.23559	10.1933	10.3309	9.03647	9.19727	10.0336	10.6164	10.6023	9.29812	9.2537	9.26816	10.1146	8.65164	9.36771	9.54114	8.88398	9.70202	10.8807	9.61314	9.56024	9.97397	9.77268	7.84694	9.93635	10.2901
AGPAT6	9.12149	9.45136	10.5974	10.3112	9.72701	9.59564	9.38183	9.7547	11.582	10.1672	9.95214	9.79608	10.009	9.72999	10.5663	9.76713	10.3365	10.9735	9.58593	10.3582	10.5661	9.08509	9.87494	9.28389	9.48015	9.79549	9.50923	9.86873	9.78093	9.64015	10.6354	9.21977	8.38666	9.81701	10.5092	9.35896	9.5584	9.95192	10.5421	11.0847	9.88452	9.42078	9.86536	9.35949	9.66304	9.719	9.93178	9.39338	8.81653
AGPAT9	8.91083	8.30659	6.18723	10.5544	8.79769	4.97584	6.0284	6.97134	5.77436	7.43637	5.26197	6.14829	6.62414	7.66754	10.1882	7.04646	8.02047	4.99944	6.79972	7.37223	5.30203	10.2393	7.26334	6.37039	5.19037	9.25115	5.72175	5.75259	8.65508	7.7965	8.54751	9.77063	8.35716	7.32399	6.15746	7.82865	3.53659	6.26857	7.4408	5.832	8.27567	6.22652	5.53608	7.72277	8.11473	10.4321	7.29369	10.2473	7.20831
AGPHD1	6.84905	7.62643	5.65319	5.49703	6.45577	8.26151	6.80479	7.75109	5.20968	6.03344	7.08166	6.77228	6.27648	6.69975	6.39539	6.82491	7.86975	8.29448	7.08243	8.01957	4.55986	6.50728	5.34366	7.41912	5.73245	5.78037	7.11405	2.93377	5.26515	6.80304	7.25117	5.30769	6.77339	6.34489	NA	6.93472	7.22803	7.31871	6.21506	5.20459	5.67025	5.52211	6.06771	6.7271	6.92996	7.3404	5.24562	7.66376	6.32912
AGPS	10.7037	11.1406	9.98936	10.3676	10.194	10.9716	10.7303	11.3118	10.2714	10.6444	10.3354	10.4063	11.0069	10.5542	10.691	11.0068	10.5146	10.6684	10.1852	11.2483	10.9416	10.5391	10.7886	11.1935	10.2029	11.1703	10.5354	10.6304	11.3564	11.6693	10.9658	10.9433	11.2849	10.7746	10.6958	11.0804	8.89908	10.9172	10.7619	10.0577	11.2108	10.8832	10.8608	10.1827	10.4618	11.5813	11.1119	10.7563	11.3005
AGR2	7.70421	11.124	8.31005	10.9651	10.3833	12.4268	8.79821	13.2798	9.36478	10.1916	9.57896	12.2351	9.55044	10.5859	8.54041	11.2888	12.1046	8.83674	6.33709	11.3074	8.04556	9.1566	10.887	11.0685	8.9106	7.57418	8.188	13.1824	8.32797	7.49359	11.3177	9.54313	11.0842	11.9366	8.58421	9.70803	11.8395	11.1569	11.5706	10.2255	10.1333	4.74991	9.15833	7.04066	13.1069	5.43582	8.22512	5.15195	4.71547
AGR3	8.00985	7.45835	8.35132	4.5552	9.19613	9.2493	7.5923	9.58245	2.8431	10.1365	6.81937	10.5212	9.24796	6.68129	9.00303	9.97162	10.5522	7.26065	6.81356	3.83737	7.22995	9.07902	6.82079	9.15046	NA	2.38785	6.73329	9.63169	9.31939	5.68796	9.87065	8.43272	6.58504	9.87992	6.26907	9.15623	7.44045	7.28179	8.39855	7.77464	8.56867	-0.321708	7.43257	0.279341	8.53847	NA	6.90996	NA	4.3052
AGRN	14.0464	11.8263	11.8126	13.5429	12.2838	12.6619	11.9789	15.3335	13.3838	12.7853	12.1622	13.8669	12.394	12.9773	11.3683	12.2049	12.2893	12.1401	12.0681	10.2675	12.944	12.2088	13.793	11.8966	13.3172	12.7352	12.603	13.6224	9.31135	11.7591	13.0234	12.0331	11.3059	12.6895	13.2252	13.0969	12.6277	13.2026	12.771	13.7243	12.2194	12.8074	12.4396	12.1027	13.6677	12.9278	10.1408	11.9027	12.7375
AGRP	NA	NA	2.34956	NA	4.44629	NA	NA	5.33907	NA	NA	NA	4.73963	4.67417	NA	NA	3.85217	NA	4.42285	NA	NA	NA	4.80469	NA	NA	NA	NA	NA	NA	NA	3.60421	3.63947	NA	5.14154	4.22303	NA	NA	NA	NA	3.01117	NA	NA	NA	3.36811	NA	NA	3.65158	NA	NA	NA
AGT	5.91173	7.1623	6.12212	3.54526	5.31398	6.99312	5.16177	6.79522	6.39991	5.8549	NA	3.99777	6.22726	3.56378	9.03563	6.26999	4.83874	4.51165	6.71688	6.86022	NA	3.97296	6.14699	NA	7.12099	3.1922	6.91844	6.24551	7.65813	6.52538	7.10521	5.96571	4.07591	5.70696	4.33156	NA	NA	5.37897	6.58819	7.56921	5.60102	NA	5.47441	5.98948	5.58014	6.3557	4.03766	3.23734	NA
AGTPBP1	8.44449	9.17195	9.64504	10.0364	9.04464	9.21771	10.1289	9.11495	9.44119	9.29302	9.41421	9.16607	10.2425	9.95336	10.4832	9.80574	8.62499	10.1196	9.43651	7.65863	9.09015	9.63028	8.45944	9.50559	9.30713	9.43491	8.61064	9.67641	9.52291	10.0058	9.86814	9.97862	9.60161	8.93994	8.41385	10.02	9.04313	9.50975	9.64078	9.85496	10.043	9.78305	8.73634	10.1967	9.15394	9.70243	10.0469	9.71051	9.09898
AGTR1	NA	5.02652	5.56521	NA	NA	NA	6.146	2.83739	5.9424	6.75895	4.0828	4.43855	4.21784	NA	NA	6.60611	4.38967	NA	NA	NA	4.9406	3.78754	NA	2.19524	3.99067	5.08644	4.82028	3.21027	NA	4.80545	4.76887	NA	NA	6.12589	NA	NA	NA	3.94747	NA	1.31057	5.55866	3.46361	3.97863	NA	NA	0.180116	NA	4.96571	NA
AGTR2	5.66955	NA	8.38899	NA	7.13028	7.27811	10.4918	10.2786	5.41919	5.35734	6.16654	5.1014	9.81391	NA	5.49456	10.5447	11.4992	7.49979	NA	NA	6.07028	6.55691	3.42781	7.22264	NA	NA	NA	7.01501	6.58939	0.682582	8.47923	8.57009	6.71105	8.79262	-0.24314	8.94016	NA	4.91212	7.70771	10.8035	7.25709	3.05754	7.40352	-0.575381	5.56845	NA	6.75063	NA	NA
AGTRAP	9.65486	8.57616	7.29989	8.71639	8.25444	8.07166	8.61941	8.80306	9.54206	9.05018	9.35862	9.18937	9.00201	8.9984	8.47377	9.02522	9.08575	8.9376	8.30245	7.31624	9.26482	8.05747	9.90129	8.54262	9.10442	9.89362	8.98384	8.82612	6.2781	9.15921	9.12736	9.07053	7.33092	9.1764	7.57791	8.92555	7.78208	8.94822	8.45125	7.96419	9.43094	6.39296	7.944	8.51204	9.06737	9.13129	8.79229	8.73956	9.15621
AGXT2L2	8.26885	8.57451	9.29844	8.46416	7.98921	7.82796	9.14805	8.33703	8.08189	9.17622	7.93255	8.67751	9.1433	8.61583	7.39297	8.66677	8.3006	8.33183	8.55699	7.63723	7.8795	9.07526	8.64405	7.93845	8.73203	8.37045	8.33486	9.42745	8.54072	8.20636	8.62837	8.0627	7.6135	9.10028	8.0047	8.30444	7.38977	7.72346	8.54196	9.80721	8.65948	9.26602	9.01486	7.68785	8.61729	8.44892	8.40154	7.77437	7.48798
AHCTF1	12.5781	12.9058	12.056	12.8152	13.0771	12.1928	12.2231	12.4642	13.1016	12.0172	11.9831	12.6149	11.8685	12.5664	12.9647	12.4562	12.4641	13.0912	12.6578	13.0794	12.8857	12.8889	12.8713	12.7039	12.4693	12.5976	13.0007	12.7057	13.1604	13.0122	12.8936	12.7531	13.1184	12.9659	12.4081	13.2613	11.902	12.5993	13.2973	12.2617	12.8629	12.6364	12.7996	12.7987	12.8625	13.7121	14.2638	13.3665	13.7766
AHCY	10.2897	10.7521	9.72792	11.1594	10.1842	11.0126	9.66842	10.9732	10.3586	9.43546	10.2025	10.0042	9.76122	11.2434	10.4714	10.449	11.0872	10.8802	10.7159	11.1132	9.30923	10.6648	10.7077	9.51396	10.9571	10.6917	10.1718	9.65778	9.59062	11.7965	9.67767	11.1071	11.0061	9.94983	9.88722	10.8911	11.2855	9.85409	11.2355	10.1154	10.213	9.08443	9.94136	10.3846	11.2818	10.1891	11.599	11.0233	10.1054
AHCYL1	10.8687	10.8005	10.5092	11.2921	10.6855	10.3106	10.9031	10.9902	11.4167	11.0165	10.7888	10.5597	10.7995	11.1989	11.6237	11.1063	10.9611	11.3363	10.932	10.2708	10.727	10.5058	11.1305	11.1848	10.8559	11.5352	10.9539	11.2426	11.091	10.7382	11.4173	11.0791	10.7851	11.4291	11.0614	11.6585	10.5364	11.2173	10.8267	11.3614	11.8115	10.885	11.7781	10.2993	11.4625	11.0812	10.5592	11.0987	11.2389
AHCYL2	10.8824	10.0205	11.8149	10.399	11.1634	11.0472	11.679	10.7265	9.35247	10.9189	10.2782	11.9444	11.3632	10.7142	9.83716	12.3156	12.0389	11.2509	10.8267	11.6872	11.4483	10.855	11.3336	10.9648	9.68977	9.87012	9.8907	13.0597	11.6669	10.6765	11.9791	11.3123	10.4703	11.7155	9.81331	11.1955	10.7978	12.389	11.4471	11.759	11.1398	10.2856	10.9221	11.0108	10.9436	9.91173	10.7968	9.62791	8.98927
AHDC1	11.7204	11.3057	10.8712	11.177	11.5541	11.4858	10.5878	9.927	11.4376	10.2447	10.4162	10.2729	10.3522	10.445	10.164	10.2319	11.7929	12.1709	10.4638	9.69712	10.7158	10.6931	10.7279	11.1648	11.6487	11.8184	9.92486	10.6822	9.70495	10.6645	11.2465	11.289	10.7718	11.3388	9.41488	11.7701	10.9045	11.1235	10.8599	10.9839	12.026	11.6289	10.5499	10.76	10.9249	10.518	9.94291	11.0249	12.2334
AHI1	10.1528	9.29197	10.7859	9.27115	9.4525	9.61153	9.69664	8.79886	10.6125	8.54188	9.1948	9.79462	9.4196	9.38438	10.2855	9.96548	9.16583	10.0741	9.11145	8.27907	10.098	8.47191	9.62917	10.1461	10.1007	8.93037	9.70463	9.61465	8.19886	9.72039	10.1933	9.44965	8.62499	9.2641	9.38969	9.67724	8.86103	10.072	9.37821	10.5968	10.402	10.3858	10.1742	9.55142	9.17981	9.34316	9.81115	8.31252	10.422
AHNAK	16.4027	16.4777	15.9809	15.3874	15.8399	15.6204	15.5505	15.6119	15.5743	15.8898	16.4343	15.1331	15.5582	15.3603	13.5865	15.4849	15.8263	15.4496	14.9271	14.3645	14.5347	15.7142	16.699	15.6177	16.1283	16.0932	15.9312	16.6189	15.7246	15.6601	16.1458	16.3206	15.7052	16.1008	16.4948	15.576	14.8842	16.0294	15.7229	15.8026	15.9037	14.7395	13.9408	15.9142	15.8579	15.2738	14.3978	15.4825	15.466
AHNAK2	14.2971	13.3037	12.4328	14.1238	13.9868	13.1607	12.4145	14.5868	12.9465	12.5842	14.0591	12.3858	12.2091	14.009	11.172	10.0645	12.1029	11.1273	10.9874	11.2612	10.6875	14.2651	14.9539	11.3951	13.4774	15.385	12.9267	14.1343	13.9036	13.1938	14.1455	14.2777	13.6771	14.1773	14.2921	13.1268	12.4606	15.2753	12.3823	13.7084	14.4498	7.0279	12.4841	13.0261	14.0138	14.1386	11.9822	12.8952	14.1827
AHR	14.1622	14.3532	13.2108	13.7849	14.5269	12.8329	14.0474	14.7721	13.0242	14.2976	12.6425	13.9499	14.3921	13.5397	12.9258	13.8765	14.1034	12.6855	13.895	12.6168	13.7016	13.5081	14.5675	13.543	14.1468	13.7101	14.2911	15.5108	15.16	13.6133	14.6712	13.4497	12.9989	14.8734	13.6621	14.3662	13.2985	14.4154	14.2469	14.0733	13.6708	12.5938	13.5415	13.6937	15.0022	14.2423	12.0893	14.6273	14.101
AHRR	6.82764	5.70779	4.63578	6.60104	6.623	6.87546	6.86476	6.96388	7.4549	NA	5.94584	5.8598	3.85681	NA	5.15617	5.61595	6.4814	5.74745	6.9143	6.61511	6.00046	7.29751	6.67078	6.91172	9.00578	5.34287	6.75092	4.69841	2.94565	5.10489	4.5651	5.91145	7.14834	4.56685	0.711425	NA	6.16852	NA	6.21106	4.97448	6.4475	5.14301	5.36626	6.75644	6.43668	6.10692	3.99445	5.65192	4.17328
AHSA1	11.4237	11.59	10.0048	11.8057	11.4908	11.4234	11.065	11.1501	11.0527	10.7859	10.8442	11.6751	10.417	11.5828	10.943	10.9107	11.5513	11.7999	11.2646	12.0146	10.3809	10.5884	10.9474	11.7378	10.4773	11.8405	11.3127	10.3373	9.79497	11.3851	10.9633	11.6463	10.9413	10.6271	10.8724	11.0489	11.0742	10.4313	11.7808	10.1241	11.4375	10.3294	11.5343	10.8355	10.8942	11.4457	12.4499	11.767	10.9823
AHSA2	7.90428	7.91006	9.13021	7.51046	6.80998	7.68362	7.67195	6.88403	7.06601	8.20954	6.81252	6.84624	7.29397	7.58452	7.6859	6.85186	7.11407	8.61484	6.73203	7.13706	6.8578	8.31089	8.57857	7.60707	8.59046	7.2429	7.46864	7.20677	7.82093	7.70764	7.16668	7.21092	7.94661	9.08357	9.25841	7.46282	7.13298	8.29589	8.52734	10.0902	7.68915	8.33794	7.9674	6.53244	7.82043	6.99721	9.40224	8.53931	7.94072
AHSG	NA	NA	NA	NA	NA	NA	NA	3.44579	NA	NA	NA	NA	NA	NA	NA	NA	NA	NA	NA	4.8609	4.95613	NA	3.87329	NA	NA	NA	NA	NA	NA	4.51875	NA	4.50394	1.34446	NA	NA	NA	NA	0.534551	NA	NA	4.59126	-0.0991964	NA	NA	NA	NA	NA	5.11577	4.94507
AICDA	4.715	6.24211	4.96401	NA	3.2485	0.963458	6.97731	3.54451	0.698905	6.17916	1.41438	NA	5.33986	3.80532	NA	0.486879	4.06448	4.64076	NA	1.69502	NA	2.10284	3.7078	NA	NA	2.08114	NA	NA	NA	5.1165	3.33396	NA	5.52788	1.70817	0.349214	4.49836	0.279065	5.4677	4.7868	4.67667	4.22906	2.17217	2.82865	0.0452433	0.511692	-0.0760803	NA	4.03634	3.05706
AIDA	13.2387	12.426	12.1437	13.1202	13.3118	11.8212	13.0536	12.3274	13.1679	12.9431	12.2196	13.0327	12.9823	13.1824	12.8978	12.66	12.6741	12.5498	12.6814	12.6658	13.5508	12.9705	13.0199	12.6535	12.9529	13.0401	13.4951	13.7182	13.1841	12.6625	12.7117	12.657	12.6144	12.7925	12.272	12.8639	12.7301	12.8944	12.6004	12.4562	12.7671	12.5996	12.65	13.5625	12.9156	13.3184	12.9097	12.3964	13.2151
AIF1	10.4293	9.40823	9.86498	9.29567	9.75184	9.19206	11.4541	10.1731	9.23687	11.8449	8.85705	10.8909	12.16	10.9483	9.60535	11.7208	10.1528	10.1713	9.95809	8.97034	10.2872	9.88648	9.54781	11.1607	10.707	9.84518	10.2574	11.3291	11.2587	10.7728	10.919	10.5235	8.33376	10.1501	9.33016	10.6884	7.56421	10.2097	10.0317	9.80288	10.2098	11.5049	10.6728	10.0435	8.79206	10.1554	8.69121	10.1287	10.0167
AIF1L	6.29289	9.04908	5.39567	8.99925	7.48252	9.9256	5.55923	8.69442	8.96048	6.36886	4.5928	7.42222	7.04564	7.24702	9.43359	8.48164	6.60721	5.27657	9.46048	8.56199	8.51595	8.69196	9.31292	7.98087	5.77128	8.39461	4.06762	7.16549	5.24702	9.02813	6.83052	8.52966	10.0071	9.40255	7.103	7.47258	8.36625	6.27495	8.02681	8.3949	7.70729	8.28527	8.2231	7.1862	5.95953	7.53581	10.7872	9.4748	8.05316
AIFM1	9.71223	9.80246	9.04607	9.88028	9.88134	9.44928	9.28635	9.36617	9.6413	8.90389	8.83506	9.23607	9.42608	9.94639	9.09518	10.0667	10.2527	9.28809	10.3771	10.0557	9.42534	9.19639	8.9797	9.70219	9.28569	9.52301	9.59143	10.2251	9.67254	10.0991	9.58239	10.5558	9.60603	9.27206	8.61317	10.0967	10.2838	9.69816	9.39825	9.07491	9.52572	9.0055	9.94415	9.46827	10.2043	9.85163	8.88815	9.94499	9.08284
AIFM2	7.85903	8.69276	6.59514	8.54636	8.62506	7.52723	7.82782	8.15219	9.03017	7.28229	5.44004	8.65581	8.4364	8.48239	10.7672	8.12311	8.79682	7.5025	8.82245	7.3848	8.78757	8.23525	7.78615	7.91181	6.81669	8.76507	7.87976	7.96366	NA	8.47623	8.31556	7.60411	7.92236	8.8512	7.51681	8.77247	5.45899	7.58793	8.30687	7.15765	8.51674	7.29217	8.20753	8.0224	7.37096	8.40973	7.89877	9.88137	8.49877
AIFM3	NA	3.03802	3.57776	NA	6.03851	4.78181	NA	4.36263	7.34303	3.88584	5.36571	4.07584	NA	4.58067	2.9896	5.45909	4.57519	NA	1.25918	6.45471	4.51637	5.36575	4.70195	3.24212	4.19223	4.2441	5.81298	2.62173	NA	4.67578	3.70375	3.61447	6.33212	3.81043	5.79107	NA	5.24563	3.32229	3.81769	NA	4.27003	3.38949	NA	5.59467	5.60354	6.2029	6.66273	5.48864	5.7933
AIG1	9.89901	9.9214	8.00611	7.87903	8.82589	8.98976	9.01285	8.99362	8.99117	8.83896	7.57933	9.55804	8.99606	9.12567	10.1615	9.19659	9.39607	8.93613	8.5334	9.65257	8.64211	8.91771	8.86978	9.04962	9.13553	9.19867	9.22976	8.57321	8.95979	8.32295	8.91551	8.77608	8.5668	7.45095	8.51747	8.94969	8.31989	8.68455	8.90662	9.05203	9.53017	7.50279	9.43795	8.4759	8.72073	8.73672	8.80932	8.58192	9.22245
AIM1	12.4571	11.8471	10.6498	10.2044	11.1001	11.3019	11.9828	10.2801	11.4198	10.4735	10.3461	12.0064	10.9766	11.9173	10.9963	11.3383	11.4994	10.7458	11.2959	11.7199	11.1951	11.1058	11.9809	10.9347	11.9998	11.9851	12.0015	12.6736	11.5701	11.9235	12.5678	11.8746	11.8975	11.06	11.7023	11.1883	11.3792	12.0188	11.2737	12.2487	11.4233	9.09618	11.8465	11.9708	11.8897	12.1324	10.3937	9.80225	11.5503
AIM1L	9.31839	9.22391	5.16625	8.11551	7.69116	8.21988	4.63325	9.34578	9.09031	6.43532	8.7662	5.32463	4.606	7.51551	5.62098	6.52033	6.94283	5.14847	7.50247	8.45718	5.56154	8.17765	9.43987	7.84092	7.38949	9.03712	6.84364	5.49504	6.49835	6.86037	8.7721	8.77317	7.55777	7.54358	7.80014	8.87257	8.86681	7.80516	7.15918	6.89233	7.35294	2.78058	8.14294	5.86244	8.37219	8.14668	7.71736	8.66635	9.15413
AIM2	9.23506	7.37869	9.19811	7.99221	8.43755	7.86084	10.5522	7.56142	7.5451	7.72591	NA	10.1142	8.50691	10.331	7.3101	8.36782	7.78155	8.71354	9.46538	7.85122	8.92343	5.82793	6.42475	8.91797	7.91436	6.12207	9.7276	11.3018	8.39927	9.35197	9.78054	9.54733	8.72625	8.32105	9.82719	7.61984	0.93422	8.85816	8.41344	9.21964	7.70116	5.56209	10.0141	5.89477	6.04307	10.7996	6.41459	9.54763	10.1252
AIMP1	10.1444	10.1973	10.4206	10.3433	10.5136	10.9307	10.0562	10.6741	10.9511	10.0516	10.3537	10.2197	9.90728	10.4138	11.0049	10.4285	10.1308	10.4067	9.73488	10.4545	10.2939	10.6504	10.4737	10.4556	10.1537	10.7397	9.71639	10.5032	11.1802	10.1036	10.2836	10.763	10.4598	9.91871	10.4696	10.2735	10.7721	10.0673	10.7178	9.76071	10.2874	10.6967	10.7578	10.7716	10.4	10.2852	10.496	10.6246	9.68601
AIMP2	8.84001	8.3928	6.42099	7.11049	9.22855	8.18339	6.77403	8.84107	6.96536	7.49366	7.74862	7.98038	7.42356	6.57561	8.18029	7.46574	7.98934	7.03287	8.43512	9.06525	7.3399	8.00165	8.36192	7.99897	7.38127	8.31057	8.92349	8.75556	8.97868	7.73806	8.6328	7.5671	7.20224	7.51594	7.07297	8.32379	8.26661	7.57038	8.21457	6.14782	8.36152	7.2884	7.96294	7.3502	8.08667	7.94477	7.3443	8.32137	7.65944
AIP	10.9175	10.6359	10.2444	9.57437	9.59672	9.99679	10.8862	10.5627	10.2988	9.87764	10.3056	10.3703	10.4504	10.1752	9.8822	10.4878	10.5871	9.57188	9.60424	10.798	10.1599	9.92179	10.1991	9.53022	10.0934	9.97141	10.5221	10.1848	9.0792	9.91727	9.55247	10.187	10.5144	10.3445	9.30871	9.83512	9.76382	9.78871	10.8208	9.47211	9.98053	10.4477	9.61279	10.2034	9.77851	9.76056	9.59224	10.4462	9.63235
AIPL1	5.1665	0.894709	5.24935	3.23905	5.81124	NA	NA	NA	NA	4.72843	NA	2.61421	3.83378	5.27543	6.57569	NA	3.19459	NA	NA	3.11164	4.01997	5.73561	4.28752	NA	4.75133	2.12877	3.39092	1.98434	NA	6.34389	5.64929	5.0802	0.0584153	NA	5.33105	3.02493	NA	2.92236	NA	NA	4.02675	2.04933	3.74895	0.189217	3.96929	3.13285	4.24866	NA	NA
AIRE	NA	NA	0.0167729	NA	NA	NA	NA	NA	NA	NA	NA	0.999509	3.56286	NA	3.30828	3.80818	NA	NA	NA	NA	NA	NA	NA	NA	NA	NA	NA	NA	NA	NA	NA	NA	NA	NA	NA	NA	NA	1.65316	3.63127	3.35851	NA	NA	4.45181	NA	NA	NA	NA	NA	NA
AJAP1	7.54358	3.19195	5.53306	NA	4.31997	6.96155	5.22432	6.3098	NA	4.5922	7.33729	NA	5.25546	2.29373	9.77504	2.97024	3.61416	5.40287	3.95738	NA	NA	6.73607	2.23457	2.4488	6.25152	NA	3.38515	NA	NA	2.52771	5.3321	NA	5.96041	2.43197	-0.858733	NA	6.24446	2.85783	NA	3.75663	3.91075	NA	NA	NA	NA	3.49012	NA	3.3603	6.03981
AJUBA	9.96189	10.5041	8.31757	11.3686	9.22438	11.5458	8.85905	11.1738	9.77023	9.5476	12.0997	10.776	9.31315	10.8991	7.27982	9.40193	10.7177	10.6605	8.15024	11.4424	9.85243	10.7717	8.81792	11.3541	10.2545	11.8417	12.3524	9.11232	9.64341	10.3068	9.36355	11.2771	9.84116	10.399	10.5971	10.028	11.5851	10.4148	10.5203	9.91099	9.56806	10.5528	9.47534	10.1921	10.7816	10.2902	9.97683	10.012	9.83586
AK1	8.73734	8.35654	9.55007	8.46306	9.16129	8.26804	8.18294	9.05242	7.94886	9.34902	7.42318	9.03577	9.49942	6.94997	8.4903	9.23201	9.03143	7.66022	8.27748	8.62795	7.79901	8.47185	8.47256	8.14756	7.35991	8.49235	8.50288	8.42269	9.52691	8.39222	8.87402	8.89166	7.73353	9.32001	7.58214	8.94698	7.44408	9.1359	7.91345	8.61998	8.92778	4.47433	7.68437	7.74826	8.21688	7.9687	9.24856	8.15925	7.86449
AK2	11.6864	11.5485	11.4204	11.0613	11.206	12.1292	11.4429	11.9865	12.5326	11.518	11.0114	11.7456	11.3394	11.9269	11.803	12.051	12.0551	11.6946	11.0236	11.703	11.9554	10.9457	11.7309	11.9473	11.9092	11.4575	11.6004	11.6887	10.6747	11.7114	11.5166	11.2228	10.5798	11.808	12.3374	11.6168	11.9563	11.1752	11.9993	11.4991	11.6105	11.1634	12.2431	12.2728	11.8488	11.7927	11.4114	11.3768	11.6668
AK3	10.1374	9.91547	9.78124	10.1846	9.8777	10.7466	10.2874	10.3535	9.58325	10.1595	10.1019	11.645	11.1253	10.7528	10.1596	10.6236	10.3797	9.76253	10.2937	9.67774	10.3041	9.80165	9.82938	10.6206	10.2886	10.3875	10.2082	11.0919	11.8825	10.67	10.6219	11.3642	10.5918	11.2141	10.2362	11.3635	10.833	10.8339	10.2814	10.1618	10.5808	10.059	10.2732	10.1444	10.461	10.3265	10.4933	10.9986	10.5671
AK4	10.7102	7.96897	8.5134	10.559	10.867	8.36833	8.71547	10.1145	11.1244	8.72216	9.62221	10.2368	8.61507	9.74551	10.45	8.66449	10.3971	10.3343	10.3258	11.353	11.1676	9.79896	11.5849	9.8055	10.5343	11.4774	10.6171	10.3644	8.11392	10.5298	9.11151	9.85647	9.37777	10.8248	9.51412	11.4585	10.9806	9.64552	10.7653	8.46434	11.2929	11.5244	9.19433	10.4398	12.0819	10.7865	9.77357	9.76333	11.2025
AK5	5.29185	4.47943	3.73954	1.30798	NA	NA	1.88436	NA	5.40954	NA	NA	NA	3.06809	8.93758	NA	NA	7.07997	NA	NA	3.89244	6.20611	3.77582	NA	4.0194	3.65278	6.48693	4.33685	3.98124	NA	6.10863	NA	NA	NA	NA	NA	NA	6.68492	2.49251	3.97228	NA	5.40303	7.99293	3.93629	NA	NA	5.65155	3.59523	4.80822	2.83914
AK7	6.02857	8.7197	3.78949	7.38376	4.94316	7.77708	4.99577	9.98714	3.01933	9.42975	4.90612	4.82223	5.25191	5.26283	5.51069	8.67714	5.66196	5.73604	6.64929	8.25143	7.05761	6.39153	4.91476	6.13498	5.06849	8.81747	3.70331	6.02616	NA	7.99648	4.48763	7.95283	9.47031	3.27684	7.70334	6.66544	4.82682	6.4016	8.67859	4.44568	3.74887	5.46562	4.99066	6.71455	6.4039	6.06224	4.59126	7.15714	5.94707
AK8	5.69109	6.62223	4.45766	7.32979	4.21979	7.82367	5.67853	7.13741	6.15243	8.87042	7.39008	6.33826	6.13751	5.0255	7.40846	7.18107	5.35044	6.14906	8.28598	4.52123	5.55243	6.75465	6.19164	3.93271	6.18355	6.28101	4.91421	6.15261	4.11822	6.59778	NA	7.34102	7.45105	5.63749	5.62987	6.48367	6.18152	4.42361	6.4041	6.72005	NA	4.53681	7.45527	5.17717	3.15407	6.55968	6.99968	5.00388	6.11516
AKAP1	10.1007	10.864	10.3771	11.1765	11.0994	11.7081	9.99939	10.4196	10.1021	10.4128	11.5182	10.9326	9.98003	10.9243	11.6583	10.9962	11.4909	11.381	11.9287	11.3899	10.3533	11.612	9.6843	11.8741	10.338	10.5781	9.39105	10.4261	11.2362	11.3837	10.6123	11.2669	11.3846	10.5098	11.2255	10.4344	10.7883	10.5184	11.3299	11.2195	10.6553	9.53326	10.4934	9.79293	11.2754	10.6571	11.5598	11.0129	10.1128
AKAP10	8.01236	8.8861	9.25664	7.88067	9.24113	9.44621	9.63762	8.69973	9.14672	9.64491	8.92677	8.61613	9.41929	9.11915	8.05505	9.30513	8.61629	9.54899	9.17151	8.64281	9.11417	11.0381	8.91273	9.0177	8.84115	9.30263	8.66216	9.0521	9.64692	9.20753	8.92122	9.28261	9.08943	9.38662	8.37879	9.26084	8.88121	9.06256	8.98346	8.94169	10.2269	9.13351	8.98559	9.57655	8.70496	9.7527	9.25119	9.73568	8.92532
AKAP11	12.3849	12.4172	12.7709	12.5192	11.657	12.3004	13.1566	12.6661	13.2471	12.6724	12.5074	12.3265	12.963	12.4261	11.9251	12.5382	12.3306	12.3194	12.2119	11.9247	12.1937	12.6222	12.3747	12.1015	12.4592	12.1434	13.1119	12.8379	12.5314	12.4609	12.3277	13.0137	12.4668	13.3245	12.2616	12.6869	13.2327	12.6838	12.608	12.863	12.8817	13.2685	13.0699	12.4283	12.8097	12.7263	13.1724	12.4972	12.4326
AKAP12	12.3747	11.4082	11.4836	11.321	9.72329	10.626	12.0767	11.5102	11.5163	12.4993	10.2496	12.4097	12.5767	10.4393	14.3053	12.5646	11.1612	10.5854	9.58728	10.9413	11.4431	10.6383	12.0108	10.6348	12.0642	9.98875	12.7863	11.2176	11.8733	11.6501	13.7961	11.7089	10.4902	11.3571	10.5328	11.1945	10.9306	12.9149	11.9212	11.5272	11.2908	14.1766	10.4871	11.2762	11.2612	11.4509	10.0674	10.1374	11.7892
AKAP13	13.1255	13.5044	14.6452	13.0194	14.2256	13.3112	14.7043	13.4062	13.4576	13.7623	13.2982	14.2224	13.9681	13.4249	13.1833	14.0829	13.9729	13.2044	13.0832	13.2629	13.1914	13.3391	13.232	13.6531	13.4507	13.2796	12.9988	14.1092	13.858	13.7339	14.7792	14.5255	13.1703	14.1973	14.1611	13.5781	13.2979	14.4469	13.4646	14.8631	14.1336	12.6521	13.1237	12.9918	13.2408	13.4394	13.3401	13.7556	14.0185
AKAP14	4.69567	4.88919	NA	2.74753	NA	4.48311	NA	4.23493	NA	6.06708	NA	NA	NA	NA	NA	7.38891	NA	NA	NA	NA	NA	NA	NA	NA	NA	NA	NA	3.32018	NA	NA	4.19556	NA	NA	NA	NA	NA	NA	-0.279871	6.39181	3.26758	NA	2.00365	NA	NA	NA	4.44142	NA	NA	NA
AKAP17A	8.77835	9.74829	10.69	9.5576	10.27	9.65152	9.74093	8.84318	10.3471	9.83599	9.75884	9.37113	9.5993	9.89457	8.55376	9.97338	10.1504	9.81949	8.86827	8.91295	8.77927	10.0076	10.8711	9.94809	9.68258	8.93023	9.02038	8.97102	9.7244	9.64437	9.50328	9.38882	10.1858	8.93581	9.93495	8.83207	10.224	10.09	10.0428	11.0695	9.37892	10.4822	9.08396	9.95832	8.52369	10.7699	9.48862	9.44188	9.86213
AKAP2	6.17067	NA	5.40214	4.94372	3.4366	6.0574	4.47084	4.45522	2.29676	6.32793	5.8118	5.59833	7.06776	NA	NA	4.4635	5.49825	NA	1.72009	1.84146	5.67394	3.17974	5.68976	4.13752	3.56712	5.73677	6.50484	6.6598	NA	4.72648	6.67229	NA	3.06725	3.86401	5.32458	4.90405	NA	6.07879	4.35286	3.95409	NA	5.36846	4.63815	0.147447	1.55212	4.23257	5.08773	5.06549	1.55513
AKAP3	5.1628	5.0493	4.98688	5.49887	5.4266	NA	5.49148	NA	4.58364	1.13489	6.68776	5.57524	5.9343	3.34109	6.54128	5.97587	3.5657	6.16966	6.60702	4.16997	5.68211	5.41367	4.56692	4.09762	7.35516	6.19229	5.01522	5.04709	NA	5.29217	NA	3.71295	6.445	4.85016	4.50336	2.32263	NA	NA	4.23132	NA	3.64005	7.17212	6.35753	7.68333	3.0809	3.35781	NA	5.09904	5.19865
AKAP5	6.19463	7.27044	6.33709	6.35942	7.18772	6.01413	7.5108	7.73477	6.40165	6.46469	3.16986	8.00374	8.42903	6.25521	6.13863	7.10839	6.03845	7.06618	5.98554	6.61383	5.28391	6.15622	6.314	6.88435	5.9006	6.00039	6.91348	7.49461	NA	6.38833	6.2596	6.63579	5.92939	6.87234	6.91849	7.16368	7.12814	6.4657	6.8617	6.70186	7.3295	6.01663	8.00628	6.82638	6.87879	6.62891	6.89694	6.68114	5.57457
AKAP6	7.46902	8.53764	7.46182	8.13044	6.49302	8.95956	8.7543	8.77171	6.3404	9.53188	7.89443	8.6239	8.36575	7.93286	9.57454	8.53532	7.37033	6.98757	6.88729	9.69743	7.70791	8.09419	8.42505	8.07705	8.6849	9.2276	4.50147	10.8231	7.67593	7.96816	8.14889	9.10968	7.9478	8.22874	7.19615	7.00803	6.61861	8.05896	8.83056	8.38627	7.08903	8.49054	7.75788	7.85806	8.05734	8.03968	8.21999	7.32117	8.02986
AKAP7	6.8187	7.80295	7.3385	6.61387	7.3169	7.21497	7.40649	7.35747	7.39267	7.15713	6.95261	7.06021	7.22583	8.10154	7.56594	8.12294	7.75408	7.56676	7.28041	7.20327	8.57583	7.41476	6.13882	8.56535	8.13214	4.63616	5.28962	7.77169	7.29176	8.33931	5.75131	8.08054	8.10585	6.96122	8.02351	6.70887	8.48919	8.03468	6.88858	7.66281	7.67035	7.62129	9.08624	7.7247	5.44675	7.11184	7.32618	7.14729	6.24885
AKAP8	10.5084	10.7726	10.7975	10.7198	10.6689	10.7635	10.3991	10.9418	10.0379	10.4054	10.2886	10.4904	10.4274	10.4813	10.3698	10.759	10.8383	11.2193	10.9773	10.4731	9.56935	10.5921	10.386	9.92058	10.4984	10.0997	10.0805	9.79347	9.58072	10.564	10.5628	10.613	11.2962	10.8725	10.5767	10.7682	10.7409	10.146	10.4461	10.3863	10.3262	10.3898	10.857	10.3412	10.5754	10.2127	11.2441	10.1758	10.586
AKAP8L	11.46	11.1533	11.7484	11.0495	11.7711	12.0066	10.8484	11.226	11.1885	11.0786	11.6833	11.267	10.619	11.2684	11.4138	11.2473	11.9953	11.8728	11.3668	11.627	10.6087	11.066	10.8565	10.616	11.4199	11.1788	10.4643	11.0916	10.6659	11.0937	11.3406	11.4614	11.6265	11.5083	11.4201	11.1625	11.7442	11.057	11.7244	11.5178	11.1746	11.7984	12.066	11.7105	10.8775	11.0858	12.0772	11.826	11.3096
AKAP9	12.9331	13.5142	13.763	13.2348	13.2608	13.8137	13.2249	14.4776	12.7297	13.344	13.6942	13.6091	13.2243	13.1927	13.5053	13.3322	13.1827	13.4308	13.3851	14.697	13.2361	13.1043	13.6272	14.0387	13.3048	12.973	12.5069	13.3709	13.822	13.2636	13.6046	12.9328	13.6107	14.0047	14.2152	12.8132	13.3801	13.4313	13.2938	13.5343	13.4405	13.8068	13.1907	13.6858	13.0165	13.072	13.4408	12.8503	12.8956
AKD1	8.48663	9.43977	8.88242	6.43892	7.37469	8.61726	8.73332	8.8582	8.84393	9.43209	8.25789	8.21935	8.55676	7.86134	7.92633	8.6464	7.88891	7.92918	7.1305	6.05752	7.08638	8.55966	8.10791	8.16919	7.89667	7.33624	7.46213	8.47643	7.40929	6.85645	8.12263	7.49979	8.56259	8.50877	8.75591	7.65562	7.05859	8.36316	7.74004	9.12524	8.28129	9.94446	8.11828	7.92493	7.61213	6.90764	6.8733	7.07169	8.23461
AKIP1	7.7198	8.60124	7.6492	7.83629	8.71674	8.43891	8.13319	7.69357	7.60242	7.98372	7.29284	7.23376	7.84831	7.37099	8.28037	7.991	7.72484	8.58134	8.5386	7.98521	6.92119	8.17802	7.68243	7.23435	8.64197	8.8991	8.09876	7.5784	6.7922	8.92026	8.7994	7.6996	8.15946	7.79061	8.07968	7.67	8.95614	8.1435	7.11493	7.21618	7.31555	7.10588	7.33443	6.65398	7.97536	7.6769	8.18778	7.59553	7.0915
AKIRIN1	10.5536	10.0252	10.1695	9.96493	9.78215	10.8045	10.071	10.3046	11.3043	10.0914	9.87704	10.186	9.96995	10.4676	10.7719	10.1848	10.6724	10.6575	9.66416	10.4923	10.5415	10.1662	10.9963	10.7515	10.3393	10.3382	10.3121	10.2988	10.0961	10.1655	10.6352	9.95267	9.61068	9.68029	11.0183	10.713	11.1235	10.2455	9.70101	10.6752	10.31	9.88947	10.8669	10.952	10.5611	10.592	10.1457	10.2275	9.56342
AKIRIN2	9.93695	9.50647	8.70811	10.2908	9.41881	9.49999	9.65125	9.48149	10.6887	9.43708	8.60469	9.37676	9.87991	10.0021	9.5345	9.61695	9.70995	9.90517	9.28485	9.67998	9.73263	9.76127	9.856	10.235	9.51499	9.90397	10.0319	10.0033	11.2792	10.1238	10.5865	9.84891	9.34758	9.25801	9.32285	10.3864	10.2069	9.0991	9.62253	8.97726	10.2007	10.1382	9.98316	9.28859	9.54812	10.734	8.50459	10.2357	10.3458
AKNA	11.2655	11.5033	13.3105	11.0702	11.6254	11.4453	13.6427	11.5058	11.4464	13.0202	9.95129	12.4497	12.7124	12.9977	10.5992	11.9367	11.5481	12.1454	12.1169	10.9536	11.3326	10.9705	11.086	12.354	11.7159	10.6752	10.5169	12.6988	11.6111	12.0262	11.9982	11.8552	10.4018	10.9302	12.049	11.4577	10.7116	11.9798	11.3217	13.1197	11.55	12.3382	12.0547	11.209	10.3628	11.3906	10.8871	10.5539	10.5367
AKNAD1	NA	NA	2.61042	NA	NA	5.05961	3.49396	NA	2.79812	NA	NA	NA	NA	NA	NA	3.26117	NA	4.50949	4.01011	NA	NA	NA	4.47852	1.1897	1.50372	NA	4.83714	4.02667	NA	4.20214	NA	NA	-0.618525	1.67195	NA	4.33896	5.519	NA	NA	NA	4.05863	4.12201	1.13766	1.7177	NA	NA	3.35767	0.0505072	NA
AKR1A1	10.92	10.8341	11.5312	10.9456	11.1453	11.543	11.8816	11.8432	11.5092	11.8419	11.2736	11.2176	11.8446	11.6971	11.4218	12.1135	11.6202	11.9329	11.2639	12.3381	12.1009	10.7628	10.5808	11.4219	11.6018	11.5625	11.5774	11.6472	10.2418	11.8086	11.9158	11.4028	10.444	11.3018	9.72801	11.8275	11.5004	11.2693	12.1063	11.0875	11.4306	11.1685	12.2444	11.5648	10.9668	10.9725	11.0014	11.3091	11.8987
AKR1B1	9.53821	10.3917	8.59575	9.5365	10.9416	8.69219	10.7556	10.3845	10.9479	10.5947	8.91588	10.3378	10.7218	9.89259	10.8026	10.2443	9.89871	10.4406	9.84482	9.93144	10.0328	10.1103	8.78468	9.30543	9.15899	11.4122	9.64438	10.4161	11.1138	10.4175	10.0406	10.2983	9.69014	11.3728	8.89291	10.5699	5.64138	9.97608	11.8546	9.48254	10.6135	10.1922	9.43318	9.09447	8.99451	9.97397	8.98334	10.8304	10.5775
AKR1B10	11.8708	15.6033	5.4579	15.6021	16.1539	11.6419	3.13934	8.12477	13.705	11.6667	7.69438	5.98878	7.05678	8.92857	15.2802	9.82293	11.9313	7.17502	15.5064	12.0094	10.7459	15.6886	3.46476	9.44054	9.04605	15.3954	7.5818	8.43108	15.1601	14.6838	12.6318	14.5908	10.04	16.3412	9.9538	13.6568	7.48201	9.6513	15.4463	8.62327	15.3125	6.4158	7.7796	8.92459	11.7314	15.2917	4.53053	15.8984	15.3186
AKR1B15	9.51641	9.11943	3.31117	8.45618	9.6942	9.06517	5.72142	9.68562	10.4447	4.18506	5.70653	NA	2.86777	NA	8.81623	7.08021	6.43494	NA	2.34189	6.47133	7.5407	8.34721	5.16189	5.88279	4.89218	8.58775	4.26789	8.06614	9.85739	4.0857	8.10404	7.63925	6.69636	9.9598	2.35497	7.08633	5.202	-0.288111	9.47688	5.15628	11.0622	6.48449	7.21124	8.55996	6.28524	8.6672	-0.546591	6.52782	9.57333
AKR1C1	9.87942	13.4581	5.67352	14.1237	14.522	10.5507	8.67843	9.75043	13.7832	8.77019	3.1998	9.39501	7.58296	10.2257	14.3331	8.58736	9.75944	10.9069	14.865	6.94115	11.1446	14.4484	5.63826	8.94661	8.94114	15.0638	5.28638	8.00925	14.7814	14.8982	8.82858	14.5827	10.6726	14.232	9.95535	13.9504	7.21814	10.6787	14.1822	8.79044	14.0363	5.65203	7.86294	10.2156	8.80967	14.0629	9.77485	14.4121	15.1398
AKR1C2	11.4976	14.2797	5.7725	13.6505	14.9966	10.6196	7.99031	11.9844	15.6666	10.8209	6.22682	7.87965	7.16782	11.0703	12.7988	8.41406	11.9122	11.9212	14.7265	7.95666	10.4888	14.1526	7.10434	9.80287	9.1861	15.0937	5.60808	6.90921	15.6452	13.5919	11.1861	14.2646	12.4706	14.6122	9.55924	13.278	8.19349	11.6455	14.6553	9.88561	14.4615	5.89629	6.57151	9.94026	11.9844	13.312	11.67	14.2338	13.8654
AKR1C3	10.1997	9.81004	6.14046	12.8779	11.4997	7.60784	6.3187	8.67872	13.2661	9.22423	3.70454	8.55262	8.309	8.16792	12.9064	7.87758	8.28379	7.70111	12.3017	7.04471	10.0596	12.219	4.26155	7.16421	8.33338	13.0448	7.45054	6.87808	11.6598	11.9255	9.4551	13.2184	10.906	13.4831	9.39798	9.9493	3.06981	9.77078	13.3304	8.4725	13.4302	8.39339	5.13794	3.23178	10.1032	11.8294	9.81836	11.4705	13.1556
AKR1C4	NA	5.1074	NA	1.84041	NA	NA	0.141805	NA	2.91747	NA	NA	NA	0.59428	NA	4.1236	3.55045	NA	NA	NA	NA	NA	NA	NA	NA	NA	NA	NA	NA	NA	NA	NA	NA	NA	0.252788	1.45613	NA	NA	NA	NA	NA	1.37386	-0.523796	NA	NA	NA	-0.0843542	NA	NA	-0.0335678
AKR1CL1	NA	4.47389	NA	NA	NA	NA	NA	NA	4.17849	NA	NA	3.18136	NA	1.16125	NA	NA	NA	NA	3.81014	4.0583	NA	4.88284	NA	3.80182	NA	NA	NA	NA	NA	3.95546	NA	NA	NA	NA	NA	NA	3.23087	NA	5.29787	NA	NA	NA	NA	NA	1.36748	NA	-0.175827	5.44126	NA
AKR1D1	NA	NA	NA	NA	-0.462873	NA	NA	NA	NA	NA	NA	NA	NA	NA	NA	3.24626	NA	NA	NA	NA	NA	NA	2.71172	NA	1.40845	NA	NA	NA	NA	NA	NA	1.82912	NA	NA	NA	0.720109	NA	3.88677	3.5494	4.40714	NA	2.30701	NA	NA	NA	NA	NA	NA	NA
AKR1E2	7.22254	6.31971	6.31652	4.98906	7.14516	8.35526	6.32112	5.45302	9.06329	6.13949	5.32306	NA	4.89792	7.09566	6.82912	6.03226	6.90593	5.31212	NA	6.85504	NA	5.07002	7.90871	5.02989	7.61346	8.36395	4.2676	7.19369	NA	7.53909	5.80768	5.87102	8.23771	5.87479	8.22498	5.85733	7.58402	7.73766	4.944	8.04679	6.27089	-0.59389	5.26992	3.85359	8.07691	5.79106	7.51512	6.71912	7.20477
AKR7A2	10.596	10.5826	9.96776	10.054	9.84398	11.9369	10.769	11.2123	11.3908	10.6155	10.3781	10.1631	10.7375	11.0139	11.1988	10.7117	10.9619	10.6756	9.87937	11.0682	11.1222	10.4066	10.8272	10.2037	10.5272	10.9477	10.7452	11.036	8.94645	10.6409	10.5653	10.4451	10.5756	10.3589	9.41724	10.7767	11.5862	10.5067	10.5562	9.67955	10.6861	10.6976	11.2939	9.27721	10.87	10.3071	10.8814	9.954	10.6075
AKR7A3	NA	NA	0.184219	NA	NA	5.62295	NA	5.33235	5.9617	NA	NA	NA	2.67294	6.97947	NA	4.16913	5.03101	5.37627	NA	7.23807	5.43484	NA	2.90885	NA	3.08571	NA	4.6099	NA	4.35724	2.30937	NA	NA	-0.413464	1.40312	NA	NA	6.4255	4.54619	NA	4.33488	-0.683512	4.45954	4.74927	NA	5.63805	4.19026	6.12196	NA	NA
AKR7L	NA	2.81205	4.13243	1.7057	0.754155	4.02291	NA	4.70849	3.75672	4.31812	5.23276	0.704727	NA	NA	5.54264	NA	3.44286	3.14775	2.26957	3.83425	NA	4.0061	3.90495	4.67357	NA	NA	NA	1.70063	NA	3.27883	NA	NA	1.77147	4.81185	1.55234	2.82663	NA	2.71564	1.2861	4.0899	NA	3.81744	NA	NA	NA	-0.36691	3.65204	1.20365	NA
AKT1	11.8865	11.5671	12.1084	12.1832	11.6802	12.3345	11.572	13.4272	11.5306	11.6915	11.4135	11.8711	11.1421	12.2742	11.2465	11.5075	12.1224	12.1352	12.3038	12.7572	11.5739	12.203	11.0072	11.7088	11.4569	12.3274	11.8431	11.7494	10.4736	12.1116	11.5933	11.963	13.3518	11.6395	12.5051	11.4682	11.8928	12.0231	11.8459	12.1326	12.0135	10.9443	12.3113	11.8394	12.2096	12.0219	11.2589	11.9469	11.4822
AKT1S1	11.86	11.3465	10.769	11.6803	11.9726	11.0223	11.0413	11.7248	10.6801	11.5378	11.029	11.1313	10.9933	11.5142	11.8762	11.2165	11.1602	11.0307	11.5077	11.017	11.1214	11.6274	11.6413	11.5445	11.3529	11.5106	11.7434	11.0199	8.91217	10.9736	11.6137	11.805	11.1797	11.7848	10.8664	11.9952	11.7422	11.7195	11.222	11.2484	11.1508	10.6434	11.7511	12.1544	11.4582	11.3641	11.1567	11.7671	11.6651
AKT2	10.8831	10.3228	10.6612	11.2186	11.043	13.7249	10.4907	10.6042	12.2155	10.9381	11.3388	10.7977	10.5269	10.9585	11.0619	10.8031	11.1738	11.1403	10.7085	11.0245	10.5215	11.0412	11.1806	10.4324	10.5124	10.8015	10.3828	11.1452	9.49182	10.469	10.5082	11.0005	9.93356	10.9399	11.6832	11.1438	10.9863	10.8408	10.7316	10.9387	9.91191	10.7265	10.56	11.8643	10.5542	10.77	10.5136	10.8511	10.4385
AKT3	10.9882	10.1657	11.1356	12.1441	9.83939	9.40511	11.203	10.5224	10.0254	11.0694	9.86273	11.6326	11.221	10.3628	10.9848	10.0255	10.0157	9.79433	11.3305	9.70446	10.5208	10.726	10.4538	10.2247	11.1376	10.4091	12.0905	10.8162	11.2498	11.7708	10.6293	10.7922	10.0143	10.5787	11.4992	10.6613	9.91398	11.2119	10.2898	10.5227	10.9042	11.5026	10.4579	12.2193	9.05628	12.0038	8.66489	11.2245	11.9789
AKTIP	8.47813	8.49965	7.64211	7.59857	8.17373	7.62663	8.51943	8.3085	8.7322	7.75501	9.35739	8.80972	8.65225	8.10728	8.65431	8.29437	8.70417	8.09604	8.18126	9.02539	8.46354	8.14122	9.43192	8.36126	8.1023	8.65922	8.4142	8.56145	8.46444	7.90425	8.4046	8.23943	9.76437	8.68219	8.12308	7.82959	8.4543	8.53269	8.49711	8.64276	8.80227	8.67107	8.66817	8.22669	8.1973	7.97943	8.42806	7.82878	6.81853
ALAD	9.60308	10.0353	9.79321	10.2334	10.947	10.3904	10.7175	9.77238	9.46541	10.8281	11.8134	10.3462	10.7446	9.82781	9.85814	10.1784	10.0974	9.24252	10.6493	9.62586	10.0936	10.694	10.2498	9.62791	10.1707	10.4332	9.75178	10.8016	11.0786	10.385	10.1045	10.3222	10.3384	10.6871	10.6319	10.1472	9.82651	10.336	9.75378	10.1161	10.3407	9.72961	9.66852	10.0004	9.91792	9.45161	10.7247	10.3372	9.34983
ALAS1	11.4612	11.4202	11.4496	11.162	11.829	10.8674	11.4801	11.847	11.3207	11.3275	11.0531	11.0582	11.6568	10.929	11.0543	11.4942	11.5694	11.9142	11.4487	12.5419	11.0502	11.4655	11.54	10.9593	10.9978	11.4654	11.0526	11.8545	10.5152	11.4321	11.6195	11.7862	11.1816	11.1617	9.96379	11.0519	11.397	10.5839	11.8422	11.0795	11.177	10.557	11.575	10.7246	10.9834	10.9814	11.0148	11.7427	11.1453
ALAS2	NA	3.03661	6.08479	NA	NA	NA	NA	NA	2.85918	NA	NA	2.35887	3.16048	NA	NA	5.99496	4.3795	4.86403	NA	4.25464	NA	NA	NA	NA	3.19649	3.68912	NA	NA	1.3887	NA	NA	NA	NA	-0.111177	NA	4.23074	NA	-0.346689	5.29569	NA	NA	NA	NA	NA	NA	NA	NA	4.48517	NA
ALB	NA	NA	NA	NA	NA	NA	NA	NA	NA	NA	NA	NA	NA	NA	4.82323	NA	NA	NA	NA	5.01137	4.36852	NA	NA	3.84421	3.00357	NA	NA	NA	1.10921	NA	NA	NA	NA	NA	NA	NA	5.6522	NA	NA	NA	NA	4.50018	NA	NA	NA	NA	NA	NA	NA
ALCAM	11.241	13.5085	11.8977	14.1222	14.3225	14.2966	12.3827	13.7089	11.9528	13.0219	14.954	13.2827	12.686	12.5104	14.4279	12.8241	12.1904	11.0412	13.597	12.5056	11.1709	14.8699	10.4349	12.3606	14.7416	12.8615	14.0858	12.6657	12.4373	12.1532	13.5732	13.1069	15.164	13.8092	11.0894	15.0473	13.6706	12.6975	12.539	12.5959	13.8566	12.6837	12.0083	12.7633	14.0995	10.8421	15.211	14.8172	12.56
ALDH16A1	9.5056	9.20422	8.84264	8.95234	9.27471	8.62105	8.95164	9.20483	7.86164	8.25554	8.59054	9.32305	8.3962	9.0964	7.14965	9.22627	9.24265	8.48507	8.92588	8.36392	8.4708	9.07731	8.80704	8.47042	8.44782	8.52047	8.52828	6.95488	6.59787	9.28973	8.99428	9.46869	8.84931	8.97278	8.22271	8.47487	9.37229	8.96183	8.1041	9.04722	8.32497	9.16461	8.94232	8.67814	8.54698	8.14408	7.15906	9.00029	9.31082
ALDH18A1	9.91032	10.4909	10.2843	9.8914	10.0281	9.36197	9.87699	10.6116	10.1342	10.4073	9.85132	9.94444	9.89489	9.86198	10.8631	9.98724	10.7538	10.1427	10.5976	11.2794	10.8756	9.67515	10.5534	9.85594	9.68571	10.1173	10.607	10.5538	10.4406	10.5454	10.0684	10.232	10.2273	10.3202	9.27345	10.0981	11.1143	10.2566	10.3163	10.3451	9.96203	8.97809	10.2141	10.5738	10.3221	10.5222	10.9303	10.7981	10.3039
ALDH1A1	8.04172	12.1002	11.0741	13.529	13.7038	13.0238	11.4692	11.6375	12.917	11.7691	10.1622	11.4734	12.1428	12.3192	12.6229	12.497	11.9912	11.7643	12.1974	13.4364	11.2864	13.1783	8.91554	12.4922	10.6459	11.1955	8.54991	11.1248	12.8483	13.1593	11.3585	13.4808	13.4344	13.6824	9.66596	13.7524	12.2788	11.7833	11.1179	10.5893	12.5047	6.48073	10.0178	8.49564	8.89243	9.17033	12.0304	13.6533	12.7814
ALDH1A2	4.03369	4.50396	6.49315	4.83974	6.50886	4.42974	8.2861	7.34163	6.21159	5.64913	4.99862	7.4933	6.96924	3.82622	6.41139	6.88508	9.46761	6.60716	4.1394	7.45954	NA	6.90886	4.38771	6.10283	4.98388	5.56655	2.62491	6.68965	6.80681	7.63567	7.58978	8.15016	NA	6.94978	NA	8.40432	5.97316	5.05007	6.79154	6.93772	6.51821	6.39137	8.27125	NA	3.41189	3.70545	4.12663	4.60715	6.39679
ALDH1A3	10.4707	10.0171	10.3263	8.68124	8.2514	8.88219	10.8944	11.8643	10.1566	10.8485	9.97978	11.6773	11.1901	9.79662	9.68535	9.90313	10.4209	10.5115	8.12816	8.71851	9.68058	8.11728	11.9246	9.7546	10.3098	10.2629	11.5702	10.2679	10.4875	9.45825	11.8315	9.93103	9.14828	10.3607	10.2108	9.80465	7.21562	13.0523	9.61746	10.4872	9.303	9.60288	9.46512	7.76797	11.5766	9.78166	9.39885	9.19603	8.61972
ALDH1B1	10.249	9.11266	8.61781	9.32094	9.30466	7.54134	9.44594	9.49367	9.45469	9.99926	7.56174	9.79155	10.1803	8.89087	9.49791	8.93493	8.61122	9.57061	10.4264	8.87288	8.58319	8.39172	9.02317	9.23254	9.35714	9.3521	10.0476	9.54932	7.8891	9.6802	9.1062	9.3036	8.31484	8.40282	9.119	9.27708	9.07728	9.65849	8.64171	9.25017	9.74759	8.56705	9.42768	8.79869	9.91908	9.67585	8.21071	10.4408	10.0502
ALDH1L1	0.238517	6.97735	5.87389	9.13166	NA	7.26508	4.66684	6.21692	9.26172	6.33458	3.84759	7.19383	NA	7.67333	6.56651	6.35677	9.02897	3.57811	5.17356	4.07992	6.97348	6.39182	4.85308	6.89114	NA	3.99582	4.51449	7.30722	5.52878	7.86961	6.06328	6.48892	8.05898	7.36738	9.86826	NA	2.39581	4.42277	7.62568	7.92858	8.172	9.1258	9.92124	4.41776	4.17653	4.32635	6.24563	4.88417	1.17094
ALDH1L2	10.69	10.2078	11.1516	10.1379	10.5918	10.1373	11.2103	11.0644	10.649	11.2625	9.69645	10.014	11.4097	9.71426	9.42251	10.6478	10.1702	10.9004	10.4666	12.7242	11.113	10.0229	10.1017	11.0327	10.4613	11.5558	11.7516	10.5732	10.6087	11.0461	9.87285	10.3034	11.3177	9.39461	10.5869	10.9819	11.9153	11.2668	11.1306	11.0225	10.7103	6.18508	10.3164	11.1951	9.20393	10.689	11.0234	10.6959	11.5432
ALDH2	11.2664	10.5001	11.8241	10.4222	11.0013	11.0423	11.8619	11.3625	11.7871	11.6077	11.8366	11.2661	11.8204	10.485	10.0607	11.0214	10.5693	11.3344	10.6852	10.4243	11.3841	11.3387	9.53449	11.0045	11.9057	9.51114	9.67827	11.2829	11.8494	11.007	11.4967	10.981	9.76957	11.6323	11.615	11.2832	11.294	11.3813	11.1857	11.5679	11.1556	12.3592	11.257	12.3977	9.35001	10.1229	10.0342	9.17743	11.5004
ALDH3A1	7.06806	15.0411	4.51542	14.2949	15.0087	9.60485	3.38436	9.57886	13.6257	8.10649	5.44515	7.71196	7.48918	9.96531	12.2084	9.5868	11.9239	10.8898	14.2622	8.55635	8.89403	14.2501	5.67478	7.45518	8.13011	15.3952	4.09167	6.03379	12.5107	12.4062	10.4881	14.3906	11.5188	15.1173	9.53786	12.5145	6.31073	8.44818	15.1469	9.27851	15.7529	4.55582	6.61274	8.71282	10.1402	11.4383	6.83417	14.5489	13.8706
ALDH3A2	9.69154	11.976	9.94044	11.2581	12.4347	10.8252	9.45594	10.1648	11.0063	10.0697	12.1326	10.3108	10.2305	10.5781	10.6129	10.6658	11.0193	10.8928	12.0743	11.0941	11.0252	11.6069	9.43396	10.2501	8.89487	12.0059	8.84335	10.0992	11.4888	11.396	10.6061	11.8249	10.6659	12.0079	10.3077	11.4143	9.83018	10.1739	11.269	10.8422	11.9909	10.8542	9.36951	10.9821	9.96434	11.9858	9.38574	12.7349	12.7183
ALDH3B1	7.42104	8.31513	8.64159	7.91048	7.73342	8.56859	8.98275	9.49113	7.34916	10.1728	7.60802	9.39717	9.59056	7.63082	7.67437	10.242	8.49052	7.37355	7.09969	7.51934	8.09277	7.94787	9.81002	8.81486	8.34182	6.67774	6.99463	10.222	5.14442	9.19158	9.32883	8.65617	6.74361	8.44212	6.30266	8.09771	6.93113	8.45406	8.81658	9.00225	8.02343	6.97455	8.38574	7.48024	7.97891	7.66442	6.48213	7.55397	7.40523
ALDH3B2	12.2588	12.3276	8.42547	11.268	11.2233	12.0267	9.09847	10.1296	12.2139	10.5348	13.2918	9.56559	7.19587	10.9319	8.89715	10.9923	11.7246	9.43251	9.56865	12.0176	11.8495	10.9121	11.8546	10.8359	9.14727	10.6571	8.40501	9.67389	9.81191	8.77265	8.82978	12.4495	11.9168	10.5772	13.2132	10.6479	9.92918	12.1833	9.88893	8.78455	9.57049	3.96196	9.71202	8.47877	9.80587	8.35012	11.0382	12.3242	10.9618
ALDH4A1	9.58763	9.84629	8.62871	10.0235	10.0686	9.42716	8.73912	9.60402	9.43386	9.51503	8.58237	10.141	8.91213	9.60257	10.4441	9.16093	9.99858	9.3907	9.87508	8.90474	10.3053	8.88565	9.38488	8.75928	8.49327	11.5214	8.90658	8.31711	7.23579	9.63162	10.0164	10.3419	9.77896	10.5415	9.32813	10.4794	9.98793	10.201	9.94092	8.94453	8.9893	8.89253	9.06629	7.66881	9.88539	10.1673	8.95693	9.36302	10.1808
ALDH5A1	9.04977	10.168	9.07008	8.73527	9.4309	9.8152	9.52019	10.2842	9.53712	8.73861	9.41696	9.19597	9.21782	9.9418	8.70343	9.48932	9.39461	9.51946	10.4554	10.0752	10.0155	9.36905	10.2333	9.50651	8.24984	8.82981	6.81982	9.33379	8.47219	9.69785	8.59918	10.5268	9.77736	9.23047	8.66377	9.70791	7.89666	8.75898	9.17864	9.31861	9.833	10.2499	9.4767	8.78726	8.62771	10.0663	11.02	10.0172	9.88258
ALDH6A1	9.60318	9.77544	9.65801	10.3843	9.55512	10.6415	9.91614	10.1496	9.39769	9.42854	10.3344	10.5209	9.95677	10.5	9.64639	10.0574	10.7957	10.1913	9.04489	10.4881	9.4151	9.55766	9.61982	10.3326	8.76064	8.63022	9.21576	9.28327	9.40265	9.96293	9.6555	9.84246	10.7992	9.80446	9.69254	9.60246	9.47584	9.41495	10.2454	9.07755	10.3804	9.91838	10.4119	8.45378	9.76958	9.23817	11.1574	10.5025	8.90478
ALDH7A1	10.9285	8.80549	10.2475	10.8697	10.4868	7.34989	9.76388	8.6306	10.6681	10.2657	11.4402	10.9812	10.3075	8.13586	9.89701	9.61279	9.0381	7.98326	7.29244	11.102	11.1158	8.39974	10.4653	8.63319	9.31753	8.63402	11.0227	10.4344	9.47724	8.52976	10.2129	9.75785	11.0881	10.4569	11.3932	9.41937	8.88293	10.3529	8.93709	10.4601	9.08567	11.7561	8.10178	10.9512	7.76919	9.74268	10.9587	6.50409	7.82742
ALDH8A1	4.42692	3.43432	5.61079	NA	NA	5.67485	NA	NA	2.62085	NA	5.20324	4.3226	NA	3.49839	NA	NA	NA	NA	NA	NA	5.43807	3.30192	4.11409	5.70772	4.06394	3.61642	2.70899	4.10458	NA	3.59474	NA	NA	6.36977	5.84674	NA	3.20991	1.02341	NA	NA	NA	3.76345	5.14596	5.12281	5.59203	3.09432	2.82222	9.7702	4.79531	0.728545
ALDH9A1	10.3282	9.51023	10.2031	9.76015	9.24629	9.21222	9.86808	9.49085	10.0377	10.0108	9.50292	9.77818	10.0228	10.0541	9.64704	10.696	9.98581	9.61761	8.45864	10.0451	10.78	10.8128	8.86559	10.4792	9.27153	9.26956	9.50951	9.64905	10.5179	9.91268	9.9255	9.82457	10.0272	9.5466	9.52209	10.1193	10.4357	9.39507	9.89092	9.27397	10.0762	9.55383	9.09523	8.88399	9.84567	10.153	9.20413	9.80841	9.79878
ALDOA	16.8831	15.9543	14.2152	16.1411	15.9406	14.5336	14.9873	16.0839	16.6938	15.2489	14.9558	15.2989	14.7714	15.7823	15.6461	14.8682	16.4192	15.9343	16.0193	15.2245	15.8082	15.7252	16.8843	15.3808	15.2556	15.8813	15.8592	15.7176	13.8513	15.6405	15.0369	15.9638	15.9123	15.8687	15.7504	15.3861	14.3181	15.4611	16.223	15.6944	15.9385	13.5116	14.8313	15.2442	16.123	15.1385	15.2068	15.8881	15.5307
ALDOB	NA	4.08338	NA	NA	NA	NA	4.39451	NA	NA	NA	NA	NA	2.92154	NA	NA	4.08474	NA	NA	NA	NA	NA	NA	NA	NA	NA	NA	NA	NA	NA	NA	NA	4.18679	NA	NA	NA	NA	NA	NA	1.6456	NA	4.69235	NA	NA	NA	NA	1.0931	NA	NA	NA
ALDOC	8.96046	10.8905	9.00292	9.48032	10.9129	7.96126	8.47713	9.729	9.87813	8.49072	9.95942	8.15159	8.90851	9.87582	10.3775	8.50022	10.2273	10.1802	9.89729	10.9915	11.3653	9.82011	9.98221	9.05186	9.55324	10.5066	10.1197	9.7386	8.87377	10.4421	8.65898	11.3297	10.5724	10.3093	9.91636	10.2556	10.9009	8.93445	12.0661	9.44257	10.1528	7.26713	9.34628	10.1327	11.3047	10.0248	11.4715	10.194	10.3936
ALG1	8.81198	8.16269	8.57488	8.16259	8.30355	8.18478	8.01688	8.09156	7.53105	8.84243	8.18643	7.85182	8.61412	8.95284	9.07201	8.29957	8.6646	7.25361	8.46492	8.01088	7.69575	8.47594	8.5394	7.47611	7.91775	8.55028	8.80646	8.10658	6.79755	8.58128	8.06388	8.47564	8.63064	7.22187	7.24843	8.22449	7.20124	8.03057	8.2663	8.66832	7.97765	8.02878	8.47887	6.7506	9.07123	8.07027	7.44224	7.80108	7.44274
ALG10	7.12832	7.80561	6.26381	7.37563	7.69818	7.29193	7.87129	8.37843	6.76787	6.31894	7.2651	8.11136	6.35095	7.6671	7.97497	6.14329	8.43883	7.91618	6.82794	8.00601	8.45686	8.08027	8.20605	8.27693	7.62334	7.68892	7.50507	7.48874	6.96009	7.82278	6.8136	8.35699	8.35902	7.30757	8.00365	8.47271	6.18926	6.70039	7.97746	6.46544	8.07232	7.73518	7.2282	6.35241	9.71238	8.64177	7.91333	8.78729	7.09623
ALG10B	8.21822	8.79372	8.05929	9.99235	9.16898	10.0234	8.59333	8.9833	9.41398	8.33269	10.2797	9.48341	8.68626	8.82077	10.0055	8.81108	9.43177	9.03569	7.8617	7.52013	8.79218	9.99399	9.38279	9.59812	9.55687	9.20214	9.96522	9.1998	9.28645	9.50416	8.76778	8.80177	10.0152	9.16112	9.12748	9.82788	8.94777	9.31235	9.441	8.6904	9.80456	10.3061	7.79523	9.62762	10.0447	9.17445	9.11513	9.9356	9.33291
ALG11	9.32375	8.66802	8.90993	9.32546	7.82115	9.80947	9.86883	9.54791	9.43051	9.19402	9.42123	9.32152	9.73407	8.83964	8.87829	9.77803	9.27962	9.10919	8.51151	9.13653	9.17076	9.69349	9.31331	9.41661	9.27076	8.59388	9.88365	8.8346	8.98165	8.76379	9.39914	9.47308	9.07733	9.91214	8.4043	8.69174	9.82342	8.59103	9.11873	8.83903	9.26214	9.66509	9.5181	8.73996	8.7187	8.6745	9.97583	9.40764	9.4414
ALG12	9.82348	10.4486	10.2028	10.2612	10.7596	11.0512	10.5215	10.2175	9.32841	10.1172	9.96318	9.54104	10.5634	10.2938	10.0154	9.68285	10.3332	9.98277	10.9935	9.80076	10.3899	10.82	9.8378	10.2073	9.93088	11.1089	10.8843	10.1245	8.17261	10.9629	10.9793	10.5123	10.5292	10.0179	10.2476	10.6608	10.2611	10.8707	10.4975	10.6552	9.80113	10.3749	10.2046	10.2364	10.8483	10.2014	10.2359	10.4355	10.1017
ALG13	9.81712	9.33716	9.80566	9.60994	9.4763	9.78188	9.38761	9.30887	8.99963	9.37395	8.99647	9.12567	9.2099	8.67291	9.04725	9.56376	9.2458	9.19399	8.74034	8.76257	8.95656	9.08831	9.47763	9.89417	9.33672	8.89164	9.0244	9.44036	8.93667	9.4538	9.38881	9.2634	9.5275	9.43665	9.31998	8.2532	7.59004	9.41532	8.97374	9.6479	8.94772	8.69308	8.50602	8.62782	9.92895	8.53079	7.77086	8.68041	8.88885
ALG14	6.64459	6.65299	3.28745	7.24826	1.13353	6.73124	7.15929	7.20163	6.8062	6.94996	4.5176	6.52707	7.6008	7.1435	6.70989	6.93976	7.21735	8.17057	7.49764	6.41485	6.44182	7.12493	6.92363	7.69752	7.28798	6.21715	7.98715	6.28928	7.20531	7.34915	7.23577	6.31232	4.82701	7.65602	6.78037	5.62902	7.81404	7.37743	6.93978	5.97603	6.63867	7.12452	7.47737	4.93167	8.04981	7.16539	7.97848	5.47234	7.03259
ALG1L	5.91001	7.03938	3.07071	7.84731	7.57416	7.426	1.62628	6.50212	7.1134	4.59823	4.79961	4.70735	NA	8.55979	4.34393	5.66897	8.35634	7.86697	6.74398	6.15064	5.57127	8.24049	5.74974	7.08687	7.53112	7.0082	7.50082	6.92068	4.62299	6.76702	6.74358	7.10674	6.14025	4.42655	8.56642	8.24684	7.39591	6.71818	3.36047	5.63979	6.76925	7.7345	7.18918	4.49287	6.13778	6.59761	6.53183	7.80634	7.73021
ALG1L2	3.92722	NA	3.82241	NA	4.98748	NA	NA	NA	NA	4.63028	NA	NA	4.50127	NA	NA	NA	2.15619	NA	NA	NA	3.46581	NA	NA	NA	NA	NA	1.60117	1.50079	NA	3.45238	NA	NA	NA	NA	NA	4.30126	NA	NA	NA	0.753106	NA	NA	3.91436	NA	NA	NA	NA	NA	NA
ALG2	8.40718	9.51446	8.88016	10.1007	9.50942	8.92774	9.486	9.141	8.44088	9.66359	9.15605	9.72886	9.41149	9.10139	9.59142	9.26752	9.13403	9.04792	8.98502	9.33375	8.93816	9.64299	9.80015	8.78776	8.98464	9.54277	9.59752	9.57491	7.57872	10.0472	9.19432	9.71211	8.96607	9.26913	8.59419	10.0992	9.23609	9.37908	9.03537	9.36472	9.80798	9.39775	9.08967	8.33221	9.32723	9.69714	9.41494	10.3751	9.59415
ALG3	12.916	13.3277	10.4672	12.8976	13.381	12.5328	12.0189	12.6825	13.7076	12.3121	11.2951	12.5278	11.5936	12.6344	12.5879	12.8532	12.7625	12.3104	14.138	13.9682	12.3543	13.7598	12.5689	12.3069	11.9688	12.051	13.158	12.0944	12.5424	13.4483	12.5838	13.29	13.6881	12.639	12.9105	13.0355	12.3778	11.9223	13.0012	11.0362	13.4469	10.3655	12.4217	12.3675	12.3956	13.0645	15.5028	13.8036	13.5561
ALG5	8.78308	8.75509	8.21296	8.74524	7.95736	8.75459	9.59085	9.36288	9.46247	9.36588	9.27072	9.5258	9.35186	8.80372	8.67274	9.45196	9.3991	8.9864	7.90473	9.65339	8.26946	9.21448	9.3523	9.08447	9.35928	7.73628	9.71812	9.05536	9.50474	8.60749	9.32195	9.49541	8.77232	9.87015	7.76942	8.61008	9.12636	8.33219	8.9974	8.54323	8.66847	8.88773	9.25405	8.29527	8.37121	9.73248	9.25763	8.56205	6.96541
ALG6	8.96664	8.78888	8.00217	7.55616	8.43134	8.04022	7.94605	8.83906	8.88356	7.98327	8.33559	8.13102	8.64441	8.88018	10.0724	9.14821	9.04525	8.53337	8.55841	9.46619	9.31308	8.05992	8.14548	9.21027	8.30818	9.21742	8.67012	8.51277	9.48909	8.44996	8.78119	8.49805	7.94303	8.08969	7.0987	9.09439	9.65787	7.88621	8.50441	8.34414	8.84081	9.1104	8.94079	7.62993	9.3742	8.75501	8.9532	8.35876	8.79782
ALG8	9.78586	9.84413	9.27459	9.54825	9.24332	9.62572	9.98645	10.2376	10.0138	9.33336	9.32385	9.75083	9.76652	9.53895	9.87198	9.85043	10.1163	11.4946	9.16439	10.798	10.3378	10.0412	10.3345	10.2583	8.63446	9.35318	10.0727	10.1531	10.4769	10.4789	9.24598	10.0382	10.3792	10.0173	8.72879	10.3276	9.11683	9.29633	10.4928	9.01661	10.3904	9.32707	9.20319	9.57457	10.3388	9.62279	10.1239	10.6234	9.24366
ALG9	9.22114	8.74738	8.603	8.84519	8.92282	8.70922	8.96722	9.51281	8.5523	8.81147	9.29255	9.38824	9.06509	9.29744	9.49119	8.87272	9.43287	7.68983	8.94355	9.92506	9.9579	9.26219	9.79292	8.69436	8.93158	8.11939	9.28526	9.49756	8.08699	9.48676	8.86161	9.10119	10.0944	8.74605	8.52373	9.20606	10.0284	8.93651	9.82267	8.85595	9.52834	8.94406	8.36214	8.27187	9.56546	9.2083	9.18315	9.35048	8.63359
ALK	NA	7.06687	5.80009	NA	-0.246534	9.3991	4.75687	2.67871	3.78928	3.97476	8.88177	3.88524	7.41649	3.56947	3.00295	6.42419	5.09331	5.97444	6.50505	4.8068	6.21079	5.84528	NA	5.4184	4.39907	2.7811	4.80719	4.64152	NA	5.56071	2.24428	5.39159	5.29978	5.25226	NA	7.15331	NA	4.51029	4.9161	5.10531	4.07267	NA	NA	-0.314916	NA	3.64739	2.11727	NA	4.37989
ALKBH1	6.58167	6.25675	6.21441	7.73865	7.0692	8.01459	6.58697	7.81887	7.07651	6.1456	7.01528	7.81702	7.31698	7.30104	6.45956	6.93125	7.82163	7.56275	6.71938	9.13102	6.47012	7.34615	7.35881	7.33769	7.2539	7.51576	8.33821	7.13333	8.07243	8.59397	7.21663	8.12158	7.92442	7.47013	7.46276	6.37999	7.99008	6.99409	7.85432	7.04941	6.96246	7.32904	7.57951	7.20868	7.46406	7.91655	8.51475	8.3075	7.62101
ALKBH2	8.7878	9.2489	9.31586	9.31428	9.2714	9.53607	8.10354	9.09252	7.92909	8.72454	8.31098	8.4698	8.32246	9.80809	9.24337	9.03039	9.3531	10.6736	8.31452	9.39494	8.53294	8.97428	8.72144	9.70566	8.57115	9.50453	9.44366	8.06479	7.86847	8.51349	8.93725	8.62442	9.413	9.02487	9.95848	9.04786	9.41634	8.08039	9.3594	8.22257	8.40331	8.35617	7.58069	9.64544	9.43993	8.80003	8.91704	8.92767	7.26564
ALKBH3	7.78448	8.27635	8.04954	8.46206	7.81271	7.44043	8.18018	7.61489	7.57645	8.71965	9.04129	7.88498	8.31249	7.83467	8.88474	8.30803	8.73172	8.24712	9.50125	6.75587	7.00631	8.95192	8.96112	8.25255	7.98268	8.5641	8.63483	8.47788	8.67862	8.99045	8.74686	8.28384	8.00534	7.97167	7.94352	9.21933	8.3773	7.95252	9.13645	7.65943	8.90079	7.5583	8.38056	7.27185	8.10284	8.75891	7.54704	8.84286	9.01423
ALKBH4	7.70023	7.74627	7.05818	8.87226	6.28129	8.42648	8.30666	9.15644	7.01032	8.38488	7.777	8.79044	8.04384	8.69914	7.94548	8.10349	8.67385	7.86206	7.90025	8.86546	8.78538	8.05482	8.58986	8.44077	8.53533	7.8377	7.79967	6.77366	8.47394	8.508	8.82458	7.22368	7.46161	8.37061	7.516	7.09252	7.81469	8.21471	8.53176	7.81501	7.97631	7.81484	8.39589	8.49681	8.51277	7.96633	8.57206	6.73159	7.19317
ALKBH5	10.7505	11.1378	10.4767	10.5585	11.6354	10.7036	10.8085	10.9422	10.9635	11.1742	10.2157	10.9069	10.5553	10.8949	10.6698	10.6337	11.1938	10.9861	11.6591	10.6912	11.8744	10.6991	10.6064	10.8982	10.8362	11.2369	10.3279	11.1647	10.4657	10.5422	10.9224	11.2874	10.567	11.5976	10.6107	10.7335	11.8851	10.9165	11.004	11.0662	11.2719	10.1953	10.4401	10.5435	10.4569	11.2216	10.4297	10.2199	11.0988
ALKBH6	6.86705	7.10754	7.31768	7.2206	7.41288	8.21902	4.94377	7.16975	7.43562	6.13058	7.93597	7.82027	7.2947	7.86681	7.43888	7.33445	7.82976	7.70751	8.18614	7.677	7.23859	7.36227	7.45854	7.1107	7.28706	6.61807	7.69602	7.47581	7.1563	8.12741	7.43034	7.98809	7.82813	7.57596	5.45591	6.64049	8.08521	7.41235	7.25397	7.82159	8.81324	5.51738	8.13647	7.98554	7.73271	7.18814	9.16762	7.99546	8.07985
ALKBH7	10.3153	10.0126	11.0429	9.13404	11.1225	10.345	9.71859	10.0056	8.96408	10.2225	10.2401	9.12833	9.57707	10.0556	9.33068	9.819	10.1378	10.5713	9.81792	10.2859	9.1415	9.90209	9.1683	9.03459	9.21372	9.03757	9.87593	9.38611	6.80482	9.9961	9.46758	9.4988	10.6922	9.31629	10.4511	10.1434	10.2126	9.75984	9.96514	10.5627	9.29211	9.27638	10.5587	10.3419	9.11221	8.61995	10.1622	9.49218	9.69764
ALKBH8	8.42597	6.42198	9.26201	8.01983	6.73995	8.05694	8.43527	8.46081	6.19175	8.56693	8.54068	8.67217	8.55226	8.27467	8.34209	8.42594	8.20585	7.06034	8.04349	9.34113	8.60773	8.62061	8.61433	8.22671	8.57237	8.0673	9.39456	7.99777	7.9208	8.81584	8.35052	7.95903	8.54564	8.48879	8.90374	8.04691	9.29123	7.2141	9.37789	8.69257	8.47621	8.90077	8.51567	8.39447	7.87194	8.23013	8.75646	9.23222	7.7685
ALLC	NA	NA	NA	NA	NA	NA	NA	0.257838	NA	NA	NA	NA	NA	NA	NA	NA	NA	NA	NA	NA	1.48866	NA	NA	NA	NA	NA	NA	NA	NA	NA	NA	NA	3.30918	NA	NA	NA	NA	NA	NA	NA	NA	NA	NA	NA	NA	NA	NA	NA	NA
ALMS1	12.3249	12.5887	12.4936	12.4835	12.5761	13.3865	12.5809	13.0645	13.8092	12.6216	12.7573	12.9149	12.196	12.8533	12.7712	12.9867	12.6693	13.3731	12.7448	13.0346	13.1801	13.081	12.5831	12.981	13.7832	13.1442	12.9098	12.9411	12.053	11.8884	12.558	12.6996	13.5099	12.6453	12.7855	12.6785	13.2564	12.7857	12.4534	12.6571	12.9521	13.583	13.2472	12.6258	13.2207	13.2918	13.3909	13.6459	13.3309
ALMS1P	4.52038	NA	NA	4.01319	NA	5.04797	3.26377	4.70498	2.3151	5.58085	6.1789	3.84976	NA	4.59663	NA	0.225967	5.85609	3.14981	3.98287	2.92332	4.58847	4.44552	2.12211	3.52546	2.64037	3.95379	3.58772	3.21066	NA	NA	3.15046	2.13063	NA	5.11381	NA	NA	6.56907	NA	NA	5.87934	NA	4.80859	3.75162	NA	NA	3.48012	4.89152	NA	NA
ALOX12	NA	9.05853	NA	7.5905	3.94439	5.11891	NA	6.81114	7.05952	NA	0.395308	6.76195	NA	NA	NA	7.10319	4.26378	6.77593	4.2244	8.38505	3.56518	6.41353	NA	5.15751	2.09624	9.95216	NA	NA	4.05376	6.90996	4.56948	9.36752	7.84942	4.09598	4.93171	7.06777	5.918	5.16563	6.76514	NA	3.04794	NA	7.37164	5.47422	5.96762	9.3559	8.4194	8.23298	7.68224
ALOX12B	7.84849	12.1505	2.46416	5.98989	6.21437	NA	NA	2.51857	6.35666	NA	NA	4.30655	NA	5.0729	1.8996	5.05839	3.97885	3.0305	4.30749	6.82685	4.073	6.18952	3.44828	5.7799	5.24932	9.79339	1.57253	2.47998	6.9989	6.26776	4.56973	9.70259	7.76732	6.73348	2.09355	8.33366	NA	4.31136	8.06964	NA	7.02058	NA	4.1737	NA	NA	4.7312	6.63594	9.45821	6.78052
ALOX12P2	5.11715	6.47909	6.15295	6.61757	7.79175	5.9566	NA	8.1277	7.23317	4.664	9.17277	5.10192	4.84796	6.1262	7.46937	3.16301	4.06889	6.44198	7.51801	8.47465	7.83036	3.4797	6.91058	6.1298	7.96731	8.22395	NA	3.71906	NA	4.19935	6.91147	8.08064	7.82174	8.63218	7.41306	6.58604	6.29886	7.34212	8.15412	6.75089	6.46296	7.82325	7.43223	5.45956	7.83736	8.52839	NA	8.6375	8.74711
ALOX15	4.02991	7.95447	8.17587	7.56673	7.76928	9.7204	6.76827	9.36228	6.55882	7.83174	6.70216	5.29156	NA	NA	3.81909	7.04032	7.87352	6.824	6.81797	10.5037	2.44567	6.95235	NA	9.41106	1.70938	6.57226	1.80937	4.65718	11.9277	8.99907	6.29655	9.00425	9.54207	6.89158	10.286	3.77286	9.06125	8.30283	9.74552	-0.932803	5.54854	4.14289	6.67767	-0.278057	9.08046	3.525	0.986898	NA	NA
ALOX15B	7.85514	4.19214	8.25382	NA	10.083	7.437	10.5889	8.96515	8.89082	9.07753	4.6363	11.1029	8.42153	10.4999	6.56196	10.2054	10.5697	8.1575	8.0724	10.0357	9.48072	7.71069	7.9307	8.67023	7.90903	7.60359	7.32377	11.7097	6.5829	11.0005	11.2161	11.4065	7.7899	9.43316	8.5079	9.75562	6.30835	9.02716	8.27287	10.5533	11.3832	5.36425	7.01304	7.01451	8.71965	5.59394	10.5953	5.42114	9.02474
ALOX15P1	NA	4.52243	4.04523	NA	NA	NA	NA	5.3763	NA	NA	NA	NA	NA	4.64265	NA	NA	2.49715	NA	NA	5.26666	4.14758	3.14123	NA	NA	NA	NA	3.94769	3.43391	NA	NA	NA	NA	NA	NA	4.77645	NA	NA	NA	NA	2.9554	3.60557	NA	NA	NA	NA	NA	NA	NA	NA
ALOX5	10.7482	9.6947	12.0674	9.68282	10.221	9.70553	12.129	10.9477	11.5699	12.0847	9.46129	10.9185	12.5804	10.9387	9.45263	10.9294	10.2852	10.6842	9.74549	9.48917	10.3232	10.7869	10.317	11.0168	11.7626	10.4293	11.2388	12.4399	10.315	11.8868	11.8405	10.756	9.66484	11.4295	10.2688	11.5643	9.13862	10.6033	10.4036	11.0194	11.2684	10.218	11.2155	10.6117	9.56988	10.1329	8.99692	8.33309	10.6224
ALOX5AP	9.18085	8.10168	8.35601	7.56281	8.37419	8.26999	9.81477	9.30947	8.0411	10.074	7.56489	8.56632	9.80076	11.2035	7.68325	8.6945	9.00631	8.60951	8.06937	8.11897	9.47948	8.55401	9.08877	9.70008	10.3427	8.20124	9.29729	9.58619	8.21647	8.81531	10.0624	8.48576	8.09853	8.5393	9.18321	8.31653	5.9109	9.65616	8.78781	8.15253	9.20009	8.73858	8.18901	10.0041	8.86161	8.08369	6.88884	6.09103	7.95071
ALOXE3	6.89475	9.21452	NA	4.18663	5.30659	NA	NA	2.49874	6.36931	NA	5.08834	-0.759659	4.42513	4.66213	NA	4.39333	4.46331	5.51578	6.40031	4.82879	NA	4.26412	4.20483	1.05951	4.93089	6.66848	4.32123	NA	NA	3.17765	4.36355	7.2011	6.50586	3.00871	5.08671	NA	9.09236	4.54915	5.38561	NA	4.68461	3.78295	NA	2.51721	4.20702	3.76692	6.58377	7.60794	6.30098
ALPK1	8.95883	8.09745	9.90752	8.84648	8.65583	10.8188	9.86473	9.41515	9.81629	9.33165	9.32855	9.31052	9.35013	9.6823	8.18322	9.15899	9.34296	8.51589	8.89266	6.991	9.89738	9.54826	9.48452	9.26378	9.97808	9.0661	7.35048	9.75837	9.0637	9.42352	9.11947	9.50416	8.86676	9.62604	9.61693	9.03022	9.09888	9.31481	8.50452	9.95036	8.77048	9.27757	10.4606	8.8638	9.35551	8.91601	8.41211	8.4493	8.31146
ALPK2	8.67715	4.41825	9.98911	8.0349	5.23986	8.49943	9.31254	7.67501	7.93346	8.51147	3.87151	4.88836	9.81551	6.51534	6.24461	7.77897	7.3331	5.85298	6.71304	7.2749	7.54748	5.93646	7.76709	7.8639	10.3641	9.05173	9.32837	6.9499	8.20971	7.33425	7.44468	7.36226	5.74844	6.49751	5.66304	6.86907	8.66398	8.43076	6.90306	8.91674	7.95955	7.13285	8.49411	10.7647	4.6941	8.65393	5.24576	4.81401	8.38024
ALPK3	9.32096	6.22686	9.60666	8.36316	9.16748	8.05313	9.55919	8.89647	8.83345	8.68493	7.51887	9.09774	8.59755	7.79982	8.0808	7.68078	8.55463	7.58701	5.90672	6.51698	7.79505	7.6277	8.76963	7.35422	8.5568	6.31156	9.39087	10.9403	NA	7.50026	9.16983	8.48566	6.21609	9.34748	7.85103	8.64335	7.8871	8.8985	7.3918	10.0181	8.4344	7.39486	8.4984	8.00067	7.19165	7.41102	6.68459	6.07782	8.34268
ALPL	9.93059	8.37288	11.6704	9.05174	11.5948	9.72823	11.6299	10.5798	10.052	11.4947	6.32809	11.8723	11.7649	9.67466	10.052	12.9084	12.2476	11.0903	8.34278	11.2431	9.63953	10.4587	8.99431	10.887	9.25761	8.38535	8.34791	10.6086	9.49323	8.8332	12.2371	10.6359	9.42821	11.2852	8.44571	10.1011	11.342	10.2745	10.5572	12.1289	11.3911	7.65297	9.78092	7.3554	10.5521	7.87871	10.5953	9.1888	9.47656
ALPP	NA	NA	NA	NA	4.8862	NA	4.32987	6.33457	NA	NA	NA	2.5326	NA	NA	NA	3.46289	NA	3.7062	NA	1.59916	2.57404	3.87796	7.82377	4.46744	4.30953	NA	NA	NA	NA	NA	3.83763	4.439	NA	4.35155	NA	NA	2.0031	4.75037	3.87379	-0.767828	4.41853	-0.724995	NA	NA	3.40989	NA	-0.358086	4.60911	NA
ALPPL2	NA	NA	NA	NA	NA	NA	NA	3.09184	NA	NA	NA	NA	NA	NA	NA	NA	3.96089	NA	NA	NA	NA	NA	4.39924	NA	NA	NA	NA	3.51502	NA	NA	NA	NA	NA	NA	NA	NA	6.12923	NA	NA	3.18932	NA	NA	NA	NA	NA	NA	3.3456	NA	NA
ALS2	9.4861	11.3298	9.54154	9.38087	9.35408	10.1374	9.39128	9.61089	9.56547	9.34284	10.0186	9.27191	9.13615	8.61671	9.6455	9.64008	10.1111	9.67132	9.96449	9.1318	10.5282	9.87142	10.0883	9.51429	9.83012	10.1151	9.27102	9.49296	9.93493	10.2186	9.43084	9.73643	9.71916	9.77261	9.36475	10.0388	9.91157	9.70593	9.50077	9.83947	9.21742	8.82916	9.80985	9.83249	9.87421	9.71861	9.27323	9.92712	9.63388
ALS2CL	7.53721	6.02306	8.31059	6.8322	7.181	7.03527	6.78635	7.40666	6.99744	7.37467	4.80944	8.12727	7.9842	7.13981	4.98121	8.28924	8.00809	7.66923	6.99866	5.30529	5.59244	7.91262	9.04414	6.96104	7.09897	6.8911	7.76118	7.74639	7.09212	6.95589	8.17275	7.83736	7.22388	8.85809	8.64158	6.70043	6.86502	7.40241	8.2407	9.11218	7.24848	8.66714	5.45458	5.18077	7.97642	6.61662	6.36136	7.50873	7.65082
ALS2CR11	6.87586	2.81579	7.02079	7.73855	NA	4.73677	5.2443	NA	7.96268	6.58227	4.50799	4.5883	5.93666	5.69352	7.70282	7.03425	9.01214	6.40394	6.79643	8.89689	8.5168	6.35632	7.06364	4.88815	8.03778	3.71696	8.39017	7.71835	3.98354	5.54879	5.2212	5.17476	7.6206	6.17251	7.45517	7.85128	7.07516	7.4867	5.47638	6.42173	4.10223	8.5221	4.50108	6.94269	6.56643	8.07394	5.72306	5.9055	9.02764
ALS2CR12	NA	5.77907	5.83532	3.11198	NA	4.42631	6.08	6.16842	NA	6.79733	4.37821	5.12466	5.74355	5.66324	2.28094	6.70172	3.13848	6.06691	NA	4.53899	4.29864	5.13128	6.0224	4.59632	3.51589	5.2903	3.83191	5.49889	4.96827	4.72402	2.03722	NA	3.21315	5.92221	4.62025	NA	5.47424	3.31198	6.45966	7.62758	NA	4.37901	2.76368	2.8193	6.45115	3.3986	NA	NA	NA
ALS2CR8	9.26833	10.3879	10.2438	8.91142	7.77163	9.43883	9.65902	8.81498	8.28663	9.0487	9.33715	8.73611	8.88889	8.84237	8.1506	8.31892	9.61862	9.22536	9.05822	8.214	8.8023	9.10828	8.68818	8.83477	9.13179	8.90627	8.4154	8.09088	8.29809	9.00086	8.66506	9.24246	9.44019	8.9908	9.76951	7.82538	8.37834	9.30982	8.56309	9.57288	9.05454	10.2495	9.35774	8.86548	9.14863	8.24547	8.21758	8.39233	8.3228
ALX1	NA	NA	NA	6.5235	NA	7.45513	NA	NA	4.73429	NA	6.23768	3.90534	NA	NA	0.635326	NA	NA	5.72256	NA	4.51281	2.48821	2.88285	NA	NA	NA	3.3972	NA	1.73632	NA	NA	NA	NA	4.49191	2.36645	NA	4.54268	3.12283	NA	2.99902	NA	NA	NA	NA	NA	NA	2.07635	4.59505	NA	NA
ALX3	NA	NA	NA	NA	NA	4.09417	NA	NA	2.702	NA	4.04874	3.21638	NA	NA	NA	NA	NA	6.08989	NA	NA	NA	NA	6.04537	NA	6.34269	NA	NA	NA	NA	NA	NA	NA	NA	5.80468	NA	NA	6.09962	NA	NA	2.94933	NA	6.11038	NA	4.95104	NA	NA	4.39204	NA	5.50112
ALX4	NA	NA	0.806936	5.37838	NA	NA	3.71135	3.97214	NA	NA	NA	NA	NA	NA	NA	NA	NA	NA	4.14234	NA	NA	3.46654	NA	NA	2.73881	NA	NA	5.36425	NA	NA	NA	NA	4.86921	NA	NA	NA	NA	NA	NA	NA	NA	NA	NA	NA	NA	4.90843	2.55733	NA	NA
ALYREF	10.2102	10.0007	9.92584	11.2359	10.9885	10.5992	9.71163	10.097	10.5147	9.74376	10.3414	10.7343	9.91295	10.3688	11.6003	10.5124	10.4427	11.1814	10.8579	10.5674	9.76612	10.6424	9.21257	10.2788	9.89447	10.6293	9.81048	9.75458	10.8011	10.7245	10.3933	10.4477	10.7728	9.93283	10.0182	10.784	10.2551	10.0611	10.8039	9.94437	10.2982	10.0031	10.7816	11.1713	11.151	10.6128	11.3918	10.8589	10.5188
AMACR	NA	4.59546	1.78078	NA	2.2483	4.03548	0.818405	3.83298	5.54381	NA	5.24539	3.22191	NA	5.35049	7.34549	5.36313	1.84448	4.81479	3.53593	6.47363	4.60417	4.01867	NA	3.77655	4.54614	5.19788	6.01982	2.65158	NA	4.94212	5.58314	5.98621	4.20055	2.43835	1.30434	NA	6.09612	5.25149	5.73846	1.29517	3.87989	5.32335	1.80773	5.02563	5.20597	4.89384	5.92286	3.88503	4.79369
AMBP	NA	NA	NA	2.88377	NA	NA	NA	NA	NA	NA	4.68828	NA	NA	3.91411	5.85639	NA	3.32875	NA	NA	NA	2.78093	1.51937	NA	NA	NA	NA	NA	NA	NA	NA	NA	3.9397	NA	NA	NA	NA	NA	NA	NA	4.02692	NA	NA	3.63343	NA	3.60138	NA	NA	NA	NA
AMBRA1	9.4536	9.80101	10.0433	10.1025	9.67396	10.5912	10.3089	9.68335	10.4777	10.2339	10.6057	10.1163	9.92408	9.78652	10.0641	10.5322	10.8504	9.86011	10.2188	10.2198	9.74691	10.397	10.4398	9.13859	10.4362	10.2962	9.87826	10.2788	10.1196	10.4611	10.0414	10.6259	9.8815	9.9537	10.7803	10.1602	10.859	10.7421	10.3929	10.5153	9.9157	9.9685	9.29613	10.0494	10.2057	10.0289	9.82938	10.6814	10.1073
AMD1	11.1193	11.483	10.4692	10.3307	10.7465	11.7546	11.3237	11.2362	10.7188	10.4793	10.0009	11.0276	10.6131	11.1739	11.375	11.0938	11.6782	11.1731	11.5498	11.7096	10.7247	11.4535	11.5815	11.3755	10.8824	10.6397	11.5184	11.0451	11.2801	11.2457	11.7835	11.3537	11.1056	11.0107	10.639	11.352	11.3264	10.7931	10.6789	10.9058	11.3459	10.7926	11.2981	10.7262	11.0938	11.4498	12.0629	11.2117	10.9191
AMDHD1	NA	NA	4.69013	5.16696	5.02438	2.216	5.10266	NA	NA	4.77335	NA	2.60995	5.37042	NA	0.642752	2.6676	6.98163	3.21213	2.31144	7.83684	NA	3.79184	NA	4.77707	NA	NA	1.83044	1.72791	NA	NA	4.87542	NA	5.85628	NA	3.88405	NA	NA	NA	NA	NA	6.01956	4.40018	NA	NA	0.228825	NA	3.90387	4.47348	NA
AMDHD2	7.87883	4.00328	7.97799	4.43865	5.30018	6.08341	7.98593	7.18875	6.67722	7.82074	7.48803	7.31594	7.4263	7.53829	6.54143	7.99211	7.00071	7.66686	7.17337	5.81986	6.78704	7.18911	7.61842	6.75149	6.48024	7.0248	7.23065	6.91861	NA	6.84865	7.85628	6.18425	4.84808	6.92786	6.79477	7.81548	6.87311	7.65264	4.85293	7.90289	6.45688	7.14414	7.21059	4.82836	7.24467	7.15844	7.79279	6.47332	7.09345
AMFR	10.6831	10.6542	9.78941	9.91502	10.4424	9.54597	10.3308	10.3558	10.9977	10.6304	9.40092	10.4342	10.3573	10.7719	10.7062	10.1656	10.8355	9.44323	10.2117	10.5139	9.45355	10.432	10.4016	9.88299	9.96398	10.297	10.4758	10.7971	9.23861	10.2556	9.97835	11.1793	11.2614	10.1714	10.2885	10.8101	9.80957	10.8008	10.8207	9.71755	10.992	9.57111	10.0818	9.45721	10.5765	10.7362	9.67687	10.6999	10.9923
AMH	0.370143	5.26901	2.00528	NA	4.95191	NA	NA	NA	NA	NA	5.43683	2.70484	NA	5.95629	5.38741	4.58604	NA	3.6987	7.60065	5.664	NA	5.3305	3.6893	1.52476	6.22152	2.92119	4.91805	3.36057	NA	8.10641	NA	6.65271	4.43485	NA	7.41742	4.4625	5.01253	NA	4.31575	5.36339	NA	7.77673	5.15591	-0.130165	5.01606	5.85804	3.68059	7.34719	3.3283
AMHR2	4.45283	NA	4.32461	NA	NA	NA	NA	NA	NA	NA	3.58288	1.73666	NA	NA	NA	NA	NA	NA	NA	2.23175	NA	NA	NA	NA	NA	3.6311	NA	NA	NA	NA	NA	NA	2.82703	NA	NA	NA	NA	3.68693	NA	NA	NA	NA	NA	NA	NA	NA	2.31514	NA	NA
AMICA1	9.00273	8.51906	10.0913	7.83589	7.16549	7.90155	9.71909	8.63355	6.94287	9.91205	6.48705	8.72676	10.2854	9.20302	6.56488	8.93271	8.59938	8.55043	6.82805	7.80909	7.45884	8.48693	7.05155	8.73703	8.78664	7.19489	6.28774	9.45301	9.92147	9.1173	9.06363	7.72426	6.46142	8.63432	8.12628	8.65705	3.27184	7.75773	7.63005	9.33764	8.41953	7.75441	7.88554	6.74107	7.47522	7.00738	5.4195	6.23465	7.67265
AMIGO1	6.93619	7.77502	6.37335	6.97385	6.42947	6.79544	7.37358	7.07047	5.26738	5.63274	4.66593	6.87631	5.79624	7.06206	7.51163	7.59007	6.37345	7.42374	5.81563	7.2293	5.38848	6.82356	7.17566	6.62936	6.22107	6.79361	NA	6.78615	7.11078	6.78315	6.45561	5.35102	7.84226	7.91067	5.70652	6.92049	NA	5.87367	6.22953	7.88265	7.22199	6.63907	4.97658	4.65705	7.39227	7.10754	6.7333	8.15785	4.9856
AMIGO2	9.29627	8.9921	8.44415	9.4338	9.12298	8.52314	8.91252	10.3736	9.52317	9.47389	9.26837	10.1251	10.632	8.08661	8.10327	8.86185	8.01217	7.89482	7.81981	8.885	9.04033	8.39973	10.5199	8.33528	8.99186	10.4785	11.4272	10.3423	9.32132	8.36861	9.11259	7.71225	11.4458	11.0682	9.60536	8.41417	10.4478	10.1378	10.4089	9.72725	9.71529	5.67729	8.35057	9.70268	10.1196	10.7963	10.559	6.69903	10.3057
AMIGO3	6.41106	7.25031	6.60958	5.86294	6.44305	4.46434	6.45387	7.64038	3.28645	7.75522	5.44218	6.84108	6.64972	6.06688	6.53171	7.45803	6.94145	7.0495	6.21933	8.49474	7.5813	7.18758	6.70975	6.60473	5.31438	6.79386	6.74426	6.90093	6.30682	7.41953	7.88142	7.56572	7.06032	7.28676	6.4664	5.85237	7.48591	6.66491	4.5859	7.53083	6.23314	6.28019	7.97368	4.37835	6.32327	5.4206	8.77792	NA	5.35669
AMMECR1	11.851	11.3118	9.50051	10.8677	11.127	11.1853	10.0644	11.04	11.1868	9.97934	9.58666	9.82753	9.638	11.2917	11.4191	11.1618	12.5213	11.492	10.7022	11.5257	10.894	10.694	9.70402	11.3222	9.67539	10.6886	10.8311	10.1347	10.3025	11.5554	11.6664	11.3897	10.4347	9.98118	10.2396	11.4949	9.52759	11.0445	10.4521	9.28595	11.0921	9.61646	11.0529	10.7467	11.6993	10.4163	9.69901	9.95026	10.351
AMMECR1L	9.83096	9.57127	8.72055	9.54443	9.9513	9.98011	8.82757	9.75017	9.72201	8.78074	9.7611	9.35799	9.43041	9.42645	9.6304	8.96857	9.15684	9.77266	9.59514	9.48704	9.13381	9.32248	9.87079	9.18806	9.84687	9.61793	9.94843	8.72649	8.24152	9.90891	9.524	9.45166	8.79579	8.89866	9.69218	9.74368	9.93087	9.40427	9.31406	9.36325	9.06403	9.30653	9.36614	9.64367	9.40384	10.0892	9.56604	9.76971	9.05168
AMN	5.93089	6.88187	4.27443	5.17784	5.39742	6.85914	3.37033	7.37995	6.14379	5.11168	4.15005	5.65403	NA	6.46218	NA	6.72067	7.08115	7.83357	6.79346	9.79898	2.62319	6.75949	7.21697	5.43718	6.11982	7.21434	NA	6.98531	NA	6.65862	5.66968	7.90847	9.69254	7.19896	NA	5.99168	8.38119	5.31882	6.9392	5.11497	7.78304	4.92854	6.59776	6.02301	5.8759	4.74713	8.15956	6.64515	5.39818
AMN1	8.84427	8.60928	7.54724	7.74363	6.74199	8.74286	8.22524	8.34989	8.86765	7.93324	8.28199	7.88956	7.69335	7.94598	7.90452	7.78215	8.61308	7.83242	7.67102	9.14708	8.99236	8.66692	8.92395	8.62942	9.5634	7.89614	10.0027	7.59245	NA	7.23961	7.61175	8.35629	9.3248	6.79563	7.16111	7.87951	8.06775	7.58009	7.20686	8.63741	8.19278	8.78455	8.34309	8.67719	9.92893	8.58891	8.13827	8.75387	8.83318
AMOT	8.94425	9.1631	9.24688	9.82252	9.78889	12.0322	9.7293	12.2856	12.6407	9.43059	11.2385	8.34748	10.3722	7.83498	11.5777	10.2879	8.88994	7.59313	9.91773	6.59793	11.2141	10.5934	10.5228	10.6931	10.0969	7.96966	9.25535	9.25578	8.63021	10.2964	9.06917	9.41609	11.9388	10.0361	9.23203	9.71496	12.9802	10.6698	9.52563	10.0117	8.30935	12.0116	9.68636	11.5215	7.33858	6.82661	11.0765	7.91417	7.67539
AMOTL1	13.1364	12.0879	12.0299	11.6038	11.7957	12.9866	11.4106	11.7839	11.0609	12.0283	13.3994	11.5599	11.713	10.335	10.9302	12.3983	12.5097	11.8499	12.7411	10.0481	13.4366	12.8736	13.5283	12.4897	12.0573	12.1688	13.3181	11.3924	12.3997	12.3952	11.7111	12.2891	11.9731	11.5517	11.4961	12.2612	12.4664	11.7803	11.7323	11.9663	11.5435	12.99	11.5627	12.77	11.513	11.2553	11.0692	11.0791	11.4896
AMOTL2	11.3547	10.7357	11.1712	10.8853	9.76026	10.8917	10.1755	11.793	10.3231	10.492	11.6847	11.3198	11.2942	10.6651	9.80197	11.5007	10.5739	10.5589	8.9753	11.1759	10.7017	11.4247	13.0642	9.70159	10.7601	10.3235	10.747	10.4808	10.0473	10.0671	11.1076	9.9022	10.5416	11.2165	11.536	10.992	11.0502	10.1043	10.5016	11.3903	10.4172	11.4739	9.88539	10.6589	10.5314	10.7549	10.4749	10.7078	9.71006
AMPD1	NA	6.37606	5.99124	NA	NA	4.32094	7.12432	5.52244	NA	6.69846	NA	5.59973	6.80579	6.82215	NA	5.23107	5.59566	5.64032	4.07408	9.05985	4.40792	4.01495	5.08736	4.43802	6.12886	4.48533	2.12698	3.51723	3.96642	7.25717	5.74652	4.8025	4.64257	4.62681	5.2634	5.97616	NA	5.58708	6.28656	-0.521858	5.87509	-0.48003	6.15341	NA	4.89642	4.40643	5.22871	4.78437	3.05328
AMPD2	10.3191	9.78323	10.6892	10.45	9.9342	9.68069	9.53747	10.1681	9.73792	10.0645	10.2529	9.50317	10.1656	10.2914	10.5806	10.0572	9.69607	10.004	10.1786	10.4797	9.81444	9.94746	10.0238	9.68926	10.332	10.0718	11.1884	9.62767	10.1306	10.1984	10.8055	9.80353	9.09904	9.90556	9.75437	9.83776	9.14515	10.1335	9.97333	11.033	9.99943	9.31165	10.2714	10.0958	9.53172	10.5549	10.1205	10.1104	10.1915
AMPD3	10.3099	10.0692	11.2727	9.24409	10.1635	9.61141	10.796	9.55131	10.1171	10.8865	7.83593	9.74726	10.6063	10.3037	9.98992	10.1851	9.61032	9.98796	10.1919	9.42335	9.80766	9.038	9.74437	9.88203	9.86907	9.64578	9.96271	9.78662	9.519	10.1067	10.2849	10.2935	8.84727	10.2978	10.8355	9.75943	8.45405	10.5154	8.93425	10.7467	9.99975	9.13955	10.1491	10.0579	9.47748	9.26785	7.83892	8.43887	10.1364
AMPH	9.60412	5.3841	5.02905	7.37635	NA	NA	5.26281	NA	5.8541	4.51368	5.31221	5.27444	4.16704	5.7365	5.42934	5.0445	5.53126	4.12598	6.1596	2.07692	4.68435	5.59947	4.11685	5.68677	8.69745	7.63409	5.17974	2.31461	NA	5.95703	NA	6.71725	NA	NA	1.24745	6.08142	7.43122	6.78366	3.63428	5.68254	6.92369	6.10062	5.66011	6.40907	5.25431	6.32958	0.173536	0.912307	4.55836
AMT	7.18746	4.99922	7.40348	5.3777	3.88341	1.93619	7.14724	6.1174	6.78157	5.13976	4.03364	6.69931	6.61924	4.11586	5.92744	6.61345	6.69962	5.12438	5.15327	NA	5.78318	6.0888	4.94791	5.19858	5.72016	5.29349	5.49967	6.27341	NA	5.60606	8.05434	6.14611	5.27056	6.4903	7.07171	4.89649	6.05918	6.83418	6.46324	7.11322	8.26608	8.9085	6.36633	5.96007	6.09291	4.85479	4.46836	4.63497	3.48758
AMTN	NA	4.91624	5.74583	6.48872	8.74174	7.23302	4.36356	2.79303	NA	NA	NA	5.36222	NA	10.8374	3.69656	6.27754	2.73369	2.26832	0.87811	4.88632	7.06149	3.51304	NA	1.97084	11.9784	8.77519	NA	NA	NA	NA	8.52925	10.7164	0.000861813	7.04099	5.20029	6.10375	5.52543	4.04194	4.66791	NA	8.18964	NA	4.63833	9.5516	NA	6.57034	NA	3.36355	NA
AMY2B	NA	NA	6.23233	4.44083	NA	5.36503	3.20708	3.79162	5.31074	4.07713	NA	3.65261	5.11792	NA	NA	NA	NA	5.14084	4.78237	NA	NA	4.72551	NA	4.48912	5.48583	4.65358	5.05248	1.40098	5.08562	NA	NA	5.54865	3.59724	5.12795	NA	NA	NA	2.32669	5.17502	6.49027	3.42282	6.47192	2.50983	4.04194	3.88321	5.04105	3.57287	5.10836	NA
AMZ1	5.12615	1.49282	4.56403	4.24607	NA	NA	5.06855	6.48674	3.2306	2.0444	6.35813	5.26394	7.49665	5.46768	NA	4.7587	4.20493	NA	NA	5.90286	4.36149	3.39611	6.55294	5.87086	4.42197	NA	5.15933	4.66053	2.4269	4.22869	3.73749	4.33827	NA	5.13061	6.1904	6.02482	NA	5.40775	2.97093	6.43984	4.50444	4.04347	3.39581	6.85779	NA	6.11754	4.70783	4.38703	6.12546
AMZ2	10.2577	11.2323	10.2952	11.0978	11.2821	10.2569	10.2411	10.1047	10.5347	10.2642	10.9827	10.9815	10.4999	10.8286	10.8748	10.2826	11.1122	10.9599	10.8769	9.95623	10.8655	10.6523	10.4306	10.9524	10.836	10.9237	10.3459	10.7965	11.177	11.2586	10.3217	11.1186	11.169	10.457	11.413	10.8137	11.5789	10.6551	11.1396	10.5561	11.3662	10.1739	11.0735	10.5689	11.139	10.759	11.2003	10.7749	11.4912
AMZ2P1	6.0504	7.88656	8.57025	8.16307	7.31982	8.35487	6.36947	6.14738	7.90202	7.15306	8.47233	7.41819	7.13655	7.28024	7.35363	7.51811	8.35636	7.80384	4.93887	8.19259	7.59598	7.76636	7.20491	8.09754	8.05643	7.00812	7.26118	7.55944	8.69588	7.90198	7.23607	7.23946	8.98862	6.88009	8.15582	5.81277	7.37915	7.77345	7.08316	8.19996	7.48495	8.10045	7.8156	6.73971	7.89151	7.96726	8.45957	8.15911	7.28425
ANAPC1	9.65134	10.7319	10.4607	10.7852	11.4532	11.2283	10.536	11.2409	10.8546	9.9172	10.7164	10.4045	10.0591	10.9681	11.1055	10.9465	11.0946	11.6584	11.5906	11.0481	10.5487	11.0837	11.2601	11.4462	10.8475	11.2269	10.4632	10.0174	11.0363	11.5016	10.4088	11.3772	10.9604	10.328	11.0896	11.5399	10.936	10.9247	10.8561	11.0791	10.7547	10.5123	11.1027	11.3923	10.9381	11.2232	11.923	11.1996	10.8462
ANAPC10	8.50536	7.50228	7.3473	7.95366	7.8722	7.70428	7.55326	7.27263	7.93756	7.70525	8.64932	8.64539	8.21543	7.77737	8.10405	7.32442	7.76659	7.75821	7.26785	6.99625	8.25053	8.76177	7.92328	7.62543	7.76228	8.33524	7.79208	7.04393	7.43308	7.55284	7.73009	7.97005	8.04901	7.93638	6.40193	7.69106	8.24959	8.10275	6.50716	8.05243	7.6532	8.18793	8.85627	8.48549	7.8082	8.0004	7.8695	8.14138	7.79177
ANAPC11	9.69617	10.0286	9.70072	11.0397	10.5752	10.3001	9.81714	9.53395	9.89624	9.16501	10.3109	10.1609	10.1759	10.3834	10.8462	10.412	10.634	10.7105	9.97342	10.4352	9.80311	10.7395	9.81009	9.6583	9.88612	10.2455	9.72731	9.89573	10.3411	10.3456	9.69003	10.1999	10.1473	9.56632	8.95513	10.5881	9.95266	9.63635	10.1526	9.7592	10.4946	9.0698	10.013	9.83397	10.8053	10.0538	10.64	10.5375	9.54876
ANAPC13	9.69187	9.64727	8.6622	9.10546	8.71748	9.73146	8.92498	9.449	9.60653	8.67211	8.88396	9.92861	8.8743	9.30548	10.2562	9.2429	9.79245	9.40416	8.93804	10.2197	9.47061	10.802	9.80303	9.01472	9.40136	9.6167	10.2483	8.79697	10.2795	9.60075	9.38213	8.65737	9.00955	8.67496	9.07549	9.5906	10.2351	8.66898	8.47805	8.85164	9.84709	7.72096	9.17795	8.07764	9.51081	9.35969	10.0961	9.51526	10.2091
ANAPC16	11.3076	12.4055	11.734	11.2583	12.1851	11.8493	12.2583	12.5415	11.6967	11.7541	11.8704	12.0051	11.7005	11.7846	12.2307	11.8313	11.8207	11.893	12.4327	11.7908	12.3705	11.4502	11.2579	11.7141	11.7443	12.068	12.1683	11.7811	12.234	11.8704	11.6439	11.4671	11.8769	12.0719	11.8194	11.5687	11.9805	11.4542	12.0712	11.1568	11.388	12.3478	11.2048	12.2698	12.1354	11.2588	11.5659	11.4009	10.9066
ANAPC2	7.80323	8.71341	8.95161	9.31754	9.03646	8.10954	7.98618	8.53501	7.77442	8.87037	8.07779	8.85119	7.7702	8.67619	8.98048	8.70668	8.21656	8.21884	9.13205	7.63924	8.27873	8.58245	8.42322	8.05927	8.36448	8.75625	9.09147	8.36895	5.8144	8.91791	8.80456	8.81908	8.62526	8.63698	8.94799	9.2589	9.43297	8.14245	8.20343	8.55787	8.03789	8.69906	7.9873	7.70125	8.46722	8.36645	8.02373	9.20912	8.35999
ANAPC4	8.8653	9.34494	9.72975	9.24559	8.98542	8.76016	9.22969	10.0189	9.35141	9.3742	9.24692	9.59096	9.80166	9.1133	9.67141	9.43307	8.42818	9.0635	9.20427	9.29358	9.3275	9.60691	8.96959	9.26838	9.24954	9.64294	9.43421	9.50103	9.74219	10.0613	9.43002	9.4143	8.59629	9.14709	8.68259	9.88389	9.43316	9.29696	9.50702	9.50097	10.0649	10.4161	10.3017	9.89151	9.29111	10.1128	9.02667	10.1064	9.83686
ANAPC5	10.083	9.77934	10.5222	9.82266	10.2744	10.6464	9.74646	9.93062	10.6127	10.4697	9.81381	9.83029	9.97111	10.6365	10.4335	9.80782	10.2695	10.52	10.688	10.5981	9.51876	10.3158	9.50838	10.1876	9.95138	10.611	10.3169	9.76321	9.4953	10.4043	10.0128	10.7502	10.2023	10.0459	10.5974	10.3553	10.8301	10.2144	9.84056	10.5494	9.96872	10.055	9.82844	10.0123	10.4824	10.8019	10.8782	10.0917	10.4758
ANAPC7	9.6549	9.72555	9.2981	10.1869	10.609	10.391	9.38089	9.8366	9.25725	9.86057	9.30851	9.65931	9.47493	10.3503	9.81382	9.78352	10.3139	10.403	10.6652	10.1609	9.86758	10.1365	9.15522	10.2631	9.7439	10.4771	10.0159	9.23763	10.206	10.3544	9.94053	10.2447	9.44621	9.87831	10.0432	10.2166	10.17	9.74007	10.0894	9.56868	9.95791	9.10187	8.96369	9.79213	9.78269	10.0396	10.2258	10.5779	10.3159
ANG	2.14247	6.90743	3.83343	6.85604	5.62757	5.83869	NA	4.65483	4.13786	6.16132	7.39228	6.25364	7.75456	5.49063	5.07022	2.9362	6.41059	5.69024	4.22917	6.35747	6.61486	5.47093	7.45035	5.59076	6.30655	5.61846	5.20201	5.57598	7.02151	3.5521	3.89497	4.89277	0.74721	5.39543	5.97544	6.86917	5.04735	7.31022	6.08177	3.66605	7.04361	6.59701	5.54645	6.15038	5.58694	6.53659	7.45532	2.64849	7.3798
ANGEL1	9.61975	9.63556	9.92401	10.0771	9.13779	10.0812	9.70131	9.70651	8.4298	9.56386	9.05453	10.2125	9.31208	9.82862	9.46672	9.06464	10.0759	10.1828	8.56477	10.8896	8.67246	9.45673	9.97958	9.62687	9.44819	9.29824	9.68328	9.40989	8.83659	10.213	9.36652	10.071	9.35405	9.16681	10.1193	9.05464	9.80314	9.53259	9.37263	9.95967	9.79011	8.37055	10.2554	9.35138	9.37107	9.74188	10.898	10.6597	8.63912
ANGEL2	9.34384	10.6102	10.5338	10.985	11.2293	10.2503	10.701	10.5023	10.8959	9.91306	10.9856	10.2415	10.8137	10.7393	10.8289	10.6153	10.5745	10.6395	10.4484	10.6303	11.3545	11.3102	10.6644	10.7544	10.7265	10.3511	10.8082	10.6952	10.49	10.7682	10.2733	10.4498	10.8955	11.1424	10.3823	11.1727	10.6832	9.83189	10.7041	10.3099	10.4637	11.3132	10.9827	11.0834	10.2443	11.1148	10.9408	10.7566	10.8419
ANGPT1	5.24338	5.73473	9.04698	8.85873	8.16413	9.0276	9.68036	8.23526	7.34389	8.96945	7.34004	7.54914	9.71787	6.22474	8.80245	9.70509	6.90157	7.33146	1.55158	7.63969	6.90342	7.15956	5.82342	7.37496	8.62577	7.33004	7.24687	8.69868	8.196	7.34116	8.30762	7.87177	6.73037	8.94129	7.40716	7.25543	7.69256	7.6969	8.01842	8.42	6.92867	6.33528	8.15503	6.75216	5.66478	7.81022	8.52089	7.89497	6.9704
ANGPT2	11.2515	9.44109	9.81377	10.1139	9.85976	9.22595	9.37945	8.23496	10.0344	9.16084	10.0943	8.52188	9.43539	8.8255	12.5105	10.2885	10.7677	10.1818	9.50964	10.6274	12.1317	10.4455	11.1808	7.50007	9.85977	9.14634	10.4006	10.8781	7.82943	8.96497	11.5453	10.4394	8.9852	10.499	8.5577	9.96947	10.0391	10.4091	11.1378	8.84602	10.3126	10.1961	10.2635	10.7858	10.2599	10.8982	9.84264	10.5234	11.0293
ANGPT4	NA	NA	3.31495	NA	0.128101	NA	NA	NA	4.19062	NA	NA	NA	NA	NA	NA	NA	NA	NA	NA	NA	NA	4.08224	NA	NA	NA	NA	NA	NA	NA	3.57969	4.6155	4.04887	-0.0687492	NA	NA	0.371905	NA	NA	NA	NA	NA	NA	NA	0.065099	NA	NA	NA	NA	4.15151
ANGPTL1	3.68546	8.11711	7.03506	6.67545	5.10443	4.42976	8.47913	8.36267	7.46351	9.07152	6.45451	7.91782	8.96192	7.37296	6.8682	7.94422	7.22894	5.7016	NA	6.36337	6.97195	5.70087	7.33487	7.88327	7.44105	NA	7.85901	7.50659	3.94814	7.79653	7.39013	8.75211	5.14496	6.31658	6.11413	6.57063	5.64892	7.02091	8.19543	8.26638	7.72071	NA	7.61577	7.50389	6.4711	4.77847	4.36292	NA	5.88872
ANGPTL2	11.7603	10.1037	11.3489	10.7888	10.9765	10.6422	11.7531	11.3545	12.0406	12.0614	11.0627	11.0078	11.6654	11.2236	11.0009	10.5993	11.1305	10.986	10.3321	10.2341	12.4827	10.4888	11.9646	11.3105	12.8666	12.494	13.7882	12.6423	11.3525	11.7527	10.9163	11.1584	9.04591	11.5913	8.74392	12.2612	11.6407	12.5123	11.4688	11.1947	12.0658	8.33448	11.2032	12.3658	10.807	11.3796	9.87616	11.6492	12.6091
ANGPTL4	11.4401	8.04664	7.23396	8.74319	9.49181	7.80912	8.51633	7.63763	9.12761	8.27647	6.73597	10.1414	9.25899	9.10411	8.41679	8.15877	10.5795	7.46343	8.69091	10.0188	11.0108	7.08548	11.7376	8.24116	9.95849	8.12858	8.55124	11.1748	7.51835	8.16285	11.3433	8.3125	8.44577	8.11763	10.4966	8.12226	9.18292	10.7911	9.85985	8.52447	8.8272	7.67303	7.70801	9.54968	9.48617	9.39412	8.82645	8.53819	9.87738
ANGPTL6	5.53281	3.74305	4.51355	NA	NA	NA	4.20825	3.10801	5.19814	NA	3.90693	1.9146	NA	NA	2.71439	3.84517	NA	4.0317	5.65736	3.78723	1.77981	NA	3.22985	NA	1.97992	2.12724	4.62034	1.97789	3.16761	NA	4.21866	NA	2.04559	3.63582	-0.467198	4.18483	1.77625	5.12112	5.0224	-0.490722	1.13034	4.74379	NA	NA	NA	NA	0.784796	4.88437	5.19944
ANGPTL7	NA	NA	1.11713	4.6854	NA	NA	4.59233	NA	2.19671	NA	NA	NA	2.93341	NA	NA	6.36899	NA	NA	2.57626	NA	NA	NA	2.77654	NA	NA	6.40477	NA	2.98961	NA	4.31656	NA	3.80892	NA	3.85256	NA	3.35572	NA	NA	5.78408	NA	NA	3.16588	NA	NA	NA	NA	NA	NA	NA
ANK1	7.8919	7.58789	6.47723	6.41167	NA	3.91357	8.13778	8.00534	8.81026	7.89916	NA	8.08463	6.65267	5.90783	3.02679	5.71749	6.79656	6.99531	9.9519	8.90351	6.26352	6.45749	9.29544	5.69001	7.51119	6.95257	8.27339	5.03155	7.16208	6.23145	2.51881	6.01437	7.04749	6.48913	7.24166	6.14743	NA	5.5651	6.79841	5.49001	3.60361	7.12878	6.80625	4.14925	8.51936	7.5858	5.89621	5.68856	6.12093
ANK2	8.41948	9.42011	11.2905	9.59055	7.5872	9.34223	10.7254	8.91656	9.7125	10.4316	8.56201	9.17096	10.9857	9.14503	9.30206	9.97461	9.39074	7.97312	7.28383	8.52117	8.56564	10.0655	8.37758	9.31457	9.66484	7.54543	8.94159	9.71303	10.4714	9.69827	10.1276	9.2785	8.27592	9.59516	5.14164	9.90486	7.28833	9.81135	9.15003	9.78118	8.92393	6.05437	10.3484	8.89713	7.11898	8.17857	8.7919	8.9036	9.11208
ANK3	10.5121	13.629	12.2214	11.7448	12.4515	12.5288	11.9833	12.5039	12.5502	11.7903	12.7448	13.0019	11.1356	10.4692	11.6765	12.4476	11.9174	11.6973	11.9634	11.7175	12.1411	12.2421	11.645	11.6946	12.1449	11.9891	11.7975	12.7013	13.0288	12.0376	12.1122	12.1951	12.2437	12.6241	12.6795	12.1911	11.9913	12.0708	12.0407	12.2691	13.3024	12.501	11.3508	11.312	12.4469	11.4481	10.8902	11.5633	11.3621
ANKAR	7.37116	5.74014	8.47196	7.10617	6.42235	7.176	7.66722	6.93378	6.62927	7.58273	7.36702	7.11592	7.63377	7.17345	6.91103	6.9577	6.18338	8.20033	6.89798	6.13925	6.38036	7.07179	7.69681	6.72619	7.27243	4.78579	5.00071	6.93833	7.65182	6.74173	7.39981	6.79868	7.54376	7.40794	5.85102	7.15511	4.91473	7.08452	7.01801	6.85282	7.5578	7.75598	6.5986	7.22519	7.22039	6.65957	6.75936	5.55349	6.82818
ANKDD1A	6.06127	3.81522	7.49129	5.82663	6.16348	6.75619	4.87599	7.23241	4.86737	7.30338	5.46002	7.68156	6.65603	6.65133	4.97101	4.82672	6.76916	6.57821	6.12618	6.9915	5.98684	6.53467	7.17055	5.37854	7.76896	6.49948	6.92831	6.22933	4.80259	6.57938	6.70034	6.57699	6.83598	7.45912	9.14897	6.59961	1.08867	6.84951	5.35674	7.36689	5.09337	0.335332	6.49176	5.79791	5.79943	6.40173	6.77469	5.72627	4.35771
ANKFN1	5.92694	6.1798	4.17991	4.52979	NA	6.06404	5.02925	6.44638	NA	6.77668	2.5252	5.32495	3.95014	NA	NA	6.70878	3.90664	NA	NA	3.06119	NA	4.1467	7.1679	2.99517	NA	NA	5.5613	6.32842	NA	4.1895	4.18593	NA	4.79231	0.137243	3.1807	3.59429	NA	3.9278	6.89322	4.6731	4.83307	3.72933	NA	NA	1.30935	NA	NA	5.65247	4.1726
ANKFY1	11.162	11.6685	11.5388	11.1156	11.6854	11.2983	11.5644	12.6222	11.4147	11.4601	11.871	11.6187	11.8161	11.4023	11.1368	12.1478	11.2453	11.043	11.7584	11.0062	12.2523	11.3049	11.4544	11.482	11.3192	12.249	11.5835	11.6764	11.1571	11.5311	11.1782	11.9075	11.7348	11.6867	10.9786	11.364	11.7183	11.6242	11.4138	11.8782	11.3877	11.9397	11.4949	10.738	10.8591	11.9947	10.6885	11.174	11.2389
ANKH	11.303	9.7112	10.245	9.94031	9.15847	9.20724	10.6844	10.5168	11.1581	11.3844	8.80172	10.1244	10.8868	9.33452	11.3406	10.1223	9.37116	8.63101	9.0117	9.23037	13.2264	9.79947	10.6975	10.2273	11.6568	10.7115	10.6676	10.5774	10.9958	10.0597	10.5749	10.39	9.59845	10.4705	10.4839	10.5502	11.3038	10.7404	11.5619	10.619	11.3643	10.9821	11.2094	12.209	11.1625	10.0052	9.92065	9.58888	10.0992
ANKHD1	6.18489	5.4206	4.91415	6.22396	5.12907	6.03979	6.74087	5.87832	6.81605	6.05607	5.83831	6.41831	6.99597	6.81797	6.6395	6.06567	5.47477	4.9879	6.76771	6.37928	6.7845	6.00676	5.56052	6.22081	5.45991	6.14572	5.25923	4.87209	7.38129	5.73123	6.7768	6.76888	6.60483	5.00643	5.84622	5.98832	6.68633	6.1692	5.73265	5.87828	6.57975	7.15718	6.95998	0.907956	4.88284	6.3632	6.29406	6.65746	5.30661
ANKHD1-EIF4EBP3	NA	NA	3.02234	NA	0.709927	NA	NA	NA	NA	NA	NA	NA	NA	NA	NA	3.42941	NA	NA	NA	NA	NA	NA	NA	NA	NA	1.74391	NA	NA	NA	3.68567	NA	NA	NA	NA	NA	NA	NA	NA	NA	4.28223	-0.61534	NA	NA	NA	NA	0.530192	NA	4.71638	NA
ANKIB1	12.0633	11.9376	12.0706	11.6733	11.6926	12.1089	11.7156	12.1575	11.4467	11.886	11.5998	12.7777	11.8911	11.4814	11.6869	11.5981	11.7757	11.8082	11.8212	13.0675	12.0612	11.539	12.1765	12.0256	11.788	11.6856	11.907	11.8024	12.2982	12.1782	12.3667	11.8934	11.5073	11.9956	12.2726	12.0683	11.6486	12.202	12.0094	12.3301	12.0554	11.9724	12.3972	12.0879	11.9578	11.908	12.2533	11.6013	12.2282
ANKK1	6.67287	6.00828	4.82797	4.23829	0.200643	6.31296	4.45691	4.90662	5.62313	5.54002	NA	4.22447	4.30677	4.22315	NA	5.52769	3.2106	2.81409	NA	NA	6.22479	3.51755	6.2404	5.05902	6.69837	5.26582	NA	4.0765	NA	4.07765	3.34118	5.93876	6.40828	1.52055	6.04542	4.09265	8.5492	4.85497	3.72026	4.0107	2.64797	5.35786	2.51567	1.53498	5.07481	NA	-0.0846766	NA	5.3655
ANKLE1	NA	5.04421	5.01315	6.22921	5.37369	5.31461	4.22419	5.78997	1.0886	4.85634	4.72464	1.34088	6.32504	5.25751	5.76102	4.40259	4.51486	6.95537	7.17529	7.57829	5.26334	3.28133	6.88991	4.35794	6.16323	4.74802	4.81987	3.65726	2.02568	4.19854	5.8419	2.65461	4.77978	4.67015	5.40838	NA	7.51599	5.42521	4.9868	5.37082	6.04084	-0.0881476	5.81967	4.76939	5.59124	6.41503	6.72197	6.31339	5.85525
ANKLE2	11.0206	9.60005	10.1366	9.97635	11.2382	10.9212	10.3716	10.5685	11.1584	10.462	11.0387	10.231	10.6895	10.2258	10.8771	9.97231	10.2555	10.2265	10.6909	10.0556	10.7584	10.9652	10.6286	10.948	10.9837	11.0919	10.7535	9.75263	9.68028	10.1652	11.1188	11.0645	10.0441	10.4499	11.7522	10.4716	10.3557	11.0501	10.5982	11.0749	10.6758	10.4107	10.4842	12.0921	10.664	10.8737	10.3403	11.008	10.7017
ANKMY1	7.78638	8.06566	8.77871	8.57005	7.28798	7.10748	7.26801	7.81478	7.60489	7.33362	8.00983	6.7478	7.74907	8.5696	7.60653	8.73015	7.8855	8.4779	7.75295	7.07382	6.88576	7.49083	8.55295	8.01793	8.10962	7.76365	7.20442	7.01793	5.21919	6.14339	7.71274	7.83727	6.22228	8.31003	8.2956	8.21314	6.52687	7.29191	8.99607	8.96821	7.77069	7.6683	7.77567	7.97432	8.76025	7.57406	7.41368	6.5871	7.39293
ANKMY2	9.14118	8.75063	9.1582	7.81647	9.08206	9.67415	8.93064	9.09565	8.7712	8.58721	9.6628	8.56949	8.78791	8.9455	8.78558	8.7329	9.56772	8.66892	9.55466	8.76916	8.84023	9.38348	9.26256	9.25397	8.4459	9.3445	9.20908	9.47897	9.18365	9.30486	9.17609	8.98184	8.7319	9.84184	8.98411	8.76501	9.97668	8.81784	8.78498	9.14262	9.17058	9.64301	9.32008	8.20054	9.62635	8.72621	9.68309	8.67705	9.39074
ANKRA2	8.30046	8.72878	7.84973	7.68958	8.72296	7.71582	7.34345	7.23914	8.56661	7.5814	7.82061	8.69385	8.28162	8.43841	7.78437	7.54078	8.50883	7.03393	8.4672	7.37898	7.9496	8.08494	7.47866	7.95745	7.75019	7.00334	7.53022	8.4842	9.05711	8.09356	7.19564	7.52398	7.7851	8.29429	5.94965	7.3625	7.02224	7.89889	7.91404	8.10747	8.48032	8.08775	7.67412	7.46122	7.72722	8.02036	8.6777	7.32625	8.29572
ANKRD1	8.22056	4.51502	5.05364	-0.261794	6.44289	4.89725	8.58309	7.36323	3.84381	7.325	NA	7.07355	9.95626	6.87686	5.91299	7.84918	5.88979	6.04423	NA	NA	6.93849	5.47416	6.09083	7.84583	NA	NA	4.13599	7.29401	6.72344	6.10392	9.39941	6.58546	4.48731	7.69289	4.89568	6.94752	6.52351	6.39834	5.85369	5.48883	6.8497	NA	7.57723	7.01373	5.72266	2.89334	6.21158	6.75699	4.40337
ANKRD10	8.30395	8.51202	10.33	8.33337	8.575	7.84976	8.41712	11.8027	10.3045	8.40757	8.57185	8.56374	8.51308	8.8638	9.64909	8.57306	8.78727	8.23515	7.08686	8.58993	7.66712	8.37054	8.42356	7.81337	8.75465	8.26289	8.86621	8.2564	8.61262	8.99019	8.93199	8.62828	8.28949	9.5872	8.30769	8.15617	7.2442	9.45271	8.7334	9.86798	9.02986	9.31871	9.94655	9.19641	8.76999	9.79191	8.87747	8.61771	9.14035
ANKRD11	13.283	13.2334	13.5463	12.9147	12.9603	13.0687	12.8888	13.5325	12.9523	12.8674	13.5417	12.5345	12.7077	13.1898	13.0966	12.5707	13.4502	12.9574	13.3877	12.9622	12.4436	12.5197	12.7384	11.7081	13.2398	12.7634	12.9619	12.608	13.3275	12.3145	12.9163	13.1619	14.0053	13.2642	14.3326	12.4096	12.2318	13.1947	13.4509	13.7357	13.3005	13.5178	12.5819	13.2785	12.7749	13.0387	12.0317	12.6978	12.2194
ANKRD12	12.8078	12.598	13.326	12.5821	12.2362	12.616	12.7989	12.3848	11.6866	12.7116	12.0742	13.0729	12.8568	12.9507	11.4075	12.3536	12.0373	12.8881	12.5125	12.7682	12.5562	12.1759	11.5548	12.3751	12.7809	12.7293	11.839	12.622	12.9178	12.2559	12.4547	12.1961	12.0025	12.8209	12.3428	11.992	13.2182	12.2539	12.3729	13.0687	12.7375	12.8039	12.1287	12.7904	12.6102	12.5952	12.4367	12.03	11.5127
ANKRD13A	9.90061	10.767	11.4658	10.5823	10.0384	11.2543	11.331	10.8722	10.4256	10.6111	11.5741	11.1177	11.1898	11.4799	9.91224	11.3093	10.9204	11.072	10.6144	10.3618	10.6491	10.7758	10.2406	10.4652	11.0003	10.5535	10.4374	11.6666	11.1241	10.5488	11.0761	11.0117	11.1125	10.9946	11.2494	10.4017	11.4695	11.0966	10.6476	10.9931	10.6786	10.099	10.6719	10.2285	10.2319	10.9684	11.6831	10.1212	10.6655
ANKRD13B	8.23152	9.48431	7.84879	8.61782	10.3612	9.79476	7.92406	6.36165	8.17621	8.36881	10.0802	6.85523	8.42936	8.7192	9.97602	7.35049	9.13023	9.9134	10.7139	8.79861	8.51575	9.28161	7.21209	8.74572	8.39067	10.4286	7.95126	6.29468	7.62967	10.239	7.26313	8.6302	10.2442	8.95927	8.88865	9.61082	8.93908	8.53674	9.36241	7.34333	9.06101	7.91508	7.9056	8.1194	8.20778	9.78908	10.8246	10.6354	8.96416
ANKRD13C	9.29924	9.13265	9.41344	9.18512	9.76665	9.0502	9.40403	8.69873	9.34759	8.9359	8.63422	9.6151	9.98493	9.43157	9.95138	9.68018	9.27425	8.99719	9.18842	9.97582	9.41711	8.90052	9.5708	9.73959	9.58363	9.58684	9.75782	9.56579	9.44929	9.45434	9.9242	9.4046	8.98635	9.72977	9.66593	9.78886	9.93437	9.49515	9.5157	10.0206	9.74674	9.52069	9.93068	8.65728	9.69208	9.37854	9.10277	8.71384	9.13304
ANKRD13D	9.57997	8.85148	9.5573	7.72849	8.65447	8.60675	8.56338	8.54285	8.79476	8.58526	9.20416	8.66676	8.39123	8.64591	8.14947	9.1236	8.78825	8.6303	8.59531	7.96747	9.04332	8.2944	9.15213	8.49163	8.62778	9.19231	8.89387	7.93982	6.50987	8.33946	8.63078	8.43342	9.03441	7.97288	9.74626	8.40764	8.37305	8.78341	8.9691	9.22747	8.69734	8.34262	8.32831	8.95881	7.95244	8.88356	9.36706	9.14071	9.09983
ANKRD16	7.20542	8.46419	7.4257	8.07734	7.98064	8.94581	7.80668	7.98238	8.36296	7.64519	9.10198	8.01661	7.88581	9.05513	8.52236	7.30229	8.38449	9.45818	9.59948	8.48893	7.78123	8.39285	8.32129	8.53918	8.19911	8.83994	9.17633	8.4005	7.73594	8.75749	7.54428	9.09699	6.1991	7.85941	7.30381	8.48704	9.54663	7.62242	8.56966	7.42745	8.45491	8.57824	9.37922	8.77522	7.52864	8.16961	8.08699	8.52126	9.36707
ANKRD17	13.6878	14.4135	13.9321	14.226	13.7862	14.5685	14.2546	14.2775	13.9857	14.0661	14.0004	14.3593	13.9432	14.3948	14.5006	14.382	15.0902	13.9446	13.7552	13.762	14.2016	14.2253	13.6151	14.4417	14.4531	14.0712	13.3115	13.9941	14.6921	13.5598	13.7675	14.4524	14.1664	14.2078	14.4601	14.0164	14.0811	13.9411	14.1016	14.0737	14.2461	14.2867	14.3856	13.8476	14.1171	14.0678	13.3459	14.0724	13.8802
ANKRD18A	4.40157	5.77394	6.58044	6.7104	7.08876	NA	6.60331	5.52626	6.50963	7.77853	NA	6.96383	6.36118	5.31304	6.80581	6.13914	6.18003	7.03018	8.43944	6.80777	6.31563	7.69153	4.94109	6.73976	5.89882	7.78894	4.02949	6.75544	5.97281	6.75615	6.14099	6.64126	7.75511	7.73927	7.17091	7.27604	5.36188	4.9501	7.81886	4.85928	6.05757	7.45536	5.13832	NA	8.31747	8.3913	8.66289	8.72895	7.02258
ANKRD18B	-0.69315	7.63127	4.48042	7.14404	7.05667	8.93819	4.0643	7.97031	7.83707	5.68514	4.22605	8.35506	NA	5.86186	4.56821	7.39895	7.90507	9.45823	7.40764	10.046	NA	6.48852	5.98075	7.0241	6.52142	6.37332	NA	7.42303	7.68904	8.35591	7.98703	7.72068	8.62263	6.80943	8.88268	6.87272	9.44349	7.27913	9.39012	6.90994	6.05078	5.65971	5.70297	4.42974	10.0165	9.69697	6.76283	9.02477	7.97632
ANKRD18DP	NA	5.26097	1.65436	NA	NA	NA	NA	NA	NA	NA	6.07491	4.38321	NA	NA	5.21272	2.30728	NA	NA	NA	4.49117	3.0658	3.73088	NA	1.05431	NA	NA	NA	NA	NA	NA	NA	3.3022	NA	5.38043	NA	NA	NA	4.62164	NA	NA	NA	NA	NA	1.28347	3.39514	2.09284	NA	5.42164	NA
ANKRD19P	NA	NA	NA	NA	NA	NA	NA	NA	2.13179	NA	NA	2.93602	NA	NA	NA	NA	NA	3.63383	2.94546	NA	NA	NA	NA	NA	NA	5.29013	3.65596	NA	NA	NA	NA	5.58366	4.63351	NA	NA	NA	NA	NA	NA	NA	NA	NA	NA	NA	NA	NA	NA	NA	NA
ANKRD2	NA	5.18325	3.98887	4.54357	5.23925	NA	NA	NA	NA	5.38453	NA	NA	NA	0.349662	NA	2.35123	1.2087	4.53393	4.93285	4.26629	3.22532	2.16273	4.84085	NA	NA	5.8614	NA	NA	NA	3.71774	NA	3.30174	NA	4.01048	NA	1.85151	5.273	NA	4.61922	NA	NA	NA	NA	0.0953087	NA	3.39848	NA	6.67829	4.55348
ANKRD20A11P	NA	4.26891	2.08405	NA	3.21099	5.05337	4.17154	NA	2.57837	5.00859	NA	1.58902	1.21681	NA	1.50837	1.47526	2.98072	3.703	3.95291	NA	NA	NA	3.80475	3.0707	NA	NA	NA	2.72358	3.94963	4.33403	4.62815	3.5608	5.35037	NA	7.00623	4.87525	NA	NA	5.47037	4.17801	NA	3.75896	2.29623	NA	NA	NA	NA	NA	6.45626
ANKRD20A4	NA	NA	NA	NA	NA	NA	NA	1.36518	NA	NA	NA	NA	NA	4.09999	NA	4.54531	1.08589	NA	NA	NA	NA	4.08953	NA	NA	NA	2.89837	NA	NA	NA	NA	2.39254	NA	NA	2.02178	NA	5.26242	1.11308	NA	NA	-0.638493	NA	1.48959	0.32598	NA	4.38408	NA	NA	NA	3.0935
ANKRD20A5P	5.01572	6.57432	8.15523	4.38759	5.54304	6.71898	5.96821	6.63343	3.62053	2.8954	3.84789	5.07278	5.47279	4.2785	2.20839	NA	3.56765	1.75382	6.50038	6.0715	5.37513	5.91779	5.36022	4.816	4.27465	3.4194	NA	6.03418	6.95697	4.49315	6.73282	5.97552	6.5614	4.25036	6.82192	4.98362	1.01733	8.3091	6.89272	8.33139	4.81109	8.06882	5.96193	-0.169853	5.95732	6.19155	2.02556	5.83544	6.11288
ANKRD20A8P	NA	7.45158	4.16829	5.03148	4.60893	NA	NA	2.84261	NA	3.71724	NA	3.68295	3.27804	NA	4.98604	4.65887	3.20714	NA	6.32273	NA	2.37874	6.20903	5.59272	4.85212	5.83872	NA	3.18496	4.37163	NA	4.64912	5.33463	2.07795	5.64003	5.52841	4.04096	5.90839	5.09995	0.638988	NA	6.73422	3.64427	5.73952	5.0139	NA	4.57981	5.57371	3.73477	NA	6.03398
ANKRD20A9P	8.64831	9.70065	10.2863	9.69955	9.4131	10.1247	9.89074	9.59252	9.60425	9.94926	9.12355	9.33307	8.91562	9.28738	8.61926	9.19562	9.24392	9.85644	9.12176	9.26318	8.63583	9.47795	9.8446	9.76109	10.3014	8.20044	8.30485	9.26587	10.3716	8.78753	9.76232	9.30987	9.78112	10.0798	9.92007	9.79483	9.04985	9.9187	9.94616	10.8105	9.4231	10.5838	9.87946	9.59055	10.0606	9.74151	8.74191	9.04402	9.33552
ANKRD22	7.79502	10.5248	6.35473	7.67956	8.72012	9.46286	8.45341	9.55398	9.3304	7.87051	8.634	8.85484	8.76416	10.0274	6.59889	7.77459	9.34578	8.20718	8.34217	7.00278	8.5542	8.29068	9.32272	10.2098	9.80894	8.84737	8.19584	9.31378	9.09368	8.80728	7.74335	9.25737	9.24325	6.83084	9.39917	9.01922	10.0056	8.40049	7.26732	8.89621	6.88113	8.29971	10.6654	8.4666	8.40124	8.36539	5.68124	8.68645	8.04357
ANKRD23	4.92758	NA	5.90868	6.67751	5.99981	6.23946	5.57893	NA	5.06818	5.5684	3.36209	5.24515	1.95677	4.39933	5.52608	6.15223	4.4686	6.18023	5.47167	5.02882	5.40722	5.85697	4.01784	4.84584	5.95738	5.92163	5.01187	4.61457	NA	4.11947	5.57833	5.76466	5.93068	5.53332	5.69294	5.21776	6.70935	3.9755	3.67472	6.86702	4.73355	3.69676	0.874239	6.20977	6.72352	5.47045	5.69118	NA	6.06695
ANKRD24	3.5732	0.867016	6.45293	6.08067	5.6012	6.9477	5.39924	5.85752	4.47521	5.19042	NA	4.41919	6.24931	6.0148	4.08268	5.29333	4.58818	6.02484	5.40807	5.32704	4.74777	4.90959	3.96825	1.76532	4.99756	6.02424	4.02328	6.81234	6.69602	6.65043	4.79219	5.92426	7.00184	5.58333	6.2455	3.53688	NA	3.52338	6.29297	5.06071	4.16823	6.54254	4.62499	4.18898	4.92881	4.85519	5.50991	NA	5.5515
ANKRD26	9.23773	10.0425	10.137	8.98986	9.52378	8.51278	9.16402	9.50896	10.0982	9.26325	9.55022	9.46055	9.19545	9.61912	10.0014	8.8043	10.0356	9.92245	9.71533	10.4626	8.99719	9.50435	9.4648	9.62385	9.68896	10.0257	9.55906	9.75314	8.90274	9.22885	9.29095	10.5458	9.76101	9.47767	9.96264	9.73672	10.5565	9.70671	10.108	9.69426	9.22582	10.1081	10.0149	10.0367	9.54259	9.73055	9.71668	9.47125	9.81827
ANKRD26P1	NA	2.2223	NA	NA	NA	NA	4.53704	NA	NA	0.362231	NA	0.940873	NA	NA	NA	1.37514	NA	NA	NA	NA	NA	NA	NA	3.44835	NA	NA	NA	NA	NA	NA	NA	NA	NA	NA	NA	2.15806	0.240853	NA	NA	-0.633939	NA	1.25111	9.3617	NA	NA	NA	NA	NA	2.95914
ANKRD26P3	4.58603	6.04666	4.10382	3.16314	4.56769	5.24526	NA	4.15237	NA	NA	NA	3.89139	NA	NA	0.448445	NA	NA	NA	NA	4.37197	NA	4.24226	NA	NA	NA	NA	NA	NA	NA	NA	NA	4.5214	NA	NA	NA	NA	NA	2.63127	4.49627	NA	3.8896	NA	NA	NA	NA	NA	3.85141	4.31662	NA
ANKRD27	9.83634	8.78336	8.77516	9.60324	8.13208	9.29725	8.79463	9.10101	11.3941	8.65984	8.92108	9.22412	8.7777	9.61177	10.2381	9.04363	9.67975	9.58043	9.01623	10.1034	8.78706	9.82695	9.72985	8.87518	9.03233	9.31865	9.08057	9.17174	9.33955	9.97237	9.23307	10.1714	9.33759	9.80036	9.79587	9.55447	9.68172	8.81459	9.42225	9.79791	10.2539	8.80358	9.16303	9.51858	9.42315	9.87395	10.945	8.91379	9.4767
ANKRD28	10.1825	9.76932	9.88181	9.93329	9.55382	10.6809	10.2602	9.91389	10.7851	10.0357	10.2882	10.9333	10.0957	9.97915	9.13397	9.81975	10.9575	11.1181	9.17256	10.0109	10.0919	9.91045	9.36956	10.1281	10.0849	9.26455	9.94778	10.257	9.57069	10.2745	10.7557	10.0971	10.044	10.2865	9.17069	10.184	9.8375	10.3473	10.1584	10.464	10.4072	10.3717	9.92458	10.5493	10.1615	10.8297	10.2508	9.50648	10.5258
ANKRD29	8.09932	8.24553	7.66111	7.26294	7.36717	7.58192	8.4275	5.97922	4.93467	6.52548	4.11124	6.51358	8.1551	6.08867	3.97968	6.49194	4.57541	5.65233	8.73199	2.52895	9.12044	7.77015	4.883	7.36293	7.8182	8.30847	NA	5.95363	7.46583	8.78611	7.73204	9.22525	8.42041	6.72017	2.92468	8.57949	8.86257	7.77031	6.64824	6.54991	7.52844	6.19885	5.66384	8.69844	6.71523	7.75668	6.98654	7.71311	6.98972
ANKRD30B	NA	2.94156	3.04063	NA	0.603281	NA	NA	NA	NA	NA	NA	NA	NA	NA	NA	1.5184	NA	NA	NA	NA	NA	NA	NA	NA	NA	NA	NA	3.0124	NA	NA	NA	NA	4.23803	-1.05281	NA	NA	NA	NA	NA	NA	NA	NA	NA	6.43891	4.24701	NA	NA	NA	4.72943
ANKRD30BL	4.68282	NA	NA	NA	NA	NA	NA	2.89185	3.84248	NA	3.99053	NA	NA	NA	NA	3.72887	NA	NA	NA	NA	NA	4.07287	NA	NA	3.24085	NA	5.01063	NA	NA	NA	NA	NA	NA	NA	NA	NA	NA	NA	NA	NA	NA	4.80721	NA	NA	NA	NA	NA	NA	0.379812
ANKRD30BP2	NA	NA	4.01357	NA	NA	NA	5.02221	NA	2.56986	1.97672	NA	1.62965	4.33158	1.86158	4.94438	3.09229	3.52684	NA	2.2382	NA	NA	2.74873	3.44945	2.79855	NA	NA	NA	4.2788	5.05411	4.0489	4.63337	3.50116	NA	-0.830437	NA	NA	NA	5.94116	6.01979	4.31176	0.322514	0.149238	NA	2.3234	5.72983	0.602612	NA	NA	2.91526
ANKRD31	6.47473	6.28099	5.68829	5.85652	6.53888	3.60938	6.45514	6.40301	5.36095	NA	7.10518	6.82651	5.79266	4.85429	3.48884	5.24556	5.84361	4.89424	3.64883	5.97443	4.01886	4.35219	5.29151	5.9819	5.37842	3.42806	3.71101	4.84588	5.46145	5.36004	4.43836	6.03501	6.89777	6.2077	5.14689	4.12268	NA	5.6675	6.78636	NA	6.13119	6.17821	4.64078	NA	4.6595	3.9761	5.64289	5.94889	5.75255
ANKRD32	8.6856	7.11413	8.38223	8.79996	7.715	7.72858	8.30635	8.27258	8.03344	8.62694	8.38852	8.0079	8.11098	8.92425	8.12297	8.22431	8.76686	7.72886	8.57301	8.21142	7.79993	7.76712	8.64059	8.7547	8.11954	8.6388	8.46125	9.16004	8.8177	8.97315	8.35423	8.82884	7.63647	7.38631	6.62371	9.68835	7.93389	7.78941	8.11543	8.04516	8.56273	9.24882	9.01556	8.62733	8.69839	9.33046	8.19303	8.666	8.58265
ANKRD33	NA	NA	2.95731	NA	NA	NA	2.47257	NA	NA	NA	NA	NA	NA	NA	NA	NA	NA	1.40749	4.40347	NA	NA	NA	NA	NA	NA	NA	NA	NA	NA	NA	NA	NA	NA	4.12951	NA	NA	NA	NA	NA	NA	NA	NA	3.82552	NA	NA	NA	3.00679	NA	NA
ANKRD33B	8.50815	6.98751	9.16584	7.56426	7.47589	7.3501	9.76969	7.31717	12.1228	9.03308	9.82508	9.36389	8.9263	9.26573	6.63054	9.00057	7.07402	8.24924	8.39277	8.07345	11.1585	7.99325	7.316	9.97471	10.6413	8.86201	7.83244	9.08365	8.21503	9.07174	9.3305	9.40706	7.70532	8.1367	10.2854	8.53119	10.7485	8.42946	9.98686	8.45133	8.48076	10.6909	11.2711	11.4994	5.9605	8.87059	5.50367	6.4202	7.47444
ANKRD34A	5.3536	6.14888	4.82381	5.21577	5.27636	2.08563	6.03458	3.66934	5.33133	4.99935	2.7707	5.65503	5.49109	4.20358	NA	4.92046	5.53029	5.65326	5.27189	8.10818	7.10244	4.25616	3.34435	5.35493	5.52724	5.65273	6.04529	4.93988	3.65523	5.90861	5.11367	5.34141	6.00255	5.30467	1.15011	5.19235	1.95112	4.9676	4.28748	5.18138	6.33872	7.11571	2.23107	4.79817	5.44092	5.03426	6.71131	6.57321	5.27124
ANKRD34B	5.11622	1.95277	NA	3.1142	NA	6.77827	3.78205	8.17635	7.06492	NA	4.69039	8.05164	NA	3.82938	7.49186	3.50181	1.58138	NA	4.46841	NA	7.42502	3.46084	6.52058	4.3066	6.98951	3.0449	NA	NA	NA	2.51233	NA	NA	9.00503	4.74742	9.27658	0.761971	NA	3.6004	NA	-1.13098	-0.907933	5.60748	8.10669	6.78826	6.10598	2.45113	6.38152	3.99932	5.2561
ANKRD34C	NA	NA	NA	NA	NA	NA	NA	NA	NA	NA	1.03185	NA	NA	NA	NA	NA	NA	NA	NA	NA	NA	NA	NA	NA	NA	NA	3.9567	NA	NA	NA	NA	2.06659	NA	NA	NA	NA	NA	4.19129	NA	NA	NA	1.19248	NA	4.30714	NA	NA	NA	NA	NA
ANKRD35	7.84784	9.15807	7.94038	6.11143	7.70023	8.76988	7.66203	7.00137	6.34838	8.66246	9.87785	7.49579	7.14995	6.70665	6.53116	7.14102	7.08575	7.44243	4.68795	9.07699	7.22399	7.05419	6.96559	8.6436	7.28028	6.57401	7.30156	6.61687	5.21824	7.96656	8.18662	6.84856	8.72868	7.92682	6.82979	8.17747	8.52215	8.30834	7.44492	6.69266	7.05325	8.58877	9.00986	6.74631	8.29986	5.35148	9.22166	7.13685	6.74936
ANKRD36	10.5863	10.9278	13.2416	11.6672	11.4758	10.9532	11.3704	11.0978	10.5845	12.0202	11.2457	10.7533	11.2774	12.0223	11.5003	10.9427	10.7343	12.407	11.1172	11.5844	10.3213	10.6463	11.5013	10.9226	12.3823	10.6436	10.1832	11.2556	11.7882	10.7108	10.8983	10.492	10.9688	11.2663	13.6216	10.0796	10.8859	11.8476	11.0702	13.485	10.2522	11.8452	10.9529	12.0853	12.4666	11.2636	11.1749	10.6082	11.0492
ANKRD36B	9.93829	10.7059	11.7598	10.0945	9.79792	10.6196	10.3508	9.5857	9.80069	10.7277	10.5077	9.42198	9.64258	10.8513	10.3059	9.88224	10.0667	10.5468	9.42813	10.1225	8.8054	9.45365	10.2884	9.92091	12.5321	9.60395	9.41678	10.2973	10.2484	9.53838	10.1318	9.24189	10.1813	10.4327	11.4305	9.0284	10.6321	10.4244	9.78004	12.1391	9.45991	10.8811	10.1453	10.7848	11.5023	10.3641	9.8049	9.15045	9.4155
ANKRD36BP1	NA	NA	2.98397	NA	NA	4.8179	NA	NA	3.10061	NA	NA	NA	0.244132	NA	NA	NA	3.2814	NA	NA	NA	NA	1.73902	3.73722	NA	NA	3.13722	NA	NA	NA	2.61146	NA	NA	2.77645	NA	5.23231	NA	NA	NA	NA	NA	NA	0.888823	NA	0.563425	NA	NA	NA	NA	NA
ANKRD36BP2	6.97104	10.9059	10.928	6.49235	7.31894	10.7067	10.192	10.2377	7.90131	11.254	6.82817	9.52868	11.5531	10.7719	6.44214	9.83971	10.1578	11.117	10.503	9.81148	8.00621	8.24821	9.44412	7.83104	9.61766	8.40217	10.1998	9.50552	10.405	10.2099	8.82015	9.10579	6.90517	8.60596	6.52453	9.60619	8.97249	11.2107	8.88275	11.1613	10.4511	10.1007	9.73804	8.18747	9.41781	9.31191	5.44891	7.72613	8.82027
ANKRD37	8.31837	6.22116	6.36197	7.84459	6.81261	7.06608	5.90735	7.08475	7.7899	6.68653	6.77674	7.04689	7.11115	7.67084	9.51075	7.64676	8.00879	5.91035	7.12955	8.24105	7.38398	7.33095	7.53696	6.07769	7.57853	6.43965	4.77342	6.7809	4.79974	7.22213	7.01131	6.45892	6.56649	7.44286	6.99373	7.367	7.0369	7.69382	7.88317	7.23192	7.98591	4.8858	6.46546	8.19194	5.97702	6.51944	7.39051	7.6678	9.2475
ANKRD39	8.44795	9.47618	7.13032	8.1001	8.02508	7.5615	7.72772	7.84811	9.51685	7.58015	5.07301	8.10355	7.23734	8.22852	9.1323	8.2988	8.95121	7.55719	8.12784	8.43885	9.15727	8.22506	8.69505	8.78535	8.34858	7.84707	8.65198	7.305	7.94198	6.83972	6.98942	7.03788	8.01061	7.93204	7.32275	8.32072	9.1381	7.5856	7.39064	7.92194	8.45584	7.24791	8.61355	9.3314	8.04889	9.05499	8.87294	7.26587	7.81443
ANKRD40	10.5556	10.7433	10.0802	10.9935	10.6813	10.6782	10.7806	10.2864	9.79568	10.1133	10.3079	10.8615	10.6971	10.5689	11.235	10.4485	10.9674	10.984	10.8641	10.7686	10.9398	11.456	10.48	10.772	10.8542	10.9311	11.0399	10.6514	11.7197	11.2388	10.7272	11.029	11.4399	10.7768	10.999	11.357	11.1172	10.5871	10.9248	10.4466	11.3555	10.9778	11.1692	11.0581	10.7491	11.6916	11.5425	11.32	10.8001
ANKRD42	7.89948	7.8699	7.90407	7.96629	7.19123	8.45179	8.51604	8.39623	6.76576	8.56477	8.15579	7.53515	7.91225	7.42064	7.47543	8.9492	8.19305	8.22428	6.23442	7.90135	8.55822	7.29235	8.57161	8.1386	7.66557	7.29919	8.53356	8.81336	7.71591	7.37995	8.69741	7.82843	7.01892	7.5755	6.9967	8.43697	8.29759	7.19924	8.4454	7.35819	7.65024	8.60266	7.07587	6.94622	8.10185	8.28754	7.24138	8.79104	7.43318
ANKRD44	10.0748	10.8119	12.6554	9.09205	10.3717	10.5245	12.583	10.3352	9.56356	12.0242	8.09197	10.8913	12.1956	12.0769	10.4203	11.3888	10.4802	11.3653	10.7373	9.56793	10.2288	10.1048	9.47202	11.2607	10.8584	9.08846	9.79428	11.4618	11.2031	11.1774	11.2421	10.2973	10.0201	10.7076	10.2032	10.4882	8.08706	10.7646	10.3474	12.019	10.5489	11.6494	11.329	10.5048	9.34233	10.2976	8.95111	9.10659	9.90501
ANKRD45	5.74755	6.05215	3.50688	3.87167	NA	6.754	NA	5.95052	5.46293	6.806	5.63812	4.05391	4.76676	2.33612	NA	6.99632	4.71708	7.45233	2.97927	9.7308	7.10919	5.80852	NA	3.67104	6.90882	NA	NA	4.32101	NA	NA	4.70347	5.75927	5.39166	4.85998	7.00191	5.39339	6.63938	4.55321	4.39441	5.07473	3.82253	6.21229	6.57667	5.67119	NA	3.09683	4.87618	5.08048	5.24108
ANKRD46	8.92756	8.03307	7.73272	7.66144	7.90459	8.16303	7.58505	8.71155	8.52349	8.02536	7.9367	7.60807	7.14301	6.61582	8.21994	8.60186	8.54931	9.249	8.32121	8.38079	7.91607	8.28303	7.57123	9.29269	8.12603	8.29806	8.40479	7.5801	5.07766	8.11173	8.07436	8.4337	8.26929	7.79096	8.13936	8.34029	8.71148	7.36221	7.76739	8.14407	8.01953	8.53528	8.35901	9.86815	8.83526	7.7813	8.80627	7.1738	7.9611
ANKRD49	6.66662	5.43728	8.21607	7.03337	7.66053	8.52643	9.00215	7.40958	7.95024	7.92004	7.94903	6.9634	7.26909	8.68876	7.85255	7.96794	8.38886	7.56293	8.38342	7.54299	8.39498	8.35003	7.81339	8.13938	8.28371	7.62158	7.90004	7.32774	8.01216	8.35189	6.96238	8.00436	8.40309	7.76361	8.78148	8.06585	8.7944	7.47184	7.63717	8.45435	7.98934	7.46112	8.04533	7.75345	8.0975	8.09139	8.61712	8.36743	8.1082
ANKRD5	10.1329	9.85987	7.81987	9.54918	9.33128	9.88966	7.75118	10.9073	9.12921	8.66456	7.49832	9.17392	9.17005	9.17793	10.6802	8.91549	9.64782	9.20218	9.34715	7.27234	9.48486	10.413	10.3313	9.47384	9.17367	9.3031	9.01658	9.94046	8.30263	9.58166	9.62825	9.88593	8.92496	9.88452	9.69168	10.745	9.01129	10.2395	9.44923	8.00999	10.0784	8.2058	9.43496	9.37475	10.8323	9.79994	8.69839	10.5993	9.92506
ANKRD50	11.3068	10.2143	11.0606	12.1481	11.6032	11.1512	11.474	11.2083	11.5359	10.9968	12.2018	12.4791	11.4451	11.7425	10.7065	11.1421	10.6813	10.3763	10.1775	10.7703	11.505	11.4105	11.1998	11.0641	11.8786	11.0401	11.34	11.8024	11.1568	11.0361	11.4068	10.9965	10.8578	12.1496	10.7315	11.5779	11.7978	12.3852	11.3161	11.184	11.548	11.1506	11.5398	11.2629	12.2491	11.6568	10.7404	10.2231	11.1348
ANKRD52	10.8676	10.8583	10.5611	11.3899	12.0409	11.3173	10.8793	11.4744	11.1883	10.9102	10.5997	10.8907	10.6241	11.1045	11.3375	10.7522	10.7669	10.9828	12.0445	11.3077	11.3118	11.0397	11.5155	11.3567	11.2867	11.3997	10.6786	11.2444	9.95065	11.6188	10.8744	11.1701	11.3792	10.9979	11.4686	12.1287	11.3417	11.081	10.8847	11.0976	11.3924	10.1554	11.1579	11.4839	11.0349	11.7848	11.8364	11.5371	10.8282
ANKRD53	5.64728	6.64289	6.63725	3.33566	7.00368	7.23967	5.90125	5.3813	5.34798	5.996	1.73992	6.12417	5.88178	6.17715	5.24813	5.70728	5.73448	5.74512	NA	4.42466	8.0879	4.97326	6.60691	4.91324	6.9508	4.07805	5.48937	5.76598	NA	6.54814	4.43201	4.00366	4.34746	5.75715	6.11521	2.10539	0.644303	6.10739	6.11134	6.32283	4.45617	5.91592	6.24005	6.68328	0.868796	6.54151	7.38035	5.75663	7.03042
ANKRD54	8.70037	8.59544	8.58011	8.98168	8.7576	9.20172	8.6963	8.64036	8.69992	8.43355	8.64698	8.85681	7.75106	9.07056	9.07876	8.63575	8.97845	9.0056	8.70838	8.74335	9.05696	8.5856	8.72872	8.43545	8.25103	9.13766	9.10142	8.83017	6.67051	8.95041	9.32436	8.83646	8.86048	8.64626	8.45646	8.22858	11.0354	8.86983	8.3665	8.94917	8.49983	8.728	8.68139	8.80786	8.31696	8.71884	9.25343	8.49743	9.23714
ANKRD55	NA	4.7454	3.79519	NA	5.06009	4.97129	7.727	NA	NA	NA	NA	5.43264	5.03108	5.68465	NA	3.67082	NA	NA	1.43166	3.61225	NA	NA	NA	4.65544	1.78504	NA	NA	3.24019	NA	1.95929	NA	3.08468	NA	NA	5.75104	NA	NA	3.92257	4.55421	NA	NA	3.21676	NA	NA	NA	1.58097	NA	NA	NA
ANKRD6	8.64816	9.37733	10.0638	9.5073	9.41387	10.3372	9.29895	9.25622	9.55948	8.50866	7.59788	9.38894	9.09748	9.07039	10.0399	9.39015	9.62521	8.42048	10.2229	9.68817	10.0916	9.10293	8.80587	10.158	9.96625	9.26634	9.60314	9.22245	9.97161	9.86686	9.44296	10.1833	10.2163	9.64911	10.324	9.13724	8.75629	9.75737	9.04287	10.1921	10.0872	10.8257	9.33867	9.42934	8.72303	9.59323	9.07532	8.41096	9.76027
ANKRD62P1-PARP4P3	NA	NA	NA	3.71972	NA	NA	NA	NA	NA	NA	NA	NA	NA	NA	NA	0.174064	NA	NA	NA	NA	NA	1.85471	NA	2.83851	NA	1.83214	3.57783	NA	NA	NA	3.66444	4.50951	NA	NA	NA	NA	NA	NA	NA	NA	NA	NA	NA	NA	NA	NA	NA	NA	NA
ANKRD63	NA	NA	NA	NA	NA	NA	NA	NA	NA	NA	NA	NA	NA	NA	NA	NA	NA	NA	NA	NA	NA	4.74628	NA	NA	NA	NA	NA	NA	NA	NA	NA	NA	3.92441	NA	NA	NA	NA	NA	NA	NA	NA	NA	NA	NA	NA	NA	5.94122	4.28502	NA
ANKRD65	7.4213	8.50249	8.92319	9.48732	9.44491	9.47249	8.70233	11.6854	10.3201	8.01525	8.70623	9.92594	8.53934	8.88937	9.89085	9.79696	9.559	9.25794	7.9163	8.5229	8.12033	8.08431	9.24343	9.18979	8.97243	8.33561	8.63123	6.43225	7.88893	7.19204	8.07069	8.24358	7.76414	7.87948	7.35509	8.94369	9.30319	8.01391	8.13741	9.0123	7.80072	8.91761	10.0141	8.09091	8.5337	7.00103	7.7043	8.40473	7.93817
ANKRD7	NA	NA	3.90321	5.10478	NA	5.08948	NA	NA	2.59891	NA	6.00698	NA	NA	1.39131	NA	NA	NA	4.92888	4.26275	4.52906	5.6685	4.92255	7.12581	4.73959	2.49303	1.74134	NA	1.59065	NA	4.38818	2.1218	4.66955	3.29479	NA	NA	4.82712	0.846216	3.94203	NA	NA	NA	NA	NA	6.36943	NA	1.6734	NA	NA	NA
ANKRD9	8.82535	8.79487	7.6546	8.579	7.73108	8.0551	6.88588	9.46029	8.30561	6.88502	7.85122	8.70234	8.0285	8.8759	7.43369	7.63161	8.0239	8.11551	8.46485	9.76918	8.32954	8.03141	8.27054	8.18309	8.00302	9.24574	7.41967	7.69849	5.90181	8.46767	8.93653	8.14956	10.1753	8.46403	9.14059	8.26123	8.28142	8.01583	8.67362	7.47303	8.62256	5.29162	8.39932	7.86619	8.58675	8.66883	8.85685	8.19422	7.86213
ANKS1A	11.6022	11.2445	10.1646	10.1969	10.6273	11.1475	11.0806	10.7381	11.3713	10.9364	12.6074	10.9406	10.7915	10.5074	10.5882	11.2076	11.2065	11.0132	11.0679	10.6142	10.8423	10.7601	11.4339	10.3383	10.4551	10.2668	10.2862	10.6815	9.23988	10.8866	11.2346	11.1807	10.3096	10.394	10.2266	10.9607	10.3408	10.6174	11.081	10.7171	10.9132	11.2934	10.8718	11.5393	10.1932	11.285	10.2625	10.5407	10.4399
ANKS1B	NA	6.31863	6.91885	6.16288	2.76807	4.95336	4.45637	4.67464	5.64864	4.4454	6.72666	3.34562	5.84061	4.21098	6.03273	5.37965	4.46127	3.28448	4.29502	5.66449	NA	5.27665	4.75174	6.15358	3.32772	NA	4.87222	5.02315	NA	NA	4.69524	4.39562	5.04542	5.39135	7.79393	3.85386	6.34099	5.1115	6.35158	4.89102	-0.491774	5.26921	5.47568	7.60401	NA	4.36752	6.9343	NA	3.48587
ANKS3	7.85798	3.33497	8.13588	6.38287	6.67405	7.131	7.03704	6.36198	7.41104	8.09826	7.89515	7.06649	7.65428	7.97208	8.15453	7.78689	7.44539	6.45533	6.36818	7.48375	6.50726	8.05185	7.22159	6.87659	7.45863	7.87847	7.52266	7.02034	6.26604	7.29524	6.73324	5.99801	6.79337	6.91639	6.06217	6.89133	7.07505	7.81851	7.71133	8.52119	7.21129	8.19786	6.68588	6.8129	7.70939	6.74602	6.20146	7.85071	7.29894
ANKS4B	0.145562	4.22812	1.72078	2.01569	1.1973	NA	4.41939	1.64672	3.00067	4.44485	NA	NA	3.84238	4.35483	3.28624	NA	NA	1.56297	2.74562	1.36502	1.3999	2.72341	2.02978	3.15766	5.03462	NA	4.03639	2.55827	NA	4.81422	NA	NA	NA	3.24747	4.33698	-0.0264486	NA	3.84834	3.97495	4.3728	0.712799	-0.019701	1.2478	-0.354463	1.99616	NA	3.23542	NA	4.57912
ANKS6	8.48662	9.5892	9.11942	9.86905	10.3918	9.0574	9.8262	8.77982	8.63439	9.713	7.35881	9.67964	9.3225	9.35074	9.66324	9.46425	9.47221	9.40633	10.4116	8.56438	9.23335	10.0469	10.9474	9.39936	9.58665	9.80083	9.23114	9.67262	10.1008	10.859	9.55166	10.6647	9.40715	9.43207	10.1789	9.96538	8.96929	9.76897	9.74032	9.98193	10.3799	7.01877	8.62893	8.65992	10.2635	10.2483	10.1893	10.2168	9.7818
ANKUB1	3.84026	5.50934	NA	4.81156	NA	6.93592	4.69596	6.92627	NA	8.15937	NA	4.81229	NA	NA	4.75981	7.3782	NA	3.96429	NA	5.08581	5.44862	NA	NA	NA	5.50454	NA	NA	5.35243	NA	1.54578	4.92009	4.00588	NA	-0.202025	6.52567	NA	NA	6.70806	6.66367	NA	NA	3.49856	NA	NA	1.75406	1.1901	5.46379	0.921865	NA
ANKZF1	9.60932	9.3444	10.5802	9.60149	9.61474	9.37304	9.49203	9.46347	10.0478	9.52873	10.2916	9.15029	8.96403	9.37019	9.28557	9.24557	9.66414	10.2598	10.1743	9.28284	9.94203	9.62768	10.5013	9.52265	9.6028	8.17184	9.03277	8.77091	9.23194	9.00124	8.82663	9.33171	8.90479	10.4571	10.6234	9.87357	8.70202	9.5165	10.4378	10.7972	9.97069	8.44786	9.4604	10.2365	9.53308	9.68885	9.81782	9.46316	10.1888
ANLN	12.5312	12.1982	9.84361	12.5042	13.3697	12.3851	10.8251	12.0225	12.2535	10.809	10.6355	12.8854	10.1651	10.9798	12.8047	11.4338	11.7747	11.3546	13.0689	11.3865	12.1276	11.658	13.4496	12.6763	11.8963	12.5743	12.4557	13.7659	11.6115	12.4655	13.7323	12.7	11.3167	12.5126	12.2862	12.8587	12.497	11.966	12.6988	10.0198	12.8789	10.9889	12.304	12.1053	14.0291	12.8845	13.5033	12.8711	12.3756
ANO1	11.1537	10.3623	9.31796	8.69132	8.57285	12.0769	9.72555	9.62308	9.92441	10.079	10.0404	8.62601	10.19	9.49611	9.00599	7.89895	9.23353	13.8199	8.86291	9.85175	11.2846	8.62569	12.2962	9.1763	11.4616	14.2358	11.6225	11.4112	11.1439	10.0679	10.761	11.399	8.93769	10.4213	9.07822	10.4431	9.01051	11.1121	11.3126	9.38741	9.13507	9.5976	8.9543	12.0326	11.444	11.7763	8.71386	8.85906	10.8275
ANO10	9.57274	8.88786	8.20432	8.80488	9.00033	8.55626	8.80071	9.25002	8.86036	8.89399	9.35289	8.47725	9.85728	8.7261	8.60325	9.54005	9.36457	9.65214	8.15786	8.22505	8.69896	8.98378	8.92667	8.7759	8.64726	9.0924	9.465	9.22145	7.28754	9.19212	9.17132	9.21136	8.48951	8.66795	8.57781	8.8522	9.30799	9.10765	8.9289	7.49507	8.9556	7.63889	8.83166	9.1694	9.45466	8.45419	9.69874	8.351	9.05435
ANO2	5.51901	5.50624	8.52857	5.93662	6.86419	6.15414	NA	6.59685	5.60212	4.56994	4.74585	5.10925	6.30016	5.05084	5.36111	6.55876	6.89836	2.16653	3.65561	6.08376	6.53426	5.93738	5.6599	5.85511	7.32297	5.92852	NA	3.64682	5.2527	5.10832	7.39894	6.88499	5.71066	4.94247	2.62072	5.91513	NA	5.28974	5.48937	7.25196	3.99302	NA	6.26675	8.79085	3.55822	4.87762	1.90763	6.39731	6.53223
ANO3	NA	NA	5.09109	0.382508	3.0083	NA	4.21943	NA	3.97317	6.01655	3.84632	6.58189	2.84766	NA	5.32213	4.53473	2.9557	4.48986	NA	NA	1.94823	5.15985	3.31031	5.53031	4.91096	NA	5.79758	4.98659	NA	NA	3.93769	5.77109	5.75103	5.1729	6.12833	5.06938	5.0609	7.21882	NA	4.14422	6.72097	NA	NA	NA	6.15024	3.41419	5.71849	NA	4.77208
ANO4	5.22605	NA	4.98937	5.36924	6.84074	NA	NA	2.65711	NA	4.34565	NA	5.78399	6.85301	NA	5.87383	4.68509	5.04026	7.01235	8.32401	4.88655	4.9943	2.36267	NA	4.04575	7.70149	3.66099	4.23683	3.62943	4.43158	NA	3.76321	4.71925	NA	4.67188	5.20185	NA	NA	6.1041	4.3076	3.86127	4.86695	3.30381	5.35874	2.66641	NA	7.31988	NA	NA	5.46474
ANO5	7.62486	8.05942	9.23665	6.7558	6.88084	7.63645	8.43104	6.50914	3.89763	8.75656	9.00372	7.96457	8.71235	6.54768	7.42397	7.91378	8.68012	7.73003	6.26299	3.49632	6.65213	8.6622	4.70582	8.04536	6.45877	4.47937	7.26545	7.29541	5.83868	7.06643	8.13781	8.25448	8.36908	8.6859	5.2763	8.34857	5.51481	6.90729	7.27483	8.70023	6.4275	8.86265	7.57736	4.07864	5.32604	4.33542	7.76305	5.72158	9.01672
ANO6	12.2384	9.96934	11.0948	10.5992	11.1436	10.445	11.2459	10.8841	11.4349	11.3263	11.1766	11.121	11.2842	10.843	10.8216	11.0352	10.8672	11.0287	11.078	10.916	11.7838	10.8043	12.0724	10.6351	11.3242	11.6401	12.2772	11.9758	10.6246	11.3576	10.8524	11.5911	11.6748	11.4003	11.879	11.4544	10.2548	11.9222	11.4157	10.6383	11.3498	10.4925	10.6514	11.3507	11.3463	11.0171	10.7415	10.8581	11.4445
ANO7	4.45373	7.20956	2.97925	5.45103	5.77279	4.36644	5.35072	6.68559	7.00845	3.15177	3.31909	5.10853	4.30226	5.35963	6.03232	3.73078	5.52128	6.2705	5.03416	5.68856	5.16067	4.80441	7.6188	5.92704	5.44087	NA	5.07664	5.84313	5.82097	4.16775	NA	5.82012	6.72101	7.35922	5.77313	4.60602	4.09601	5.11615	NA	5.23947	4.52763	7.37891	4.33967	7.06528	5.52491	5.50413	7.77036	6.94869	6.09432
ANO8	8.55586	9.79153	7.99926	7.34171	7.96738	6.84863	7.10828	7.92586	6.32588	7.15679	8.69779	7.29203	8.39865	7.86174	6.92952	7.69472	8.26421	8.93354	7.39399	9.2398	7.74334	7.93284	8.53842	6.93619	8.33611	8.798	7.8871	8.05071	7.53176	8.00608	7.47844	8.18866	8.34163	7.76271	7.59658	7.22157	7.90339	7.82787	8.03134	7.53969	7.45254	8.17913	7.7151	6.85763	8.4213	5.18002	8.74982	7.81481	7.24426
ANO9	5.72179	8.2783	8.13886	7.28305	8.06292	7.18167	7.75824	6.54089	8.29789	7.14418	6.44089	6.84032	7.71925	7.58555	7.19954	6.81778	6.40607	7.61323	7.59651	6.50286	7.12339	7.30755	7.63486	7.10505	6.57772	7.32809	6.24729	5.95894	7.08633	7.33148	7.38066	6.83516	6.6535	8.20118	9.81779	7.06846	0.557218	8.11416	6.34469	8.57931	6.2829	8.20562	6.85557	6.50183	8.03893	7.56089	6.57792	7.00372	6.10399
ANP32A	11.9137	12.0671	12.567	12.4588	12.7218	12.5973	12.4252	12.4811	12.4731	12.0175	12.7603	12.1474	12.2161	11.8235	12.6777	12.3532	12.4248	12.2551	11.9067	12.3394	11.4153	12.4215	12.3066	13.1572	11.5649	11.8985	12.5189	11.8471	12.5386	11.8832	11.6107	12.1688	11.9924	11.7657	12.4179	12.2498	12.3482	12.1702	11.5433	11.7247	11.8051	12.6557	12.0023	12.0697	12.0345	11.2629	12.2529	12.589	12.6448
ANP32A-IT1	6.36483	1.49882	6.57927	3.39249	5.99049	6.52244	5.71811	4.91183	4.56476	4.52453	5.6365	5.87427	5.4768	6.38643	6.24628	5.45428	5.75845	6.13676	4.07138	4.1297	NA	6.39774	6.49134	6.26173	5.20814	4.65579	4.8714	5.49308	5.02112	6.20861	5.87042	5.93159	5.33799	6.09243	5.23636	4.09721	6.58274	5.54786	6.31241	7.06236	4.94518	7.30934	5.73387	7.12506	5.22124	6.08779	4.06662	6.78203	6.43871
ANP32B	12.706	13.0161	13.6827	13.977	13.5024	12.3895	12.6318	12.4891	12.1938	12.4808	12.4569	12.7659	12.3122	12.4195	13.1067	12.5302	12.6117	12.7331	14.0514	12.5665	11.3553	12.7999	12.8975	12.427	11.6601	13.0796	11.9622	12.077	14.0876	13.0447	12.5076	13.1031	12.7248	13.0061	14.6206	12.8922	11.5482	12.5586	12.7772	13.1438	13.1091	13.2245	12.4935	12.1158	12.9234	13.0331	13.1829	14.0094	13.0812
ANP32C	NA	NA	NA	2.96165	NA	NA	NA	NA	2.98041	NA	NA	-0.396415	NA	NA	NA	NA	NA	NA	2.72237	NA	NA	1.75564	NA	3.43875	3.09771	NA	NA	NA	NA	NA	NA	NA	-0.558777	NA	6.2899	NA	NA	3.83799	4.33358	NA	4.50678	NA	NA	NA	NA	NA	4.12101	NA	NA
ANP32D	NA	NA	NA	NA	NA	NA	NA	NA	NA	NA	NA	NA	NA	NA	NA	3.11534	NA	3.10164	NA	NA	NA	NA	NA	2.79817	NA	NA	NA	NA	NA	NA	NA	NA	NA	NA	NA	NA	NA	NA	NA	NA	NA	NA	NA	NA	NA	NA	NA	NA	NA
ANP32E	12.2057	12.1947	11.9977	12.3771	13.0169	11.7587	11.7892	12.121	12.7145	11.9523	11.8716	12.1776	12.0615	12.0711	12.9746	12.2446	11.6842	12.8013	12.6342	13.5828	12.0662	12.5723	11.179	12.6784	11.6951	11.8026	11.6909	11.9015	12.874	12.2873	12.3814	12.004	12.4915	11.9764	11.9308	12.0568	12.346	11.5091	12.2798	11.9905	12.65	13.0251	13.4615	12.164	12.8858	12.7692	13.764	12.9103	12.4154
ANPEP	10.0995	9.69223	9.93662	10.1061	8.73589	8.59158	9.46839	9.14115	8.35082	9.21633	8.18294	7.63835	11.1679	9.52461	8.02644	9.20385	8.73075	8.84759	8.93807	9.00066	8.88401	9.7486	7.20281	7.97638	10.008	10.4645	10.8934	8.6856	9.23527	9.62759	10.3141	9.6834	7.22159	9.24553	8.85193	9.54315	10.3227	8.98096	9.11862	9.72659	9.17759	7.82208	9.3683	8.59978	8.31331	9.74251	8.6286	9.90843	9.96551
ANTXR1	14.0661	11.8225	12.1505	13.2264	12.4893	12.5833	13.6119	13.6476	13.6608	13.7388	13.0805	13.0324	13.8249	11.9328	12.4932	12.3007	12.7881	12.8552	12.1194	12.4853	14.3147	13.3365	13.4941	12.735	14.5653	14.1666	14.1112	14.023	13.0678	13.568	12.3858	13.2571	12.3604	13.1021	12.213	13.2618	12.9999	13.7831	12.6478	13.7169	13.7567	12.474	12.2397	14.394	12.3798	13.2254	12.0301	13.0508	14.365
ANTXR2	10.7862	9.8054	10.8333	9.57481	9.51344	10.7003	10.9647	10.4391	9.61093	10.7153	9.27044	11.0757	11.6984	10.2818	9.51135	10.2283	10.4129	9.39836	9.08915	8.9292	10.7808	9.45742	9.95099	10.3493	10.7282	10.1163	11.1282	11.0774	10.3514	10.3027	10.3368	10.6596	8.73438	9.71448	9.0783	9.8263	9.32749	10.7664	9.65035	10.576	10.8148	10.1166	9.83465	10.2497	11.906	9.97447	7.862	7.97402	10.275
ANTXRL	NA	4.42064	NA	NA	NA	4.87128	NA	NA	NA	NA	NA	NA	1.22614	NA	NA	NA	NA	NA	NA	NA	NA	1.8211	NA	NA	NA	NA	NA	3.16832	NA	NA	NA	NA	NA	-1.02884	NA	NA	NA	NA	4.06917	NA	NA	NA	NA	NA	NA	NA	NA	NA	NA
ANXA1	13.5636	14.0546	11.9335	12.628	12.3967	12.3404	11.1425	11.7827	13.2483	11.4461	11.762	11.7505	11.5145	11.3156	11.1308	12.1742	11.2503	10.982	11.2914	11.8886	10.148	12.8755	13.1306	12.8662	10.9596	13.0545	11.6881	12.928	12.7184	12.7893	13.622	13.053	12.9451	11.8088	11.2055	12.8139	10.9745	11.1918	12.001	10.3561	12.4454	9.38611	10.5158	11.0472	12.9777	13.031	13.0869	13.5144	12.41
ANXA10	NA	6.79391	1.75067	9.21271	5.91415	1.68357	NA	3.58354	NA	1.12038	NA	NA	NA	9.09053	4.40592	NA	NA	NA	7.41427	NA	NA	6.38446	NA	NA	NA	6.28757	NA	2.64784	NA	NA	3.6423	5.98975	NA	3.65496	-0.715421	4.73037	NA	NA	9.80975	-0.739096	7.25851	NA	NA	-0.122952	9.97217	5.30321	2.61267	10.4721	6.92513
ANXA11	11.7348	12.1243	11.9218	11.0439	11.8352	11.8031	12.3133	12.8202	11.9622	12.434	9.80104	12.0285	12.2734	12.0463	12.3038	12.1053	11.982	11.7998	12.6454	12.2177	11.716	11.626	12.5587	11.2923	11.3487	12.0755	11.8787	12.5885	10.9424	12.0796	12.6851	11.709	12.1891	12.4166	12.0414	12.2272	11.5125	12.3058	11.7879	12.0596	12.0512	11.0865	11.2689	11.4445	12.1928	11.4411	11.0711	11.3071	11.641
ANXA13	5.82606	3.93389	NA	1.35037	3.94924	1.27759	0.404238	4.34065	0.582648	4.29421	4.71686	2.41493	4.24102	2.49938	0.232398	3.85905	3.51701	5.28585	NA	NA	4.8619	2.5037	NA	3.72762	1.34728	1.50939	4.55013	NA	NA	3.38904	NA	NA	3.96075	4.43578	4.00082	2.83219	4.43505	1.84025	2.47129	3.50262	1.13231	7.74051	NA	4.68764	0.785326	1.43528	4.08653	6.21786	4.6127
ANXA2	12.5943	13.9174	13.3434	14.6404	14.7156	14.2156	13.5257	14.2099	14.1684	13.9685	12.8189	14.2014	14.0484	12.9326	13.5725	13.726	13.4988	13.184	13.6765	13.6838	13.2557	13.5949	15.4976	13.6791	13.7555	14.4207	14.0965	13.9566	14.1874	13.7588	15.0261	14.3195	13.5354	14.1428	14.9862	13.8053	13.7375	14.8596	13.8516	13.4576	14.2042	10.6872	12.3023	13.6843	14.5229	13.9356	13.3399	14.1679	14.8843
ANXA2P1	NA	NA	-0.197414	NA	NA	NA	NA	NA	NA	NA	NA	NA	NA	NA	NA	NA	0.732905	NA	NA	NA	NA	NA	1.90676	NA	NA	NA	NA	NA	1.25862	NA	NA	NA	NA	-1.03739	0.457471	NA	-0.13719	NA	NA	NA	-0.772874	NA	NA	-0.369894	NA	NA	NA	NA	NA
ANXA2P2	4.79167	5.77401	3.57895	6.63886	7.54785	5.91217	6.92344	6.30205	7.15392	6.26377	NA	7.0353	6.57561	4.57767	7.47475	6.70818	7.09106	4.35711	6.33278	6.71908	6.46862	5.87713	7.91873	7.16756	5.53421	7.17286	7.9597	6.06425	5.23401	6.94177	7.95228	7.35365	6.46326	6.65513	6.68899	7.3832	6.87994	7.155	5.77027	2.17153	7.00724	5.06517	6.13727	5.72376	7.658	7.17692	6.39677	6.74373	8.27047
ANXA2P3	4.75214	0.422917	NA	NA	NA	NA	NA	NA	1.16791	NA	3.69694	3.8778	4.48409	NA	NA	2.88898	2.40984	NA	1.97073	NA	NA	4.55089	3.45539	2.02135	NA	NA	2.38196	NA	2.06653	4.15024	2.78194	NA	1.75597	1.26351	2.67552	2.75371	0.783974	3.95076	6.33014	0.826287	2.80323	NA	0.886475	1.39458	2.30759	1.28364	6.05668	1.02799	3.42486
ANXA2R	5.81982	5.18772	2.97344	3.68793	0.70531	1.47815	5.82677	5.15865	4.88316	5.38094	6.77936	4.29537	6.21038	5.70871	4.43899	4.15625	NA	5.71728	NA	5.02933	7.62832	4.91995	4.28885	5.89853	2.3547	4.08005	4.25817	5.38829	2.12833	5.41721	5.04814	4.01026	4.61015	NA	NA	NA	0.858499	3.10548	0.698346	4.10626	5.67688	6.22135	4.86996	5.01374	4.30707	NA	4.70568	3.53219	4.5584
ANXA3	8.55329	9.05152	8.23425	7.85435	8.37462	9.81614	9.18158	11.4034	10.3985	8.87938	10.6071	11.3488	10.1411	6.66873	9.7477	9.84156	8.28567	7.7051	7.25217	9.44261	9.37417	8.91159	11.3285	9.18519	9.92952	5.46622	8.10071	10.2241	8.93008	8.51494	9.67934	10.3367	10.1688	9.45295	9.17446	9.81299	11.2246	10.1015	8.05093	8.49129	8.57613	8.68526	7.12585	10.9251	8.89681	9.73387	9.86861	8.10805	8.28239
ANXA4	11.9395	11.4703	11.5219	10.4169	11.1136	11.9059	11.3073	11.4127	12.9567	11.6453	11.7349	11.8649	11.7646	11.7383	11.8573	12.0053	11.7259	11.7934	11.0886	11.6089	11.5977	11.1159	12.4409	10.9382	11.2659	11.7791	10.644	12.2123	13.1447	11.0741	11.84	11.7092	11.4228	11.75	11.9376	11.4569	11.7586	12.1775	11.9995	12.2627	11.6093	11.3827	11.7118	11.9022	12.5253	11.4379	11.951	11.8024	10.8919
ANXA5	13.0286	11.8331	12.699	12.8428	12.4087	11.6723	12.8688	12.4389	12.5706	13.3276	12.4286	13.16	13.4549	12.7891	12.8619	12.9404	12.2854	11.8564	11.6286	12.8321	13.109	12.1602	12.2945	12.391	12.5871	12.7798	13.0954	13.6724	13.3248	12.6663	12.7928	12.4806	11.5212	12.6395	11.6374	12.7832	12.1031	12.908	12.5186	12.6195	12.6393	12.9802	12.6352	12.7705	12.9134	12.7798	12.0935	12.6743	12.7323
ANXA6	11.8045	11.2696	12.5487	10.8893	10.6573	11.1439	12.8431	11.3575	11.2524	12.6909	10.5788	11.6971	12.4855	11.4786	11.3346	12.2746	11.2258	11.5688	10.8333	10.8919	11.9764	10.6564	10.7947	11.7458	11.5666	10.9588	12.0645	12.0839	11.5839	11.1035	11.1814	11.1893	9.29891	10.6793	9.5125	10.9605	10.7222	11.9499	11.4953	12.0504	10.9205	11.6322	12.0828	11.5804	9.81433	11.2221	10.0566	10.4615	11.2532
ANXA7	11.3265	11.3295	11.127	10.4242	11.1557	10.4223	11.0753	11.3901	10.8728	10.8407	10.1887	11.5136	11.0161	11.0792	11.3676	11.1351	11.473	11.3004	11.8781	10.7051	11.4777	10.5804	10.51	10.8571	10.4947	11.9152	11.2681	10.8885	12.2905	10.9568	11.0088	11.3137	11.4637	11.1071	11.5982	10.976	11.4527	11.368	11.2226	11.1573	11.1308	10.9768	10.4509	11.1456	11.0445	11.2112	10.9965	10.8241	10.8513
ANXA8L2	9.69951	9.4298	6.72955	6.47104	6.35268	7.31788	7.81308	9.26371	8.09984	8.62708	9.60614	9.78002	7.9723	9.80485	6.79035	7.39716	8.76274	9.45793	8.88263	7.04187	8.65922	8.29992	9.11353	7.6705	9.66411	10.4331	11.4888	7.31414	6.82117	6.84747	9.14085	9.84031	9.02854	8.69177	10.1788	7.06618	7.49256	10.4372	9.36247	8.33762	8.77158	0.297669	6.45756	9.49665	7.5501	9.31073	4.21703	8.68576	7.98277
ANXA9	6.10073	8.28259	7.35879	3.2991	2.52476	5.94455	NA	7.10106	6.79378	4.58191	6.06984	8.23413	3.88717	5.3889	6.39901	7.48087	6.4782	3.22619	5.27398	6.03117	5.53206	7.05117	9.76326	5.20675	3.66294	4.0321	5.82301	5.72169	1.52544	6.51035	5.64609	6.81388	3.54605	7.65663	5.76963	8.0206	4.85424	7.72773	4.86507	6.45984	4.94552	-0.756998	7.56084	NA	7.53918	NA	6.5537	6.97444	7.05458
AOAH	7.76931	9.11379	9.75747	8.14883	8.58091	9.93456	10.3245	8.4978	7.45833	10.1877	5.77568	9.87537	9.72771	10.3376	7.53242	9.89915	9.45841	9.478	10.7821	8.99268	8.56982	9.29932	8.07659	9.55654	8.28524	7.94403	8.98255	9.92989	9.73871	10.4034	9.12218	10.848	8.56585	8.93519	7.81171	9.50776	9.47171	9.33393	8.64124	9.00629	9.12048	9.09162	9.62767	7.83847	6.89902	8.90118	6.27939	8.83675	8.4947
AOC2	6.10115	NA	3.22069	5.38679	4.15378	5.82679	NA	NA	2.27976	NA	5.87595	4.45851	3.65424	5.11592	4.38577	3.85879	2.89607	4.31958	NA	2.54729	NA	2.02353	5.04222	3.03164	4.93417	3.87192	NA	NA	3.12583	4.75863	5.19007	4.49295	4.36538	3.89159	NA	3.30082	2.74361	NA	6.14914	5.88033	5.58045	NA	5.01234	NA	3.88353	2.87454	5.54396	4.88552	1.67891
AOC3	10.1932	8.55601	10.7363	7.12901	8.87772	8.19032	10.7326	9.87403	9.29554	10.2475	9.98277	8.77779	10.9017	8.23746	7.5634	11.1437	8.56498	9.17901	5.8664	9.12674	9.29362	8.82665	9.48849	8.38604	9.83645	6.58737	10.5566	10.2472	8.2738	9.73478	10.0082	9.29216	6.85428	9.99479	7.32939	9.46028	7.76447	10.0151	9.25049	10.6593	9.27674	4.53403	7.2341	9.52001	8.19722	6.65781	6.52643	7.08275	9.56314
AOC4	NA	NA	5.20484	NA	NA	NA	NA	NA	NA	NA	NA	NA	NA	NA	NA	NA	NA	NA	NA	NA	NA	2.79742	4.53433	NA	3.16765	NA	NA	1.74853	NA	4.08926	2.27293	NA	NA	2.54375	3.43461	NA	NA	2.19682	0.839958	1.03963	NA	NA	NA	NA	NA	0.665022	NA	NA	NA
AOX1	7.6794	9.77071	9.4901	6.03762	6.84677	8.24145	8.92067	9.01595	6.46013	9.35238	5.77914	8.06984	9.4921	8.86678	6.72885	9.84329	7.91274	8.14065	8.19741	3.86454	7.31822	7.6646	9.13863	7.79962	7.99942	6.5851	9.00061	8.25061	7.76677	8.14999	8.18156	8.62236	7.8625	8.04799	3.90506	8.38689	5.22201	7.82666	8.90742	8.87775	7.82512	10.4537	7.17078	6.63074	6.98814	4.23337	7.72598	6.67576	8.35713
AOX2P	NA	NA	6.13255	3.38508	NA	NA	NA	NA	NA	NA	NA	NA	NA	4.17623	NA	2.81245	3.79727	NA	NA	NA	NA	NA	3.85478	NA	NA	NA	NA	NA	NA	NA	3.70576	NA	NA	NA	NA	NA	5.75254	NA	NA	NA	2.05865	7.25482	NA	NA	NA	NA	NA	NA	NA
AP1AR	8.71629	8.32675	8.36565	9.31198	8.06545	9.44746	7.98476	8.77144	8.47269	7.84691	8.23398	8.34259	8.2813	10.0001	8.59141	8.68043	8.62	8.4004	7.58277	8.28176	8.79905	9.01354	7.67176	7.77234	8.64982	8.45934	7.49108	7.98604	7.98206	8.7303	8.62447	9.03814	8.26667	8.20959	7.60435	8.41554	9.59384	8.6122	8.72694	7.72325	8.48652	7.59095	9.3668	8.71289	7.96943	8.88751	8.94584	8.5937	8.06336
AP1B1	12.7114	13.0268	12.5132	13.0099	13.4674	13.9837	13.5779	13.3409	12.5943	13.5147	11.9321	13.392	13.543	13.1902	12.5946	13.6606	12.2602	13.0858	13.0066	12.8037	13.4098	13.0228	12.396	13.1153	13.0807	13.1649	12.8329	13.5027	12.0918	13.1581	13.6663	13.7887	13.1628	12.867	12.8197	13.295	12.7563	13.3074	12.8484	12.5532	13.0601	12.8046	13.2152	13.0255	12.463	12.654	12.5069	12.959	13.1319
AP1G1	12.3496	12.6219	11.8193	12.2414	11.6905	11.2479	12.0171	12.454	12.708	12.0727	11.9797	12.4719	11.9472	12.1026	12.1856	11.7774	12.3001	11.8853	12.2104	12.5006	11.8425	11.9294	12.5477	11.9612	11.8993	12.3782	12.4055	12.3168	11.226	11.6736	12.2284	12.5303	12.7344	12.6057	12.7443	11.9371	11.5396	11.9441	12.1946	11.93	12.2839	11.9282	12.3727	11.5854	11.9377	12.2839	11.692	12.1693	12.3191
AP1G2	9.74851	8.01594	9.84267	10.5347	9.20172	9.79169	10.0939	9.74837	9.21997	9.23886	10.4613	10.0572	10.2151	9.87929	8.77999	8.69072	9.83741	10.2083	9.84928	10.6554	9.12224	9.2861	9.87869	9.50999	9.87621	9.74357	9.36622	10.1438	8.58525	9.35571	9.23231	10.5826	9.92975	10.2522	10.3291	9.11281	9.65283	9.84519	10.1516	10.1083	9.52662	9.39796	10.0395	9.27064	10.5844	10.7249	9.70508	10.4238	10.4025
AP1M1	9.77341	9.63449	9.61231	9.54781	10.1928	9.73259	9.99474	10.3125	9.96232	9.6241	9.70766	10.4405	10.4712	10.216	9.9624	9.86515	10.2024	10.0636	9.47816	10.1506	9.72125	9.83771	10.3952	9.56541	10.2884	10.3652	10.3799	10.007	8.50717	10.0106	10.0804	9.84556	10.2168	9.52449	8.64793	9.85622	9.11683	9.61139	9.84894	9.90678	9.73251	9.87152	10.1306	9.88459	9.9767	10.0312	10.4188	9.6761	9.91219
AP1M2	9.09227	9.36116	7.99849	8.04429	9.95967	9.90896	8.90907	10.5756	11.0399	8.16238	9.98124	10.169	7.90563	8.66698	10.0341	9.32025	9.80739	9.50303	9.91301	10.4223	8.15041	9.69995	10.0303	7.66788	8.53841	9.64296	8.4702	10.1043	9.33653	9.76008	9.64035	10.2615	10.2579	9.64187	9.27567	9.9947	9.9753	9.02009	8.73345	7.86856	9.4257	7.8225	9.92652	9.16089	9.67685	9.40539	10.1973	8.54804	9.74375
AP1S1	9.95426	8.45347	7.89383	9.62986	8.912	7.86404	7.80299	9.37023	8.51161	7.99177	8.68777	8.79606	8.17006	7.95006	8.6828	8.01143	9.18869	7.36752	9.80205	8.82956	9.23038	9.22066	9.42252	8.43478	8.11109	9.38631	9.17728	8.10752	6.97262	9.27166	8.63248	9.36324	8.5615	9.17047	8.25791	8.6994	8.7404	8.62417	9.09278	7.3057	8.08584	8.60245	8.75074	9.1489	8.95922	8.96394	9.2729	8.65002	7.61444
AP1S2	9.03766	9.30599	9.94374	8.48575	9.37385	8.9467	10.8718	9.16931	8.61015	9.94851	9.67904	9.02771	10.6424	9.73721	9.70489	10.7048	8.78776	8.89606	8.81007	8.30454	9.80414	9.54971	8.29025	9.56988	9.67155	9.04389	8.9553	9.56443	9.54385	10.1056	9.69938	9.53334	7.96262	9.91511	6.78815	9.98658	9.50937	9.18913	9.02234	9.38488	9.45371	9.67097	9.39944	9.93285	7.90639	8.51443	8.88486	9.02751	9.06022
AP1S3	7.52636	7.81287	7.93025	7.7286	9.14684	5.38053	8.3704	8.51557	7.42339	7.03166	5.62713	7.66148	7.04872	8.8305	8.511	6.73455	7.80755	7.66471	8.41887	7.72116	7.88868	8.03072	10.4311	7.51532	7.60953	7.41797	7.49115	7.99837	7.92997	8.39493	8.14305	8.14706	8.13422	8.39723	5.2074	8.3526	9.02377	9.4362	7.57846	8.3842	7.22078	7.24066	7.63957	7.4403	9.15336	7.789	7.69175	7.02611	7.90635
AP2A1	11.7202	10.9069	11.4623	11.5126	10.8498	10.3958	11.5684	11.7276	11.3008	11.5923	11.1836	11.6232	11.5569	11.4663	10.5888	11.5554	11.234	10.789	11.7581	11.5021	11.1248	11.2573	11.6	11.1155	11.5007	11.5418	11.8932	11.3237	10.2853	11.233	11.628	11.896	10.6114	11.38	11.8105	11.385	11.9023	11.8916	11.2276	12.2546	11.0477	11.3152	11.514	12.0226	11.423	11.3083	10.7627	10.9381	11.4985
AP2A2	10.9371	11.1705	11.5069	11.0799	10.9324	10.8478	11.4797	10.9182	11.4661	11.1336	10.3511	10.9944	11.8229	10.8402	11.7135	11.994	10.9704	11.0047	10.7606	10.8789	10.8014	11.1094	10.6549	10.8975	10.6725	11.4517	11.3586	11.0357	10.9194	11.3609	11.3785	11.3343	10.0271	10.9596	11.3702	10.8411	10.5511	11.2132	10.9166	11.4605	11.2795	11.4314	10.7567	10.4907	11.0281	11.0003	10.2249	11.1688	11.1004
AP2B1	12.215	12.9035	12.1872	12.6337	12.991	13.376	13.2738	13.0869	13.5191	12.8745	12.7905	13.6548	13.3927	13.5085	13.5629	12.8869	13.523	13.2299	13.6845	13.6085	13.8486	13.3538	13.2272	13.3942	13.7238	13.8588	13.1087	14.7731	12.9184	13.4807	12.6585	13.0534	13.3145	12.5871	11.9849	13.3974	13.2952	13.2449	13.4688	12.6107	13.0264	13.3629	13.177	13.8395	13.8145	13.3985	13.9859	13.4906	12.9294
AP2M1	13.3935	13.125	12.1019	12.5525	12.9945	13.1749	12.4017	12.4743	13.9882	12.9061	12.0541	12.8896	12.5518	12.8295	12.8182	13.0478	13.0265	12.3925	13.3619	13.296	12.9686	13.8476	11.8954	12.797	12.3403	13.0309	13.43	12.5006	12.0346	12.977	13.1929	13.7251	13.8398	12.9294	13.6345	12.9737	12.8542	12.6483	12.5822	12.2659	13.0582	12.0622	12.3545	12.1329	12.1704	12.919	14.3638	12.3857	13.4178
AP2S1	11.2351	10.5224	10.0191	11.1398	10.779	10.207	10.2845	11.2108	10.5012	10.8048	10.3403	10.8175	10.6255	10.6876	10.8817	10.9117	10.8343	11.0848	10.6468	10.6794	10.5232	10.6015	10.3973	10.9969	10.1785	10.4012	10.72	10.0331	9.44997	10.743	10.9662	10.9778	10.1321	10.3922	10.718	11.1599	10.6104	10.5949	10.2614	10.2128	10.4355	9.7021	10.7579	10.3312	10.1287	10.3027	9.942	10.3059	10.5214
AP3B1	12.1105	11.5542	11.8398	11.626	11.2588	11.2401	11.6311	11.2489	11.4499	11.8553	11.8429	11.7866	12.0832	11.9967	11.2988	11.5958	11.3194	11.4351	11.3065	11.2964	11.3742	11.2829	11.3299	11.5323	11.281	11.7173	11.1899	11.7476	12.2041	11.4075	11.7815	11.7287	11.2355	11.7732	11.0932	11.8777	10.5533	11.458	11.6908	11.4601	11.681	11.4593	12.4375	11.5653	11.3644	11.9362	11.0732	11.7181	11.654
AP3B2	6.58269	7.33216	5.49527	5.43785	3.96055	7.64233	NA	7.10875	6.26856	2.34937	4.51872	7.75744	2.58253	5.46077	NA	5.55704	NA	7.36991	9.14373	4.43931	8.27702	5.1979	7.69251	7.25353	8.22571	2.20625	5.77733	NA	7.31353	6.83996	7.07245	3.42588	7.80945	7.35561	9.86922	5.56891	0.303832	6.58676	4.02362	7.35992	4.47378	8.08227	7.80914	6.75153	4.66108	5.35444	2.96981	5.94938	7.18748
AP3D1	12.7419	12.482	12.6302	12.3655	12.7666	12.8157	12.4565	13.3535	12.2841	12.4498	12.2872	12.3716	12.5438	12.9717	12.7846	12.7276	12.7417	13.1958	13.0628	12.8792	12.5063	12.7912	12.4369	12.4585	12.4454	12.2283	12.6324	12.6482	12.9036	12.5319	12.4014	12.9258	11.9713	11.7471	13.8851	12.8372	12.7609	12.2906	12.2936	13.1138	12.7232	12.1322	13.2678	12.8466	12.6362	13.0201	12.5908	12.8457	12.8087
AP3M1	10.0057	10.3298	10.1606	10.2425	9.32516	10.279	10.2073	11.1924	9.99208	10.0623	10.2088	10.436	10.4832	10.7442	11.5227	10.4731	10.8576	10.9797	11.2498	9.74141	11.103	10.6198	10.5648	10.0521	9.99139	10.8064	11.0865	10.4867	10.9056	10.67	10.4603	10.1108	10.4165	10.5743	10.5228	10.9762	11.0912	10.4457	10.6766	10.0045	10.182	10.9484	10.0686	11.0239	10.4312	10.7224	10.109	10.4949	10.3204
AP3M2	7.57087	8.7873	8.94667	9.36678	9.1767	9.63846	8.92435	7.78829	10.2876	8.01444	6.78877	8.88908	8.38195	9.49995	10.0844	9.0058	10.7231	10.4484	9.12537	9.18706	9.58605	8.43976	8.59964	8.38715	8.53658	9.10759	8.70737	8.11588	8.85176	8.79986	9.05147	8.90717	6.97467	8.83403	8.98215	9.13541	9.68084	8.60883	9.84055	8.69315	9.50805	8.37949	9.04374	8.85846	9.06083	9.5607	9.77482	9.79856	9.2807
AP3S1	12.7428	11.0716	10.8924	11.3295	10.9063	11.3514	11.4283	10.7187	10.8226	11.4951	11.0582	10.9911	11.2012	11.7855	10.9843	11.0016	11.1465	10.8515	10.8244	11.3276	11.3982	10.6769	11.4756	11.0426	11.3266	11.078	11.2429	11.5769	10.3755	10.8741	11.2449	10.6836	9.97066	10.3292	9.56686	10.8065	10.287	11.0424	11.5748	10.5536	10.8278	9.90592	10.6619	11.4706	10.8316	10.7651	11.4166	9.7805	10.5669
AP3S2	1.36401	4.82948	2.81913	5.38938	5.58485	2.34134	NA	5.0134	2.63115	5.69371	4.31188	5.20208	5.05162	1.67044	5.24874	4.65648	5.46645	5.3763	3.66506	3.73436	5.49321	3.47997	5.3228	4.56035	4.02575	2.02722	4.98776	3.3559	4.61538	3.78392	3.29653	3.72833	4.99153	2.46877	4.70448	4.20518	6.43396	5.32852	5.03516	3.94241	3.47622	5.96282	4.39551	4.36939	5.25069	2.19477	5.16789	4.99025	4.5681
AP4B1	7.32882	7.35927	7.8949	6.90239	4.92154	7.0423	7.157	7.25098	7.99612	7.06912	6.81046	6.55336	7.85682	7.09904	8.20766	7.7512	7.0051	7.25524	7.61628	7.63382	6.35839	7.7389	8.20469	7.86479	7.28213	7.64558	8.33419	7.73423	5.98717	7.55836	7.30773	7.69917	7.88778	7.40485	6.19462	7.64959	4.80819	6.7593	6.95794	6.95512	7.88941	7.80444	6.9745	7.25935	8.57583	7.45431	6.56259	6.36934	6.51913
AP4E1	10.086	10.3026	10.3192	9.25517	9.53642	8.71716	9.76055	10.2105	9.8597	9.56097	10.258	9.41812	9.95749	9.47746	9.97072	9.4379	9.65625	9.43788	9.86715	9.0414	9.17079	9.58694	9.55419	10.0411	9.25665	9.7119	10.2668	9.15468	10.0059	10.183	10.2414	10.228	10.1197	10.0923	9.59504	9.78711	9.61381	9.47042	10.0568	9.2763	9.65231	10.0047	9.27554	9.30709	9.64997	9.83408	10.1827	10.2645	9.55302
AP4M1	8.26686	7.95834	5.99966	7.54069	8.72996	7.60588	7.74319	8.95379	7.96877	7.62784	8.6507	7.65353	7.32344	7.49191	8.24986	7.86931	8.06291	6.64879	7.6329	8.23009	8.36454	7.49651	8.70022	8.64806	7.9845	7.13191	6.8741	7.51494	NA	7.26495	7.85617	7.54181	6.91454	5.94782	7.23484	7.90682	6.62855	7.89104	6.59996	7.64962	7.90879	7.0845	8.26783	8.5947	8.12474	7.25448	7.42865	7.13635	6.31284
AP4S1	7.04291	8.78497	8.60957	7.64855	6.98047	8.16404	7.29413	8.55979	7.16348	8.16775	8.78303	8.49408	8.09829	8.31479	7.43815	8.03413	8.14926	8.91801	7.98786	10.6425	7.83531	8.56874	9.03741	8.71537	8.22433	9.08641	9.27557	8.50592	8.68214	8.07973	7.57211	7.42847	8.20613	7.85844	6.49032	7.8723	7.94108	7.74556	8.46955	8.22068	7.73527	8.58437	7.93363	7.40143	8.75489	8.32434	7.62489	8.76528	8.08771
AP5B1	9.73263	10.3365	9.94678	9.29504	9.9445	10.0068	10.331	9.66944	10.1044	9.77758	9.74399	9.76243	9.43792	10.3745	9.46047	9.52294	10.2267	10.4037	10.6626	9.69064	10.0939	10.4869	10.1652	10.3588	10.0426	10.4696	9.38938	9.93412	9.36836	10.629	10.6038	10.9197	10.1544	9.81217	10.1619	10.3431	9.89338	10.1791	9.552	10.3129	10.5029	9.32584	9.86945	9.19566	9.56239	10.6693	9.77726	11	9.96918
AP5M1	9.07228	9.51482	9.24603	10.1739	9.05981	10.5067	10.0913	10.0423	9.06791	9.34437	9.77242	10.1678	9.67972	10.1912	8.83416	9.51721	10.1203	9.81099	9.84933	10.7947	9.03268	9.77636	9.06218	10.148	9.73188	10.2821	9.60546	9.94537	9.99434	9.28592	9.79332	10.8291	9.27298	9.6848	9.03828	10.1063	9.50352	9.38418	9.81672	9.70742	9.941	9.99564	10.3582	8.86169	10.0103	9.66617	9.28709	10.5295	9.13993
AP5S1	8.80846	9.03402	8.80301	9.49525	8.97334	8.95906	8.88194	8.87086	7.59754	8.75141	8.49213	9.04078	8.81463	9.14046	9.15403	7.95265	8.65475	8.95336	8.85053	8.44643	8.66252	9.18534	8.60032	8.10647	8.89068	9.0145	9.21761	8.52794	6.9247	9.31967	8.35491	8.61432	8.16414	8.1983	7.86554	8.53608	8.21172	9.18799	8.15252	8.73704	8.40733	8.01973	7.8925	7.83122	9.68374	8.60892	8.5313	8.84911	8.90399
APAF1	8.0403	6.8303	10.007	9.38083	8.575	9.02286	9.30399	8.21309	8.93774	9.31631	8.86485	8.71562	9.21849	9.42234	8.86203	9.2197	9.0143	8.52983	8.93704	9.49863	9.09201	8.92643	9.30025	8.56806	9.10192	9.05475	9.39949	9.66751	9.00401	9.1285	9.53	8.40015	9.18958	8.79522	10.038	8.82374	9.8721	9.61434	9.09545	9.76647	8.51104	9.75439	8.69516	8.28625	9.16171	8.61612	9.77857	7.71745	8.79588
APBA1	5.83313	7.85407	8.00799	8.23898	10.0955	7.91543	7.90223	8.48739	7.24966	7.62667	8.03657	8.03415	8.13511	7.05703	7.21619	8.01713	7.34157	4.94433	7.31993	6.13121	7.31669	8.31809	9.57356	7.45432	7.43962	7.80968	8.78338	8.86663	8.64948	9.40623	7.69891	7.89779	8.39069	7.15996	6.07464	8.53034	7.92078	7.62935	8.41089	7.18714	8.21546	5.74075	6.98631	6.35986	7.81366	7.4914	10.0445	6.79026	8.44825
APBA2	9.15877	9.84762	7.98581	9.45163	4.07022	7.61084	8.50917	8.0752	9.82084	8.87043	8.04516	8.74218	8.38824	8.21993	9.97922	8.364	7.89704	9.7308	8.69375	8.87144	9.12827	9.3813	9.00094	9.64405	9.30867	9.11164	8.96597	8.28944	8.70452	9.17809	7.78504	9.04539	9.26505	9.65877	6.3322	9.36349	8.99333	8.69196	7.30429	8.07306	9.6812	9.9499	9.60647	9.29388	7.09318	9.96668	9.66662	10.2395	9.70246
APBA3	9.0325	8.69482	8.35779	8.40786	8.18869	9.69358	8.9097	8.96111	7.63308	9.11498	8.97972	8.65101	9.01675	9.22267	8.69012	9.08112	9.21016	9.29561	8.97158	8.75039	8.5638	8.46526	8.8068	8.4209	9.4314	8.08138	9.14825	9.30568	7.63892	8.69077	9.14363	9.03061	8.45581	7.63945	8.71795	8.98587	9.23313	9.11902	9.3905	9.05707	8.06995	8.91089	9.59947	9.26263	8.88381	8.6514	7.94839	9.05064	9.47561
APBB1	8.60301	9.06187	9.91796	9.89542	8.59841	9.38295	9.46935	9.28006	8.32898	10.2321	10.6756	9.30605	9.78235	8.80318	7.00847	9.46575	8.79733	9.14283	7.17193	8.31318	8.96764	9.60355	7.83218	9.07221	9.1556	8.78186	9.79287	9.24483	8.15311	8.91759	8.43213	8.69682	9.22764	8.89703	9.42433	8.22029	8.23946	9.21946	8.50416	9.75057	8.85901	10.6824	8.46471	8.44327	7.90548	8.64875	9.30735	8.99374	8.68148
APBB1IP	10.1057	10.3124	12.2317	8.53981	10.2712	10.189	12.4419	10.6652	9.65481	11.7764	8.09745	11.1792	12.1231	11.7961	9.93997	11.7238	10.5049	11.1571	10.4375	9.31051	10.5366	10.1438	10.336	11.1517	10.4871	9.24119	10.0935	11.7402	11.5831	11.2193	10.7908	11.0202	8.99358	10.6005	10.0124	10.8717	8.76008	10.5535	10.2533	11.2089	11.1417	13.1373	11.3481	10.4174	9.58235	9.9836	9.02872	9.11592	10.0818
APBB2	11.358	10.2114	11.2942	10.9091	10.1716	10.2036	11.3852	11.5133	11.3843	11.6471	10.2453	10.9759	11.9399	10.2202	11.0873	11.2725	10.6325	9.48829	9.51068	10.93	11.9593	10.9564	11.61	10.7249	11.8599	11.3025	11.5849	11.7892	11.7374	11.6727	11.2059	11.2996	10.2642	11.072	9.67639	11.1596	10.7237	12.1956	11.3505	11.5858	11.6803	11.8058	10.8333	12.0645	11.7001	10.8051	10.1938	11.246	11.9245
APBB3	6.1279	5.98965	8.43413	6.24907	5.81343	6.91829	6.48773	5.07396	5.43662	5.08692	7.61828	2.10552	6.45309	7.21878	6.11006	6.22098	5.52505	6.98774	6.11762	6.31963	6.09402	6.17632	6.57794	6.74196	6.8125	7.67226	6.84992	6.65848	NA	6.62385	5.69231	5.78204	0.583854	6.25981	6.65881	6.86828	3.64383	6.95202	5.40686	7.84653	7.54831	6.98878	5.51999	4.60919	5.95254	7.09016	7.23311	6.7562	3.71681
APC	12.5251	11.9883	12.3914	12.3082	11.9955	11.9945	12.3043	11.772	11.9512	12.0938	12.4158	11.3988	12.1285	12.2201	11.6214	12.0713	11.7252	11.8636	12.6412	11.7161	11.6089	12.6497	11.4932	11.7738	11.7439	11.8801	12.0664	12.0927	11.6817	12.4991	12.1204	12.2737	12.003	12.2012	11.0995	12.3991	12.1033	11.8898	12.2568	12.4172	12.0545	12.2548	12.7978	11.7577	11.7147	12.4087	11.8202	12.2043	12.1737
APC2	NA	5.23245	NA	5.25386	NA	NA	3.49582	4.44589	5.08247	NA	NA	NA	2.87995	NA	4.11726	3.11823	3.12567	NA	5.8994	NA	NA	4.77359	2.21265	NA	5.12683	6.35677	NA	2.74658	5.55101	1.01575	5.74089	NA	2.79808	NA	NA	NA	5.25645	-0.185475	NA	NA	NA	3.496	4.37745	NA	5.10712	6.11991	NA	4.52237	NA
APCDD1	9.93484	9.16309	8.14303	10.4176	9.37139	9.0485	9.47805	9.1495	10.2441	10.1725	11.683	9.21749	9.95925	10.0617	13.1782	9.79543	9.43847	8.42485	10.2095	8.8657	9.61495	9.00897	7.89194	9.33988	9.76761	11.3263	10.5296	10.3902	8.57389	9.61595	9.26832	9.72285	10.1368	9.05581	8.70728	8.44972	11.3176	10.4528	9.97233	9.66666	9.01032	7.87252	9.20079	10.2909	8.64954	9.97637	8.60872	9.53863	9.80959
APCDD1L	8.29566	4.63755	4.18166	6.72597	1.54841	4.86282	4.92674	8.64758	8.24908	7.52379	11.6973	7.10406	8.17168	5.1641	7.87493	3.78393	4.36789	5.58123	4.83041	4.06872	8.0238	4.6775	8.93648	5.49916	8.14871	6.55916	9.54384	7.64619	4.71937	5.03485	6.7286	5.54002	6.27183	7.28499	2.66431	6.25196	5.18633	7.44069	8.11296	4.88237	7.66405	6.49933	7.44376	7.8694	11.0326	8.06297	3.38241	5.57232	7.42456
APEH	10.6956	9.13612	10.1051	9.36434	9.64767	9.55245	10.2467	10.0861	9.03662	9.5903	9.80806	9.62318	10.0327	10.1027	9.06221	9.98952	10.5073	10.616	10.0154	9.30931	9.92887	9.51914	10.1953	9.53167	9.63418	9.22651	10.2724	10.4559	8.82528	9.99974	10.0923	9.99417	8.94532	9.73549	9.43345	10.1082	10.2796	10.1986	10.2857	10.0023	9.62433	10.0288	9.56228	9.23805	9.84279	9.60252	10.4582	9.93382	9.39235
APEX1	11.2793	12.2224	10.7538	12.012	11.2341	11.2717	11.3901	11.8087	11.2437	11.3624	11.8925	11.3649	11.2863	11.5228	11.295	11.0252	11.6246	12.1712	11.4722	12.9209	10.78	11.3333	11.2648	11.7635	11.2142	12.3196	12.3955	11.7507	10.9154	11.5101	11.5087	12.1244	10.8143	11.3457	11.2832	11.2906	11.5158	11.5551	12.1555	11.0385	11.5746	11.5644	12.114	11.1569	11.7946	11.6116	11.69	12.0307	12.3515
APEX2	8.96471	8.24285	6.77601	8.07322	8.73535	8.96006	7.82512	9.11546	8.79472	8.11498	8.4807	8.75168	8.36264	8.04744	8.40552	8.71325	9.09287	8.83269	9.27552	9.10595	8.48006	8.57744	7.95867	8.74494	7.79009	8.55401	8.83632	7.63598	9.31845	9.32923	8.44692	9.24069	9.23356	7.46128	9.1122	9.38414	9.24222	8.41414	7.99269	7.39599	8.46379	7.35572	8.43635	8.10933	10.1037	8.76454	8.29003	8.86353	9.16748
APH1A	10.6963	10.2432	10.2921	10.7017	10.5849	10.2475	10.2021	10.2599	11.3703	9.63111	10.175	11.1882	10.5832	10.7836	10.5116	10.6389	10.7468	10.5616	10.9645	11.3748	11.5726	11.4401	10.793	10.4415	10.4738	10.6715	10.6876	10.9798	10.2964	10.9527	10.4514	10.904	11.131	10.5794	10.4729	10.8436	11.1357	10.7683	10.6919	10.558	11.0328	9.68569	11.0825	10.3627	11.1236	10.9667	11.3701	11.5691	11.2434
APH1B	8.27758	8.72034	9.29346	8.2979	8.74695	8.54591	9.29668	9.19257	9.53145	9.61852	9.17402	9.2584	9.83586	9.49219	8.82362	9.15935	8.48439	8.6927	8.52003	9.25186	8.53534	9.12182	9.13104	8.59975	8.70444	7.32261	9.54612	8.86565	9.02183	8.84226	9.44341	8.53908	8.19194	8.72776	7.12772	8.65617	9.50897	9.36332	7.45969	8.95611	8.6414	9.93626	8.13472	7.95823	9.01523	8.45162	8.69103	8.21039	8.65125
API5	11.4584	11.67	11.6509	12.1137	12.358	12.8446	12.1196	11.8238	12.2962	11.7944	12.311	11.9505	12.1721	11.6996	12.5099	12.5283	12.7425	11.9679	13.574	12.3983	11.7915	12.653	12.252	12.0319	12.3618	12.7311	12.4475	12.1775	12.284	12.4402	12.2522	12.8672	12.3947	12.5797	11.7454	12.948	12.5023	11.9762	12.8098	11.3784	12.7262	12.4048	12.2536	12.1473	12.1094	12.4865	12.0568	12.9757	12.7383
APIP	7.11663	8.21821	8.26118	7.85675	7.6219	8.04281	7.51079	7.56546	8.29448	6.95553	8.27305	8.18999	7.4582	8.10009	8.58649	8.67054	7.33386	8.36555	9.17995	9.07449	8.31122	8.14496	7.28581	8.09402	8.0146	7.26618	8.24177	7.9996	7.78261	8.36289	7.20546	9.4884	8.88735	8.43111	6.86347	7.78901	9.83757	8.68179	8.2036	8.17229	7.63099	8.24382	8.04152	8.27924	7.99244	7.81936	8.17698	8.40171	8.93315
APITD1	NA	NA	2.86055	4.15119	4.39285	5.18615	5.54326	5.34096	5.25866	4.43291	NA	2.43975	5.46792	5.8098	5.79704	6.74627	6.16589	5.91167	4.95027	4.15551	5.40829	4.79073	4.77	5.02405	5.67161	6.71177	5.54275	3.92661	NA	6.16992	5.95219	2.38668	5.03231	7.01464	5.69508	1.80207	NA	4.47111	4.59308	NA	5.30933	3.3364	NA	4.06644	6.32369	5.38826	3.76502	5.22911	4.02156
APLF	10.6866	10.124	10.0077	9.94169	8.86256	11.9501	9.9456	9.27848	9.72746	9.68764	9.74864	10.9289	9.92367	9.97645	8.78776	10.1515	9.41595	11.0453	9.44418	8.58114	11.182	9.75155	10.1892	10.3334	11.3235	8.91395	9.632	9.51224	9.48832	9.25233	9.24214	9.769	9.54518	9.48441	9.76658	8.67899	10.8003	10.1916	9.37094	9.29154	9.66676	10.8016	8.99893	11.4033	9.60018	9.06122	9.00196	9.72532	9.02701
APLN	8.36442	6.54865	6.66559	6.46955	5.93357	7.51445	5.10651	4.66526	6.43434	7.3337	6.32545	4.38835	4.4491	NA	6.18312	6.21348	6.54366	5.42307	3.87785	3.94908	7.8863	8.32842	6.88998	3.87922	5.67226	4.75141	8.28668	7.90481	NA	5.60814	7.34863	6.56085	4.41313	7.62491	NA	5.06183	5.04154	4.44692	6.05093	5.38614	5.05916	5.75213	6.12108	4.10497	5.9698	7.00092	0.77475	NA	6.2031
APLNR	9.49978	9.2709	10.6645	9.01593	5.66057	8.00512	10.025	8.6069	7.00017	10.9089	6.79151	7.32098	10.306	8.38806	8.15889	9.03477	8.67396	8.75774	8.69805	6.69623	7.56172	7.94778	7.08244	8.61899	9.54484	9.09829	9.00849	9.49663	8.80657	8.27764	7.94565	9.2232	7.38821	8.52558	7.47562	8.52034	8.87742	8.54818	8.97679	9.47176	7.28751	7.61396	9.35625	9.14608	7.15508	8.32169	3.01253	9.18162	6.9326
APLP1	7.93703	7.44914	8.06057	8.94119	5.97183	6.22476	7.30431	7.52981	7.53412	7.1054	3.80387	8.70611	6.87236	7.88812	9.15113	6.68383	5.19658	6.65149	9.69976	6.57727	9.18303	6.70541	8.25575	5.34292	9.15655	6.44967	8.45543	7.76238	6.75281	6.674	7.53819	6.68887	7.55924	7.12379	8.60956	4.35347	8.64811	7.94469	7.531	6.17437	7.01232	6.42845	8.88814	6.86922	5.76621	6.6876	6.57936	6.04313	6.48193
APLP2	14.9718	13.8424	13.5459	13.7004	14.3148	13.1682	14.0374	15.2253	13.7472	14.3295	13.1762	15.3379	14.2703	14.0063	13.8729	14.5911	14.2026	13.9312	14.0407	14.2042	15.7388	13.8173	14.9412	13.5804	13.8496	13.4375	14.9004	15.1437	14.8105	13.8026	14.2383	14.3176	14.9865	14.1917	15.0192	13.7545	12.675	13.7823	15.6804	14.1289	14.2195	14.5447	13.4502	13.0373	14.5596	13.7513	13.2165	14.3252	13.7882
APOA1	NA	2.87959	2.53946	NA	NA	NA	NA	NA	NA	NA	NA	2.35898	NA	NA	0.785928	NA	NA	NA	NA	4.05965	NA	NA	NA	3.05463	NA	NA	NA	NA	NA	NA	NA	NA	NA	NA	NA	NA	NA	NA	1.44598	-0.778348	NA	0.776005	NA	NA	NA	NA	-0.362625	1.36141	NA
APOA1BP	11.7018	11.7173	10.1172	11.8933	12.4311	10.6063	10.6474	11.3011	11.7194	10.937	10.6616	11.5231	10.628	11.1505	11.5946	11.0761	11.302	11.9083	11.6236	12.5707	11.5001	11.6907	11.1955	11.8344	10.5815	11.6975	11.1443	11.4564	10.3002	11.3289	11.004	11.5166	11.4403	11.3397	10.3066	11.8707	11.991	10.7774	11.8712	10.6343	11.8819	9.80733	12.2167	11.1385	10.8992	12.1475	12.1246	11.7775	11.8519
APOA2	3.0426	6.42814	NA	NA	5.17192	2.82009	NA	4.53953	0.995405	4.11325	2.34487	NA	0.924125	4.81293	1.21567	NA	1.4854	5.05377	1.94201	2.06946	5.03166	2.50919	NA	NA	NA	3.44554	NA	NA	3.0281	2.5132	NA	NA	3.7201	5.29718	4.03894	6.0794	4.5041	4.43276	1.32407	NA	3.20112	6.85502	-0.308509	2.797	0.793544	2.10364	1.01653	5.50337	1.18906
APOB	NA	5.16089	5.50134	3.06862	NA	2.35804	5.86003	6.0594	3.05977	5.62606	NA	6.18679	6.11627	6.38524	1.754	7.34507	3.97697	NA	NA	7.20381	NA	5.69142	5.32258	5.44328	3.79263	4.40824	6.10761	4.8132	3.87289	4.00544	6.00349	5.97814	5.58046	6.12226	1.16063	NA	NA	6.06937	6.38639	6.12442	3.05383	7.01394	3.47404	NA	NA	3.955	3.34164	NA	4.76909
APOBEC3A	12.0761	7.44142	6.95836	6.86098	6.8648	4.36767	5.91023	6.74686	6.89303	7.06096	4.27585	5.96778	5.50728	8.13541	7.01494	7.88415	8.06633	6.92322	8.7316	6.5709	5.8079	7.65291	8.26581	9.4193	6.16731	8.81623	7.16831	6.01398	6.99742	10.2818	9.65398	10.1837	8.81907	8.755	6.7183	7.63073	5.71634	8.03467	7.55825	6.24781	8.76634	3.88504	9.15003	7.11087	8.50519	7.13028	5.32292	8.46968	7.78652
APOBEC3B	7.11773	6.81531	6.77634	8.83926	8.70221	8.93095	7.34828	9.30375	9.13162	8.08348	6.53359	8.93045	6.91781	9.48778	8.02179	7.83242	8.71268	8.44283	9.39456	10.0623	7.73901	8.90568	8.60897	8.26774	10.0271	8.63274	8.19463	8.05618	8.32254	10.5609	8.13532	10.4711	9.6863	7.23493	8.82478	10.2802	9.75867	8.448	9.03833	6.612	10.065	4.8436	9.73477	6.60125	7.03873	9.82907	9.14876	10.6856	8.90307
APOBEC3C	10.8304	11.0547	11.9712	11.2754	11.4696	13.049	11.9396	11.6885	10.8707	12.2083	10.156	11.6997	11.8145	12.0573	10.6966	11.1978	11.5168	11.4485	12.0695	11.6624	11.9411	11.5462	11.3821	11.5538	11.6692	12.2027	11.039	11.9068	10.3861	12.5755	10.8772	11.8668	11.7684	11.0377	12.0461	12.5099	10.396	11.6072	11.3493	11.2203	11.5799	9.98135	12.2201	12.0344	11.078	11.1972	10.7972	12.6624	12.2611
APOBEC3D	6.64863	8.17289	10.0075	7.79367	8.18824	9.2962	9.1252	7.84356	8.83348	9.12047	NA	9.15915	9.40092	9.58477	8.41285	8.60244	9.07502	7.7862	9.66546	8.76334	9.70934	7.71012	8.99455	7.73376	9.5655	8.42899	8.71932	9.19602	8.33859	9.81257	7.36954	8.14561	8.91574	8.18011	9.58852	7.81379	6.02562	9.39903	7.72102	9.42432	7.90479	9.18208	9.16939	9.38398	7.6282	9.68059	8.94281	9.12051	8.76523
APOBEC3F	7.79348	8.89456	9.76645	9.75903	9.14646	10.3089	9.89248	9.12422	9.60958	9.52638	7.89165	10.3245	9.66874	10.2882	9.18659	8.86774	9.33171	10.0543	10.2059	9.76626	10.2422	8.8797	9.03219	9.05696	10.4673	10.2729	8.11585	9.66498	9.54627	11.0538	7.47101	9.34455	9.38788	9.23789	9.0678	10.0029	8.08678	9.44141	8.93306	9.47621	8.89008	9.70556	10.1113	9.73914	9.36347	9.98259	8.19816	10.1458	10.0385
APOBEC3G	8.77293	8.81642	9.66889	9.28589	9.26441	10.7775	9.95861	9.33021	9.64927	9.51193	7.35446	10.4746	10.2889	10.3916	8.43057	9.31456	9.4829	8.79233	10.3661	8.89264	11.3064	8.9333	9.23591	9.41582	10.3227	9.8679	8.82142	10.2918	9.63952	10.6718	7.8163	9.4188	8.92507	8.42413	9.2063	9.67285	7.48542	9.63138	8.27285	9.62474	8.82176	9.87406	10.7933	10.0612	8.6416	10.091	6.80258	9.44859	9.16031
APOBEC3H	5.16087	NA	5.2434	NA	4.47241	6.17915	5.41582	NA	-0.0179319	NA	NA	6.21275	2.53935	5.55405	NA	3.27089	6.12999	4.06651	5.08367	6.04557	4.48108	2.21513	4.38892	5.84045	3.44792	4.16508	3.81989	3.46435	6.49996	4.6239	NA	6.06203	NA	3.67729	4.80624	4.08922	NA	NA	2.9039	2.96935	4.30956	5.47779	4.89142	4.14495	NA	4.91018	NA	4.7209	NA
APOBEC4	4.45583	7.33066	NA	3.37087	NA	6.64934	NA	6.26577	3.50365	8.35278	NA	NA	NA	NA	NA	5.78165	NA	NA	NA	NA	NA	NA	NA	NA	NA	NA	NA	5.21493	NA	NA	2.22308	NA	NA	NA	NA	NA	NA	NA	6.74859	4.47043	NA	NA	NA	NA	NA	NA	NA	0.186955	NA
APOBR	11.0346	9.81262	11.7421	10.1259	10.9882	10.1922	11.1757	11.1187	9.17989	11.8788	9.71882	10.9031	11.7559	12.8202	9.76834	11.092	10.267	10.7996	10.2294	9.28325	10.1888	10.2414	10.0549	10.8481	11.1194	10.3777	10.5099	10.621	10.2533	10.4015	11.2423	10.1833	9.19258	10.4269	10.9719	10.5425	9.52429	10.7134	9.67172	11.372	10.1553	9.64648	10.7321	10.9285	10.1341	9.42284	8.87229	8.79419	9.37976
APOC1	10.7552	8.9219	12.942	9.55701	12.2351	11.3972	13.9995	12.2178	11.0871	13.1366	9.85263	12.6346	13.3634	12.3796	11.3266	13.2648	11.9589	11.0664	10.4022	11.0685	11.7889	12.7052	9.36874	12.4823	10.6211	10.5765	10.7	13.1797	9.92566	13.001	13.3771	12.5303	9.97765	13.3353	11.3524	11.589	8.93308	10.5131	11.1767	11.3772	12.2189	9.73818	12.3235	10.0603	9.03914	9.8893	10.5567	11.1062	10.3229
APOC1P1	2.91837	2.02381	0.835652	3.3459	NA	0.629399	3.11889	2.16443	2.16514	5.54197	1.13128	2.63317	2.27009	3.472	2.8453	2.69386	2.40941	NA	NA	3.74876	3.07458	3.46931	NA	2.37591	NA	2.86407	4.50726	NA	NA	4.10928	3.26778	3.74214	1.46206	3.74601	4.75153	1.95391	1.87503	NA	-0.32921	0.900663	4.34336	3.74312	-1.011	-0.392578	NA	0.47581	NA	1.75781	0.534854
APOD	6.60036	11.85	9.25902	9.56234	8.80702	13.6033	10.1048	10.2288	10.9476	10.771	10.3504	12.6086	10.3915	10.173	8.50655	10.6134	9.70036	9.57815	10.0834	9.43309	11.9982	8.50871	11.4523	8.66226	9.88863	7.68001	10.2943	12.3218	11.8985	10.066	8.09374	11.3138	11.1562	8.47073	5.84446	9.16419	8.16736	9.7078	10.9728	9.31586	9.4156	9.76343	9.58449	8.13582	7.3567	8.35912	7.42071	9.83206	7.37936
APOE	13.6436	11.5936	16.2461	13.796	15.0409	13.2178	15.7269	14.463	13.5144	16.0599	14.5793	15.1744	15.1845	15.5683	13.2049	16.0683	13.9674	14.8615	13.9526	13.7964	15.1708	14.7821	12.6367	14.5802	13.134	12.7455	13.3191	14.7016	12.9588	14.641	15.5998	14.1437	11.6177	14.8065	16.9354	14.4863	11.9435	13.8585	13.9738	14.9376	14.7027	11.8487	15.3736	12.923	11.9634	12.6695	13.3755	13.252	13.222
APOH	4.65506	8.30087	NA	4.00849	5.60689	1.97314	6.63553	5.22869	4.82068	3.50962	NA	4.69074	5.98166	2.77376	5.29412	6.91386	5.6605	5.48309	1.66546	NA	2.78142	2.2226	2.46619	1.72409	3.00057	3.6789	4.26794	4.81185	1.77642	3.1313	5.19207	NA	5.21763	5.72296	2.30889	5.86938	1.82227	5.44614	5.49362	6.07119	5.06365	8.48834	4.23555	2.25735	2.05562	-0.0852102	8.05442	6.5217	3.55585
APOL1	11.2679	9.84541	11.4185	11.8693	11.2965	11.6066	11.841	11.2551	10.2557	11.8988	8.48552	13.0556	11.972	13.1378	10.1509	10.6735	12.3512	11.807	12.8032	10.2107	13.1195	9.84878	10.3969	10.6831	12.1447	11.9294	10.2131	11.3952	11.1719	12.6464	13.6735	12.9274	13.0032	12.9058	13.9808	12.2471	9.80572	13.7418	13.6348	12.0633	12.4154	9.9688	11.3231	11.0363	12.765	12.3155	12.0005	10.4371	13.2777
APOL2	10.8975	10.7167	11.5484	11.0092	11.7005	11.4586	12.0154	11.5544	10.5182	11.7761	9.93439	12.292	12.0946	12.5859	10.8436	11.1859	11.0415	11.7677	12.2169	10.6819	12.3036	11.1429	10.3414	11.1404	11.5207	11.5598	11.0716	12.2823	9.97088	12.4986	12.2525	12.1702	11.706	11.4689	11.2004	12.007	11.2139	12.0484	12.1984	11.7694	11.7515	11.3692	12.1765	11.0858	11.5518	12.2085	11.2214	11.0158	12.7376
APOL3	10.0923	9.73171	11.0446	10.0484	10.4151	10.6808	11.7228	10.6063	9.96996	11.1422	8.74297	12.1854	12.1689	11.9515	10.2442	10.9716	11.3065	11.3136	10.7585	9.54328	10.5803	10.144	10.1223	11.4567	10.591	10.339	10.3529	12.3521	9.72275	11.0864	10.0282	10.8525	9.11354	10.3596	10.5983	10.5388	9.34783	10.1113	10.1573	11.2249	9.6621	10.2333	12.1469	10.5807	9.89937	10.8993	7.91017	10.2253	9.55369
APOL4	7.16608	8.69022	7.80107	9.21776	8.84111	10.7889	9.88911	8.50188	10.0606	9.25491	8.09427	10.1414	10.3636	9.519	8.76747	10.1556	9.3598	6.6349	9.76994	7.60998	10.5062	10.3013	9.14482	10.2321	8.97342	9.15822	9.32462	9.56771	7.79353	9.88825	8.72038	10.3816	8.99333	9.22838	9.65994	10.5937	10.3518	8.09074	9.09038	8.74799	9.0837	8.42091	11.7222	9.01732	9.95193	10.6743	9.33418	8.66592	9.88539
APOL5	NA	1.12693	2.36887	NA	NA	NA	NA	5.23147	NA	NA	NA	NA	NA	NA	3.41126	NA	NA	NA	NA	3.48968	1.52699	NA	2.10911	NA	3.48138	3.82673	NA	NA	NA	NA	4.74956	NA	NA	2.76804	NA	NA	NA	NA	NA	NA	NA	NA	NA	4.21517	NA	NA	NA	0.387894	-0.160114
APOL6	11.3181	11.3683	12.3708	11.8892	12.3134	12.893	13.2535	12.7973	12.5985	12.9605	10.2404	13.6025	13.1415	13.617	11.428	12.695	12.9041	12.3907	13.2343	11.9543	12.2759	11.8742	11.5885	12.3534	12.8949	12.5433	12.1901	14.1658	11.8298	13.3261	12.6216	13.1951	11.7052	11.9957	13.0719	12.8929	11.2691	12.617	11.9415	12.8492	12.2341	12.2171	13.411	12.6143	12.6761	13.2651	10.7514	12.8889	13.197
APOLD1	8.25469	10.5657	9.28593	8.47268	8.21414	7.25807	9.70934	7.56768	8.23795	8.01214	6.23408	8.09791	8.9614	7.80255	7.53757	9.7414	9.39507	8.54562	8.11376	8.40889	8.89172	7.67371	7.92187	9.22374	8.96781	8.19628	7.96012	8.74568	7.01204	8.53313	9.7738	9.38525	8.75646	7.88658	7.68224	9.50228	9.26143	8.17962	9.01703	8.37615	8.2472	10.1479	7.93423	6.83678	7.34222	8.54563	8.44335	8.00131	8.55253
APOM	6.26846	5.14925	4.31955	4.00264	NA	6.77998	5.8197	7.11101	6.2228	4.91131	7.09037	6.21703	4.80906	4.97854	4.75796	4.44811	5.74876	6.07371	4.45087	5.66416	5.69443	6.27575	4.71814	5.89845	5.13794	4.47428	5.57055	4.88056	5.92908	7.2595	5.06699	5.01231	6.63338	5.55037	-0.683277	2.16701	NA	NA	5.66957	4.53901	5.65911	4.93598	6.42598	4.99437	5.52811	3.95674	5.66402	4.7838	5.39771
APOO	8.9783	9.50399	8.17369	8.97383	9.77865	9.83079	8.4285	9.89748	9.75772	8.65782	8.25111	8.96141	8.10144	10.0333	10.2987	9.24189	9.9048	9.25439	9.37421	9.80367	9.42747	8.57996	9.19843	9.84759	8.73223	8.32169	8.83774	8.48036	8.26447	8.777	10.5076	9.24921	9.16963	9.0119	7.39993	9.34026	9.84153	8.76743	9.47673	7.71653	9.6548	8.56464	9.4334	9.07106	7.81154	8.45537	9.32835	9.03948	9.90016
APOOL	10.8597	10.9482	8.73447	9.84989	10.0671	10.5382	9.62948	10.5697	9.61084	9.7441	10.956	9.8598	9.96886	10.0155	10.5629	9.56146	11.0903	8.80706	10.4896	8.68598	10.4294	10.2077	10.673	10.7042	10.6327	10.0312	9.9247	9.70605	9.83749	10.1123	10.3295	9.79376	8.47046	9.70291	9.07361	9.77168	10.4299	10.3979	9.38869	9.46012	10.6373	10.3417	9.75973	9.59517	9.86932	9.21519	9.80762	10.8795	9.93122
APOPT1	9.53886	8.13587	8.78557	8.91649	8.3967	9.86875	8.71472	10.4036	9.25609	9.31052	8.45364	8.96672	9.39231	9.76514	9.00434	8.61773	9.61473	9.14281	8.72963	10.4638	8.50857	9.16258	9.94165	9.38867	9.37718	9.97811	9.38399	9.11138	9.05575	9.57769	8.96181	8.7876	10.2851	9.09612	8.34863	8.66345	10.0167	9.08916	9.01381	8.03853	9.19934	8.11406	8.94914	8.57341	9.54639	9.41121	9.12576	8.82036	8.4918
APP	15.6397	13.9342	14.2517	14.4636	14.6955	14.4019	14.3151	16.1842	14.3038	15.0677	14.9944	14.4427	14.4964	14.5199	15.2862	14.3928	14.4341	14.5867	14.7252	14.6431	15.3554	14.4658	15.3056	13.8319	15.6694	14.2653	16.021	15.4579	14.264	13.8887	15.5387	14.1613	14.1047	14.6317	15.7661	14.3476	14.6183	15.0077	15.4472	14.9358	14.6621	16.0475	14.6543	14.4618	14.4218	14.4966	13.0652	13.826	15.1996
APPBP2	10.733	11.1626	11.0468	11.5028	11.1878	11.4334	11.3026	10.4108	10.8748	11.204	11.2173	11.2624	11.5148	11.2344	11.0352	11.3681	10.6076	11.1856	10.6898	11.4754	11.9007	11.1335	10.454	11.0949	11.6248	11.0619	10.8702	11.0106	11.3576	11.0838	10.6106	11.3486	11.5969	11.4054	10.8594	11.4483	11.3707	10.643	11.2783	11.177	11.1921	11.6229	11.4703	11.8105	11.0314	11.576	11.5138	11.1662	11.3061
APPL1	11.0723	11.0844	11.7214	11.3421	11.7047	12.0111	11.7315	11.3536	11.1895	11.2626	11.8405	11.4686	11.4773	11.6954	11.5075	11.5225	11.9681	12.7883	11.5358	11.6466	11.7453	11.796	11.4663	11.7133	11.5838	11.3814	11.1938	11.636	11.982	11.6328	11.4627	12.1187	11.5666	12.1021	11.3664	11.9852	11.6702	11.2232	12.0559	11.325	12.0407	12.1373	11.6077	11.6234	11.0626	11.5252	11.6299	11.2109	11.5905
APPL2	11.1084	12.2735	11.0042	10.9743	11.879	11.7868	10.7013	10.1937	10.4325	10.94	11.3664	10.7196	11.0763	10.5586	10.8138	11.0656	10.8272	10.7604	10.9678	10.2686	11.9255	11.4638	10.0746	10.942	10.6963	11.8944	11.0371	10.5091	11.3851	10.9249	10.4666	10.8695	11.9044	10.6381	10.8664	10.9412	10.7023	10.6945	10.9724	10.3137	10.7678	10.4214	10.2399	11.0518	10.8202	10.6915	11.1233	10.4731	10.9671
APRT	10.8876	10.5748	9.35668	10.6126	9.90818	10.4719	10.2102	11.42	10.7756	10.1887	9.88718	9.80207	10.2157	10.1018	10.6043	10.3719	10.8482	9.82452	10.2541	11.0197	9.88944	9.79864	10.0901	10.0908	9.17848	10.2025	10.6227	10.0109	6.68971	10.2057	9.90784	10.5256	11.6194	9.96118	10.5922	10.3313	10.0833	9.81124	10.2492	9.30415	10.0037	9.87405	9.34954	9.3811	10.1375	10.1042	10.0828	10.558	9.38488
APTX	7.9437	9.14981	7.82468	8.61031	8.58479	8.98523	8.25484	8.65463	8.8003	8.72863	8.80108	8.92777	7.81988	8.41837	8.45615	8.27703	8.63069	9.16197	9.5605	10.0639	8.43676	8.48482	8.0808	8.83801	8.0211	8.4309	8.75133	8.29201	8.46097	9.04325	7.79767	9.45184	8.6528	8.10696	7.64698	9.01581	9.3314	8.30807	8.68255	8.88171	8.90727	9.0434	7.32949	7.7542	9.35135	9.91861	9.08395	10.1653	9.28151
AQP1	11.0283	12.5346	14.0857	9.64389	12.3473	10.7192	13.5588	12.311	9.78457	14.0587	9.92114	12.9597	13.3329	11.7012	11.1795	13.4519	12.3994	12.4971	9.33504	9.4948	11.723	11.7679	10.6316	12.2795	10.9051	10.4952	9.8925	14.4026	11.1525	10.9006	13.3893	12.0229	9.72114	12.8393	8.35138	11.9296	9.22917	11.7247	11.4248	13.2629	11.7638	10.997	11.7194	10.1774	10.8797	9.13991	9.74239	10.0876	10.286
AQP10	NA	NA	NA	3.31426	4.20732	NA	NA	NA	NA	NA	NA	3.11171	1.53597	NA	NA	1.78796	NA	NA	NA	NA	2.74862	1.5808	NA	3.34346	NA	4.26816	6.14569	3.00503	5.14724	NA	NA	3.41095	NA	4.29833	NA	NA	NA	1.89387	NA	NA	NA	NA	NA	4.8821	NA	3.37125	3.77183	4.1913	NA
AQP11	6.10347	5.85339	3.43241	3.40839	5.85272	6.80189	5.11501	5.79157	5.8172	5.14602	4.48541	3.25565	3.93789	5.97857	6.83421	4.90848	4.25928	4.66735	2.88032	8.2434	8.07891	6.2387	5.95816	5.67228	4.8443	6.89825	3.26859	6.36297	6.8552	7.62878	4.58214	4.28765	6.32072	5.66614	-0.709566	5.92978	5.89733	4.9086	5.03556	3.93539	6.73406	4.85714	3.11487	0.797061	6.39057	4.33814	6.46441	6.67869	4.27328
AQP3	11.8668	11.3105	11.3866	10.3271	10.0919	14.2931	10.8284	13.3286	9.51554	11.4229	8.80171	11.667	11.8327	9.84539	8.44653	12.9519	12.7852	12.192	10.47	14.0359	9.87046	11.019	8.86837	11.8996	11.5904	9.1782	7.68839	10.6522	10.8623	9.69762	13.8871	12.6555	9.19096	12.3232	12.1359	10.2616	13.3386	13.2735	11.229	12.9093	10.1689	10.8274	11.7385	7.72375	13.9321	11.341	8.24242	9.41894	7.62895
AQP4	8.98508	0.717116	12.6322	4.86271	11.0466	9.64069	12.4344	11.4713	8.07013	11.1848	7.51764	11.6381	12.2977	9.26083	9.8609	12.7395	11.9056	11.0225	NA	6.81829	10.1679	11.2212	8.36893	11.3144	4.81685	4.5138	5.74003	11.406	11.6279	9.14398	12.1344	10.2172	8.44999	12.2971	8.20615	10.6779	6.52036	9.38758	10.2066	11.9081	10.6336	3.61273	10.6521	0.306811	9.60119	4.16578	8.23142	5.17224	6.97022
AQP5	4.64034	9.99045	7.13477	5.35975	NA	10.1922	5.88228	7.78021	7.1633	8.02296	NA	7.04322	3.58173	4.25442	4.39562	6.58156	7.20576	3.42149	NA	11.1975	4.3446	5.70831	NA	7.15426	4.13315	NA	NA	3.86739	NA	4.04076	6.21382	NA	4.7732	6.65086	5.59957	4.18425	6.12791	4.89306	9.80037	5.2552	4.50686	11.0804	NA	NA	6.05713	4.81222	5.55155	NA	1.88645
AQP6	2.79708	NA	2.76391	4.33097	4.03725	0.985303	NA	4.01258	NA	NA	0.547077	NA	5.13406	NA	NA	4.03095	4.57116	4.38837	NA	5.80821	1.72929	NA	3.65417	4.06217	4.42493	2.07225	NA	2.81013	NA	2.09696	2.44448	NA	3.72374	2.49607	4.16143	2.98705	0.319733	NA	1.90073	1.22232	NA	6.20441	1.30549	4.0841	3.60545	2.00577	NA	NA	3.69259
AQP7P1	NA	4.33841	5.90837	5.64142	6.74649	NA	1.72133	4.96018	6.01941	NA	NA	6.09712	NA	3.35817	5.24697	0.145265	NA	4.36037	NA	3.31925	4.77988	NA	NA	2.86131	3.2078	3.6972	NA	3.6415	NA	NA	4.83078	NA	4.23275	2.16266	2.11786	3.37123	4.44868	6.82965	5.96255	5.1758	NA	4.65116	5.37778	NA	NA	4.83692	3.40689	NA	NA
AQP7P3	5.43725	5.92429	2.57311	5.11037	NA	3.33636	4.47682	NA	4.54354	4.66132	NA	5.83699	NA	NA	6.97396	4.67518	NA	2.64283	NA	NA	1.57773	2.84847	2.1825	NA	3.226	NA	4.85475	4.39869	4.87962	NA	4.05499	3.61081	NA	4.33399	5.29432	NA	NA	6.02504	6.68335	NA	3.88219	NA	5.42947	0.795489	3.28291	4.81609	3.6131	NA	-0.174998
AQP8	NA	NA	NA	NA	NA	NA	NA	NA	3.98648	NA	NA	1.17861	NA	NA	NA	NA	NA	NA	NA	NA	NA	NA	2.07202	3.76789	1.6463	NA	NA	NA	NA	NA	NA	NA	NA	NA	NA	NA	NA	NA	NA	NA	NA	NA	NA	NA	NA	NA	NA	NA	NA
AQP9	9.86707	5.81497	9.52135	7.36525	8.54801	7.53198	9.86097	10.1319	8.74872	10.7457	8.19595	9.18	9.70273	11.7244	8.88283	10.4404	9.91393	9.61389	8.98262	8.91211	9.35768	9.46384	9.64239	10.4294	10.5304	8.43497	10.8611	9.39606	8.09736	10.4078	11.8702	10.1664	6.75831	9.85739	6.62836	10.7681	8.53797	9.85765	9.44458	9.42399	11.2967	NA	10.7766	8.81406	9.507	8.54054	8.78108	9.89858	10.4831
AQPEP	4.89078	NA	6.73996	7.28005	NA	NA	NA	3.18259	3.546	NA	NA	3.46273	NA	4.09444	NA	NA	NA	NA	NA	NA	NA	NA	5.52126	NA	4.15609	3.65425	3.86957	3.16754	6.79204	NA	5.16985	5.40676	-0.646502	2.06996	NA	2.57865	NA	5.05835	4.43183	4.50392	NA	NA	NA	NA	3.75946	4.30517	7.05602	NA	4.77807
AQR	10.9902	11.484	10.7765	11.3247	11.815	10.5221	11.1786	11.5335	10.8017	11.1977	11.5236	11.5277	11.1565	10.6811	11.327	11.6857	11.3092	11.6752	10.93	10.8171	11.1718	11.4921	11.7089	11.6691	10.6007	11.3098	11.549	11.0782	11.3752	11.5179	11.5713	11.3924	11.515	11.6965	11.6779	11.575	10.786	11.1787	11.2751	11.147	11.2986	11.5227	11.0305	10.7961	10.5654	11.2294	10.6204	12.0659	11.0033
AR	8.94605	8.42681	9.19239	6.03403	6.39854	8.79717	9.04386	8.34073	8.14731	10.2028	8.72982	8.13134	9.9302	6.79183	7.83648	9.25607	8.69962	7.42689	6.4035	9.94459	9.02692	8.65132	8.05608	8.09941	9.05752	7.42521	8.45052	9.39538	9.67291	8.1878	8.56087	8.90227	7.5723	7.97563	5.52505	8.75031	7.19671	9.80832	11.1871	9.50864	9.92471	5.32948	10.6903	8.298	7.5129	6.37669	6.16552	4.98749	8.31025
ARAF	11.0058	11.3132	11.3869	11.1297	11.7755	11.6672	11.2927	11.5279	11.1162	11.0545	11.2205	11.393	11.3874	11.0894	10.7488	11.3199	11.5027	11.4405	11.3479	11.4658	11.1386	11.3023	10.4492	10.8073	11.2677	11.2191	11.2847	11.1671	9.72188	11.1165	11.0434	11.2593	11.728	10.8627	11.437	10.9864	11.6171	11.3182	11.08	11.4894	11.3009	10.9629	11.2226	11.0896	10.6727	10.8562	10.5649	11.1844	11.133
ARAP1	11.8301	11.0498	12.9125	11.5339	11.7429	12.3968	12.5782	12.0507	11.9497	12.8706	11.8315	11.5725	12.781	12.2844	10.8175	11.9291	12.1381	11.535	11.3279	11.9058	12.5761	12.0083	12.2373	12.0637	12.0232	10.9067	12.0357	12.4947	12.4293	11.8847	11.8255	11.6028	11.8273	12.1524	12.39	11.8377	11.366	11.7963	11.8911	12.622	11.6924	11.4826	12.0215	11.7105	11.4375	11.1269	10.9074	11.5291	11.3269
ARAP2	10.605	11.2962	11.211	10.1527	10.568	10.6411	11.1269	11.5377	9.8719	11.1781	10.9705	11.1	11.0317	11.0668	9.50528	11.0527	10.2553	11.0297	10.1074	9.04794	10.9203	11.2168	11.1515	11.206	11.6186	10.3942	11.0301	11.2024	11.2912	11.0162	11.3477	10.6369	10.2446	10.8909	11.2051	10.5222	10.0444	10.7544	10.4618	11.4548	11.5052	10.7382	10.6933	10.8311	9.43642	11.3475	9.40916	11.0657	11.3755
ARAP3	9.70155	9.1019	9.45836	10.0736	9.28542	9.11884	9.10187	8.68328	9.4281	9.55046	8.60809	9.34771	9.06822	8.72367	9.0892	8.67343	9.18474	9.15457	8.56404	7.37957	8.49877	8.74688	9.01469	7.66081	9.00449	8.00546	9.60565	8.9209	8.20667	8.77558	8.26612	8.59275	8.25167	8.92213	8.2109	9.02171	6.98968	8.86856	8.61557	10.0342	8.50136	7.46179	9.32575	7.00156	9.23877	9.50667	8.93004	8.5256	9.72514
ARC	4.25879	7.66488	3.0144	5.20189	NA	5.17041	5.11957	4.69604	5.72695	4.18555	8.02056	3.61721	5.93471	4.21193	4.25893	2.93438	5.71885	6.55196	NA	4.38868	3.63155	5.10532	NA	4.14669	1.55003	5.45425	4.92151	3.58402	3.91103	4.71426	7.94781	5.93035	NA	2.43718	4.5205	4.6092	1.71578	4.92807	5.09813	6.29849	3.21174	3.38918	6.69021	NA	3.44463	4.79204	5.13897	4.33271	5.15991
ARCN1	12.6327	11.8155	11.3555	11.6632	11.7963	11.6314	12.1334	13.2448	12.6248	12.2287	12.1947	13.0049	12.3394	12.2366	12.1235	12.5019	12.5053	11.5091	11.8546	13.3811	13.079	12.4304	12.7973	11.906	12.2463	11.5829	12.9333	13.0782	12.6962	12.6189	12.1505	12.43	12.711	12.3109	11.9268	12.3513	12.7648	12.2928	13.193	11.9681	12.7928	11.6949	12.0611	11.8692	12.2796	12.0776	12.1159	12.9045	12.3037
AREG	8.5548	7.29687	7.8865	6.19165	5.25618	NA	NA	NA	4.79748	5.18228	NA	5.67976	NA	5.68443	NA	5.46821	7.31459	2.85742	NA	3.64093	5.12874	4.71831	6.09153	5.2871	5.42082	6.31067	4.82214	5.2787	7.20462	0.342949	7.58211	2.74342	NA	5.95623	5.31943	5.38508	NA	6.95235	5.81896	6.59288	5.2143	NA	5.16264	NA	4.75273	5.32668	7.44225	4.26103	7.33674
ARF1	13.2897	13.1378	12.3405	13.3222	13.1053	11.8387	12.6756	12.8733	13.6475	12.6912	12.2556	13.474	12.5787	12.8928	12.7659	12.8789	13.0191	12.3954	12.6421	13.0834	13.366	13.3787	12.7238	12.4409	12.8908	12.3392	12.8083	13.5644	12.4921	12.6224	12.9642	12.4965	13.0995	12.6506	12.3351	12.7579	12.7716	12.8709	12.8517	12.9555	12.5923	11.9551	12.8574	12.6008	12.735	13.0443	12.7686	12.9499	13.1158
ARF3	12.2371	11.1701	11.4128	12.212	12.3249	11.9996	11.6466	11.8234	12.616	11.7939	11.5241	12.1056	11.6578	12.1422	11.5768	11.9117	12.2634	11.5343	11.8851	12.2423	12.4861	11.9123	11.2623	12.483	11.7752	11.9508	11.8849	11.9918	12.0043	11.6242	11.7983	12.1024	12.3254	11.9017	11.8406	12.3505	12.1599	11.9091	11.43	11.4218	11.4623	11.4423	12.0064	11.9963	11.4263	11.8259	12.2294	12.1054	11.5551
ARF4	12.206	12.0657	11.6279	11.7592	11.9363	11.8564	12.3603	12.7356	12.4237	12.7986	11.7024	12.5871	12.6455	11.9237	12.2081	12.4658	12.5776	11.9723	11.6279	12.1922	12.654	12.1736	12.8276	12.4281	12.4586	12.0697	12.7775	13.7641	12.3948	12.6146	12.389	12.3596	12.0575	12.0636	11.3743	12.5699	12.3641	12.5015	12.8376	11.9562	12.6068	11.7562	12.2142	12.4146	12.262	12.2378	11.7688	12.7253	13.0332
ARF5	9.78358	9.22363	8.10379	9.73052	9.82417	9.44353	9.07623	9.02549	8.72337	8.57259	8.85006	8.89177	9.09746	9.86136	9.83124	9.11349	10.3479	10.0473	9.88723	10.4147	9.82504	9.57345	9.91355	9.38256	9.25982	10.1543	9.23292	9.31167	9.24218	10.1599	9.36845	8.81932	9.49062	9.20154	10.0338	9.21616	10.3406	9.1405	9.22196	9.18806	9.17923	7.4675	9.79812	9.39559	9.53813	9.18695	10.2727	9.5186	9.2079
ARF6	11.3141	11.3853	11.54	11.4972	10.5552	11.9896	10.9598	11.2078	10.6862	11.0111	11.0985	11.8158	11.2509	11.5164	10.4705	11.0706	11.7604	11.5266	10.6689	11.7728	10.071	10.8012	11.2323	11.6872	10.7724	11.25	10.9976	11.5716	11.2762	10.5995	11.4999	11.5322	10.674	10.8472	13.1563	11.2732	11.1332	11.2904	10.6589	11.173	11.0732	10.8966	11.4092	10.8077	11.6164	11.1612	10.7213	10.9403	10.1779
ARFGAP1	10.1174	8.81321	9.9489	9.73584	8.48267	8.58883	9.28935	9.55207	9.13578	9.46255	9.4505	9.53171	9.97466	9.32891	8.75679	9.41476	9.5508	9.09455	8.47455	10.0838	9.63596	9.11204	10.0129	9.03025	9.42653	9.63767	9.97973	9.54289	8.47485	9.23867	9.29197	8.69214	8.88581	9.39189	9.77151	8.7059	8.48937	9.98236	9.90671	10.6506	8.56176	8.27493	9.5927	9.07038	9.70855	9.49639	9.08588	9.07623	8.91989
ARFGAP2	9.0987	8.47783	9.63526	9.20514	8.44416	9.08825	9.32432	9.23154	9.90643	9.74852	9.67795	8.7462	8.75978	9.30082	9.42048	8.94891	9.67694	9.74051	8.87888	9.46813	8.88103	9.60183	9.53158	9.21401	9.32202	9.42613	9.44661	8.98178	9.56849	9.46717	9.3361	9.32071	8.8761	9.27611	9.13598	9.58268	10.4803	8.62868	9.49262	9.67804	9.28812	9.4101	8.6805	8.65731	8.42281	9.14191	9.32386	8.72032	9.44341
ARFGAP3	11.0438	10.2574	10.5069	10.6853	10.6773	11.5555	10.3269	10.9329	10.8125	11.0867	10.0108	11.1073	10.995	11.005	10.4535	11.275	10.8886	10.5697	10.949	11.9541	11.1869	10.4751	10.8438	10.5523	11.3994	11.4527	11.1598	10.9741	10.2033	11.1121	11.5805	11.2521	10.9122	11.0364	10.092	10.5007	9.25127	11.1356	11.4843	11.0313	10.6257	11.0194	10.7861	11.0528	11.1774	10.747	10.4754	10.874	11.4021
ARFGEF1	12.3505	12.6971	12.3162	12.3372	11.8572	12.517	12.0392	12.256	12.0874	12.0811	11.9045	12.1094	11.9144	12.2414	12.3247	12.2664	11.8417	11.8831	12.497	12.7623	12.1721	12.4007	11.5989	11.5283	12.7269	11.9342	11.2114	12.2687	12.251	12.6315	12.547	12.463	12.7198	12.9413	12.4676	12.3474	12.2948	11.6875	12.7862	12.1888	12.4378	12.1817	12.1805	12.3153	13.3516	12.7145	12.414	11.9053	12.438
ARFGEF2	11.8275	12.0727	11.7257	11.7882	11.2749	11.0302	11.8734	12.6777	12.2092	11.7834	11.3423	12.4512	11.8024	12.5749	11.8891	12.0145	12.2585	11.9894	11.6758	12.1447	12.1299	11.4394	12.4974	11.5028	12.2825	11.8874	12.2343	11.9692	11.8948	12.0719	11.8698	12.163	12.162	12.3916	12.2476	12.049	11.5045	12.5858	12.3982	12.2485	12.3075	11.6783	12.203	11.3451	12.3259	12.2222	12.1849	12.0026	11.9705
ARFIP1	10.0969	10.2206	9.43093	10.0277	9.69132	9.69601	9.84034	10.0892	10.0905	10.2522	9.7882	10.367	10.0473	10.6888	10.2101	10.3601	10.1017	9.34722	9.75551	9.90801	10.1415	10.2134	9.56603	9.32556	9.68764	10.0653	9.55761	10.36	10.6046	9.81548	9.53155	10.2878	9.89778	9.99845	10.6162	10.0067	9.9921	10.2149	10.1004	9.77734	9.69633	10.1503	10.5092	10.229	10.1868	9.45086	9.86583	10.3849	9.15779
ARFIP2	8.77264	10.361	9.8336	10.3327	9.74072	9.74505	9.96577	9.53801	10.165	9.9189	10.2476	9.67765	10.0765	9.12653	10.3495	10.1773	9.87949	9.84901	9.02396	9.60038	9.0535	10.5173	9.94103	9.61683	9.54487	10.3192	9.89568	9.16178	9.28436	10.5301	9.89204	10.2512	9.58042	10.5727	10.5639	9.61155	9.38572	10.0977	10.5981	9.52956	10.2316	9.50749	9.71022	9.64717	10.4449	10.1962	9.89832	10.8254	9.82907
ARFRP1	10.3769	8.51934	9.86846	9.03464	9.42849	9.03066	9.21078	9.34	9.41727	9.40404	9.60186	9.22728	9.55495	10.1322	8.96691	9.47961	8.76663	9.36718	8.71696	9.2253	9.45598	8.78991	8.91248	9.35716	8.74414	9.14355	9.04536	9.51178	7.65485	8.59464	8.98725	8.76983	9.14603	8.62023	9.73678	8.82482	9.04534	9.69121	8.94332	9.47823	8.78832	9.32465	9.29231	9.44486	10.0688	8.82351	9.44854	9.14445	9.23955
ARG1	NA	4.82341	NA	3.34321	NA	NA	NA	NA	3.19026	NA	NA	3.62564	NA	NA	NA	NA	NA	NA	2.3336	NA	NA	5.27616	NA	NA	NA	NA	NA	NA	NA	NA	3.26641	4.13934	NA	4.42927	NA	4.69018	NA	NA	NA	NA	3.59423	-0.967103	NA	NA	NA	NA	NA	NA	NA
ARG2	7.3539	8.76879	7.31305	7.3371	8.10652	8.68184	7.41125	8.28959	8.49056	7.31083	6.80955	7.95314	5.6967	8.06696	9.39795	7.11934	8.28904	8.31951	7.70272	8.89824	9.0339	7.09031	6.67694	7.99659	6.64737	5.90547	7.74436	6.32971	5.28625	7.83044	7.84992	7.26076	7.73145	7.36865	8.10983	7.65527	9.0972	7.35953	8.07169	7.35912	7.36469	5.44622	8.3002	7.22219	7.45666	0.294175	8.90736	7.15466	7.2174
ARGFX	NA	NA	2.47384	NA	3.87971	0.558993	NA	NA	1.99102	1.4542	4.05929	2.97291	NA	NA	NA	3.52873	4.53826	NA	4.04419	NA	NA	1.74149	3.40718	3.63895	NA	NA	2.57664	NA	4.89074	1.74535	2.11621	NA	NA	1.73027	4.81646	0.868316	0.784359	3.72819	0.600779	4.24306	NA	NA	NA	NA	3.80175	1.8906	0.304767	NA	NA
ARGLU1	11.0455	11.0851	12.8013	11.7338	11.7224	11.1547	11.2515	11.892	11.7186	11.7602	10.9834	10.6748	10.8289	11.0264	11.758	11.5369	10.8681	11.6126	11.268	11.2525	10.5823	11.8073	10.418	10.9834	11.3464	10.7503	11.2455	10.7593	11.9826	11.3976	11.5065	11.5242	11.3434	11.4097	13.2263	10.8667	10.9592	11.4469	11.3245	13.7191	11.5989	11.5544	11.9427	10.9199	11.2835	11.2783	11.6483	11.2739	12.0569
ARHGAP1	12.003	12.1841	12.1405	11.9975	11.768	12.4358	12.8285	12.3007	12.8739	12.8925	11.9964	11.9634	12.6598	11.9293	12.2598	12.6597	12.6972	11.455	11.6305	11.9508	12.4715	12.2764	13.0331	12.0985	12.5835	12.918	12.9612	13.084	11.0182	12.734	12.3766	12.8701	11.924	12.3126	12.8251	12.3443	12.4974	13.125	12.7816	12.2933	12.4842	12.0684	11.8497	12.2247	12.671	12.2789	11.6498	12.2024	12.6445
ARHGAP10	9.94728	9.3786	9.56093	9.38137	8.71804	9.35855	9.71475	9.34956	9.6546	9.47334	10.6709	9.15334	9.99903	8.49936	8.3033	9.60565	8.40076	7.3895	9.36829	9.22385	9.90476	10.1371	9.86175	8.91473	9.74894	9.31416	9.28115	10.2745	10.2025	9.98131	9.68395	9.77389	9.22178	8.50011	9.44043	9.38014	9.72379	9.9018	8.97248	9.51971	9.11872	10.3167	9.71717	10.1584	9.48221	9.2212	10.0416	10.1431	8.72274
ARHGAP11A	9.27087	10.4139	8.90702	10.6441	11.1561	9.71336	10.1636	10.4738	10.5749	7.12938	9.41312	10.5022	9.53126	10.0265	11.2458	10.1858	10.6363	11.2176	10.2411	10.5532	9.42702	10.9107	10.1419	11.3597	9.8705	11.1151	10.5705	9.7921	10.0166	10.4264	10.8112	10.8326	10.1459	9.85109	9.85301	10.7036	9.69355	9.88678	10.3344	8.37641	10.9148	10.7724	11.3078	10.0425	10.3533	11.4643	10.0188	11.1285	10.1825
ARHGAP11B	1.4922	6.7831	5.78949	5.72417	5.90503	5.28267	5.65603	5.99931	6.25744	5.16426	NA	3.49908	3.87043	6.73808	5.36522	6.31815	5.35097	5.98918	5.78056	4.63099	3.17917	5.67486	6.02194	6.33915	5.90187	5.85346	5.68727	5.78134	3.15658	5.55109	5.88769	4.4047	5.17536	4.79814	6.67913	5.25341	5.85662	5.5009	5.39209	5.78196	6.04329	6.21631	5.60023	4.87049	6.79869	5.69518	-0.0738658	6.83814	4.75385
ARHGAP12	9.65499	10.7746	10.3825	9.59152	9.57299	10.3001	9.79087	10.6061	10.986	10.0226	10.2516	11.0096	10.2607	10.4821	11.4124	9.96454	10.8564	10.5474	10.5544	11.2446	9.87998	10.0529	10.3573	9.97094	10.1232	10.0978	9.70963	10.5072	10.9586	10.0737	10.4502	10.7151	10.6645	10.6262	9.99883	9.75167	10.2297	9.79535	10.2297	10.4534	10.4909	10.0652	10.4925	10.282	10.3482	10.2893	11.1997	10.1251	9.87663
ARHGAP15	4.77406	7.37348	9.56027	6.75985	6.49122	6.79417	9.55294	6.26701	6.42514	8.26817	6.9257	7.96584	9.38204	8.85098	6.57472	8.43261	8.26586	8.38986	7.85367	6.61654	6.99535	6.75136	7.01371	8.01773	7.76666	7.10297	6.4471	8.37764	9.21973	7.63544	8.90192	7.65275	6.14138	7.09123	6.99217	6.75563	7.22041	8.17466	7.92822	7.98099	7.20025	9.65057	8.37709	7.77197	6.0038	8.15711	4.98765	6.65559	7.2396
ARHGAP17	11.4901	11.312	12.0378	10.8063	11.7146	10.8172	11.9611	11.4294	10.9491	11.2509	10.8026	11.0113	11.922	11.3986	11.5678	11.2668	12.097	12.2819	12.1563	10.6986	10.6099	11.3195	11.6908	11.3854	10.9813	11.2383	11.1418	11.5216	11.1145	11.2591	11.5285	11.1047	11.2925	11.2462	11.1341	10.6071	10.9667	11.0726	10.6375	11.6483	11.0021	10.9989	11.8024	10.7482	10.4397	11.31	10.8704	10.1027	10.7953
ARHGAP18	10.6474	8.94421	11.1892	9.78027	9.629	9.6203	10.9338	10.922	10.4409	10.9363	9.58647	10.5975	11.7001	10.4304	10.3827	11.3178	10.0592	9.79982	9.61656	9.58562	10.1765	10.1849	9.64987	10.6598	10.6394	10.2106	10.8867	11.4807	10.985	10.9203	10.649	10.5059	9.29352	10.3364	9.53925	10.2564	10.1213	10.4027	10.3024	10.8738	10.1661	9.29688	10.5349	10.3462	10.3406	10.389	9.71572	9.5558	10.2711
ARHGAP19	6.15576	8.08867	7.30716	6.77044	7.26447	7.06461	8.00058	8.12662	7.51442	7.61689	8.07415	6.67056	7.16793	8.48423	6.65428	8.06987	8.07459	8.29469	7.77777	9.44429	8.0085	8.53881	7.57745	8.26724	7.46116	8.85596	8.1134	7.44819	8.20493	8.96685	7.37128	7.53741	8.16408	7.82034	7.10596	8.51983	8.53527	8.30073	8.12948	8.06135	7.43756	8.87827	8.00821	6.90314	8.48662	8.2566	9.13134	8.06114	6.78694
ARHGAP20	7.66057	6.74165	9.17645	6.94412	7.93799	9.47475	8.67988	7.57832	5.1894	8.71954	6.91625	8.04122	9.45231	8.68551	5.71169	9.14075	7.25923	7.99417	7.42364	8.15281	7.81963	7.79783	7.94766	7.7297	8.568	7.92185	8.08371	10.9258	8.61104	7.98618	6.86965	7.64469	9.27842	8.15852	5.46572	8.87299	7.54327	8.44119	8.39911	8.46033	8.5773	7.87391	6.94335	7.52632	9.25522	7.46931	7.28277	7.89322	7.704
ARHGAP21	12.632	12.1813	11.9183	12.0712	12.7937	12.1297	12.1489	11.8533	13.4744	12.3435	12.515	12.6554	12.4555	12.94	12.7937	11.7248	12.3718	12.255	13.2342	13.1681	12.3902	11.8695	12.7003	11.7753	12.3729	12.9239	13.3362	12.7682	11.594	12.5146	12.5241	13.2497	12.2605	12.5375	12.8706	12.2133	12.7003	12.5539	13.1192	12.095	12.8321	12.5839	12.4412	13.4959	12.588	13.3752	12.6266	11.7265	13.1184
ARHGAP22	6.19566	NA	7.72809	6.80737	5.79404	NA	6.82344	5.98092	6.13112	7.90025	7.27286	7.68063	8.12346	7.65641	7.96264	7.14361	5.76468	4.98687	6.55557	5.92784	7.7719	5.89312	7.04932	7.0544	6.33839	5.89636	8.67383	5.72204	5.57225	7.09991	6.00831	6.07332	6.31117	6.88584	9.21845	6.96481	6.51809	7.29985	6.4426	7.13502	6.36064	7.36628	6.88764	6.32602	5.09166	7.64299	6.10049	6.39493	6.85141
ARHGAP23	12.0327	12.1714	11.8832	11.7881	11.9713	12.7985	11.563	12.232	11.8062	11.8941	12.7187	13.0748	11.7036	13.4037	10.7736	12.3317	13.5732	13.1292	12.5167	11.8382	10.5998	12.4059	12.2583	11.1584	12.284	12.355	11.4926	11.0671	10.1196	11.6712	13.1208	12.0077	12.0631	12.7666	13.0287	11.0608	11.3884	11.7008	12.5958	12.9529	12.235	10.787	12.2966	10.7933	13.6717	11.7858	12.7829	12.3062	11.7806
ARHGAP24	8.57514	9.11263	10.6635	9.85684	10.1816	12.3648	10.0495	8.28443	8.1159	9.6674	9.59192	9.07702	9.18842	8.32763	8.40152	8.95675	8.78275	9.78785	9.02173	9.4118	10.5321	10.2443	8.80207	9.78259	10.6338	9.15516	8.46979	8.70704	9.47909	9.94491	9.35381	10.4456	9.02257	9.10604	9.16053	10.4203	11.5012	9.15786	8.86872	9.46539	9.77576	9.25711	10.1313	10.4786	9.17994	9.31943	7.23913	8.96333	9.53156
ARHGAP25	10.1208	9.07543	11.5161	8.56036	9.9464	9.79731	11.4695	9.81302	9.86349	10.7331	8.99067	10.0166	11.496	11.4181	8.60023	10.8018	9.35801	10.7892	10.0299	7.90331	9.54004	9.63825	8.73161	10.2046	9.48011	8.87465	9.15747	10.4806	10.6313	9.9227	9.49107	9.66556	8.79023	9.42542	9.721	9.549	8.38527	9.62674	9.59577	10.7019	9.41512	9.71556	10.5825	9.01511	9.29131	9.72249	7.4958	8.39644	8.98954
ARHGAP26	10.3142	10.4926	10.4503	9.29324	10.4938	9.37298	10.5951	9.5953	8.70007	10.3295	8.89509	10.4627	10.4996	11.7685	9.47102	10.2321	10.4947	10.7405	10.0745	9.36141	9.78757	9.76307	9.09302	10.2966	10.1659	9.70811	10.1739	10.7263	10.5854	10.3888	10.605	10.7539	10.5605	10.2202	10.364	10.2801	10.6535	10.3911	8.79305	10.6763	10.075	10.7135	11.0344	9.50965	9.76088	9.7286	8.76649	9.76871	9.96512
ARHGAP27	9.46907	10.3207	9.98717	9.72554	10.8901	8.74111	9.16912	9.85396	8.79962	9.27131	8.49959	9.27404	10.1732	10.0458	9.77813	10.2171	10.1976	9.75892	10.1399	10.4186	8.90777	10.0453	10.1703	9.71665	9.52793	9.77652	9.13951	10.0889	9.53136	9.92177	10.5012	10.1825	10.3395	10.1539	10.2518	10.9432	10.4454	9.77565	10.3469	10.0182	10.0752	9.58352	9.78533	9.22675	9.72821	9.57191	10.3014	10.6971	9.94137
ARHGAP28	8.40098	9.75431	8.83939	10.0471	9.92775	8.23442	9.54195	8.70265	8.11351	9.25903	8.41596	7.55828	9.74822	7.74125	8.31495	9.06236	7.18218	7.27162	7.50467	8.01487	10.6624	9.79391	8.59487	9.7821	10.4552	9.78219	10.0881	8.62054	9.75347	9.73318	7.76438	9.42437	8.46706	8.40693	8.12642	8.85519	7.26773	9.08761	8.28956	9.12022	9.44248	9.45559	8.15295	7.43917	6.14242	9.62935	9.79173	10.2624	8.42407
ARHGAP29	9.19877	10.0754	11.0703	9.61391	7.63071	10.6069	9.70421	10.8549	8.15133	9.94173	12.0764	10.7639	10.7757	9.32554	9.07314	10.2204	9.50108	9.22514	8.03398	10.8369	9.88879	9.36609	10.0775	9.90058	10.3501	10.241	10.7934	11.3567	9.82081	8.8283	9.97481	8.78809	8.6203	10.2347	8.28816	9.63925	11.6947	9.4543	9.30761	10.4552	9.61428	11.7006	10.2201	10.4406	9.75803	10.9502	9.22773	8.98667	8.95577
ARHGAP30	11.0852	10.0137	12.632	10.3474	10.8304	9.94725	11.7822	10.7544	9.79292	12.3886	10.0235	11.1076	12.2099	11.6801	9.07585	11.2191	10.2378	11.8432	11.4625	9.64235	9.5002	10.0518	9.59506	10.8764	10.3879	9.97511	10.1204	10.9806	11.7643	10.5785	11.255	10.0302	9.25863	10.3707	11.9122	10.1549	9.24248	10.8006	9.77704	12.0791	10.1313	10.5508	11.6334	10.0218	9.77823	9.94035	8.47479	8.99408	9.37006
ARHGAP31	11.7691	11.07	12.4255	10.5971	11.3466	11.1252	12.895	12.007	11.3564	12.4491	9.83119	11.4716	12.7935	11.1317	10.6582	12.0773	11.4077	11.3249	11.1452	10.2277	11.5385	12.4513	11.1322	11.991	12.2189	10.7945	11.7226	12.4971	11.7799	11.8707	12.5758	11.2797	10.7742	12.1646	10.9207	11.8695	11.9261	11.5561	10.9758	12.3409	11.6418	11.2494	12.2939	12.3343	10.212	10.9613	10.0798	10.3105	11.8681
ARHGAP32	12.9558	13.0142	11.5217	11.9172	12.4336	12.5114	11.7701	14.2028	12.5745	11.9365	12.8289	13.3279	11.2373	12.9196	12.8877	12.6392	13.3845	11.8432	11.6755	13.5772	12.7582	12.7978	13.7511	11.7767	12.4139	11.9599	12.8894	12.5576	11.8802	12.1683	13.3275	13.0235	13.9987	13.4504	13.3658	12.4397	10.7796	12.6953	13.4975	12.0702	13.0089	11.9358	11.855	11.2564	13.3339	12.2008	11.9151	13.7724	12.6812
ARHGAP33	6.81765	6.49494	7.21893	6.98535	6.95489	7.49611	4.6835	5.85519	7.4619	7.16831	8.37964	6.06158	6.90321	6.37324	7.39495	6.4133	5.7253	7.28411	6.36251	3.08209	5.48229	6.66923	6.58754	6.63104	7.06904	7.36751	7.20566	7.01149	NA	8.08457	4.58001	5.18536	7.45772	5.41002	7.48888	4.42523	8.15784	7.18363	5.6172	6.24249	6.11297	8.61616	7.19511	8.0241	7.24674	6.30192	7.89352	6.88956	6.18622
ARHGAP35	12.2392	12.6392	12.2593	13.2811	13.1071	12.0612	12.1901	12.7899	12.2784	11.8216	12.4537	12.8414	12.0135	12.734	12.3797	12.4321	12.9373	13.1327	12.8885	13.2395	12.2029	13.4332	13.0098	12.9152	12.7058	12.8231	12.5627	12.1106	11.9886	12.787	12.416	13.2977	11.9496	13.5181	12.0905	13.0438	13.0871	13.0291	12.6865	13.2982	12.4733	12.3509	12.4972	11.9274	12.6762	12.6354	12.3547	12.7141	12.9662
ARHGAP36	NA	NA	NA	NA	NA	NA	NA	NA	NA	NA	NA	NA	NA	NA	NA	NA	NA	2.37701	NA	NA	NA	NA	NA	NA	NA	NA	NA	3.80339	NA	NA	NA	NA	2.95839	NA	NA	NA	NA	NA	NA	NA	NA	4.17697	NA	NA	NA	NA	NA	NA	NA
ARHGAP39	8.12462	7.95187	7.0304	9.00807	7.90558	8.34158	5.28937	8.52441	8.98282	7.85069	7.92738	7.75078	6.29115	7.37013	8.08686	8.40861	7.82468	8.43519	8.10986	8.74863	7.8557	7.64575	8.09844	8.28443	8.65061	7.11972	6.55758	7.79225	1.91286	7.11151	7.31867	7.98849	8.12166	7.40424	8.12579	7.65084	8.85044	7.7186	8.65632	7.32993	7.46149	8.58262	7.82089	8.8611	8.65624	9.48721	8.60369	8.40604	7.69777
ARHGAP4	11.1208	10.0657	11.7	9.14299	9.29598	9.90301	11.3558	9.16719	11.0506	11.4129	8.89265	10.0543	11.2038	10.7824	9.04428	11.1996	9.62849	10.3078	10.0454	11.1475	9.84983	9.12477	9.51673	10.1016	10.4645	9.46789	9.82872	10.2967	9.12007	10.3157	10.4407	9.52864	8.8353	9.38799	11.3953	9.93641	8.88049	9.75299	9.77969	11.3507	9.92062	11.4637	10.5568	9.65955	10.7545	9.63827	9.81913	9.54768	9.15446
ARHGAP40	3.9471	5.68254	3.66159	4.07556	3.8442	NA	4.696	6.76212	6.48175	4.7688	NA	4.35692	6.11338	5.5875	NA	5.24157	4.72424	NA	NA	2.30997	5.47665	NA	8.06322	5.29128	4.69117	NA	4.28038	7.45096	NA	4.1391	5.37145	2.0408	NA	5.70929	6.48529	NA	NA	6.19989	5.37644	4.02229	4.4207	NA	6.7651	2.464	6.53921	5.52083	NA	NA	NA
ARHGAP42	8.51393	8.02767	9.20389	9.49664	8.75156	10.3468	9.26033	9.13425	8.27511	10.1544	10.909	9.58367	9.92407	7.95326	9.43205	8.95677	9.53429	8.70251	8.98685	7.91728	11.0793	9.23376	9.7619	8.88661	9.8402	8.70722	10.2385	9.37092	9.08869	9.82321	8.9601	8.68183	8.83928	9.45452	7.80031	9.06604	8.86838	9.14782	10.1142	9.46166	8.83146	12.2086	8.62139	10.1281	8.61329	9.87606	7.53759	8.80062	9.95045
ARHGAP44	7.86995	7.13297	8.89449	5.65242	8.82945	7.39742	9.08213	8.68631	8.81318	9.28515	7.31236	9.01603	9.15262	6.82159	7.24341	9.5689	9.362	7.58157	7.49443	9.38772	8.52787	8.271	6.96121	8.22678	5.8407	6.37163	7.48024	10.3248	8.55538	8.14882	9.02456	7.65629	8.86671	9.07897	1.96568	8.88634	7.53626	8.2375	7.95559	9.53665	8.15339	9.32144	8.39656	6.12842	8.41044	8.30858	7.48974	8.54884	8.5087
ARHGAP5	13.4269	13.1141	13.0132	13.5402	13.5431	13.7435	12.839	13.6296	12.7892	12.8871	13.3734	13.4539	12.8581	13.5513	12.7148	13.0849	13.797	14.3937	12.7659	14.578	12.8917	13.3205	13.4457	13.5192	13.7442	14.8851	13.541	14.3506	13.6621	12.7819	13.4802	14.0463	13.4688	13.8224	13.1495	14.2908	14.4477	13.2875	13.5373	12.954	13.6177	13.7789	13.1112	12.8167	13.8353	13.326	13.7456	13.658	14.0476
ARHGAP5-AS1	7.45559	7.23949	6.27458	7.29101	5.80607	7.14079	6.15946	7.65032	5.6536	5.16979	6.95962	5.98922	5.83479	6.98175	5.27113	5.96018	8.601	7.49909	5.97059	8.77866	6.19658	6.49977	7.39413	7.59022	7.22089	7.94559	6.53159	7.7866	6.7568	5.14236	7.3427	7.14666	8.44457	7.16855	7.55135	4.45484	8.19168	7.83759	6.62912	6.1659	7.2632	5.44091	NA	6.62067	7.92043	5.86779	6.9951	6.74608	5.75918
ARHGAP6	7.93333	7.53486	9.19223	5.55013	6.53555	8.50076	8.38783	8.50064	8.57732	9.01073	7.04634	7.92523	9.41876	7.45836	7.93869	8.83806	9.3012	7.02124	6.53709	6.55481	7.04349	7.67759	7.30854	7.29524	7.98096	6.38188	8.61705	8.49504	8.73345	7.75069	8.42765	7.50483	6.47203	8.3011	7.18037	7.60865	9.85975	8.82762	8.28717	8.95264	8.34155	7.32692	7.30693	8.09736	6.52041	6.41701	5.63906	7.08589	7.58832
ARHGAP8	NA	NA	NA	NA	NA	NA	NA	NA	NA	NA	NA	2.82516	NA	NA	3.27401	NA	NA	NA	NA	NA	NA	NA	NA	2.95541	NA	NA	NA	NA	NA	4.20155	NA	NA	4.14445	NA	NA	NA	NA	NA	5.23672	NA	NA	NA	NA	NA	NA	NA	0.661587	NA	NA
ARHGAP9	8.62901	8.28601	10.5665	9.07994	8.7525	8.35328	9.87299	8.49695	7.54611	10.1517	7.59692	9.0169	9.73073	9.99909	7.67149	8.6039	8.4067	9.72397	9.25787	6.95278	7.20269	8.06025	7.45546	8.88225	8.69506	8.2813	7.85847	9.11114	9.03339	9.11774	9.38709	8.24606	5.7358	7.77692	9.48178	8.15483	6.22366	8.91043	8.10979	10.0509	7.99769	8.68096	8.66127	7.81681	8.55525	8.44267	6.617	5.50388	7.99308
ARHGDIA	11.8144	11.5529	11.8738	12.1192	11.8174	11.6011	11.6368	11.5205	11.2564	11.5761	11.5862	11.6631	11.5552	11.7398	11.8964	11.5688	11.9748	11.8615	11.7367	11.0957	11.5495	11.6092	11.1481	11.0913	11.3723	11.8516	11.5532	11.8744	10.5446	11.7794	11.5515	11.9452	11.7471	10.7462	11.4397	11.6039	11.1158	11.5927	11.5133	12.2097	11.583	10.861	11.3209	11.9078	12.0109	11.5806	11.9686	11.4638	11.6563
ARHGDIB	13.084	12.2772	14.5262	12.2221	12.9232	12.5476	14.1135	12.8642	11.6173	14.272	11.1706	14.0882	14.0222	13.8715	11.4968	13.4589	12.4852	13.4915	13.3562	11.8501	12.6471	12.1705	12.2475	13.1934	12.487	11.9355	12.0045	13.5339	13.9872	12.7879	13.5855	12.21	11.9554	12.6337	13.3037	12.6078	11.5527	13.3565	12.272	13.9101	12.2504	13.3157	13.3663	13.3184	12.1315	12.065	10.9459	11.3823	11.8175
ARHGDIG	NA	NA	NA	3.01204	NA	NA	NA	NA	NA	2.44239	NA	2.69598	NA	NA	NA	NA	NA	NA	NA	NA	NA	NA	3.14962	NA	2.77244	NA	NA	NA	NA	NA	NA	2.25678	-0.271599	NA	NA	NA	0.114042	NA	3.05225	0.710125	NA	1.1404	NA	NA	NA	NA	3.52688	3.9266	NA
ARHGEF1	10.7174	9.77035	11.4917	10.2034	9.65436	8.86258	10.7945	10.0721	9.8111	10.8803	10.1168	10.4206	10.608	9.99844	9.93639	10.2652	10.1457	10.6507	10.5364	10.0626	9.40218	10.5449	10.6508	9.70877	10.0455	9.7607	10.1076	9.94857	9.44238	10.0909	10.4056	10.0258	8.86974	10.3493	11.1736	10.1618	9.25002	10.5853	10.0525	11.7626	9.73196	10.2719	10.3806	10.5632	10.3882	10.5514	9.99539	10.2978	10.2317
ARHGEF10	9.11437	8.77758	9.05999	9.79553	8.33456	7.77146	9.98038	9.26797	8.86731	9.70983	9.38665	9.48809	9.44263	8.47072	8.90355	9.15131	8.14488	8.82483	8.27979	8.9805	10.2326	9.45284	9.86447	8.76892	10.0979	9.73652	10.7174	10.054	7.63098	9.28979	9.48305	8.29804	7.93251	9.85448	8.34826	10.0037	7.51479	9.60267	10.5358	9.66626	9.16784	10.4631	9.39849	9.68365	9.84213	9.34436	8.45007	9.17826	9.78344
ARHGEF10L	9.13745	9.99978	9.27538	8.45712	8.74237	9.0572	8.75521	9.68178	9.59048	9.37817	9.32922	9.02831	9.68801	9.29456	8.88938	9.69902	8.97748	8.49179	8.64187	8.20019	8.88716	8.84665	9.69553	8.80691	9.39516	9.38007	8.4922	9.50083	9.10702	9.0185	9.38262	8.97336	8.17314	9.81002	7.62332	9.00244	8.29572	9.59256	9.12655	10.2046	8.83854	7.35588	10.1024	8.62759	9.13967	9.39574	8.24452	8.23357	9.31607
ARHGEF11	11.3534	11.1415	10.7293	11.3404	11.4679	10.7091	11.1927	10.6945	11.4992	11.1639	11.0163	11.568	11.1365	11.2607	10.8842	10.9306	10.9139	11.393	11.1522	11.7708	11.6916	11.5629	11.1556	11.3135	11.2102	10.5022	10.8846	11.0575	10.811	11.4648	11.1056	11.2503	11.3907	11.2559	11.2306	11.255	10.8266	10.6874	10.5463	11.4021	11.7106	10.1204	11.8034	10.8596	11.2037	11.8151	11.4066	11.1327	11.565
ARHGEF12	14.2013	13.7917	13.9567	13.5736	13.8533	14.0292	13.8448	14.3536	14.5365	13.9547	14.0514	14.7713	13.843	14.1595	13.987	13.9726	14.295	13.5856	14.0256	14.692	15.1592	14.5068	13.6435	13.4095	14.2056	13.5343	14.2126	14.5929	14.1536	14.0528	13.8625	14.3317	15.0801	14.4112	13.8051	14.1138	14.5692	14.3436	14.6514	14.4415	14.5811	14.2048	13.8281	13.8655	14.022	14.0343	14.045	14.4488	13.8674
ARHGEF15	8.74703	9.76492	10.5043	8.47399	7.61898	8.91696	9.14757	8.93852	8.22978	10.0909	7.48267	8.85209	10.5256	8.06775	8.22971	9.83047	8.90176	9.11989	7.79694	7.40302	8.73635	9.07232	8.72286	8.57611	8.67883	7.41429	9.44774	9.74572	6.69505	8.49618	9.20538	8.153	7.42089	9.19576	7.61353	8.37093	8.30134	8.66645	8.11915	10.473	7.43244	8.30048	8.64628	7.6704	7.33729	7.89996	5.49914	7.60709	7.12197
ARHGEF16	9.5425	8.22639	6.87586	9.19841	8.41153	8.43406	5.69711	10.8132	9.68986	6.87057	8.36726	9.96216	5.2752	8.04819	9.51578	8.88259	8.46373	8.05555	7.8649	7.30311	8.5741	7.6974	8.27726	6.09941	7.6199	8.82093	5.55578	7.32468	6.186	6.87986	8.84616	7.69676	6.17311	8.75848	7.65003	8.49394	7.26889	7.79304	8.49676	9.03628	7.59331	6.27654	8.07572	6.69854	8.48642	6.82758	7.67135	7.15078	8.9182
ARHGEF17	10.0657	9.01257	10.8744	9.91295	9.23684	9.68696	10.1062	10.2072	9.68554	10.4727	10.3279	9.4842	10.3406	8.86745	9.61829	9.9145	9.92814	8.71109	7.40599	9.52919	10.0303	9.59626	10.5364	9.65256	9.95936	10.0746	10.7419	10.4056	7.54244	9.61619	9.96087	9.61172	8.80559	9.61596	10.2892	9.81253	9.92067	10.8679	8.81433	11.2054	9.92014	10.5242	9.13272	9.803	9.56445	10.1697	9.09024	9.25246	10.0429
ARHGEF18	10.4307	10.0662	10.1953	9.03331	9.9981	9.98022	10.4745	9.20503	9.56305	9.81656	9.83561	9.51567	10.1007	10.3527	9.33439	9.96859	10.2675	10.2012	9.79448	11.2529	9.25233	10.054	10.2357	9.20372	10.1943	9.77596	11.2819	10.4839	8.66134	9.82867	9.64312	9.99945	9.72517	9.87214	10.6413	10.075	10.2564	10.1485	9.8876	10.2524	9.57287	10.14	10.3347	10.3439	10.7971	9.83661	9.56444	10.0216	9.31638
ARHGEF19	8.44653	7.95357	7.13142	8.96379	9.10603	10.6229	6.14687	8.88193	9.51635	7.44058	10.1985	5.89233	5.88582	8.97861	8.71909	8.57499	8.98944	9.76424	8.24734	9.48037	9.51111	9.42874	7.7613	8.97245	9.19217	9.28368	6.93863	7.98474	NA	8.84085	8.32998	8.48305	8.98728	7.56417	8.68232	9.23688	10.1035	8.53109	6.96513	7.69487	7.54534	7.38391	9.722	8.1877	8.9957	7.55602	8.79944	8.71724	8.05357
ARHGEF2	11.7988	11.9741	12.6456	11.8489	11.7828	11.4537	12.5086	11.6589	12.9383	12.5862	11.99	12.1633	12.7744	11.5301	12.0602	11.9511	10.9553	11.9905	12.1497	11.4774	12.2282	12.109	11.8019	11.977	11.5295	11.4287	11.8421	12.1884	11.8223	11.7434	12.54	11.7621	10.9782	11.6329	11.0688	11.7634	11.8393	11.3275	11.3482	12.2604	12.1478	12.2056	12.6039	12.2264	11.142	11.0256	11.836	11.857	12.1715
ARHGEF25	8.73789	8.19795	9.55592	9.72505	9.22643	8.20151	8.25171	7.62055	7.84776	7.898	8.7122	8.37069	8.80963	7.30485	8.26893	7.53807	8.77142	8.61605	9.11699	8.11154	8.353	9.0797	7.72991	7.99762	8.9458	8.73436	9.24611	7.75803	6.62289	9.154	7.23393	8.16269	8.63179	8.50029	9.29226	8.37579	7.85045	9.20944	7.3767	9.35732	8.9005	6.09783	8.07333	8.43632	7.86459	8.71163	9.58353	9.188	9.30936
ARHGEF26	7.96191	11.8366	8.48721	10.0171	11.4331	10.1726	9.98306	10.2025	8.99782	9.3611	10.9906	9.16983	9.79108	8.74761	10.2262	10.2208	9.53227	9.71502	11.3058	9.03828	9.30846	12.3378	7.76509	9.95856	8.33778	10.1837	7.80338	9.37997	10.8274	11.5603	9.97336	10.6715	11.2244	11.1646	9.03718	11.7864	10.8572	9.70057	9.98862	9.77901	11.1138	11.3579	9.83759	8.44254	9.44017	10.6991	10.5095	10.831	11.5432
ARHGEF26-AS1	7.22911	9.62308	7.68125	8.44772	10.0056	8.85181	8.00353	8.88916	8.89407	8.34691	8.44177	6.09412	7.20722	7.47438	7.89778	8.45695	7.26684	6.51509	6.32161	6.87049	7.81764	9.11891	7.35359	8.0223	7.75859	7.78357	7.03466	6.97194	9.28348	6.71282	8.31653	7.13374	6.38161	10.0737	9.15659	8.11804	7.78532	7.58072	7.5793	8.77512	9.34117	8.65637	7.06312	8.10423	7.07642	7.89656	6.41419	8.6005	9.04324
ARHGEF3	10.7911	10.5132	11.1399	9.08302	10.4762	10.6648	11.2365	10.2301	9.72605	10.7423	9.55602	10.5624	11.2447	11.1757	9.44171	10.9138	10.8419	10.7709	10.2908	10.6926	10.5145	10.0737	11.0591	10.609	10.6462	10.0847	10.9354	11.3794	12.0188	10.5767	11.45	10.7517	10.6455	11.1362	10.0489	10.7933	10.1926	10.9568	10.9231	10.5409	10.6862	12.0659	11.3997	11.0209	10.5027	10.8513	9.90385	9.90877	10.4151
ARHGEF33	5.17125	6.9853	6.5375	7.31148	NA	5.7886	5.89504	5.93912	4.76896	6.65438	5.32964	5.76619	NA	5.4374	5.0122	3.82036	3.38966	1.4819	4.16171	7.75008	8.54548	5.09555	5.79081	4.81472	6.09504	4.18615	4.91138	5.55267	1.25824	3.60459	NA	3.54425	6.31489	4.24433	5.46537	2.73223	0.707272	3.52433	NA	6.37791	3.3394	4.43041	6.17289	4.65852	4.96138	6.07952	9.55768	4.5093	2.32867
ARHGEF35	10.0598	10.2663	9.41384	10.9701	11.487	10.8306	9.1271	9.24021	9.26449	8.82834	11.0908	9.8341	8.5623	10.2179	10.2688	9.90001	11.7723	8.77138	10.844	11.6511	10.0651	11.2493	10.9571	9.2547	10.655	10.0168	10.0945	9.57193	11.1841	10.9752	9.54826	10.897	11.0092	10.8739	11.729	11.6375	10.8637	10.1681	9.77706	9.20487	11.9259	8.1131	9.69291	9.92687	10.0961	11.6735	12.3455	10.6823	9.74502
ARHGEF37	9.07556	8.26331	7.52382	6.59106	8.20723	7.49571	6.95321	8.3744	7.60425	8.10128	10.0403	8.05962	6.03359	8.76079	7.00815	6.01489	7.50253	6.4958	7.286	9.50177	8.30813	7.14721	8.77761	7.39361	7.53531	8.35792	7.55282	7.46436	6.25539	7.95476	9.15388	8.5556	7.26481	8.46531	7.75462	7.49976	8.04243	8.0004	8.66398	6.55164	8.27735	5.59135	6.12221	6.41434	7.63844	9.57283	8.23746	7.16215	7.69732
ARHGEF38	5.47433	6.65875	9.62534	6.19068	8.46237	8.26913	9.24475	9.16542	7.46263	8.42458	6.05845	9.96516	8.75306	8.81152	11.2111	10.013	9.88848	7.76302	NA	7.81014	7.16062	8.01606	6.68215	7.75867	5.86413	3.82027	4.86843	10.8586	7.40092	4.72394	8.11394	8.27251	6.0301	9.09082	8.03877	9.3114	7.89562	9.44736	7.12902	9.54425	8.54264	NA	7.15386	5.90988	8.26422	NA	5.2212	4.75306	4.716
ARHGEF4	10.2505	10.4442	5.57944	7.53576	9.60494	9.55629	7.39836	9.05	9.00714	7.73331	10.5924	6.76222	6.60047	9.53024	8.842	8.40843	10.1597	8.70266	9.38	7.05271	7.14725	9.75132	9.07503	8.84616	8.65294	11.3967	7.82422	NA	8.73259	8.92893	9.32946	9.44081	9.27267	8.12392	11.3089	9.48114	9.50459	7.60535	9.63568	7.11314	8.72375	0.10722	6.73859	7.14911	8.76426	9.30774	8.16034	8.09118	9.59949
ARHGEF40	11.0457	9.88961	11.0522	11.0259	10.0265	9.75312	10.2753	10.7604	9.64086	10.9869	11.1361	10.25	10.7361	9.58858	9.3083	10.4928	9.53769	9.33568	10.2285	9.61878	10.4987	9.9355	10.2266	10.0391	10.9091	10.565	11.8159	9.90913	8.9029	10.2724	10.5995	9.55249	9.48797	10.0505	10.4813	9.83359	10.2693	11.1465	10.2685	11.3058	9.89849	12.6614	10.265	10.1446	9.65781	10.306	10.2513	9.84357	10.8896
ARHGEF5	9.59001	9.37419	7.65617	10.0993	11.1519	10.0684	8.20227	8.62195	9.20333	8.46226	10.2225	9.01236	8.13146	8.51163	8.93735	9.40516	9.99838	8.26753	10.3721	10.4695	9.28734	10.2263	9.93659	8.41864	9.60717	9.48685	10.0329	8.11988	8.8296	10.6628	8.5751	9.89912	10.017	9.74569	10.4159	10.2267	10.6049	9.03293	9.73524	9.38622	10.3315	7.61839	8.84407	10.1057	9.13613	11.0773	11.5318	10.1353	9.37501
ARHGEF6	9.53384	9.77336	11.1566	8.6331	9.8818	9.67072	11.6329	10.4033	9.41707	11.442	8.97567	10.3416	11.6122	10.7233	9.24814	10.6001	10.0247	10.1052	10.184	10.1515	10.0895	9.73683	9.12467	10.4992	9.99034	9.02241	9.65286	11.1929	11.3268	10.4566	10.4219	10.3143	8.41297	9.8888	9.07267	10.1907	8.98094	10.1397	10.0234	10.9953	9.91592	11.5779	10.4192	9.89746	9.181	10.3274	8.74641	9.45386	9.37224
ARHGEF7	10.8389	10.8889	11.6984	11.1735	10.2108	11.6219	11.1006	14.1624	11.9134	10.6149	11.0804	10.7363	11.1169	10.5079	11.2353	11.6209	10.7554	10.7964	10.3011	11.0136	10.9	11.6311	10.9278	10.9843	11.1297	11.0516	11.0122	11.0028	11.0438	10.6156	11.0313	11.3707	11.1992	11.2699	11.1081	10.6439	10.5556	10.6415	10.9168	11.2174	11.4864	10.9906	11.8892	11.0923	10.9344	12.5443	11.951	10.481	11.6646
ARHGEF9	9.23949	9.56147	9.19872	8.00272	8.32021	8.04279	9.91639	9.69122	9.56853	9.56408	10.2327	9.50256	9.63874	9.23112	9.34969	9.36045	10.0452	8.58472	8.52176	8.20575	9.27541	9.7896	9.60287	9.62076	9.7867	8.9309	9.35972	9.18007	9.59408	9.4207	9.48462	8.27068	9.75364	9.07249	9.93189	9.18954	8.39237	9.9219	8.8776	9.48167	9.34019	10.3396	9.56206	8.57399	9.65954	8.15707	8.49444	8.42632	8.64868
ARID1A	13.9487	13.8787	14.3944	14.1483	14.401	14.2915	14.6973	14.1746	14.468	14.4674	14.436	14.0171	14.3602	14.6112	14.5369	14.0877	14.4756	14.9574	14.2809	13.8683	13.9504	14.1167	14.8667	14.8979	15.3098	13.9593	13.5562	14.2282	14.025	13.8431	14.4057	13.7962	13.8463	14.3189	13.9241	14.2246	14.5271	14.1667	13.9885	14.3242	14.0221	14.8387	14.8443	14.5505	14.7986	13.906	14.257	13.9758	13.6434
ARID1B	12.2837	12.4778	12.7637	11.6676	12.0699	13.1253	12.479	11.8302	12.253	12.3022	12.8623	12.4118	12.1004	12.1494	11.7972	12.2961	12.43	12.5048	12.3699	12.2524	12.1658	12.1109	11.8559	12.7338	12.7489	11.8861	11.5178	11.9597	11.5568	11.8346	12.2936	12.127	12.0307	11.7527	12.6426	11.8348	12.1563	12.2856	11.9301	12.878	12.1297	12.4857	12.7737	12.6967	11.5015	12.104	11.8498	11.3019	11.5663
ARID2	12.4204	12.8256	12.7245	12.9712	13.3863	13.4126	12.6695	12.6509	12.909	12.5144	13.312	12.5584	12.5503	12.8077	12.9083	12.6854	12.5521	12.9826	13.0826	13.4495	12.5392	12.7563	13.032	13.2154	13.0948	12.9987	12.3608	12.2211	12.9371	12.429	12.3661	12.6564	14.1316	13.018	12.8506	13.3756	12.8523	12.7568	12.5802	12.2757	12.6581	13.409	13.2909	12.957	12.3066	12.3301	12.8976	12.8589	13.0926
ARID3A	9.61182	9.2693	9.81023	8.71514	8.15029	9.21394	8.43341	9.75221	9.45111	9.36321	8.82685	7.95265	9.60866	9.39232	9.54037	9.34753	9.77819	9.94194	9.9246	9.98234	8.44944	9.14198	10.6143	8.92778	9.10506	8.45932	8.81069	8.41037	7.98771	8.70626	9.43732	9.09838	7.03499	7.87859	8.84215	8.3665	10.0036	9.29244	8.76601	9.72027	9.07029	7.89025	10.1435	9.91054	8.76926	8.43099	9.97822	8.29617	8.77376
ARID3B	8.20616	9.32628	9.20902	9.08357	9.40391	10.2092	9.1164	9.66662	7.8086	8.4214	9.36418	9.1462	9.3123	9.50233	9.20386	9.18144	10.2667	10.06	9.90992	10.124	8.3769	10.4316	9.50013	9.96685	9.59513	8.90245	8.95364	8.92361	10.6349	9.33576	9.58366	10.2082	9.39849	8.7265	9.49249	9.96282	10.6652	9.13688	8.96662	9.18664	9.95869	9.40067	10.1145	9.85044	9.21464	8.80076	11.6057	10.0373	9.22644
ARID3C	NA	3.93911	1.94006	NA	1.28112	NA	NA	0.259208	4.78377	1.97984	0.235745	2.15813	NA	NA	NA	NA	0.891369	3.51536	NA	NA	2.9458	2.77994	2.9867	NA	NA	4.52508	NA	NA	1.43208	0.935207	NA	NA	4.02187	1.4593	1.28005	1.00209	NA	NA	-0.184613	NA	0.265463	5.6203	-0.811643	NA	1.1574	-0.36708	4.03351	4.95203	3.4028
ARID4A	10.3394	10.6722	11.9003	10.7066	10.0968	11.007	11.1211	10.6855	10.3633	11.0093	10.7477	11.4647	11.1831	11.5288	10.1764	10.9327	10.7897	10.8043	10.0608	11.3754	10.2105	10.2806	10.9488	11.0627	10.532	10.9746	10.7903	11.2548	11.5454	10.8736	10.9365	10.828	10.2555	10.6987	11.5009	10.288	11.4699	10.9843	11.2219	11.4182	10.5632	11.6547	10.7452	9.96281	10.4611	10.7709	10.8966	10.8189	10.1072
ARID4B	12.5172	12.7244	13.0066	12.3746	12.8034	11.8956	12.5298	12.0788	12.2173	12.5285	12.2331	12.3918	12.1589	12.576	12.6705	12.0056	11.9693	12.6266	12.4605	12.2279	12.549	12.6419	11.9726	12.2177	12.4632	11.8766	12.1904	12.1873	12.868	12.035	12.5088	11.681	12.4907	12.5583	13.4454	12.1472	11.8459	12.2367	12.2909	12.832	12.1277	12.8409	12.2775	12.9448	12.1911	12.5215	11.8632	12.2863	12.3623
ARID5A	10.5022	9.39516	10.4902	9.41027	9.94435	10.5831	10.6538	10.1847	10.1891	10.762	11.0418	10.367	10.9282	10.2856	9.18365	10.3573	10.1608	10.3736	10.5181	9.88841	11.1698	9.67663	9.39552	10.6019	10.7153	9.8155	10.1938	10.2504	9.58817	10.1174	10.7552	9.71532	10.0164	9.72192	8.73237	9.8079	10.7976	9.83709	9.76499	10.0549	9.93555	9.6172	10.6592	10.6642	9.3942	10.5217	10.0828	9.53088	9.71332
ARID5B	12.7849	12.9259	13.0307	12.2614	12.4519	13.1398	13.4998	12.9419	12.671	12.5744	13.9298	13.155	13.1169	13.1134	12.408	13.1857	13.4856	13.2921	12.9166	12.5211	13.0024	12.9552	12.3719	13.6321	13.2544	12.035	12.7039	13.1525	13.2202	13.0236	13.2809	12.8244	13.7969	13.0618	13.4073	12.9389	12.4598	13.2515	12.6209	13.3762	12.7339	12.2153	12.7794	12.724	12.7744	12.5583	13.4561	11.6108	12.6218
ARIH1	11.1325	12.2362	11.6536	11.3198	11.9073	11.644	11.4489	11.6044	11.7779	11.4168	11.7393	11.8838	11.4285	11.2195	11.8063	11.8311	11.6644	11.8232	11.6499	11.0753	11.5828	11.6622	12.0184	11.7913	11.1819	11.5206	11.5573	11.3102	11.5035	11.6427	11.7105	12.1434	11.4759	12.2391	11.9015	11.7858	11.6032	11.6146	11.495	11.3567	11.7718	11.3806	11.2435	11.2486	11.227	11.4556	10.8611	11.9314	12.1456
ARIH2	11.0514	11.4614	11.7908	11.4629	11.6625	11.3644	11.4147	11.5005	10.5678	11.5118	11.6119	11.5178	11.5755	11.6981	11.2324	11.487	11.6652	11.0313	11.5371	11.2577	11.7578	11.0414	11.5077	11.6684	11.5063	11.2322	11.8775	11.6745	11.1346	11.4229	11.8005	11.4998	10.9949	11.726	11.3223	11.1199	11.2345	11.4399	11.7949	11.5553	11.5309	11.782	11.636	11.0486	11.1305	11.4888	11.9818	11.5395	11.2771
ARL1	10.8876	11.4971	10.7329	11.2596	11.7055	11.5058	11.1757	11.3881	11.2296	11.0878	11.4955	11.5595	11.2793	11.2661	11.1147	11.6488	11.2365	11.0151	11.2191	11.4465	11.9324	11.1917	11.0366	11.4818	11.3349	11.0598	11.2139	11.4355	10.9525	11.058	11.0325	10.8693	11.9356	11.3324	10.5322	11.1967	11.4877	11.2927	11.4545	10.8212	10.9061	11.4913	10.9413	10.2881	10.8701	10.9074	11.6985	10.9215	11.4446
ARL10	7.58334	6.97585	6.15243	8.0346	5.61478	6.52572	7.59611	6.04045	6.21825	6.86728	8.32593	7.15846	6.8867	6.10996	5.48743	6.51352	6.68332	6.66916	5.68714	6.87351	7.18794	6.58946	6.28649	6.86556	7.56846	7.90856	6.49499	6.79921	NA	6.90727	6.73971	6.06783	6.00598	7.01427	2.36682	6.31629	7.45673	7.91008	7.76043	7.16967	6.76544	6.78013	5.68974	6.48987	7.34368	8.47646	7.83602	5.95649	7.9679
ARL11	7.14212	6.8634	8.56351	7.72494	6.18612	5.1966	7.2382	6.68834	7.76104	7.7447	6.00639	6.26833	7.54294	8.05867	6.09156	7.80394	6.92969	7.46122	6.59462	7.08785	6.96141	7.68342	5.28956	6.59923	7.02607	5.75597	6.70606	7.49429	8.20045	7.48293	7.20444	6.49689	6.84257	8.09453	-0.190664	7.92111	6.29333	6.37508	5.89487	6.93479	7.59067	7.40179	7.21131	7.15828	6.44324	6.33975	8.00252	6.70902	7.7448
ARL13B	9.48633	8.35047	9.19829	9.60969	10.444	10.1856	9.01709	9.47404	8.7078	9.69439	10.0712	9.47453	9.40473	9.76011	9.9836	9.33305	9.45672	9.96621	9.01748	9.86828	9.69373	10.5859	8.88119	9.17834	10.0825	9.02399	10.4296	9.19327	8.15543	9.99954	10.3486	9.49997	10.3315	9.89499	8.6858	10.4258	10.64	8.94639	9.24788	8.97949	10.0184	9.49015	10.3978	10.3627	9.31158	10.3294	11.7631	9.90618	9.58194
ARL15	8.72543	9.96509	8.51886	10.0793	7.0957	9.37555	8.47023	8.18066	8.62046	8.30616	11.8555	8.9578	9.31996	9.33507	8.2945	8.64616	8.71456	8.73827	8.3785	8.34545	10.2776	8.77651	9.7289	8.99244	9.93976	9.75954	8.758	8.43049	8.60823	9.70334	8.61763	9.28883	8.47588	7.95801	8.59952	9.20937	8.9798	8.99958	8.40158	8.29784	8.42898	9.595	8.43638	9.94247	7.10527	9.16963	8.88851	8.87683	8.64533
ARL16	8.20359	8.52511	8.26045	9.18648	8.99276	9.4027	8.41252	8.51063	8.19257	8.35024	8.85984	8.31779	8.12337	8.80458	9.96281	9.02166	9.25625	9.64837	8.48119	9.18114	9.15219	8.56232	8.13348	8.6594	9.0604	8.65661	8.08065	8.15059	7.48287	8.22028	7.83004	9.02494	8.58311	8.78789	7.73745	9.341	8.9819	8.37476	8.72171	8.13184	8.35633	9.56642	8.66111	9.60826	8.97763	8.60415	8.42421	7.63435	7.97446
ARL17A	7.06348	6.39882	8.18728	7.07038	7.18365	6.09276	6.5602	3.85617	5.58874	6.03916	7.38938	6.46496	7.26123	7.10208	7.58914	6.02383	7.41519	6.73742	6.22708	7.6462	7.52599	6.42441	5.94454	6.57056	7.95908	7.22591	5.74367	6.26051	6.76935	6.1724	6.09066	5.2995	5.31151	7.03753	4.54394	7.08046	7.20922	5.84686	6.52697	7.9574	6.80267	5.91384	7.1975	2.59859	7.26158	7.84124	6.80343	5.83668	5.34215
ARL2	10.1631	10.3276	9.49593	9.92034	9.3096	10.4913	9.81437	10.5887	10.0891	10.2515	10.6691	9.92558	10.1217	10.568	9.8518	9.95777	10.4334	10.6989	9.97389	10.4885	9.38867	9.54229	10.5401	10.4306	9.94631	10.7506	10.6181	9.61513	6.98477	9.85649	9.75036	10.0895	9.98496	9.79008	9.19964	9.96891	9.36434	9.67985	9.64792	9.42321	9.81219	9.62023	8.95215	10.0869	9.66169	10.0533	10.4007	9.79182	9.93297
ARL2BP	11.9469	12.2568	10.6352	11.2396	11.7244	10.7466	11.7827	11.3869	12.1423	11.6683	10.7151	12.1065	11.7173	12.0196	11.5288	11.2882	12.0426	10.7843	11.5032	12.7453	11.4496	11.2223	11.8304	11.4929	11.2914	12.2176	11.5697	11.9024	12.6114	11.114	11.145	11.9133	12.7766	11.6269	11.744	11.3485	11.2817	11.7665	11.53	11.2416	11.7197	11.0695	12.0024	11.1954	11.4569	11.9149	11.5089	11.6585	12.1924
ARL3	9.37486	8.9327	9.3028	9.05315	8.6505	9.87072	9.36994	10.2484	9.73701	9.72702	10.2469	9.50107	9.10419	9.33649	10.3159	9.46894	9.60773	9.28501	8.93848	10.3292	10.3023	8.81533	8.96917	8.9444	9.6839	9.60598	10.4056	9.05152	9.33795	9.18792	9.33002	8.49931	8.82304	9.52962	9.80267	8.72871	10.3024	9.38148	9.4268	9.41746	9.12641	9.60656	9.05062	10.173	9.52119	9.1015	9.57749	8.74592	9.38864
ARL4A	9.74873	9.78216	7.79601	8.88738	10.8987	9.77069	7.86225	9.31227	8.09499	8.49057	10.5912	8.9579	8.7287	8.39839	10.8354	8.87352	9.01178	7.89728	8.86136	6.57984	9.31728	9.51062	8.38009	9.6539	9.15942	9.42832	8.63667	10.3403	9.56321	9.21239	9.58843	9.66485	9.37457	9.94703	9.70912	9.36168	9.18284	9.20322	10.3904	8.43842	9.80754	7.48402	9.14423	8.98021	9.54238	9.59593	9.14652	7.95841	10.2031
ARL4C	11.7284	11.3619	11.8829	12.5218	12.2646	13.0018	12.1715	12.6049	10.6821	12.1751	10.2498	11.4359	12.4464	12.5079	11.1479	11.8447	12.929	12.0776	12.8949	10.9611	12.6346	12.7444	12.0554	13.682	11.697	11.8897	12.4554	12.4958	12.8657	11.8546	11.6965	12.5691	11.769	11.6067	10.9466	12.3185	11.7116	13.0405	13.4727	11.7212	11.4809	12.3685	12.5364	11.8983	11.8915	11.6617	10.4692	11.7386	12.3105
ARL4D	8.07353	8.24198	5.79079	8.25267	8.86275	8.64936	5.58095	8.1926	7.60476	6.9929	7.46476	7.89674	7.05659	7.79389	7.42033	8.37845	7.444	7.36872	7.89603	8.66589	8.7454	8.19803	10.2613	6.95417	8.02258	8.27407	7.57439	7.24352	5.54559	9.745	8.5523	8.18908	7.78181	8.96693	8.59007	7.53765	8.63121	7.77197	9.68507	6.7303	8.09963	6.80284	-0.498371	7.97602	9.25436	8.61141	10.3057	10.0317	8.52397
ARL5A	11.7498	12.254	11.0003	11.6779	11.3775	11.6067	11.9378	12.0184	11.5712	11.8234	11.6864	11.0194	11.6256	11.7308	11.6817	11.8198	11.464	11.6882	11.8434	11.8567	11.8268	11.832	10.9651	11.6112	11.61	11.8204	11.6707	11.9357	13.3432	12.9045	11.7986	12.1894	10.9696	11.5335	11.1363	11.8189	11.9598	11.6253	12.2001	11.3491	12.1844	11.6777	11.8595	11.5041	11.2394	11.3705	11.7207	12.1639	12.1509
ARL5B	11.579	12.0247	10.976	11.3627	11.9128	11.4241	10.9798	11.1033	12.1017	11.1381	12.0935	11.7197	11.3746	12.035	12.4023	11.233	12.4989	11.8574	12.4717	11.7578	11.5752	11.5146	10.9266	11.1118	12.1096	11.7029	11.4488	11.0707	12.7765	11.7817	12.1663	12.2666	11.5649	11.1732	11.3661	12.0594	12.9862	11.9834	11.6382	11.0025	11.9116	11.5106	12.8605	12.6373	11.1822	11.5094	13.0478	12.2117	12.8456
ARL5C	NA	2.94294	2.64668	NA	1.60057	0.628403	NA	NA	0.897284	NA	NA	NA	NA	NA	NA	3.83245	1.74718	3.44529	NA	NA	NA	NA	NA	NA	NA	NA	NA	NA	NA	NA	4.23031	2.03786	2.72345	1.60073	-0.92236	2.13189	1.40739	0.621731	NA	NA	0.736625	6.73049	NA	NA	NA	NA	2.37266	0.201209	1.46326
ARL6	6.46379	6.02551	5.78728	7.65861	7.79958	7.86716	7.03727	7.68169	6.62543	5.66419	6.59732	6.90765	7.2648	6.87312	8.19869	6.23268	6.97914	6.69297	7.23862	6.51984	7.09575	8.77336	6.72818	7.50441	7.89677	7.56542	7.60268	6.76844	NA	7.06089	7.4485	7.69217	7.98942	7.50917	6.82802	8.54934	7.28489	7.20207	7.7586	5.83163	7.47528	8.57233	8.13078	8.05275	6.36418	8.88181	8.03504	8.11204	6.40683
ARL6IP1	11.0274	10.1934	9.61422	10.8905	10.5843	9.75402	10.1758	11.3942	10.8092	10.2517	10.4012	11.1486	9.88956	10.373	11.1948	10.0592	10.2799	9.78238	11.5265	10.2185	10.3291	10.8875	11.0017	10.3841	9.69472	10.8986	10.3673	10.6608	10.6643	10.6987	10.2458	11.0241	10.3808	9.93145	9.35079	10.4736	9.42162	10.3399	9.76487	10.0331	11.0221	10.944	10.6545	9.93854	10.8512	10.3765	10.2208	10.9582	10.6462
ARL6IP4	12.7409	12.8728	12.5587	12.5596	13.2312	13.6695	13.0809	13.2539	13.1004	13.1388	12.2748	12.9503	12.9671	13.2011	13.308	13.2042	12.6476	13.208	12.973	12.1121	13.2714	13.0009	12.2913	12.9422	12.9147	12.9167	13.0204	12.6722	10.9215	12.7884	12.5019	12.7336	12.5843	12.987	12.6383	13.1788	12.7866	12.6134	12.9508	12.3836	13.114	13.2701	12.7686	13.1003	12.8801	12.8817	13.117	12.9166	12.8152
ARL6IP5	10.5855	10.9271	10.9423	10.1373	10.5	10.5263	12.4371	11.3511	9.86223	11.8848	10.7523	11.33	12.3495	11.1439	10.1498	11.6578	11.4624	10.5375	10.1808	10.458	11.3344	11.0309	11.2582	11.4945	11.3305	10.9521	11.1857	13.0754	11.6437	11.1005	11.4078	11.5449	9.83233	10.9963	10.3957	11.5564	10.8364	11.4676	10.8855	10.7879	11.1681	11.9096	11.2268	11.5768	10.4005	10.0795	10.3052	10.3014	10.4386
ARL6IP6	9.00659	7.51484	7.86899	8.65575	8.98292	9.48821	8.05475	8.16122	9.24008	7.59312	8.96572	7.88047	8.16387	8.19766	9.33534	7.39512	9.19433	9.19063	8.74741	8.71731	8.39078	9.07623	9.0299	8.26542	8.50081	9.63215	9.15993	8.44948	8.92887	9.5848	8.34997	8.53702	9.35355	7.63705	8.32095	8.9902	9.82765	8.89393	8.28228	8.09486	8.89813	9.41503	9.22747	9.07465	9.18931	8.57911	9.45384	8.5084	9.14564
ARL8A	10.7965	10.1462	9.91318	10.1892	10.6243	9.92197	10.1191	10.6553	11.3528	10.1919	11.1347	10.7863	10.1769	10.0973	10.2386	10.1808	10.7318	9.73833	10.4445	9.90849	10.4203	10.6539	10.7374	10.3145	10.596	10.0773	10.4609	10.4195	10.3978	9.89726	10.8738	10.1968	10.3845	10.5472	9.44286	10.1413	10.0543	10.3755	9.75318	9.6798	9.7943	9.55924	10.4906	9.91229	9.33687	10.6406	10.9278	10.3065	10.6532
ARL8B	11.4522	11.4587	10.5598	10.4441	11.1937	11.5919	10.8683	11.3462	12.0163	10.8675	11.4502	11.5726	10.9532	10.8108	10.2868	11.3192	11.222	11.3363	11.3228	11.1911	11.4479	11.9525	11.3303	11.1383	11.1724	11.3554	12.1293	11.2127	10.5897	11.7273	11.6264	12.2351	11.5872	11.76	11.0115	11.8658	11.7187	11.5628	11.9335	10.6822	11.6427	11.2256	10.6822	11.6192	11.0436	11.372	11.8563	12.1567	12.5221
ARL9	5.21881	NA	2.87361	4.94199	NA	4.46049	3.28636	3.98426	4.94862	NA	NA	NA	2.79735	4.94373	NA	2.61568	NA	4.7434	NA	4.23089	3.92607	NA	NA	2.44006	3.66514	4.94197	1.19386	5.5335	NA	4.75077	NA	NA	5.35848	NA	NA	5.01063	NA	3.08657	4.37049	NA	4.37275	4.04938	5.82008	NA	NA	2.26036	NA	NA	NA
ARMC1	10.3587	9.54357	9.21021	10.0086	9.11038	10.1532	9.95002	9.71413	10.0026	9.45929	9.43077	9.77751	9.53586	10.2745	10.2591	10.3313	9.63824	9.30557	9.89018	10.1441	10.3737	10.0506	9.97082	9.75315	10.5869	10.3781	9.76513	9.5434	9.53217	10.5447	9.83117	10.209	10.1822	9.64714	9.16279	10.0205	10.181	9.22679	10.5149	8.45165	10.1449	9.54069	10.3167	9.71166	10.8085	10.6801	10.263	10.3589	10.2519
ARMC10	10.9401	10.481	9.37898	10.4986	9.79469	10.3934	9.58097	10.7043	9.51193	9.63504	10.1965	10.7036	9.64157	10.619	10.4024	10.144	10.5689	10.3773	10.1941	11.0482	10.0352	9.81157	10.6659	10.52	9.75186	10.6839	10.262	9.71129	10.2427	11.0546	10.1189	10.4342	9.99705	10.5569	10.1578	10.6516	10.7982	9.24767	10.595	10.0685	10.544	10.2362	9.91878	10.128	10.5269	10.3209	10.9059	10.1893	9.57625
ARMC12	NA	NA	3.52529	NA	NA	NA	NA	NA	3.47476	NA	NA	2.65143	NA	NA	NA	NA	3.35581	2.5276	NA	NA	NA	NA	NA	NA	2.5722	NA	NA	NA	NA	4.80047	NA	2.97197	NA	0.534698	NA	3.15662	NA	NA	4.14706	1.25668	2.35677	5.52354	NA	NA	NA	NA	NA	NA	4.80525
ARMC2	5.37574	5.9688	7.17794	6.92332	5.47449	7.74977	5.58668	5.69652	7.10104	8.32137	8.6047	6.34122	6.42052	6.80297	6.63614	7.82067	6.51151	6.08239	6.20847	5.455	6.82034	8.39444	6.91558	7.04601	6.95705	6.40572	8.39323	6.1302	8.62604	6.59388	7.35263	7.26075	6.106	6.62353	7.38987	7.30483	6.04238	6.55244	7.49326	8.75435	6.3405	7.46648	7.5449	7.15016	6.07379	6.686	7.38471	6.70224	7.61488
ARMC3	2.414	7.10566	2.83637	6.1059	4.63184	4.86226	0.203067	5.78044	3.8005	7.32729	4.02334	4.02069	3.76238	1.26873	5.01021	5.83425	3.31852	1.97081	3.52515	6.74927	NA	3.11194	NA	NA	4.44164	NA	NA	6.29942	2.68737	NA	2.56418	NA	NA	4.20144	7.60252	5.63441	5.04268	1.01969	6.5179	5.01056	-0.329708	2.91516	NA	NA	0.563356	NA	NA	2.06546	0.939311
ARMC4	5.17617	6.84536	NA	6.07829	NA	7.7534	NA	7.93497	5.91974	8.90476	4.84672	3.82916	NA	NA	4.73301	8.3016	NA	4.56276	NA	6.36863	4.53955	2.90446	5.09792	5.95904	NA	NA	5.0421	7.66227	NA	5.67386	4.58695	3.17407	NA	4.70643	5.63439	5.88092	3.41453	4.53389	7.10769	NA	NA	5.73412	6.67311	6.94875	NA	4.12481	NA	3.33983	6.23771
ARMC5	7.19527	7.74653	8.34109	7.3332	6.17852	6.84718	7.2869	7.54603	7.45212	7.11945	7.2774	6.68846	6.98144	8.2375	6.5485	7.13802	7.83138	8.5702	7.65209	7.12675	6.49995	8.25013	7.42279	7.16487	7.52502	7.72011	8.26427	7.40337	6.61467	7.45166	6.95714	7.55929	7.22567	7.33661	8.67021	6.89585	5.92134	6.78576	6.38318	6.5716	7.0717	7.40447	7.8271	4.9478	7.54734	7.19204	5.99953	8.03229	7.253
ARMC6	8.65421	8.43677	7.90482	8.48247	8.09772	8.34928	8.10396	8.92748	9.04469	8.04308	8.23429	7.72223	7.69096	8.85132	9.29227	8.57914	8.24112	8.44663	8.78654	8.48007	7.99239	9.07262	8.47182	7.93171	7.82803	8.68605	8.59512	8.02974	7.81713	9.35968	7.44671	8.88333	8.68286	7.67469	8.90475	8.71872	9.09782	7.80573	9.05168	6.99198	8.70127	8.01399	8.29294	9.11227	8.2012	8.6735	9.51611	8.35086	7.84874
ARMC7	8.26762	8.54362	8.10876	9.01131	8.67975	8.48594	7.49403	8.16611	7.85436	7.44117	7.49959	8.07322	8.96662	8.71973	8.25827	7.83799	9.01635	7.71238	8.54918	8.95471	8.55557	9.02903	7.45526	8.07289	7.62255	9.17508	7.88435	8.1718	7.75887	9.15408	7.99383	9.07007	8.83742	8.11907	8.02994	8.33056	9.40735	7.54848	8.61589	8.54656	7.74012	7.47371	8.67387	8.45167	8.54923	8.35661	9.26403	9.46814	8.69984
ARMC8	10.2043	10.4532	10.0024	10.1174	10.5435	10.6595	10.2026	10.3587	10.6739	9.85153	9.80833	10.6177	10.1553	10.6388	10.2403	10.4188	10.5395	11.1968	10.3702	10.9927	10.8139	11.4687	10.789	10.7401	11.4804	10.2221	11.0468	9.89556	9.7856	10.4839	10.8481	10.1909	10.8173	10.4054	10.8024	10.7342	10.9395	10.0888	10.4413	10.0502	11.0985	10.8558	10.888	9.66497	10.5649	11.0897	10.2125	10.0251	10.8256
ARMC9	7.96755	7.17139	8.41298	7.5121	7.8473	6.8779	7.75864	8.35558	7.59153	6.96878	8.09751	7.28655	8.64147	7.28133	8.30434	8.17521	7.49052	6.97899	6.07732	7.41333	8.75512	7.52753	7.99334	8.10035	7.78746	8.36817	8.84975	8.12371	8.05691	6.28798	7.37486	7.35741	6.55012	7.61707	5.27972	8.33152	8.0289	8.02095	6.95394	9.0204	7.85276	8.65747	7.58553	8.2395	7.32217	8.33452	6.84895	8.32508	7.7594
ARMCX1	9.40665	7.55757	9.38929	8.91063	9.30466	8.39171	9.27879	8.84226	8.07482	8.56203	9.60226	8.66442	9.31022	7.30578	6.64202	8.98531	8.52784	8.57561	8.31967	8.09574	9.00084	9.11844	7.27448	7.61183	8.20026	7.96091	9.57108	8.3831	7.29354	8.95462	8.26089	8.82657	6.8374	8.62075	8.17152	8.82759	6.93672	8.68923	7.3163	8.99447	8.32389	9.73017	8.74303	9.28525	7.06493	7.87775	4.37239	7.30694	9.29023
ARMCX2	8.95505	6.831	9.84742	10.5736	10.0159	9.56062	9.16385	9.33734	9.68573	9.47393	9.95218	10.3273	9.64194	7.23386	8.44977	9.27832	9.99495	9.92438	7.49741	10.7245	9.52576	10.3049	9.85106	9.49368	9.13569	9.59126	10.0143	8.81103	8.51843	10.6504	8.3334	10.0648	9.8261	9.02158	10.3168	9.12686	8.97158	9.4393	8.8906	9.8227	8.96241	10.1697	8.00198	9.74049	8.49902	7.70788	9.84009	10.2379	10.4304
ARMCX3	10.0072	7.53165	10.5978	10.006	10.2645	9.55425	10.4195	10.3596	10.5939	10.6502	7.82218	10.0772	10.625	9.06206	9.61254	10.683	10.511	9.83444	10.2435	10.6769	10.0411	10.6237	10.2799	8.83265	10.0481	9.64887	10.3763	9.62288	9.47172	10.641	10.4592	9.93466	10.238	10.0635	10.114	10.2862	10.1357	10.695	9.58997	11.2346	9.90295	10.3522	10.1362	9.94386	8.93804	9.47214	10.0281	10.2092	10.526
ARMCX4	8.60631	6.65102	10.1716	8.77271	9.3295	7.69014	8.91267	8.68474	7.84977	9.75098	9.24512	8.99925	9.02491	7.27958	8.84705	8.4364	8.11128	8.79929	8.97554	8.90486	8.79747	8.81112	8.68107	9.30676	9.10553	7.74319	8.89829	8.11403	7.64285	8.98487	8.8761	8.07645	8.97766	8.81694	9.63958	8.87934	8.01782	8.78658	7.45281	9.69205	8.40981	8.92174	7.40354	9.25618	8.13125	7.24633	6.67673	7.35129	8.09265
ARMCX5	8.11027	7.54819	6.34252	7.55168	5.63688	8.71479	7.28355	9.01408	8.25661	4.96335	8.08922	7.61043	7.63593	7.72848	6.88705	8.07414	8.27917	8.26773	7.78841	8.90282	7.7496	7.84335	7.68515	8.40938	7.98062	7.47082	8.77439	7.94084	5.64608	8.10266	7.43961	7.70851	8.68736	7.95585	7.83372	7.68761	8.53352	8.24981	7.38271	7.58687	7.25531	7.30487	8.79781	7.29148	8.64481	7.45026	7.74244	8.20047	7.68591
ARMCX5-GPRASP2	NA	NA	2.02546	NA	5.18569	NA	4.37937	5.80809	5.22121	4.84034	3.83178	1.38377	5.34074	4.50348	5.3103	2.89008	4.33429	1.77225	NA	3.6265	3.02944	5.011	4.42412	4.85229	3.61801	4.19594	NA	3.64482	NA	6.51655	4.05816	3.62063	5.54429	4.77159	3.38547	4.75012	5.6391	4.98701	4.43926	4.74855	0.968211	4.3075	NA	5.44699	3.02594	NA	4.03371	0.452357	-0.108434
ARMCX6	10.0185	7.53382	9.60665	9.70339	9.84332	10.2126	10.0164	10.2885	10.3342	9.75503	10.0687	10.4578	10.026	8.0534	9.57136	10.1367	10.4906	9.70858	9.9955	10.8451	10.1555	10.9071	10.0098	10.3217	8.83205	9.52426	10.4183	9.28471	9.38584	10.1188	9.70316	10.0144	10.383	9.87304	10.6305	10.1757	9.87103	9.58067	8.3197	9.76273	10.1581	8.94472	9.69392	8.72671	9.37902	9.71289	9.40937	10.317	10.1415
ARNT	11.8367	11.1673	11.2626	11.0424	10.7046	11.0818	11.8974	11.5728	11.3644	11.7519	11.4012	11.5579	11.8204	11.4806	11.2711	11.5715	11.4722	11.3495	11.1961	12.4955	12.3709	11.7578	11.4832	11.4637	11.6149	11.3114	11.7481	11.7412	11.936	11.5018	11.8874	11.4426	11.7949	11.8322	11.2932	11.4011	11.5048	11.4339	11.5874	11.4263	11.9401	11.7113	11.5942	11.7732	11.3473	11.6053	11.9191	11.7986	11.4351
ARNT2	7.56701	8.70325	8.68657	8.61355	8.84804	10.5204	8.57124	8.61815	10.5084	7.72104	5.0914	8.00258	8.5569	8.43939	10.6323	8.58618	9.24502	9.70122	8.76413	6.9479	9.99345	8.88116	7.8464	10.0301	8.74203	8.54795	7.09043	8.21731	7.43722	8.81106	7.31849	8.1263	9.01768	7.74635	5.68485	7.31858	7.30495	8.32783	8.12104	9.20822	9.15469	7.87494	8.70955	9.88117	7.55376	8.60938	5.80067	9.02819	9.78302
ARNTL	8.70936	8.66007	9.40465	7.3957	8.52185	7.95451	8.04573	8.51183	8.90912	8.08839	8.90378	8.17981	9.35148	8.25461	8.61644	8.78714	9.16395	8.05255	8.49429	7.49711	7.97226	9.38458	8.37446	8.54584	8.81965	7.92407	8.36838	8.46945	9.47869	8.53373	9.07046	9.21429	8.15561	9.7213	9.17329	8.43537	9.07938	7.97675	8.96054	8.9255	8.76065	8.25041	8.77075	8.57262	8.71821	7.98432	7.638	7.97169	8.53332
ARNTL2	11.8343	11.1058	8.98717	10.2849	11.4429	9.5278	9.5432	10.2576	10.0024	10.1874	6.91475	11.0557	10.6731	11.3144	10.1138	10.593	10.9928	9.0324	12.8576	11.645	10.7213	10.325	12.1195	11.0802	11.3997	12.2435	11.4766	11.0629	10.1831	11.2839	11.5614	11.7634	11.7385	10.318	11.4161	11.6073	10.9268	11.6998	11.7509	12.2587	10.7921	8.0067	11.3002	12.1886	13.1057	13.3914	10.0261	11.9719	11.7106
ARPC1A	12.4962	11.7177	10.7988	11.9667	12.401	11.9935	10.8401	12.2508	11.5312	11.0397	11.5985	11.9447	10.8121	11.3742	11.9112	11.2422	12.0577	11.2762	11.5516	12.4801	12.2083	11.5437	12.5012	11.6022	11.319	12.167	11.9274	11.5202	11.9929	11.7087	12.8491	11.4134	11.9187	12.1611	12.6453	12.0564	11.2689	11.7603	12.0179	11.2173	11.5011	10.3306	11.5793	11.6041	11.7023	11.6125	11.7302	10.6565	10.8034
ARPC1B	12.429	10.6271	11.2359	10.9561	11.4952	10.537	12.2606	12.0628	11.6395	12.2809	10.9476	12.3369	12.4373	11.3641	10.9782	11.7731	10.9715	11.4133	11.6496	12.4516	12.1231	10.953	12.1909	11.593	11.3252	11.9325	11.629	12.5678	11.8118	11.8707	12.516	11.6988	11.0022	11.577	11.3686	11.5744	10.024	11.8104	10.4768	11.6948	11.5223	10.3937	11.8939	11.1506	12.1907	11.6005	11.6683	10.9298	10.5671
ARPC2	11.8321	11.1927	11.5077	11.2986	11.4993	11.8481	11.8514	11.9368	12.3351	11.8399	11.6689	11.9365	12.0928	11.9927	11.0274	11.4154	11.8137	11.7122	12.3066	11.5802	12.3027	11.7192	12.3515	12.1954	11.6799	11.3563	11.8865	11.6358	12.1672	11.5235	11.6993	11.6869	10.9507	11.8521	11.4487	11.9618	11.852	12.002	11.5156	11.6525	12.0776	10.5587	11.8311	11.5774	12.154	11.6733	10.7596	11.2687	12.0499
ARPC3	12.7868	12.8131	11.8432	12.7486	12.7033	12.8203	12.8279	12.8636	12.9926	12.4635	11.8141	13.1024	12.7491	12.7139	12.5802	12.674	12.6226	12.1828	12.357	12.8628	12.8088	12.4668	12.3521	12.6908	12.4251	12.9077	12.7907	13.2496	12.1991	12.8368	12.3392	13.2649	12.6675	12.4559	12.3166	12.8954	12.808	12.7788	12.4521	11.6091	12.9026	12.2368	12.2117	12.7128	12.7284	12.9318	13.4793	12.5316	12.5666
ARPC4	9.59056	8.57348	8.37204	8.51032	8.22141	8.36419	8.55384	8.48876	9.47691	7.94806	8.69521	9.3739	8.96789	8.81257	7.95032	9.19169	9.04223	8.78192	8.31381	8.53304	8.09242	8.50882	8.5987	8.41002	8.66719	8.8505	8.66403	8.78534	9.10879	8.80455	8.30243	8.52643	8.03255	8.4363	8.4304	8.57952	9.71082	8.90941	7.89051	8.65317	8.54952	7.65375	7.28761	8.06195	8.93606	8.42047	8.63289	7.6233	8.65487
ARPC5	12.6574	12.1933	11.5439	12.3165	11.4409	11.6214	12.7353	12.285	13.0251	12.1368	12.005	12.6886	12.4177	12.4544	12.1204	12.3566	12.0023	11.9844	11.819	11.9687	12.5753	12.6607	12.0378	12.3681	12.24	12.5459	12.9807	12.8386	11.7734	12.5474	12.4749	12.8731	12.7641	12.7494	11.9244	12.9436	12.4938	12.2844	12.2056	11.5314	13.1688	12.2619	12.9005	12.6336	12.6356	12.8566	12.5747	12.8578	13.2041
ARPC5L	10.265	10.2325	9.78828	9.97072	10.6537	8.78391	9.69559	9.73084	10.2517	9.10496	9.51743	9.54807	9.64259	9.61695	10.5173	9.63504	9.93955	10.0046	10.9356	9.97602	9.56002	9.9488	10.276	9.50698	9.06358	10.2108	9.86546	9.96861	8.29928	10.0127	10.3196	9.94261	10.2834	9.53963	8.93791	10.3981	10.1499	9.69211	9.68934	9.70207	10.3024	8.81072	9.63216	8.38586	10.2775	9.80056	11.0954	10.6168	10.5282
ARPM1	7.04803	5.3454	5.40332	6.77774	6.76805	5.44343	3.53042	6.83746	6.47526	6.45224	5.95476	7.13959	6.29319	6.09877	8.01278	6.77786	6.95578	7.30751	6.60983	7.78488	6.62812	8.19957	6.16778	6.99654	6.7386	6.24055	8.03936	6.50201	NA	6.21502	6.44331	7.32995	6.18717	6.82347	6.34891	8.08993	7.26677	3.78318	5.29206	4.17774	6.45236	7.57749	7.10511	7.1946	5.50427	7.19883	6.1643	7.82621	7.41825
ARPP19	12.7546	14.0651	13.0242	13.1201	14.187	12.8087	13.6718	13.6826	13.4233	13.1781	13.7155	13.37	13.3576	13.1097	14.6034	13.5183	13.8449	13.7402	13.6831	12.6432	12.9428	13.8541	13.5834	13.3645	13.4794	13.9933	14.023	13.4553	13.4152	13.7824	14.3133	14.2895	13.5688	14.0912	13.0368	14.0441	13.7496	13.8708	13.3746	12.8901	14.3214	14.1805	13.6165	13.3423	12.9218	13.4439	14.3627	14.2514	14.8328
ARPP21	NA	NA	NA	NA	NA	NA	NA	NA	NA	NA	NA	NA	2.19042	NA	NA	NA	NA	NA	NA	NA	NA	1.86578	NA	NA	NA	NA	NA	NA	NA	NA	NA	NA	NA	NA	NA	NA	NA	NA	-0.0745649	NA	-0.522491	10.9825	3.62739	NA	NA	NA	NA	NA	NA
ARRB1	10.0547	9.79261	11.2851	8.591	9.31323	10.8971	10.7543	10.9557	9.70694	10.7898	8.76247	9.84033	10.5289	9.69918	9.42644	10.4628	9.58682	9.33583	9.42856	11.4354	10.4002	10.2372	10.2589	9.93714	9.85742	7.86918	9.14101	10.9643	8.79385	9.96461	10.4333	9.8016	8.82987	10.1761	9.43024	10.0034	8.8187	9.61612	9.34567	10.4982	9.38748	9.71688	10.5654	9.23579	9.10061	8.8034	8.75219	6.83288	8.46823
ARRB2	11.2565	11.1147	12.1046	10.4393	11.0823	10.9964	12.2273	12.2228	10.6729	12.086	11.3013	11.5389	12.2677	12.3221	10.3135	11.918	11.3415	11.2192	10.9154	11.1378	11.0711	10.837	10.5681	11.5589	11.3401	10.8806	10.8338	11.9299	11.4036	11.2777	11.9006	11.0838	10.8108	11.3889	10.2877	11.3592	10.5995	11.099	10.8836	11.2176	11.4357	11.2604	11.295	10.6638	10.2647	11.044	10.7231	10.4922	11.0164
ARRDC1	10.0488	10.0861	10.1223	10.0645	11.2027	10.0702	10.1169	10.3688	10.4892	10.1448	10.3707	10.7905	9.58706	9.65698	10.0658	10.0021	10.7262	9.81893	10.9849	10.4045	9.37413	10.0392	11.7742	9.90164	9.996	10.0881	10.2129	11.1201	7.35197	10.1241	10.3523	10.9369	10.9607	10.5051	10.2865	10.5493	10.6719	10.462	10.3675	9.94275	10.2673	9.72431	9.38973	9.66022	10.2663	9.77556	11.2658	11.5108	10.2408
ARRDC2	8.02376	9.13815	8.80166	8.41396	9.16875	8.67492	10.476	8.44083	9.00269	9.02431	7.1127	10.2715	9.08844	9.98806	7.64122	10.2664	8.77484	8.17199	9.26352	9.27404	9.37211	8.41346	8.94507	9.09796	9.51131	9.07652	7.75513	10.4781	4.79333	10.0579	8.97221	9.55146	8.98502	8.35817	8.78952	8.89464	8.5675	9.09798	9.59206	9.74586	9.32562	12.1834	9.04779	9.59997	8.61943	9.49278	9.43722	8.62475	8.78761
ARRDC3	13.2979	12.5361	12.8565	12.3498	11.7781	12.5576	12.7009	11.6882	11.4524	13.008	12.6801	12.2528	12.778	12.6004	11.925	12.9646	12.5201	11.0606	11.2757	11.8119	11.833	12.1089	12.7908	12.2713	12.5006	11.3128	11.9169	12.9127	13.4193	11.7665	12.6647	12.595	11.6487	12.7311	12.5203	12.6385	12.6467	13.4005	12.0715	12.6204	12.3555	12.1429	12.4632	12.422	12.4515	12.3114	11.4703	12.1948	13.4553
ARRDC4	11.4764	9.77703	9.50873	8.62284	9.98775	11.1718	9.75148	9.07472	10.5574	9.35345	10.0716	8.78621	9.96302	8.61557	9.23689	9.47476	9.73332	9.25222	9.35235	7.72906	9.98083	9.69276	11.0654	9.76224	10.4389	11.3504	9.71232	10.3277	10.4213	9.08362	9.9188	9.15374	9.33521	11.9822	8.99663	9.63581	9.57495	9.7757	9.84003	8.74811	9.66481	9.25914	8.78817	9.08406	9.23298	9.30641	8.30718	9.41947	10.0579
ARRDC5	5.61686	5.98923	7.88824	NA	5.33576	4.5748	6.01657	NA	2.86969	5.76057	NA	5.30026	6.18559	5.42689	2.58717	3.44098	5.74847	5.45672	5.87306	NA	4.27169	1.97899	4.35575	6.03915	5.01945	3.81576	NA	5.46154	7.42568	4.4259	6.12764	5.38105	3.75445	6.2008	4.59987	4.61423	2.25144	6.52997	5.48387	7.05227	3.87823	7.22689	5.78221	-0.200066	5.89491	4.60089	5.63227	6.07445	3.31208
ARSA	11.0021	10.4519	10.6082	9.27421	10.0411	10.6772	8.94959	10.1331	10.1929	11.2824	7.44078	9.88392	9.9246	10.3689	9.4751	10.5169	10.2179	10.3648	9.83045	8.91342	9.73113	9.61884	10.4306	9.67769	9.49482	9.8887	10.1121	10.5756	8.70674	10.0627	10.2462	9.64028	9.36842	9.207	10.2649	9.84739	8.72671	11.3407	9.72886	9.97147	10.4942	9.49738	9.45543	8.66163	10.1668	10.1139	9.09444	9.62972	9.1628
ARSB	9.94867	9.1834	9.90325	9.8368	9.53571	9.25406	10.5911	10.147	9.55486	10.6887	8.78891	9.56062	10.296	9.96474	8.94359	10.6432	9.36153	9.78713	9.29457	9.76922	9.58508	9.55022	9.10466	9.87709	9.82068	9.22361	9.33684	10.3637	9.48519	10.1523	10.3329	10.1938	9.39068	9.21084	9.10945	9.72425	8.86397	9.9296	9.1569	9.82985	9.87091	9.2242	10.3206	9.4392	8.65049	9.82622	8.38657	9.13846	9.87041
ARSD	10.3236	10.38	10.3088	10.7112	11.0402	11.0548	11.0275	10.9063	10.9856	10.1699	10.8781	10.8318	11.1722	10.9985	8.25382	11.2275	10.7003	10.378	9.53638	10.2159	11.3343	11.1446	11.3284	10.8941	10.1578	10.1294	8.1656	12.5016	9.59644	10.5994	11.0571	10.5454	10.9302	11.232	10.8121	10.1006	8.82619	10.6541	9.9305	10.4606	10.7056	11.0675	10.1826	10.211	10.9017	10.4274	9.17081	10.7866	10.5082
ARSE	4.64789	NA	4.73855	4.33706	5.76765	NA	4.11686	2.97789	NA	NA	2.45378	5.00033	7.24809	5.33316	6.6427	6.8254	3.74642	1.68699	NA	1.48126	7.16049	5.76338	5.42298	5.1669	6.65982	6.22661	NA	7.71845	NA	6.57436	5.57454	5.97009	NA	6.9814	NA	5.40527	5.86734	6.62036	4.42159	6.32145	5.24747	NA	1.83475	7.241	NA	4.87663	4.35293	NA	NA
ARSG	7.892	9.11721	9.45046	8.0318	8.4327	8.93283	9.17382	8.74476	7.47104	8.72281	7.25322	7.77162	8.93399	9.35526	8.31395	9.16724	8.76872	8.07083	7.75805	8.42966	8.60016	8.41742	6.79088	8.70822	8.01711	7.23605	7.49464	8.25601	9.15277	8.63621	8.51701	8.31415	9.36542	8.1507	8.93015	8.39365	9.03658	7.26921	8.87387	9.1903	7.92134	9.88761	8.56714	7.29546	6.71193	7.52069	8.89071	7.424	7.17174
ARSH	NA	NA	NA	NA	NA	5.1523	NA	4.72064	NA	NA	NA	NA	NA	NA	NA	NA	NA	NA	NA	NA	4.02938	NA	1.84737	2.96675	2.92602	NA	NA	NA	NA	NA	NA	NA	NA	NA	NA	NA	NA	NA	NA	NA	NA	NA	NA	NA	NA	NA	NA	NA	NA
ARSI	8.79284	5.52265	6.65258	7.68625	6.52899	5.2128	7.44091	5.64878	6.85873	8.04672	8.34448	5.22259	7.16147	6.60101	6.59757	6.41957	4.93315	4.9433	6.10353	8.02709	5.56862	5.89702	7.3373	5.59491	6.69502	7.70751	7.30514	6.60545	NA	6.71943	7.5288	6.78412	4.96365	7.49582	7.66882	6.48432	6.17345	8.07496	6.55067	5.4022	6.86523	4.88802	5.87715	7.67036	NA	9.11276	5.23511	6.08751	7.98803
ARSJ	10.7238	9.39566	9.53389	12.3253	11.6827	9.34209	10.1404	10.6738	8.50884	9.66218	9.74039	11.0747	10.447	9.61696	12.3792	9.83403	9.09135	10.0201	10.1223	8.30855	11.1482	9.55138	8.20067	9.41499	12.6099	11.7057	10.642	10.92	9.24683	9.9199	10.3349	10.7603	10.1035	10.154	10.3291	9.79781	10.3396	11.5046	10.9449	8.92181	9.94428	6.84286	8.89311	10.3143	11.1954	10.695	7.27454	9.0168	10.5308
ARSK	7.49874	6.97869	6.046	7.6145	7.37978	6.92156	7.88891	6.20256	7.50787	6.45945	8.25892	7.05669	7.511	7.28477	6.52931	7.41094	6.91347	7.14784	6.92208	8.04206	5.9756	6.44043	8.17192	7.06317	7.86709	7.22569	8.03194	7.44523	7.36783	6.74357	7.79386	7.28389	6.60756	6.75519	6.49385	6.99598	6.00826	7.48147	6.68529	7.15561	7.45429	8.0148	8.16788	7.15853	6.53839	7.85324	6.96886	4.19361	8.15117
ART1	1.18453	3.43075	NA	NA	0.734138	NA	3.96258	1.19204	1.95689	1.04646	NA	3.08322	NA	2.48286	3.08792	NA	1.86854	NA	NA	NA	4.04851	NA	NA	2.38459	NA	NA	NA	NA	NA	NA	NA	NA	1.80482	4.79915	3.38419	2.73383	NA	1.24693	1.29398	-0.988341	3.864	5.22077	NA	1.643	NA	NA	1.7084	5.44516	NA
ART3	NA	NA	NA	NA	NA	NA	NA	NA	4.71492	NA	NA	NA	NA	NA	NA	NA	NA	NA	NA	NA	6.64841	NA	NA	4.33692	1.43943	NA	NA	2.32146	4.82746	NA	NA	NA	NA	NA	NA	NA	NA	NA	5.00331	NA	NA	2.38288	NA	5.21375	3.30055	NA	NA	NA	NA
ART4	4.17978	6.41591	6.8021	NA	5.38871	NA	6.72406	5.6655	0.406898	2.32859	3.67385	4.03085	5.87553	5.8399	1.58574	6.78252	4.80383	5.45143	3.82722	4.82559	3.0047	4.31119	5.29863	3.27341	5.28617	NA	NA	3.24975	1.444	4.88739	4.10616	4.97477	2.41552	4.64241	-0.913637	4.69132	NA	5.12789	4.9346	5.45326	4.56012	5.28298	0.638678	4.52105	NA	3.97106	0.984157	4.81931	4.23295
ART5	NA	3.00542	6.21937	4.48456	NA	NA	NA	NA	NA	NA	NA	4.25066	4.48254	4.18574	4.81065	NA	4.07266	4.26736	NA	5.42563	4.07447	NA	NA	1.61634	NA	NA	NA	4.56043	NA	NA	NA	NA	6.0542	2.08073	4.68119	0.331568	NA	NA	4.87372	NA	0.515274	5.4801	0.363068	0.924184	NA	2.23674	7.03355	6.19073	2.47883
ARTN	6.2792	7.61231	5.25748	5.801	9.41487	5.56703	NA	5.72361	6.97238	NA	NA	NA	4.17458	4.68244	8.81587	5.1881	5.07269	5.34151	7.35086	7.09761	5.94026	5.74501	2.0314	6.37651	5.13139	8.07377	5.97707	NA	5.66995	7.56155	5.10197	8.39869	7.88906	7.14852	4.64605	9.05363	9.10314	7.26848	8.41743	3.68654	8.27089	4.47301	3.65445	7.73278	5.59667	7.91046	8.92984	8.48586	8.30825
ARV1	7.60606	8.20074	7.35549	8.1309	8.68174	8.13464	7.95198	8.98145	8.51783	7.16665	7.96708	7.74104	7.88601	8.39516	7.88184	8.93556	8.76618	8.50967	8.25176	8.0724	9.21421	9.35616	8.0704	8.86458	7.53063	8.45355	8.74724	8.47368	6.70517	8.96889	8.42422	8.28559	8.69589	8.1678	7.94555	9.19827	8.23394	6.26325	8.9111	6.5814	8.13029	7.90219	8.33158	8.81378	8.23092	8.14354	7.87755	8.00412	8.7546
ARVCF	7.49895	8.5531	7.46842	7.47053	7.20044	8.46396	5.47757	8.40123	8.27869	7.15052	8.62722	7.96741	7.42949	7.21739	8.39913	7.13187	7.87254	7.84013	5.35255	8.03707	7.53789	7.19332	7.16847	7.41855	8.08766	8.09832	7.78371	6.77706	6.54675	7.21517	6.5702	7.26165	8.39371	8.07654	7.58794	6.54008	8.55739	7.80944	7.02053	6.55161	6.83851	6.60645	7.35491	6.15663	6.4825	6.90698	7.77973	6.77121	7.35183
ARX	5.11887	-0.0545657	3.20897	1.48014	NA	5.11728	NA	7.77946	11.5218	6.5922	NA	NA	4.4657	4.84667	NA	6.31363	5.41337	NA	2.58899	7.15262	NA	2.20363	3.32071	3.16645	5.7609	NA	NA	3.51637	NA	4.64834	NA	3.35745	7.11521	5.81274	NA	4.30736	7.4569	4.48503	5.76479	4.25275	NA	4.83736	5.52536	NA	NA	NA	NA	5.19834	NA
AS3MT	NA	NA	-0.461095	NA	NA	NA	NA	NA	NA	NA	4.43523	4.01955	NA	NA	1.51339	NA	3.46925	4.61288	NA	NA	3.74733	1.79825	NA	NA	NA	NA	NA	NA	NA	4.09187	NA	NA	NA	NA	NA	NA	NA	4.02327	4.4259	NA	0.772205	0.0745402	-0.795871	0.650646	5.2738	1.05878	NA	NA	4.97266
[truncated: 18,538 more rows]
[truncated: 59 more columns]

## Sheet: RNAseq metadata
sample_name	Sequencer..A.B.	Redo	Batch	Kit.Lot..	Sequencing.Run.1.Date	Sequencing.Run.2.Date	Sequencing.Run.3.Date	Sequencing.Run.4.Date	Date.min	Date.mean	Date.median	Date.max	Date.min.Excel	Date.mean.Excel	Date.median.Excel	Date.max.Excel	GenomicsNumber	Batch_KitLot	Run.order	Plate	Batch.RNA.Quality	Sequence.Pool	Index	Original.Quantity..ug...conformed.from.total.volume.	Concentration..ug.uL.	X260	X280	X260.280.ratio	X260.230.ratio	RIN..
[truncated: 108 more rows]
