# Supplementary material for: Proteogenomic landscape of squamous cell lung cancer
Source: Nat Commun. 2019 Aug 8;10:3578. doi: 10.1038/s41467-019-11452-x (PMC6687710; doi:10.1038/s41467-019-11452-x)
Supplement: Supplementary file 8 — Supplementary Data 5 [file 41467_2019_11452_MOESM8_ESM.xlsx]

## Sheet: Associations - 3 subtypes
Association summary by three proteomics subtypes
	Overall N=108	Inflamed N=43	Redox N=51	Mixed N=14	P
Age at Diagnosis	69.1 (8.3)	69.7 (8.1)	67.4 (8.3)	73.9 (7.7)	0.031
Gender:					0.287
Female	36 (33.3%)	15 (34.9%)	14 (27.5%)	7 (50.0%)
Male	72 (66.7%)	28 (65.1%)	37 (72.5%)	7 (50.0%)
Ethnicity:					0.779
Non-hispanic	106 (98.1%)	42 (97.7%)	50 (98.0%)	14 (100.0%)
Hispanic	1 (0.9%)	0 (0.0%)	1 (2.0%)	0 (0.0%)
Unknown	1 (0.9%)	1 (2.3%)	0 (0.0%)	0 (0.0%)
Race:					0.731
White	105 (97.2%)	41 (95.3%)	50 (98.0%)	14 (100.0%)
Black	3 (2.8%)	2 (4.7%)	1 (2.0%)	0 (0.0%)
AJCC-7 Stage:					0.82
I	49 (45.4%)	18 (41.9%)	25 (49.0%)	6 (42.9%)
II	46 (42.6%)	21 (48.8%)	19 (37.3%)	6 (42.9%)
III	13 (12.0%)	4 (9.3%)	7 (13.7%)	2 (14.3%)
Grade/Differentiation:					0.016
Poor	54 (50.0%)	27 (62.8%)	17 (33.3%)	10 (71.4%)
Moderate	51 (47.2%)	15 (34.9%)	32 (62.7%)	4 (28.6%)
Well	2 (1.9%)	1 (2.3%)	1 (2.0%)	0 (0.0%)
N/A	1 (0.9%)	0 (0.0%)	1 (2.0%)	0 (0.0%)
Grade/Differentiation:					0.005
Poor	54 (50.5%)	27 (62.8%)	17 (34.0%)	10 (71.4%)
Moderate/Well	53 (49.5%)	16 (37.2%)	33 (66.0%)	4 (28.6%)
Smoking:					0.355
Never-smoker	3 (2.8%)	0 (0.0%)	3 (5.9%)	0 (0.0%)
Ever/missing	105 (97.2%)	43 (100.0%)	48 (94.1%)	14 (100.0%)
Lymph nodes:					0.687
Negative	79 (73.1%)	33 (76.7%)	35 (68.6%)	11 (78.6%)
Positive	29 (26.9%)	10 (23.3%)	16 (31.4%)	3 (21.4%)
TLN:					0.082
0	41 (39.4%)	13 (30.2%)	21 (44.7%)	7 (50.0%)
1	31 (29.8%)	11 (25.6%)	14 (29.8%)	6 (42.9%)
2	31 (29.8%)	19 (44.2%)	11 (23.4%)	1 (7.1%)
3	1 (1.0%)	0 (0.0%)	1 (2.1%)	0 (0.0%)
TLN:					0.257
0	41 (39.4%)	13 (30.2%)	21 (44.7%)	7 (50.0%)
Others	63 (60.6%)	30 (69.8%)	26 (55.3%)	7 (50.0%)
For continuous variables mean (standard deviation) is presented with p-value from ANOVA for group comparison and for categorical variables frequency (percentage) is presented with p-value from Fisher exact test.
Generalized Cochran-Mantel-Haenszel tests of association by taking ordinality of TLN into account:
Chisq	Df	Prob
8.527	3	0.036

## Sheet: Associations - 4 subtypes
Association summary by four proteomics subtypes
	Overall N=108	Inflamed A N=23	Inflamed B N=20	Redox N=51	Mixed N=14	P
Age at Diagnosis	69.1 (8.3)	67.3 (9.0)	72.4 (5.9)	67.4 (8.3)	73.9 (7.7)	0.011
Gender:						0.242
Female	36 (33.3%)	10 (43.5%)	5 (25.0%)	14 (27.5%)	7 (50.0%)
Male	72 (66.7%)	13 (56.5%)	15 (75.0%)	37 (72.5%)	7 (50.0%)
Ethnicity:						0.576
Non-hispanic	106 (98.1%)	23 (100.0%)	19 (95.0%)	50 (98.0%)	14 (100.0%)
Hispanic	1 (0.9%)	0 (0.0%)	0 (0.0%)	1 (2.0%)	0 (0.0%)
Unknown	1 (0.9%)	0 (0.0%)	1 (5.0%)	0 (0.0%)	0 (0.0%)
Race:						0.277
White	105 (97.2%)	21 (91.3%)	20 (100.0%)	50 (98.0%)	14 (100.0%)
Black	3 (2.8%)	2 (8.7%)	0 (0.0%)	1 (2.0%)	0 (0.0%)
AJCC-7 Stage:						0.857
I	49 (45.4%)	8 (34.8%)	10 (50.0%)	25 (49.0%)	6 (42.9%)
II	46 (42.6%)	13 (56.5%)	8 (40.0%)	19 (37.3%)	6 (42.9%)
III	13 (12.0%)	2 (8.7%)	2 (10.0%)	7 (13.7%)	2 (14.3%)
Grade/Differentiation:						0.021
Poor	54 (50.0%)	12 (52.2%)	15 (75.0%)	17 (33.3%)	10 (71.4%)
Moderate	51 (47.2%)	10 (43.5%)	5 (25.0%)	32 (62.7%)	4 (28.6%)
Well	2 (1.9%)	1 (4.3%)	0 (0.0%)	1 (2.0%)	0 (0.0%)
N/A	1 (0.9%)	0 (0.0%)	0 (0.0%)	1 (2.0%)	0 (0.0%)
Grade/Differentiation:						0.005
Poor	54 (50.5%)	12 (52.2%)	15 (75.0%)	17 (34.0%)	10 (71.4%)
Moderate/Well	53 (49.5%)	11 (47.8%)	5 (25.0%)	33 (66.0%)	4 (28.6%)
Smoking:						0.617
Never-smoker	3 (2.8%)	0 (0.0%)	0 (0.0%)	3 (5.9%)	0 (0.0%)
Ever/missing	105 (97.2%)	23 (100.0%)	20 (100.0%)	48 (94.1%)	14 (100.0%)
Lymph nodes:						0.644
Negative	79 (73.1%)	19 (82.6%)	14 (70.0%)	35 (68.6%)	11 (78.6%)
Positive	29 (26.9%)	4 (17.4%)	6 (30.0%)	16 (31.4%)	3 (21.4%)
TLN:						0.174
0	41 (39.4%)	6 (26.1%)	7 (35.0%)	21 (44.7%)	7 (50.0%)
1	31 (29.8%)	5 (21.7%)	6 (30.0%)	14 (29.8%)	6 (42.9%)
2	31 (29.8%)	12 (52.2%)	7 (35.0%)	11 (23.4%)	1 (7.1%)
3	1 (1.0%)	0 (0.0%)	0 (0.0%)	1 (2.1%)	0 (0.0%)
TLN:						0.38
0	41 (39.4%)	6 (26.1%)	7 (35.0%)	21 (44.7%)	7 (50.0%)
Others	63 (60.6%)	17 (73.9%)	13 (65.0%)	26 (55.3%)	7 (50.0%)
Generalized Cochran-Mantel-Haenszel tests of association by taking ordinality TLN into account:
Chisq	Df	Prob
10.063	3	0.018

## Sheet: Associations - Inflamed
Association summary by Inflamed subtypes
	Overall	Inflamed A	Inflamed B	P
	N=43	N=23	N=20
AJCC-7 Stage:				0.609
I	18 (41.9%)	8 (34.8%)	10 (50.0%)
II	21 (48.8%)	13 (56.5%)	8 (40.0%)
III	4 (9.3%)	2 (8.7%)	2 (10.0%)
Grade/Differentiation:				0.206
Poor	27 (62.8%)	12 (52.2%)	15 (75.0%)
Moderate	15 (34.9%)	10 (43.5%)	5 (25.0%)
Well	1 (2.3%)	1 (4.3%)	0 (0.0%)
Grade/Differentiation:				0.219
Poor	27 (62.8%)	12 (52.2%)	15 (75.0%)
Moderate/Well	16 (37.2%)	11 (47.8%)	5 (25.0%)
TLN:				0.527
0	13 (30.2%)	6 (26.1%)	7 (35.0%)
1	11 (25.6%)	5 (21.7%)	6 (30.0%)
2	19 (44.2%)	12 (52.2%)	7 (35.0%)
TLN:				0.763
0	13 (30.2%)	6 (26.1%)	7 (35.0%)
Others	30 (69.8%)	17 (73.9%)	13 (65.0%)
Generalized Cochran-Mantel-Haenszel tests of association for inflamed subtypes by taking ordinality TLN into account:
Chisq	Df	Prob
1.251	2	0.535

## Sheet: Survival Analyses
Median follow-up time for OS and RFS
OS/RFS	Estimate1	Estimate2
OS from date of sample collection	7.3 (4.5, 18.6)	4.8 (0.0, 18.6)
RFS from date of sample collection	8.4 (4.5, 18.6)	4.2 (0.0, 18.6)
Time-to-event for overall survival (OS) and recurrence-free survival (RFS) was calculated in years from date of sample collection. Median of follow-up time (in years) were calculated using two definitions: median of follow-up time of patients that were censored (Estimate1) and median of follow-up time of all patients irrespective of the censoring (Estimate2).
Frequency table for overall survival
	Alive N=38	Dead N=70
Proteomics subtype:
Inflamed	13 (34.2%)	30 (42.9%)
Redox	20 (52.6%)	31 (44.3%)
Mixed	5 (13.2%)	9 (12.9%)
Proteomics subtype:
Inflamed A	5 (13.2%)	18 (25.7%)
Inflamed B	8 (21.1%)	12 (17.1%)
Redox	20 (52.6%)	31 (44.3%)
Mixed	5 (13.2%)	9 (12.9%)
AJCC-7 Stage:
I	19 (50.0%)	30 (42.9%)
II	14 (36.8%)	32 (45.7%)
III	5 (13.2%)	8 (11.4%)
Gender:
Female	13 (34.2%)	23 (32.9%)
Male	25 (65.8%)	47 (67.1%)
Grade/Differentiation:
Poor	18 (48.6%)	36 (51.4%)
Moderate/Well	19 (51.4%)	34 (48.6%)
TLN:
0	10 (27.0%)	31 (46.3%)
Others	27 (73.0%)	36 (53.7%)
Subtype:
Inflamed A	5 (38.5%)	18 (60.0%)
Inflamed B	8 (61.5%)	12 (40.0%)
Median survival estimate (in years)
Variable	OS/RFS	Level	N	Events	Median	Lower CI	Upper CI
Proteomics subtype	OS from date of sample collection	Inflamed	43	30	5.92	2.25	7.67
		Redox	51	31	6.08	3.92	-
		Mixed	14	9	3.42	2.42	-
	RFS from date of sample collection	Inflamed	43	33	4.67	1.33	7.08
		Redox	51	35	4.25	3.42	7.92
		Mixed	14	9	3.04	1.5	-
Proteomics subtype	OS from date of sample collection	Inflamed A	23	18	5	1.33	9.33
		Inflamed B	20	12	5.92	1.83	-
		Redox	51	31	6.08	3.92	-
		Mixed	14	9	3.42	2.42	-
	RFS from date of sample collection	Inflamed A	23	19	4.67	0.83	7.67
		Inflamed B	20	14	3.5	1.33	-
		Redox	51	35	4.25	3.42	7.92
		Mixed	14	9	3.04	1.5	-
AJCC-7 Stage	OS from date of sample collection	I	49	30	7.08	3.92	9.08
		II	46	32	4.5	2.25	9.33
		III	13	8	4.25	0.42	-
	RFS from date of sample collection	I	49	34	6.42	3.5	7.67
		II	46	34	3.58	1.42	5.92
		III	13	9	1.58	0.42	-
Gender	OS from date of sample collection	Female	36	23	4.5	3.17	-
Gender		Male	72	47	5.83	3.67	7.67
Gender	RFS from date of sample collection	Female	36	27	3.58	1.5	7.08
Gender		Male	72	50	5	2.25	7.33
Grade/differentiation	OS from date of sample collection	Poor	54	36	4.88	3.17	9.33
		Moderate/Well	53	34	6.08	3.67	9
	RFS from date of sample collection	Poor	54	39	3.96	1.42	7.42
		Moderate/Well	53	38	4.25	1.83	7
TLN	OS from date of sample collection	0	41	31	3.92	2.42	7.33
		Others	63	36	7	4.25	-
	RFS from date of sample collection	0	41	34	3.67	1.5	5.67
		Others	63	40	5.92	2.42	8.67
Subtype	OS from date of sample collection	Inflamed A	23	18	5	1.33	9.33
		Inflamed B	20	12	5.92	1.83	-
	RFS from date of sample collection	Inflamed A	23	19	4.67	0.83	7.67
		Inflamed B	20	14	3.5	1.33	-
Cox model of OS and RFS by Proteomics subtype adjusted for stage
OS/RFS	Variable	HR	CI (low)	CI (high)	P
OS from date of sample collection	Proteomics subtype: Redox	0.82	0.49	1.38	0.456
	Proteomics subtype: Mixed	0.97	0.46	2.06	0.945
	Stage: II	1.22	0.73	2.04	0.458
	Stage: III	1.38	0.63	3.03	0.422
RFS from date of sample collection	Proteomics subtype: Redox	0.81	0.5	1.33	0.413
	Proteomics subtype: Mixed	0.85	0.41	1.78	0.667
	Stage: II	1.15	0.7	1.88	0.578
	Stage: III	1.46	0.7	3.06	0.313
Cox model of OS and RFS with Inflamed as reference level in proteomics subtype and stage I as reference level in stage variable.
