# Supplementary material for: Proteogenomic landscape of squamous cell lung cancer
Source: Nat Commun. 2019 Aug 8;10:3578. doi: 10.1038/s41467-019-11452-x (PMC6687710; doi:10.1038/s41467-019-11452-x)
Supplement: Supplementary file 9 — Supplementary Data 6 [file 41467_2019_11452_MOESM9_ESM.xlsx]

## Sheet: Highly Correlated Pathways
GO_Biological_Process_2017.Term	GO_Biological_Process_2017.Overlap	GO_Biological_Process_2017.P.value	GO_Biological_Process_2017.Adjusted.P.value	GO_Biological_Process_2017.Old.P.value	GO_Biological_Process_2017.Old.Adjusted.P.value	GO_Biological_Process_2017.Z.score	GO_Biological_Process_2017.Combined.Score	GO_Biological_Process_2017.Genes
neutrophil degranulation (GO:0043312)	154/479	1.24387e-54	2.64322e-51	1.77928e-30	3.78097e-27	-5.19019	644.214	GMFG;RAB3D;APEH;PYCARD;STK10;LGALS3;PNP;LAMP1;PSMD2;ANPEP;TOM1;CPNE1;COTL1;CPNE3;B2M;IST1;PRKCD;KRT1;ADAM10;CYBB;MIF;SCAMP1;ACLY;RAB31;BIN2;SLPI;PKP1;S100A9;PPIA;S100A8;KPNB1;VCL;S100A7;VCP;HVCN1;MGST1;IQGAP1;CNN2;PSAP;NCKAP1L;LTA4H;CD14;RAB6A;ATG7;S100A11;HMOX2;TXNDC5;ATP6V0A1;GSDMD;VAT1;CTSA;JUP;XRCC5;FUCA1;IDH1;SURF4;RAB27A;GGH;DNAJC13;PA2G4;PRDX6;IGF2R;BST2;DIAPH1;PTPRC;NIT2;GPI;PIGR;PYGB;HSP…
extracellular matrix organization (GO:0030198)	45/142	1.92793e-16	2.04842e-13	1.5138e-09	1.60841e-06	-2.96364	107.239	ITGB1;APP;SPARC;ITGB5;COL14A1;ITGB4;LAMA4;ITGB2;LAMA3;TNC;ICAM3;LAMC2;ITGAL;NID2;THBS1;ICAM1;COMP;CDH1;SPP1;ITGAX;ITGAV;ITGB6;LAMB3;VWF;ITGA3;ITGA2;ITGA1;FN1;LAMB1;HSPG2;COL1A1;VCAN;COL3A1;COL1A2;COL5A1;COL4A2;COL4A1;COL7A1;COL5A2;PXDN;PECAM1;ITGA5;CD47;AGRN;CD44
negative regulation of apoptotic process (GO:0043066)	60/323	4.38242e-10	7.16358e-08	3.42614e-05	0.00314352	-4.53018	97.6175	FHL2;HSPB1;PARK7;IFIT3;AQP1;COMP;RPS6KA3;CASP3;RPS6KA1;MYO18A;CTSH;CD38;ERC1;TP63;HTATIP2;PRKCI;ANXA1;ANXA4;ANXA5;SERPINB9;MIF;ATAD3A;YWHAZ;DNAJC3;HCK;CEACAM5;PPIF;CRYAB;SQSTM1;CD44;HDAC2;PRKDC;GSTP1;GLO1;THBS1;EGFR;FAM129B;HSP90B1;HSPD1;PRDX3;PRDX5;BAG3;NCKAP1L;PAK2;TXNDC5;HSPA9;CD74;STAT3;ASNS;HMGA2;PA2G4;PTK2;DNAJA1;GCLC;DAB2;HNRNPK;KRT18;PPT1;CIAPIN1;NAA15
cornification (GO:0070268)	33/108	6.0889e-12	1.84842e-09	4.51323e-07	0.000137009	-3.4348	88.7022	SPRR3;SPRR2F;PPL;EVPL;SPRR2A;KRT6C;KRT6B;KRT6A;SPRR2D;DSP;ST14;JUP;KRT1;KRT8;KRT13;KRT7;KRT5;KRT19;KRT18;KRT17;KRT16;KRT15;KRT14;PKP2;PKP1;DSG2;PKP3;DSG3;SPRR1A;DSC2;SPRR1B;IVL;DSC3
platelet degranulation (GO:0002576)	38/122	7.81948e-14	5.5388e-11	4.0971e-08	2.90211e-05	-2.91148	87.8673	LGALS3BP;APP;FAM49B;CD63;ECM1;SPARC;WDR1;PLEK;ENDOD1;OLA1;F13A1;THBS1;CYB5R1;TMSB4X;PSAP;TIMP3;TIMP1;FAM3C;A2M;LYN;VWF;ACTN1;APLP2;RARRES2;ANXA5;FN1;ACTN4;MANF;SOD1;SCCPDH;CD109;PECAM1;CD9;TAGLN2;TLN1;ALDOA;VCL;FERMT3
antigen processing and presentation of peptide antigen via MHC class I (GO:0002474)	16/25	2.35785e-12	1.00208e-09	2.93394e-07	0.00010391	-2.70168	72.3328	PDIA3;BCAP31;SEC23A;ACE;ERAP2;ERAP1;TAP2;TAP1;HLA-F;TAPBP;HLA-E;CANX;CALR;SEC24D;SEC24C;B2M
epidermis development (GO:0008544)	27/69	6.62393e-13	3.51896e-10	9.52489e-08	5.0601e-05	-2.56031	71.7985	COL17A1;SPRR2F;SPRR3;CRABP2;LAMA3;WAS;ATP2A2;LAMC2;PLOD1;ATP2C1;EVPL;SCEL;SPRR2A;SPRR2D;DSP;LAMB3;KRT5;ALDH3A2;KRT17;FABP5;KRT16;KRT15;COL7A1;KRT14;SPRR1A;SPRR1B;S100A7
membrane organization (GO:0061024)	45/223	4.74488e-09	5.30677e-07	6.1189e-05	0.00520106	-3.71239	71.1524	YWHAE;SCARB2;HIP1;TFRC;SH3KBP1;GDI2;CLTB;ARRB1;ACTB;EGFR;RAB21;YWHAQ;FCHO2;PACSIN2;SFN;SNX9;RAB6A;EPS15;RAB8A;YWHAG;AGFG1;RAB8B;PRKCI;FNBP1;HIP1R;RAB27A;EPS15L1;YWHAZ;IGF2R;EPN2;DNM2;VAMP8;RAB10;DAB2;RAB31;CTTN;BIN1;RAB35;TRIP10;RAB18;GRB2;OPTN;VAMP3;RAB7A;PICALM
cellular protein metabolic process (GO:0044267)	41/186	1.5106e-09	1.88825e-07	2.31518e-05	0.0027332	-3.32781	67.5903	APP;PRKCSH;TNC;UBE2L6;LTBP1;HSP90B1;CST3;LGALS1;SPP1;CTSH;IGFBP7;LTA4H;TIMP1;B2M;LMCD1;SFTPB;NAPSA;GSN;IGFBP5;GOLM1;WFS1;MMP1;APLP2;IGFBP3;MMP2;IGFBP2;SFTPD;FN1;ADAM10;LAMB1;PDIA6;HSPG2;CKAP4;DNAJC3;VCAN;RCN1;CALU;NUCB1;TGFBI;P4HB;SFTPA1
cellular response to oxidative stress (GO:0034599)	27/77	1.39052e-11	3.69356e-09	5.62405e-07	0.000149389	-2.59313	64.8251	VKORC1L1;NCF1;SRXN1;NCF2;GSTP1;PARK7;TXN;PRDX3;PRDX5;PRDX1;LONP1;SLC25A24;GPX2;G6PD;GPX1;PARP1;TXNRD1;GSR;TXNL1;GPX8;PYCR1;CYBB;SOD2;SOD3;PRDX6;SOD1;P4HB
epithelial cell differentiation (GO:0030855)	23/54	4.10178e-12	1.45271e-09	2.54954e-07	0.00010391	-2.39309	62.7458	CBR1;GSTK1;TAGLN;CPT1A;PCNA;ANXA4;AKR1C1;AKR1C2;CNN3;LGALS3;BDH2;TST;PTER;CASP6;GSTA1;PGK1;ANXA7;TAGLN2;TPP1;VDAC1;HNRNPH3;CTSB;CES1
gluconeogenesis (GO:0006094)	18/40	2.9555e-10	5.23369e-08	2.74801e-06	0.000486626	-2.42486	53.2066	SLC25A1;GPI;TPI1;GOT1;MDH1;MDH2;PGAM1;GOT2;ENO1;ENO2;PC;PGK1;SLC25A10;ALDOA;FBP1;GAPDH;PGM1;PCK2
oxidation-reduction process (GO:0055114)	30/119	9.03135e-09	9.32326e-07	3.54747e-05	0.00314352	-2.78524	51.5897	MGST1;PLOD1;TXN;ADH7;CYB5R2;SPR;NNT;MARC2;MICAL1;SH3PXD2B;CBR1;G6PD;GPX4;DCXR;AKR1C1;AKR1C3;CYBB;AKR1C2;SDHA;PGD;FAM213A;PDIA5;ALDH3A2;ALDH3A1;GRHPR;POR;PXDN;ALDH1A1;BLVRA;ALDH9A1
canonical glycolysis (GO:0061621)	15/27	2.03336e-10	3.97296e-08	2.58711e-06	0.000486626	-2.31104	51.5735	GPI;TPI1;PGAM1;ENO1;ENO2;PGM2L1;HK2;HK1;HK3;PFKL;PGK1;ALDOA;PFKM;GAPDH;PFKP
integrin-mediated signaling pathway (GO:0007229)	22/56	8.2172e-11	1.94017e-08	1.36995e-06	0.000323462	-2.19903	51.0663	ITGB1;DST;SYK;ITGB5;ITGA2;RCC2;ITGB2;PLEK;ILK;ADAM10;FBLN1;THY1;PTK2;HCK;DAB2;COL3A1;ZYX;MYH9;ITGAV;CD47;FERMT2;FERMT3
antigen processing and presentation of exogenous peptide antigen via MHC class I, TAP-dependent (GO:0002479)	24/73	8.61016e-10	1.3069e-07	5.86445e-06	0.000958612	-2.39899	50.074	PDIA3;NCF1;ITGB5;NCF2;SNAP23;TAP2;TAP1;CYBB;HLA-F;PSMB8;PSMB9;TAPBP;HLA-E;VAMP8;PSMD5;PSMD2;PSME3;PSME1;PSME2;ITGAV;CALR;SEC22B;B2M;VAMP3
hemidesmosome assembly (GO:0031581)	9/10	1.13457e-09	1.60731e-07	1.90421e-05	0.00238026	-2.29909	47.3545	COL17A1;CD151;LAMB3;ITGB4;LAMA3;KRT14;LAMC2;KRT5;PLEC
tRNA aminoacylation for protein translation (GO:0006418)	17/35	2.05659e-10	3.97296e-08	2.3164e-06	0.000486626	-2.10909	47.0429	YARS;DARS;WARS;SARS;TARS;EPRS;NARS;KARS;PPA1;MARS;RARS;GARS;IARS2;IARS;EEF1E1;FARSB;AARS
endodermal cell differentiation (GO:0035987)	14/26	1.44091e-09	1.88825e-07	7.32995e-06	0.00111258	-2.1465	43.6985	LAMB3;ITGB5;MMP2;ITGB2;LAMA3;COL12A1;FN1;HMGA2;LAMB1;MMP14;COL4A2;COL7A1;ITGAV;ITGA5
proteolysis (GO:0006508)	36/175	9.66192e-08	7.33271e-06	0.000232614	0.013593	-2.68579	43.3822	CTSZ;NEDD8;IDE;APEH;CTSS;DPP3;LACTB;NPEPPS;PITRM1;CASP6;CASP3;RNPEP;CPNE1;CAPN2;CASP1;CTSH;TBL1X;CTSD;CTSC;CTSB;CTSA;NAPSA;ST14;ACE;MMP1;MMP2;MMP12;PM20D2;AFG3L2;SPCS3;MMP14;XPNPEP1;FAP;TPP1;LAP3;LGMN
interferon-gamma-mediated signaling pathway (GO:0060333)	22/65	2.31894e-09	2.73764e-07	9.74634e-06	0.00138073	-2.14491	42.6455	SP100;CAMK2D;STAT1;PRKCD;HLA-F;IFI30;PML;HLA-E;ICAM1;HCK;MT2A;OAS2;OAS3;HLA-DPB1;HLA-DRA;GBP2;GBP1;B2M;HLA-DQA1;CD44;HLA-DQB1;HLA-DPA1
leukocyte migration (GO:0050900)	38/198	2.85254e-07	1.78284e-05	0.000519579	0.0245357	-2.81622	42.4401	ITGB1;SDC4;ITGB2;SLC3A2;ITGAL;ICAM1;THBD;EPCAM;INPP5D;GPC1;ITGAX;ITGAV;SLC16A3;LYN;CD74;FCER1G;SLC16A1;CXADR;MMP1;ITGA3;CAV1;FN1;MSN;ATP1B3;MIF;ATP1B1;COL1A1;SLC7A5;COL1A2;CEACAM5;PECAM1;MYH9;GRB2;PTPN6;CD47;ITGA5;PPIA;CD44
protein stabilization (GO:0050821)	31/139	1.10245e-07	8.0783e-06	0.000184091	0.0118543	-2.63586	42.228	STX12;HIP1;HSP90AB1;SEL1L;PARK7;PHB;STK4;NAPG;RTN4;HSPD1;LAMP1;SUMO1;CCT8;HIST1H1B;CCT2;USP7;HSP90AA1;WFS1;PTGES3;PRKCD;HIP1R;ATP1B3;ATP1B1;TCP1;CALR;NAA15;PPIB;PFN1;CRYAB;GAPDH;PFN2
protein homooligomerization (GO:0051260)	25/99	1.47611e-07	1.04558e-05	0.00015072	0.0103316	-2.39178	37.6196	ATL3;ATL2;DERL1;ITPR3;IDE;RNF213;SPAST;DPYSL3;LONP1;ANXA6;STOM;HMOX1;TP53BP1;GBP1;GSDMD;FCER1G;VWF;CAV1;AKR1C1;ATPIF1;EHD1;EHD4;CHMP2A;CRYAB;RBMX
cell-matrix adhesion (GO:0007160)	22/71	1.49268e-08	1.44179e-06	3.01933e-05	0.00305527	-2.06603	37.2301	ITGB1;COL17A1;CD63;ITGB5;ITGA3;ITGB4;ITGA2;ITGA1;ITGB2;ILK;EMP2;LYPD3;SORBS1;ITGAL;COL3A1;BCAM;ZYX;EMILIN1;ITGAV;FERMT2;CD44;VCL
response to endoplasmic reticulum stress (GO:0034976)	20/61	2.29053e-08	1.94695e-06	3.55033e-05	0.00314352	-2.01449	35.4387	PDIA3;WFS1;UBA5;ALOX15;FAM129A;ATP2A2;PDIA6;THBS1;PDIA5;HSP90B1;PDIA4;ERP44;UFL1;TMX1;DNAJC10;UFC1;AGR2;HYOU1;P4HB;TXNDC5
extracellular matrix disassembly (GO:0022617)	22/76	5.92366e-08	4.84145e-06	7.07474e-05	0.00556808	-2.11774	35.2429	GSN;LAMB3;MMP1;MMP2;LAMA3;FN1;ADAM10;LAMC2;CAPG;HSPG2;CTSS;MMP12;MMP14;CDH1;SH3PXD2B;CAPN2;TIMP2;SPP1;LCP1;TIMP1;A2M;CD44
platelet activation (GO:0030168)	24/94	2.08637e-07	1.3435e-05	0.000176045	0.0116905	-2.18527	33.6153	LYN;CD40;FCER1G;VWF;SYK;PRKCB;ACTN1;DGKA;PRKCD;ITPR3;ARRB1;YWHAZ;RHOA;VAV1;COL1A1;COL3A1;COL1A2;GNG2;PLCG2;RAC2;CD9;MAPK1;LCP2;PTPN6
platelet aggregation (GO:0070527)	14/30	1.60127e-08	1.47944e-06	2.54925e-05	0.00285114	-1.78463	32.0338	ACTN1;PLEK;ILK;HBB;HSPB1;ACTB;CSRP1;MYH9;TLN1;MYL9;CLIC1;METAP1;VCL;FERMT3
collagen catabolic process (GO:0030574)	18/56	1.61921e-07	1.10994e-05	0.000106053	0.00804869	-1.8891	29.5382	MMP1;MMP2;COL12A1;CTSS;COL1A1;MMP12;MRC2;MMP14;COL3A1;COL1A2;COL5A1;COL4A2;COL4A1;COL7A1;COL5A2;COL6A6;CTSD;CTSB
proteolysis involved in cellular protein catabolic process (GO:0051603)	14/29	9.21358e-09	9.32326e-07	1.89868e-05	0.00238026	-1.53853	28.4669	CTSA;TINAGL1;CTSZ;IDE;CTSS;SCPEP1;FAP;CAPN2;LONP1;CTSH;CPVL;CTSC;CTSB;LGMN
glycolytic process (GO:0006096)	12/22	1.82497e-08	1.61586e-06	2.99623e-05	0.00305527	-1.59715	28.4598	HK3;PFKL;LDHA;TPI1;PGAM1;PGK1;ENO2;ALDOA;PFKM;HK2;PGM1;HK1
protein homotetramerization (GO:0051289)	17/51	1.96439e-07	1.30448e-05	0.000113797	0.00833855	-1.69662	26.2008	GBP5;HM13;DCXR;ATPIF1;ACOT13;SOD2;SAMHD1;ACACA;GLS;CRYZ;ALDH5A1;HPRT1;ALDOA;DNM1L;FBP1;TP63;DECR1
osteoblast differentiation (GO:0001649)	19/66	5.14713e-07	3.03823e-05	0.000228654	0.013593	-1.78658	25.8691	TPM4;DHX9;TNC;HSD17B4;DDX21;RRBP1;DNAJC13;PHB;HSPE1;MRC2;UFL1;VCAN;MYBBP1A;FASN;SPP1;ALPL;BCAP29;IARS;RBMX
response to unfolded protein (GO:0006986)	13/29	9.54816e-08	7.33271e-06	6.83363e-05	0.00556808	-1.48011	23.925	HSP90AA1;HSP90AB1;HSPA4;HSPA4L;DERL1;HSPB1;HSPE1;HSPD1;DNAJA1;ERP44;DNAJB1;HSPH1;SERPINH1
ER to Golgi vesicle-mediated transport (GO:0006888)	29/152	7.94039e-06	0.000296023	0.00243229	0.068915	-2.02029	23.7253	SEC23A;ATL3;RAB1B;PDCD6;CTSZ;USO1;ATL2;LMAN1;SPAST;TFG;BCAP29;CD59;SPTBN1;CTSC;CD55;RAB2A;NSF;BCAP31;DYNC1H1;ARFGAP1;DYNC1LI2;VAPA;VAPB;COL7A1;HYOU1;SEC24D;SEC22B;SEC24C;ERGIC1
muscle contraction (GO:0006936)	21/85	2.10972e-06	9.96254e-05	0.000629889	0.028479	-1.72393	22.5299	TPM4;ITGB5;TPM2;ITGA1;MYOF;TPM1;PXN;DYSF;SORBS1;MYLK;GJA1;DES;ASPH;CALD1;MYH11;UTRN;TLN1;MYL9;CRYAB;SNTB1;VCL
movement of cell or subcellular component (GO:0006928)	20/80	3.01014e-06	0.000135636	0.000740435	0.0308515	-1.75491	22.3111	TPM4;ARPC1B;TPM1;STAT3;MSN;HSPB1;LSP1;TXN;ITGAL;CORO1A;ACTB;SERPINB5;CAPZB;CALD1;PALM;ARHGDIB;CD9;VIM;TLN1;VCL
cholesterol biosynthetic process (GO:0006695)	13/33	5.96461e-07	3.33547e-05	0.000191923	0.0119952	-1.5068	21.5959	FDPS;IDI1;G6PD;ACAA2;HMGCS1;CNBP;LSS;ACAT2;ACLY;NSDHL;DHCR7;LBR;CES1
keratinocyte differentiation (GO:0030216)	17/59	2.00327e-06	9.67486e-05	0.000475627	0.0234107	-1.43063	18.7709	DSP;SPRR2F;SPRR3;CLIC4;ST14;ANXA1;AKR1C3;EVPL;SCEL;KRT16;CASP3;SPRR2A;SPRR1A;SPRR1B;IVL;S100A7;SPRR2D
peptide cross-linking (GO:0018149)	15/47	1.91916e-06	9.48422e-05	0.000415254	0.0215223	-1.42127	18.709	DSP;SPRR2F;SPRR3;ANXA1;KRT1;FN1;F13A1;THBS1;EVPL;COL3A1;SPRR2A;SPRR1A;SPRR1B;IVL;SPRR2D
antigen processing and presentation of exogenous peptide antigen via MHC class II (GO:0019886)	21/90	5.61695e-06	0.000217018	0.00117534	0.0434445	-1.53242	18.5265	CD74;DYNC1H1;SEC23A;FCER1G;IFI30;CTSS;DNM2;DYNC1LI2;ACTR1A;HLA-DMB;CANX;HLA-DPB1;HLA-DRA;SEC24D;SEC24C;CTSD;HLA-DQA1;HLA-DQB1;RAB7A;LGMN;HLA-DPA1
mitochondrion organization (GO:0007005)	17/65	8.53557e-06	0.000312725	0.00118578	0.0434445	-1.51033	17.6275	STOML2;ACSS2;CXADR;PARP1;VPS13C;IDH2;PARK7;PHB;SOD2;PRDX3;GLUD1;OPA1;LONP1;TFAM;SSBP1;DNM1L;EIF4G1
receptor internalization (GO:0031623)	13/34	8.95642e-07	4.8801e-05	0.000243075	0.013593	-1.16123	16.1709	ITGB1;FCER1G;SYK;TFRC;LRP1;CAV1;ITGB2;DNM2;SNX1;RAB31;CD9;GRB2;PICALM
actin filament bundle assembly (GO:0051017)	12/27	3.37029e-07	2.04625e-05	0.000138087	0.00978117	-1.07958	16.0891	EPS8;LIMA1;MYO1B;BAIAP2L1;DPYSL3;FSCN1;PLS3;LCP1;BAIAP2;EZR;AIF1;CORO1B
nucleobase-containing compound metabolic process (GO:0006139)	12/30	1.33925e-06	7.11475e-05	0.000300693	0.0163839	-1.13921	15.4059	PRPS2;DUT;MTAP;PNP;ATIC;TPMT;OAS2;OAS3;DPYSL2;CRMP1;UPP1;REXO2
type I interferon signaling pathway (GO:0060337)	17/62	4.24755e-06	0.000180521	0.000762501	0.0311599	-1.20722	14.9323	SP100;STAT1;MX2;MX1;ADAR;ISG15;IFI35;HLA-F;IFIT1;SAMHD1;IFIT3;PSMB8;HLA-E;BST2;OAS2;OAS3;GBP2
regulation of cellular response to heat (GO:1900034)	18/76	2.07084e-05	0.000698499	0.00222578	0.068915	-1.35722	14.6375	YWHAE;HSP90AA1;CAMK2D;HSP90AB1;NUP210;PTGES3;NUP153;NUP93;DNAJB1;HSPH1;DNAJC7;BAG2;BAG3;NUP50;CHORDC1;MAPK1;FKBP4;CRYAB
ethanol oxidation (GO:0006069)	8/12	5.72321e-07	3.28698e-05	0.000240921	0.013593	-0.949863	13.6529	ACSS2;ALDH2;ALDH1B1;ADH1B;ALDH1A1;ACSS1;ADH7;ADH5
signal transduction (GO:0007165)	94/861	0.000935272	0.0131619	0.275332	0.708331	-1.53562	10.7104	LGALS3BP;HBS1L;CLIC3;GDI2;ITGAL;LIMD1;IPO7;EPS8;PYCARD;RPS6KA3;GJA1;HINT1;ALCAM;MDK;IMPA2;DPYSL2;ANPEP;STMN1;NAMPT;RPS6KA1;RAC2;KIF13B;CASP1;CD38;CLIC2;CLIC1;GTF2I;CAP1;CD53;PDIA3;HSP90AA1;ANXA1;IGFBP5;PRKCB;ANXA4;PRKCD;ANXA5;LRRC40;YWHAZ;CD2AP;DNM2;BCAM;S100A6;PECAM1;PKP1;PPP1R12B;MAPRE2;OPTN;KHDRBS1;GRN;RALB;CRABP2;MGST3;CRABP1;PXN;IQGAP1;PHB;TXN;STK4;EGFR;CORO1C;GNAI2;GPNMB;MICAL1;INPP5D;LPXN;…
membrane fusion (GO:0061025)	12/33	4.38931e-06	0.000182888	0.000602622	0.0278385	-0.784258	9.67487	NSFL1C;VAPA;MX2;MX1;USO1;SNAP23;DNM1L;ATG7;SNAP29;NAPG;DNM2;VAMP3
purine-containing compound salvage (GO:0043101)	8/13	1.38395e-06	7.17291e-05	0.000357761	0.019006	-0.656622	8.85821	PNP;GMPR2;ADK;AMPD2;AMPD3;HPRT1;DCK;ADA
xenobiotic metabolic process (GO:0006805)	18/85	0.00010052	0.00251301	0.00613593	0.126217	-0.954134	8.78294	AOC3;NQO1;HSP90AB1;PTGES3;AKR1C1;GSTP1;MGST3;EPHX1;MGST1;CMBL;SULT1A1;ALDH3A1;POR;NCEH1;MARC2;CES1;CBR3;UGT1A6
vascular endothelial growth factor receptor signaling pathway (GO:0048010)	16/68	6.40058e-05	0.00174375	0.00402636	0.098345	-0.890564	8.59976	HSP90AA1;NCF1;NCF2;PXN;HSPB1;CYBB;BAIAP2;SULF1;RHOA;VAV1;ACTB;PTK2;ELMO1;NCKAP1L;ITGAV;PAK2
regulation of cell shape (GO:0008360)	19/96	0.000168619	0.00358315	0.0091195	0.157575	-0.849299	7.37859	ANXA1;SH3KBP1;TPM1;ITGB2;MSN;ARHGAP18;PRPF40A;BAIAP2;LIMD1;PTK2;EPS8;SLC9A3R1;HCK;DIAPH1;DLG1;FMNL1;MYH9;ALDOA;EZR
regulation of mRNA stability (GO:0043488)	20/103	0.000151098	0.00324327	0.00905306	0.157575	-0.803122	7.06553	SET;ANP32A;PRKCD;HSPB1;ELAVL1;YWHAZ;PSMB8;PSMB9;XPO1;PSMD5;KHSRP;PSMD2;PSME3;APEX1;PSME1;IGF2BP1;PSME2;IGF2BP3;IGF2BP2;EIF4G1
positive regulation of cell migration (GO:0030335)	24/144	0.000404367	0.00734427	0.0213232	0.238483	-0.732746	5.72508	SERPINB3;SUN2;ADAM10;LAMB1;LAMC2;ACTN4;SOD2;THBS1;EGFR;PTK2;SYNE2;MYLK;COL1A1;FAM83H;PAK1;MMP14;DAB2;GPNMB;TRIP6;MYADM;CDH13;CTSH;CPNE3;FERMT3
actin filament organization (GO:0007015)	12/40	4.0994e-05	0.00120989	0.00235988	0.068915	-0.51924	5.24541	DLG1;MYO1B;TPM4;TPM2;ACTN1;TPM1;RAC2;EMP2;EVL;ARHGEF2;ALDOA;DBN1
T cell receptor signaling pathway (GO:0050852)	23/135	0.000383024	0.0070166	0.0194985	0.2344	-0.662562	5.21265	STOML2;RFTN1;CUL1;WAS;THY1;PSMB8;PSMB9;PAK1;PTPRC;PSMD5;PSMD2;PSME3;INPP5D;PSME1;PLCG2;HLA-DPB1;PSME2;HLA-DRA;LCP2;PAK2;HLA-DQA1;HLA-DQB1;HLA-DPA1
negative regulation of viral genome replication (GO:0045071)	12/40	4.0994e-05	0.00120989	0.00235988	0.068915	-0.499011	5.04105	BST2;ILF3;APOBEC3G;SLPI;IFI16;OAS3;MX1;EIF2AK2;ISG15;C19ORF66;IFIT1;SRPK1
lipid metabolic process (GO:0006629)	18/89	0.000186425	0.00377644	0.00912647	0.157575	-0.581639	4.99482	G6PD;HMGCS1;LRP1;PITPNB;MGST3;ATP5A1;PITPNA;ACSL4;HSPG2;ACAT2;HMGCL;FABP5;CPNE1;CPNE3;TPP1;PAFAH1B3;PAFAH1B2;APOL2
positive regulation of apoptotic process (GO:0043065)	33/231	0.000710264	0.0105991	0.0464935	0.340603	-0.675852	4.89984	TOP2A;ITGB1;MTCH2;PDCD5;HMGB1;STK4;HSPD1;PYCARD;AKAP13;BCLAF1;AIFM1;FAM162A;C1QBP;ARL6IP5;BID;DNM1L;ATG7;TGM2;IGFBP3;HIP1R;HMGA2;SCRIB;VAV1;DNM2;SOD1;DNAJA1;SFRP4;SFRP2;BIN1;ARHGEF2;EEF1E1;SQSTM1;ARHGEF6
COPII vesicle coating (GO:0048208)	15/63	9.30569e-05	0.00235412	0.00479588	0.105155	-0.502779	4.66695	NSF;SEC23A;SEC16A;RAB1B;PDCD6;CTSZ;USO1;LMAN1;TFG;COL7A1;CD59;SEC24D;SEC22B;SEC24C;CTSC
post-translational protein modification (GO:0043687)	45/352	0.0010179	0.0137772	0.0895856	0.476022	-0.64538	4.44668	APP;PRKCSH;RAB1B;DCUN1D1;TNC;CUL1;NEDD8;LTBP1;HSP90B1;CST3;LGALS1;CAND1;PSMD5;PSMD2;SPP1;UBXN7;IGFBP7;TIMP1;RBBP7;RAB8A;RAB2A;IGFBP5;GOLM1;WFS1;APLP2;IGFBP3;FN1;ADAM10;LMO7;LAMB1;PDIA6;PSMB8;CKAP4;PSMB9;CUL4A;DNAJC3;VCAN;RCN1;PSME3;PSME1;CALU;PSME2;NUCB1;P4HB;UBE2M
fatty acid beta-oxidation (GO:0006635)	11/34	3.9168e-05	0.00120989	0.00217617	0.068915	-0.360373	3.65694	HADHA;BDH2;ABCD3;ECHS1;ACAA2;EHHADH;HSD17B4;HADH;ACAT2;ACAT1;DECR1
glutathione derivative biosynthetic process (GO:1901687)	10/22	2.56043e-06	0.000118281	0.000430985	0.0218058	-0.274452	3.53366	GSTK1;GSTM3;GSTM2;GSTM1;GSTP1;MGST3;GSTA1;AKR1A1;MGST1;GSTT1
glutathione metabolic process (GO:0006749)	11/33	2.85326e-05	0.000947371	0.00179153	0.0645253	-0.313171	3.27717	GSTM3;G6PD;GSTM2;GPX1;GSTM1;ALDH5A1;ETHE1;GSTP1;GSTA1;GSTT1;SOD1
protein complex assembly (GO:0006461)	19/103	0.000433298	0.00754719	0.0166739	0.213446	-0.383568	2.97039	YAP1;CD74;DARS;CD40;WIPF1;SLC2A1;HMGA1;WAS;CAPG;EPRS;PML;NAPG;CD2AP;TAPBP;SLC9A3R1;LPXN;NCKAP1L;PICALM;VAMP3
protein oligomerization (GO:0051259)	13/51	0.000128488	0.00300041	0.00517769	0.111137	-0.195653	1.75299	SH3GLB1;KHDRBS1;STOML2;CAMK2D;AHNAK;QPRT;GRHPR;PFKL;SNX2;TRIM28;DNM1L;PFKM;RBMX
actin cytoskeleton reorganization (GO:0031532)	12/40	4.0994e-05	0.00120989	0.00235988	0.068915	-0.153597	1.55165	PTPN1;PAK1;CXADR;ANXA1;CTTN;PTK7;PLEK;MYH9;CDC42BPB;EZR;ATP2C1;RHOA
Fc-gamma receptor signaling pathway involved in phagocytosis (GO:0038096)	22/132	0.000691042	0.0104146	0.026652	0.273602	-0.102376	0.745023	LYN;HSP90AA1;HSP90AB1;SYK;WIPF1;ARPC1B;PRKCD;WAS;BAIAP2;ACTB;PTK2;VAV1;HCK;PAK1;FCGR3A;FCGR2A;ELMO1;PLCG2;MAPK1;NCKAP1L;GRB2;MYO1G
G-protein coupled receptor signaling pathway (GO:0007186)	10/556	1	1	1	1	56.5635	-2.33211e-08	AKAP12;AKAP13;GIPC1;APLP2;LANCL1;AKR1C3;AKR1C2;PTPN6;ITPR3;GNAI2
complement activation, classical pathway (GO:0006958)	1/101	0.999769	1	0.999952	1	39.5565	-0.00914816	IGLL5
complement activation (GO:0006956)	1/91	0.999469	1	0.999872	1	42.5289	-0.0225796	C7
transcription initiation from RNA polymerase II promoter (GO:0006367)	3/143	0.999368	1	0.999917	1	42.1176	-0.0266141	YAP1;TRIM28;GTF2I
positive regulation of protein kinase B signaling (GO:0051897)	14/61	0.000239426	0.00462527	0.00825722	0.151588	0.00423857	-0.0353381	HIP1;IL18;AKR1C3;AKR1C2;PARK7;TXN;THBS1;RTN4;EGFR;PTK2;C1QBP;CPNE1;CHI3L1;HCLS1
rRNA processing (GO:0006364)	5/181	0.999039	1	0.999913	1	43.0112	-0.0413404	DKC1;MRTO4;NOLC1;WDR12;WDR43
chemical synaptic transmission (GO:0007268)	5/172	0.99832	1	0.999826	1	39.9436	-0.0671517	DLG1;CNP;GIPC1;MAPK1;SCRIB
mitochondrial translational termination (GO:0070126)	1/87	0.99926	1	0.999811	1	95.6053	-0.0707695	MRPL12
BMP signaling pathway (GO:0030509)	1/74	0.997823	1	0.999327	1	45.7515	-0.0997259	PDCD4
transcription, DNA-templated (GO:0006351)	1/74	0.997823	1	0.999327	1	47.7381	-0.104056	FUBP3
regulation of transcription, DNA-templated (GO:0006355)	22/456	0.996912	1	0.999966	1	51.3334	-0.158743	PRMT5;CRABP2;CNBP;NONO;STAT3;HMGA1;HMGA2;PHB;LIMD1;PML;NFKB2;UBE2L3;DNM2;HINT1;EFEMP1;MYBBP1A;POFUT1;PSPC1;CARM1;HCLS1;ERC1;CALR
cytokine-mediated signaling pathway (GO:0019221)	2/93	0.995929	1	0.998974	1	40.8083	-0.166466	HCK;STAT3
regulation of ventricular cardiac muscle cell action potential (GO:0098911)	7/11	4.85049e-06	0.000198217	0.000730169	0.0308515	0.0138437	-0.169397	DSP;DLG1;JUP;CAV1;PKP2;DSG2;DSC2
spermatogenesis (GO:0007283)	4/136	0.9956	1	0.999294	1	41.3015	-0.182117	ACE;RUVBL1;TMEM119;SOD1
potassium ion transport (GO:0006813)	1/63	0.994576	1	0.998031	1	46.3622	-0.252138	AQP1
neuron differentiation (GO:0030182)	1/63	0.994576	1	0.998031	1	47.8805	-0.260395	CASP3
regulation of actin cytoskeleton organization (GO:0032956)	11/38	0.000122567	0.00290006	0.00443552	0.103082	0.04553	-0.410082	BST2;LRP1;PRKCD;HIP1R;FSCN1;ARHGAP18;SH3BGRL3;BAIAP2;EZR;CORO1A;RHOA
chemotaxis (GO:0006935)	2/75	0.98499	0.991522	0.995075	1	40.9563	-0.619417	MAPK1;NCKAP1L
substantia nigra development (GO:0021762)	12/40	4.0994e-05	0.00120989	0.00235988	0.068915	0.0818282	-0.826636	YWHAE;GLUD1;G6PD;MAOB;CNP;YWHAQ;BASP1;SEC16A;CKB;NDRG2;RHOA;ACTB
cell migration (GO:0016477)	22/136	0.00104083	0.0139104	0.0343793	0.288422	0.133593	-0.917483	ITGB1;CD63;JUP;SH3KBP1;SCRIB;EMP2;PRPF40A;CDC42BPB;LIMD1;PARP9;THBS1;CORO1B;RHOA;PTPRF;COL5A1;PTK7;FSCN1;MYO18A;GRB2;EMILIN1;ITGAV;LCP1
regulation of complement activation (GO:0030449)	4/109	0.977264	0.98615	0.994534	1	40.0396	-0.920832	C7;C1QBP;CD59;CD55
regulation of vesicle fusion (GO:0031338)	1/50	0.984062	0.991058	0.993005	1	61.5594	-0.989031	TBC1D5
viral transcription (GO:0019083)	4/108	0.975898	0.985639	0.994118	1	40.8946	-0.997698	NUP93;NUP210;NUP50;NUP153
leukocyte cell-cell adhesion (GO:0007159)	9/23	3.57612e-05	0.00116912	0.0019131	0.0653098	0.107107	-1.09663	ITGB1;TSTA3;SYK;ITGB2;MSN;ITGAL;EZR;ICAM1;FERMT3
positive regulation of B cell activation (GO:0050871)	1/47	0.979563	0.986994	0.990629	1	56.351	-1.16358	IGLL5
positive regulation of pathway-restricted SMAD protein phosphorylation (GO:0010862)	1/47	0.979563	0.986994	0.990629	1	56.4424	-1.16547	DAB2
SMAD protein signal transduction (GO:0060395)	1/46	0.977797	0.98615	0.98967	1	55.0073	-1.23508	NUP93
protein ubiquitination involved in ubiquitin-dependent protein catabolic process (GO:0042787)	5/122	0.969543	0.981086	0.993275	1	41.609	-1.28697	CUL4A;UHRF1;CUL1;UBE4B;STUB1
interstrand cross-link repair (GO:0036297)	1/46	0.977797	0.98615	0.98967	1	58.8955	-1.32238	NUCKS1
phagocytosis, recognition (GO:0006910)	1/45	0.975879	0.985639	0.988613	1	55.5996	-1.35757	IGLL5
cardiac conduction (GO:0061337)	1/44	0.973795	0.98445	0.987447	1	62.0822	-1.64857	CACNA2D1
nervous system development (GO:0007399)	13/247	0.960431	0.974649	0.996447	1	44.5392	-1.79821	CAMK2D;GSS;STAT3;CRMP1;SDHA;DLG1;MDK;DPYSL2;PPT1;TPP1;EVL;ATXN10;PAFAH1B3
activation of GTPase activity (GO:0090630)	3/80	0.958205	0.972855	0.986037	1	44.8938	-1.91667	TBC1D5;SCRIB;CORO1C
translational initiation (GO:0006413)	5/114	0.953575	0.969865	0.988428	1	41.7528	-1.98481	EIF3J;ABCE1;EIF4G1;EIF3B;PAIP1
cytoskeleton organization (GO:0007010)	17/91	0.00073218	0.0107302	0.0206273	0.235463	0.285109	-2.05834	PRKCI;DST;SH3KBP1;TPM1;KRT13;PRPF40A;CDC42BPB;THY1;LIMD1;CNN2;DIAPH1;DES;CAPZB;KRT16;PALLD;DPYSL2;MICAL1
neurotransmitter secretion (GO:0007269)	1/41	0.9664	0.978371	0.983186	1	63.426	-2.16774	CASK
ion transport (GO:0006811)	3/77	0.949815	0.967572	0.982473	1	42.2096	-2.1733	SLC12A2;WNK1;SLC25A10
cell cycle arrest (GO:0007050)	5/111	0.945833	0.963978	0.98587	1	41.685	-2.32142	CUL4A;KHDRBS1;CUL1;PA2G4;THBS1
negative regulation of JAK-STAT cascade (GO:0046426)	1/40	0.963498	0.976829	0.981465	1	63.2906	-2.35348	CAV1
regulation of membrane potential (GO:0042391)	2/59	0.953891	0.969865	0.980873	1	53.0228	-2.503	DLG1;KIF5B
mitochondrial translational elongation (GO:0070125)	3/87	0.972943	0.984057	0.991851	1	91.5406	-2.51095	TSFM;GFM1;MRPL12
transcription elongation from RNA polymerase II promoter (GO:0006368)	4/93	0.943673	0.963817	0.982789	1	43.7939	-2.53899	SUPT16H;NCBP1;TCEA1;SSRP1
intraciliary transport involved in cilium assembly (GO:0035735)	1/40	0.963498	0.976829	0.981465	1	68.9939	-2.56555	IFT27
histone H3 acetylation (GO:0043966)	1/41	0.9664	0.978371	0.983186	1	75.2776	-2.5728	TRIM16
cellular response to tumor necrosis factor (GO:0071356)	3/74	0.939874	0.961259	0.978047	0.999207	43.5909	-2.70304	PYCARD;CHI3L1;ARHGEF2
detection of chemical stimulus involved in sensory perception of bitter taste (GO:0001580)	1/38	0.95692	0.972015	0.977479	0.999107	65.2861	-2.8749	PIGR
cilium assembly (GO:0060271)	8/155	0.931693	0.955064	0.986822	1	41.3982	-2.92902	EHD1;GSN;RAB23;ARL3;PARVA;SNAP29;RAB8A;RAB8B
somatic stem cell population maintenance (GO:0035019)	1/38	0.95692	0.972015	0.977479	0.999107	74.5482	-3.28277	STAT3
receptor-mediated endocytosis (GO:0006898)	22/137	0.001149	0.014206	0.0365489	0.304574	0.508816	-3.44411	CD163;HSP90AA1;SPARC;LRP1;SFTPD;HIP1R;HBB;APOBR;HSPG2;IGF2R;HSP90B1;DNM2;HSPH1;CTTN;MRC1;STAB1;PPT1;HYOU1;SNX9;CALR;PDLIM7;PICALM
snRNA transcription from RNA polymerase II promoter (GO:0042795)	3/70	0.923777	0.948489	0.970471	0.994335	43.5271	-3.45103	NCBP1;INTS3;RPRD1B
response to ionizing radiation (GO:0010212)	1/37	0.953199	0.969865	0.975175	0.997712	74.4183	-3.56695	INTS3
G-protein coupled receptor signaling pathway, coupled to cyclic nucleotide second messenger (GO:0007187)	1/41	0.9664	0.978371	0.983186	1	106.561	-3.64198	ANXA1
transcription from RNA polymerase II promoter (GO:0006366)	15/257	0.919684	0.945501	0.991756	1	44.0296	-3.68639	SUPT16H;PARP1;CBFB;NCBP1;MAX;TGFB1I1;DDX21;ARRB1;SSRP1;TRIM29;FUBP1;PIR;TCEA1;RBMX;GTF2I
regulation of intracellular pH (GO:0051453)	1/37	0.953199	0.969865	0.975175	0.997712	78.0837	-3.74264	TM9SF4
negative regulation of angiogenesis (GO:0016525)	12/47	0.000227907	0.00444313	0.00701167	0.137961	0.44761	-3.75391	SPARC;COL4A2;STAT1;SERPINF1;STAB1;PGK1;SULF1;THBS2;THBS1;PML;GTF2I;FAM129B
cellular response to hormone stimulus (GO:0032870)	1/34	0.939998	0.961259	0.966753	0.992919	61.8526	-3.82727	STAT3
hemopoiesis (GO:0030097)	1/35	0.944768	0.963817	0.969838	0.994165	68.3694	-3.8845	IFI16
regulation of cilium assembly (GO:1902017)	1/35	0.944768	0.963817	0.969838	0.994165	70.3758	-3.9985	TBC1D5
regulation of transcription from RNA polymerase II promoter (GO:0006357)	18/301	0.919694	0.945501	0.993661	1	48.4895	-4.05924	CAMK2D;PRKCB;ANXA4;STAT3;NOP2;HMGB2;NUCKS1;HMGB1;SAFB;SOD2;EGFR;HSPD1;YY1;SUB1;RUVBL1;STAT6;LRRFIP1;HTATIP2
protein K63-linked ubiquitination (GO:0070534)	1/35	0.944768	0.963817	0.969838	0.994165	71.9105	-4.0857	STUB1
nucleobase-containing small molecule interconversion (GO:0015949)	10/31	9.05417e-05	0.00231809	0.00347509	0.0900557	0.448279	-4.17334	DUT;RRM1;DTYMK;TXNRD1;GSR;CMPK1;AK4;GLRX;TXN;NME1
Wnt signaling pathway (GO:0016055)	3/67	0.909208	0.93806	0.963229	0.991525	43.884	-4.17694	CUL1;PLCG2;FERMT2
endosome to lysosome transport (GO:0008333)	1/34	0.939998	0.961259	0.966753	0.992919	68.0317	-4.20962	RAB7A
positive regulation of cytosolic calcium ion concentration (GO:0007204)	4/82	0.898783	0.931212	0.963529	0.991525	41.049	-4.38046	BCAP31;ITPR3;HMGB1;CD55
phosphatidylinositol-mediated signaling (GO:0048015)	5/97	0.892159	0.925251	0.965219	0.992303	40.0201	-4.56672	GRB2;EZR;EGFR;RHOA;VAV1
positive regulation of MAPK cascade (GO:0043410)	2/55	0.939408	0.961259	0.97335	0.996805	74.8677	-4.6796	CD74;HMGB1
calcium-mediated signaling (GO:0019722)	1/35	0.944768	0.963817	0.969838	0.994165	85.9431	-4.88298	PLCG2
positive regulation of transcription from RNA polymerase II promoter (GO:0045944)	47/712	0.92394	0.948489	0.999333	1	63.2882	-5.00662	HDAC2;CD40;PRKDC;UHRF1;AKAP8L;HMGB2;ARRB1;PARK7;HMGB1;EGFR;IRF2BPL;PPP3CA;RPS6KA3;IFI16;EPCAM;RUVBL2;MYO6;NAMPT;DHX36;RPS6KA1;STAT6;RPRD1B;TBL1X;TP53BP1;TP63;STAT1;DDX58;CNBP;STAT3;IL18;HMGA1;HMGA2;ABHD14B;NFKB2;MMP12;HNRNPK;SFRP2;FUBP3;TBL1XR1;REL;HCLS1;TFAM;CDH13;ARHGEF2;AGRN;SQSTM1;RBMX
branched-chain amino acid catabolic process (GO:0009083)	9/19	5.41362e-06	0.000213036	0.000660901	0.0286615	0.427205	-5.18054	MCCC2;ALDH6A1;IVD;MCCC1;BCAT1;ACADSB;DLD;HIBCH;ACAT1
calcium ion transmembrane transport (GO:0070588)	2/49	0.909367	0.93806	0.95648	0.98714	56.0997	-5.32986	ATP2A2;ITGAV
nuclear-transcribed mRNA catabolic process, nonsense-mediated decay (GO:0000184)	5/111	0.945833	0.963978	0.98587	1	97.7231	-5.44216	UPF1;NCBP1;EIF4A3;PPP2R2A;EIF4G1
I-kappaB kinase/NF-kappaB signaling (GO:0007249)	2/48	0.903165	0.933021	0.952817	0.984315	54.2349	-5.52385	CD14;NFKB2
7-methylguanosine mRNA capping (GO:0006370)	1/32	0.92919	0.952958	0.959605	0.989197	75.3491	-5.53381	NCBP1
flagellated sperm motility (GO:0030317)	1/32	0.92919	0.952958	0.959605	0.989197	75.4538	-5.5415	SORD
activation of adenylate cyclase activity (GO:0007190)	1/33	0.934817	0.957805	0.963353	0.991525	82.7674	-5.57885	CAP1
retinoid metabolic process (GO:0001523)	13/59	0.000601796	0.00961516	0.0140396	0.19131	0.755993	-5.60614	LRP1;SDC4;RARRES2;AKR1C1;AKR1C3;ADH7;HSPG2;AKR1B10;RDH11;GPC1;RBP1;ALDH1A1;AGRN
keratinization (GO:0031424)	23/153	0.00220714	0.023808	0.0573504	0.37756	0.922031	-5.6392	DSP;JUP;KRT1;KRT8;KRT13;KRT7;KRT5;KRT19;KRT18;KRT17;KRT16;KRT15;KRT14;PKP2;PKP1;DSG2;PKP3;DSG3;KRT6C;DSC2;KRT6B;DSC3;KRT6A
regulation of alternative mRNA splicing, via spliceosome (GO:0000381)	1/31	0.923076	0.948489	0.955475	0.986582	71.9912	-5.76242	RBMX
regulation of cell proliferation (GO:0042127)	7/124	0.870679	0.907847	0.964589	0.992136	41.9399	-5.80793	CD40;TFRC;JUP;MZB1;GRB2;ARHGEF2;PTK2
negative regulation of protein phosphorylation (GO:0001933)	11/40	0.000203172	0.00407303	0.00611287	0.126217	0.693197	-5.89318	LYN;IMPACT;WARS;PRKDC;IGFBP3;DNAJC10;MYADM;FAM129A;FBLN1;PARK7;CORO1C
microtubule-based movement (GO:0007018)	3/62	0.879242	0.914085	0.947333	0.981992	46.3219	-5.96141	DYNC1LI2;KIF5B;KIF13B
regulation of cell cycle (GO:0051726)	3/61	0.872283	0.908647	0.943467	0.979417	46.6835	-6.37891	PTPRC;MX2;STAT3
protein K48-linked ubiquitination (GO:0070936)	2/46	0.889554	0.922999	0.944587	0.980102	55.2121	-6.46177	UBE2H;UBE2K
cellular response to transforming growth factor beta stimulus (GO:0071560)	1/30	0.916436	0.943063	0.950923	0.982836	75.1652	-6.55919	PDCD5
regulation of cyclin-dependent protein serine/threonine kinase activity (GO:0000079)	1/30	0.916436	0.943063	0.950923	0.982836	76.7023	-6.69331	BCCIP
ubiquitin-dependent ERAD pathway (GO:0030433)	13/60	0.000713258	0.0105991	0.0156787	0.206939	0.92655	-6.71347	VCP;WFS1;SEL1L;SGTA;FAF2;DERL1;UBE4B;ERLIN2;HSP90B1;UBE2J1;NPLOC4;KIAA0368;DNAJC10
synapse assembly (GO:0007416)	2/50	0.915195	0.943063	0.95987	0.989197	76.4871	-6.77813	FARP1;DBNL
smoothened signaling pathway (GO:0007224)	1/30	0.916436	0.943063	0.950923	0.982836	78.7584	-6.87274	IFT27
positive regulation of cAMP biosynthetic process (GO:0030819)	1/30	0.916436	0.943063	0.950923	0.982836	79.6062	-6.94672	AKAP12
positive regulation of sequence-specific DNA binding transcription factor activity (GO:0051091)	5/88	0.837224	0.881507	0.939824	0.976686	39.128	-6.95163	PYCARD;JUP;DDX58;PARK7;TP53BP1
cell-cell signaling (GO:0007267)	18/280	0.854399	0.895265	0.983735	1	44.6237	-7.02187	ERAP2;SH3KBP1;ERAP1;ITGB2;IL18;ADAM10;TXN;THY1;BST2;GJA1;SFRP2;GPNMB;ANPEP;NAMPT;STAB1;ZYX;GRB2;S100A9
negative regulation of inflammatory response (GO:0050728)	2/45	0.8821	0.916608	0.939976	0.976686	56.4356	-7.07982	PTGIS;PRKCD
negative regulation of cell cycle (GO:0045786)	1/29	0.909222	0.93806	0.945906	0.980991	77.5732	-7.38235	PDCD4
transmembrane receptor protein tyrosine kinase signaling pathway (GO:0007169)	4/72	0.833171	0.880402	0.930162	0.969467	41.8496	-7.63826	LYN;HCK;SYK;LCP2
toll-like receptor signaling pathway (GO:0002224)	11/44	0.000502106	0.0085358	0.0109288	0.170763	1.05914	-8.04596	RPS6KA3;SFTPD;SFTPA1;HMGB1;CD14;S100A9;S100A8;CTSS;CTSB;LGMN;HSP90B1
cell redox homeostasis (GO:0045454)	9/24	5.31979e-05	0.00150727	0.00241767	0.068915	0.833627	-8.20414	ERP44;GCLC;GPX1;NCF1;NCF2;TXNRD1;TXNL1;CYBB;TXN
outflow tract morphogenesis (GO:0003151)	1/28	0.901386	0.931637	0.940376	0.976686	79.6918	-8.27376	SFRP2
stimulatory C-type lectin receptor signaling pathway (GO:0002223)	19/122	0.00343641	0.0344451	0.061456	0.396707	1.46887	-8.3334	LYN;FCER1G;SYK;PRKCD;CUL1;ICAM3;MUC5B;PSMB8;PSMB9;MUC1;PAK1;PSMD5;PSMD2;PSME3;PSME1;PLCG2;PSME2;PRKACA;PAK2
positive regulation of intrinsic apoptotic signaling pathway (GO:2001244)	9/24	5.31979e-05	0.00150727	0.00241767	0.068915	0.847697	-8.34261	BCAP31;SLC9A3R1;BCLAF1;CAV1;BID;DNM1L;S100A9;S100A8;DFNA5
sister chromatid cohesion (GO:0007062)	6/97	0.791406	0.846029	0.923913	0.965248	38.0438	-8.90014	NUDC;CLIP1;XPO1;RCC2;SMC3;CKAP5
beta-catenin-TCF complex assembly (GO:1904837)	1/28	0.901386	0.931637	0.940376	0.976686	85.7494	-8.90267	RUVBL1
activation of JUN kinase activity (GO:0007257)	1/28	0.901386	0.931637	0.940376	0.976686	86.5438	-8.98515	DBNL
pyruvate metabolic process (GO:0006090)	9/19	5.41362e-06	0.000213036	0.000660901	0.0286615	0.743318	-9.01392	LDHB;LDHA;SLC16A1;GLO1;ME1;ME2;DLAT;DLD;SLC16A3
translation (GO:0006412)	10/155	0.794796	0.848288	0.947914	0.982115	39.3146	-9.02936	DARS;HBS1L;WARS;SARS;TARS;RRBP1;IGF2BP3;ABCF1;EIF4G1;FARSB
positive regulation of actin filament polymerization (GO:0030838)	10/34	0.000214868	0.00422772	0.00596438	0.125488	1.06958	-9.0331	VASP;PYCARD;HCK;BAIAP2L1;CTTN;ALOX15;NCKAP1L;BAIAP2;PFN1;PFN2
negative regulation of ERK1 and ERK2 cascade (GO:0070373)	10/36	0.000359849	0.00664939	0.00827494	0.151588	1.16473	-9.23614	LYN;PTPN1;SLC9A3R1;DLG1;GSTP1;TIMP3;FBLN1;PHB;EZR;GBP1
regulation of signal transduction by p53 class mediator (GO:1901796)	8/124	0.776851	0.835852	0.930221	0.969467	38.383	-9.69196	RFC5;PRMT5;SUPT16H;HDAC2;RBBP7;SSRP1;PML;TP63
TRIF-dependent toll-like receptor signaling pathway (GO:0035666)	1/28	0.901386	0.931637	0.940376	0.976686	93.5792	-9.71557	CD14
activation of cysteine-type endopeptidase activity involved in apoptotic process (GO:0006919)	13/63	0.00115679	0.0142091	0.0214741	0.238914	1.44352	-9.76125	VCP;HIP1;HIP1R;HSPE1;HSPD1;PYCARD;DAP;AIFM1;FAM162A;CASP3;ANP32B;S100A9;S100A8
regulation of G-protein coupled receptor protein signaling pathway (GO:0008277)	1/28	0.901386	0.931637	0.940376	0.976686	96.5946	-10.0286	GIT2
female pregnancy (GO:0007565)	2/41	0.847407	0.890574	0.917633	0.961524	60.6663	-10.0448	SCGB1A1;LGALS9
tricarboxylic acid cycle (GO:0006099)	9/26	0.000109913	0.00271588	0.00374009	0.0946153	1.17608	-10.7209	FH;MDH1;MDH2;NNT;IDH2;SUCLG2;DLST;SDHA;DLD
autophagy (GO:0006914)	11/46	0.000754094	0.0109757	0.0142245	0.19131	1.54004	-11.0729	NAPSA;VCP;TBC1D5;ITGB4;CHMP2B;ANXA7;SQSTM1;S100A9;ATG7;CTSD;S100A8
positive regulation of viral transcription (GO:0050434)	1/26	0.883628	0.917298	0.927564	0.968111	89.6404	-11.0903	RSF1
JNK cascade (GO:0007254)	2/42	0.856863	0.897404	0.923859	0.965248	73.0712	-11.2879	ARHGEF6;CRKL
negative regulation of transcription from RNA polymerase II promoter (GO:0000122)	33/473	0.805381	0.858041	0.99011	1	52.6724	-11.4004	KANK2;HDAC2;SP100;UHRF1;FHL2;ENO1;AEBP1;PHB;HMGB1;IRF2BPL;YY1;SUMO1;IFI16;C1QBP;TBL1X;TP63;HIST1H1B;HEXIM1;PARP1;STAT1;WFS1;CNBP;CAV1;STAT3;HMGA2;PARP9;NFKB2;IMPACT;DLG1;TBL1XR1;REL;CALR;EZR
single fertilization (GO:0007338)	1/26	0.883628	0.917298	0.927564	0.968111	92.531	-11.4479	GNPDA1
positive regulation of peptidyl-serine phosphorylation (GO:0033138)	12/57	0.00147345	0.0177902	0.0235331	0.257395	1.76356	-11.4987	PAK1;SFRP2;CAV1;HCLS1;TNKS1BP1;PARK7;MIF;TXN;STK4;CD44;PFN2;EIF4G1
positive regulation of vascular endothelial growth factor production (GO:0010575)	1/24	0.862674	0.899942	0.912001	0.956566	78.9117	-11.6567	SULF1
monocyte chemotaxis (GO:0002548)	2/38	0.815541	0.864783	0.895966	0.946287	57.4474	-11.7137	LGALS3;ANXA1
positive regulation of phosphatidylinositol 3-kinase activity (GO:0043552)	1/24	0.862674	0.899942	0.912001	0.956566	81.0946	-11.9792	PTK2
positive regulation of JNK cascade (GO:0046330)	3/51	0.781062	0.838684	0.887614	0.941699	48.6659	-12.0254	PYCARD;NCF1;HMGB1
apoptotic process (GO:0006915)	26/195	0.00628757	0.0493029	0.121082	0.535582	2.37849	-12.057	HIP1;CSE1L;ITGB2;STK4;RTN4;FXR1;PYCARD;BCLAF1;AIFM1;CASP6;CASP3;CASP4;CASP1;CD14;TP63;YARS;STAT1;MX1;PRKCD;DAP;ELMO1;PDCD4;PTPN6;VDAC1;ARHGEF6;MCM2
humoral immune response (GO:0006959)	2/47	0.896568	0.929369	0.94886	0.982616	112.055	-12.2344	BST2;GPI
aerobic respiration (GO:0009060)	1/25	0.873584	0.908647	0.920161	0.962274	91.0322	-12.3031	MDH2
defense response to virus (GO:0051607)	13/71	0.00355456	0.034891	0.0445609	0.328791	2.1851	-12.3229	APOBEC3G;MX2;MX1;ISG15;SAMHD1;IFIT3;BST2;PYCARD;PTPRC;IFI16;OAS3;C19ORF66;ATG7
glucose homeostasis (GO:0042593)	3/58	0.849235	0.891958	0.930232	0.969467	75.522	-12.3417	WFS1;STAT3;PYGL
protein sumoylation (GO:0016925)	13/68	0.00239446	0.0249423	0.0344749	0.288422	2.09619	-12.6496	TOP2A;PCNA;NUP210;NUP153;NUP93;SUMO1;TRIM28;NUP50;SUMO2;UBA2;TOP1;TP53BP1;SAE1
negative regulation of translation (GO:0017148)	11/48	0.00110297	0.014206	0.0182188	0.227735	1.90582	-12.9781	ILF3;IGFBP5;CAPRIN1;EIF4A3;IGF2BP1;EIF2AK2;IGF2BP3;CALR;IGF2BP2;EPRS;GAPDH
response to virus (GO:0009615)	16/100	0.00530122	0.0440043	0.068632	0.425198	2.49277	-13.0617	DDX58;MX2;MX1;HMGA1;EIF2AK2;HMGA2;HSPB1;ADAR;ENO1;IFIT1;IFIT3;BST2;OAS2;NPC2;OAS3;STMN1
negative regulation of gene expression, epigenetic (GO:0045814)	1/24	0.862674	0.899942	0.912001	0.956566	88.631	-13.0924	RBBP7
protein glycosylation (GO:0006486)	2/37	0.80366	0.857318	0.887634	0.941699	60.2773	-13.1753	OAS2;PMM2
response to hormone (GO:0009725)	8/21	0.000122826	0.00290006	0.00386446	0.095488	1.46344	-13.1779	LYN;SFRP4;GCLC;FHL2;ME1;TIMP2;HCLS1;TIMP1
canonical Wnt signaling pathway (GO:0060070)	3/50	0.769485	0.83214	0.879906	0.937713	51.0453	-13.3756	TBL1XR1;PTK7;TBL1X
peptide catabolic process (GO:0043171)	8/16	1.11386e-05	0.000401177	0.00100517	0.0395553	1.17411	-13.3909	NPEPPS;ACE;ERAP2;ANPEP;ERAP1;RNPEP;TPP1;LTA4H
regulation of cell adhesion (GO:0030155)	1/24	0.862674	0.899942	0.912001	0.956566	91.1471	-13.4641	IL18
blood coagulation (GO:0007596)	21/149	0.00712908	0.0548888	0.105512	0.529269	2.73362	-13.5138	LYN;ENTPD1;HDAC2;CBX5;FCER1G;VWF;DOCK8;ITGA2;WAS;AK3;HBB;F13A1;COL1A1;EHD1;LMAN1;THBD;COL1A2;CAPZB;MICAL1;CD59;PRKACA
negative regulation of phosphatase activity (GO:0010923)	3/51	0.781062	0.838684	0.887614	0.941699	54.8409	-13.5513	FARP1;FKBP15;WNK1
negative regulation of osteoblast differentiation (GO:0045668)	1/25	0.873584	0.908647	0.920161	0.962274	101.791	-13.7572	LIMD1
protein monoubiquitination (GO:0006513)	1/24	0.862674	0.899942	0.912001	0.956566	93.258	-13.7759	HUWE1
intra-Golgi vesicle-mediated transport (GO:0006891)	1/25	0.873584	0.908647	0.920161	0.962274	102.227	-13.8161	NAPG
cGMP biosynthetic process (GO:0006182)	1/24	0.862674	0.899942	0.912001	0.956566	98.0316	-14.4811	AQP1
negative regulation of TOR signaling (GO:0032007)	1/24	0.862674	0.899942	0.912001	0.956566	98.3242	-14.5243	PDCD6
synaptic transmission, cholinergic (GO:0007271)	1/24	0.862674	0.899942	0.912001	0.956566	98.4526	-14.5432	NQO1
DNA damage checkpoint (GO:0000077)	1/25	0.873584	0.908647	0.920161	0.962274	108.065	-14.605	TP53BP1
regulation of cytoskeleton organization (GO:0051493)	8/19	5.26826e-05	0.00150727	0.00236116	0.068915	1.50033	-14.7801	CLIC4;STMN1;CAPN2;NEXN;MAPK1;S100A9;PTK2;S100A8
cell surface receptor signaling pathway (GO:0007166)	13/176	0.647103	0.740492	0.90087	0.950993	34.6045	-15.0616	CD53;KHDRBS1;CD151;PRMT1;TACSTD2;MIF;AGER;EGFR;PTPRC;CD9;EVL;CD59;CD14
chromosome segregation (GO:0007059)	3/48	0.744836	0.808776	0.863067	0.927677	51.3514	-15.1277	TOP2A;TOP1;SRPK1
negative regulation of endothelial cell apoptotic process (GO:2000352)	1/23	0.850823	0.891958	0.903009	0.951361	95.1321	-15.3687	ICAM1
triglyceride homeostasis (GO:0070328)	1/22	0.837951	0.881507	0.893098	0.943727	88.1436	-15.5835	IL18
positive regulation of MAP kinase activity (GO:0043406)	2/41	0.847407	0.890574	0.917633	0.961524	95.0425	-15.7366	CD40;EGFR
activation of MAPK activity (GO:0000187)	6/84	0.664677	0.746927	0.850867	0.920618	39.1917	-16.008	KARS;PEA15;ERP29;MAPK1;THBS1;SOD1
positive regulation of interferon-beta production (GO:0032728)	1/23	0.850823	0.891958	0.903009	0.951361	99.1004	-16.0097	DDX58
cytoplasmic microtubule organization (GO:0031122)	2/35	0.777844	0.836074	0.869084	0.928701	64.557	-16.2186	SLK;SPAST
negative regulation of cell proliferation (GO:0008285)	33/276	0.0118844	0.0777055	0.216719	0.639622	3.66575	-16.2486	KANK2;APP;TES;TGFB1I1;PDCD5;CUL1;PHB;IFIT3;FAM129B;SLC9A3R1;GPNMB;LMNA;IGFBP7;S100A11;LYN;WARS;IGFBP3;ITGA1;HMGA1;EIF2AK2;SOD2;PML;NME1;CUL4A;SFRP4;SFRP2;KARS;DDAH1;PKP2;CDH13;PTPN6;EEF1E1;DFNA5
transforming growth factor beta receptor signaling pathway (GO:0007179)	13/75	0.00576957	0.0460915	0.0609749	0.395035	3.15657	-16.2726	ITGB1;ITGB5;PXN;NEDD8;LTBP2;CGN;RHOA;PTK2;COL3A1;COL1A2;ZYX;FERMT2;UBE2M
chondrocyte differentiation (GO:0002062)	1/23	0.850823	0.891958	0.903009	0.951361	102.651	-16.5834	HMGA2
neuronal action potential (GO:0019228)	1/23	0.850823	0.891958	0.903009	0.951361	103.501	-16.7207	MYH14
protein autoubiquitination (GO:0051865)	3/46	0.718125	0.787825	0.844185	0.914785	51.9382	-17.1973	RNF213;UHRF1;STUB1
positive regulation of JUN kinase activity (GO:0043507)	1/22	0.837951	0.881507	0.893098	0.943727	99.8535	-17.6537	PAK1
epoxygenase P450 pathway (GO:0019373)	1/21	0.823968	0.871544	0.882176	0.937781	91.4619	-17.7092	CYP2S1
protein K63-linked deubiquitination (GO:0070536)	1/22	0.837951	0.881507	0.893098	0.943727	100.516	-17.7708	SHMT2
apoptotic cell clearance (GO:0043277)	6/10	3.92714e-05	0.00120989	0.00220572	0.068915	1.76388	-17.8946	LRP1;ALOX15;HMGB1;PDIA6;TGM2;TXNDC5
T cell costimulation (GO:0031295)	12/67	0.00599898	0.0477447	0.0588263	0.382281	3.50524	-17.9334	LYN;PAK1;CAV1;HLA-DPB1;HLA-DRA;PTPN6;GRB2;PAK2;VAV1;HLA-DQA1;HLA-DQB1;HLA-DPA1
vasculogenesis (GO:0001570)	1/22	0.837951	0.881507	0.893098	0.943727	102.574	-18.1347	CAV1
regulation of insulin secretion (GO:0050796)	4/57	0.672476	0.754892	0.828352	0.904083	45.7864	-18.1675	MARCKS;SLC2A1;ITPR3;SLC25A5
blood circulation (GO:0008015)	2/39	0.826774	0.874077	0.90372	0.951638	95.5268	-18.1715	STAT1;MYOF
ion transmembrane transport (GO:0034220)	13/167	0.570414	0.690279	0.861013	0.925937	32.3712	-18.1729	ATP2A2;ATP1B3;ATP1A1;ATP2B1;TCIRG1;ATP1B1;ATP2C1;GJA1;ASPH;ATP6V1B2;CLCA2;ANXA6;ATP6V0A1
glucose metabolic process (GO:0006006)	9/28	0.000210123	0.004173	0.00557068	0.118377	2.16403	-18.3246	ALDH5A1;GNPDA1;DCXR;GAA;AKR1A1;SORD;GALM;PGM5;PGM1
positive regulation of phagocytosis (GO:0050766)	8/21	0.000122826	0.00290006	0.00386446	0.095488	2.05919	-18.5425	PYCARD;CAMK1D;FCER1G;LMAN2;SFTPD;RAB27A;CALR;DOCK2
termination of RNA polymerase II transcription (GO:0006369)	5/68	0.635671	0.730557	0.81775	0.896193	41.2114	-18.6718	DDX39A;NCBP1;EIF4A3;THOC3;SRSF9
innate immune response (GO:0045087)	30/256	0.0204397	0.111005	0.26122	0.703131	4.81479	-18.7309	APP;NCF1;NCF2;ADAR;HMGB1;AGER;CORO1A;TRIM28;B2M;LYN;FCER1G;APOBEC3G;SYK;DDX58;MX2;MX1;SFTPD;CYBB;PML;PTK2;SRPK1;HLA-E;NFKB2;BST2;IGLL5;SLPI;KRT16;REL;GRB2;S100A7
calcium ion transport (GO:0006816)	4/57	0.672476	0.754892	0.828352	0.904083	47.2574	-18.7512	CAV1;CACNA2D1;SLC3A2;ATP2C1
positive regulation of osteoblast differentiation (GO:0045669)	2/34	0.763852	0.826469	0.858787	0.924012	69.6334	-18.758	TMEM119;TP63
regulation of cholesterol biosynthetic process (GO:0045540)	9/33	0.000817072	0.0117316	0.0131458	0.19131	2.63852	-18.7593	FDPS;IDI1;HMGCS1;FASN;DHCR7;LSS;KPNB1;RAN;ACACA
regulation of phosphatidylinositol 3-kinase signaling (GO:0014066)	6/79	0.604885	0.711334	0.810446	0.889106	37.3717	-18.7874	PIP4K2A;MAPK1;GRB2;PIP4K2C;VAV1;EGFR
beta-catenin destruction complex disassembly (GO:1904886)	1/22	0.837951	0.881507	0.893098	0.943727	106.366	-18.8051	CAV1
cellular protein localization (GO:0034613)	1/22	0.837951	0.881507	0.893098	0.943727	108.126	-19.1163	CD63
chromatin remodeling (GO:0006338)	5/67	0.622462	0.723638	0.808282	0.887756	40.5051	-19.2023	HDAC2;RUVBL2;RSF1;TOP1;NUDT5
ribosomal large subunit biogenesis (GO:0042273)	1/22	0.837951	0.881507	0.893098	0.943727	109.36	-19.3344	WDR12
protein processing (GO:0016485)	3/49	0.757413	0.81992	0.871731	0.929467	69.747	-19.3789	MMP14;AEBP1;CTSS
Wnt signaling pathway, calcium modulating pathway (GO:0007223)	2/35	0.777844	0.836074	0.869084	0.928701	77.791	-19.5434	PPP3CA;GNG2
regulation of cell growth (GO:0001558)	3/45	0.703977	0.781385	0.833923	0.909696	55.8969	-19.6203	OGFR;CAMK2D;TFRC
positive regulation of I-kappaB kinase/NF-kappaB signaling (GO:0043123)	19/145	0.0208626	0.11139	0.182177	0.605833	5.07347	-19.6333	CD74;CD40;ECM1;PRKCB;ATP2C1;RHOA;BST2;AKAP13;GJA1;LGALS1;TFG;VAPA;S100A13;REL;CASP1;HMOX1;S100A4;LGALS9;APOL3
positive regulation of T cell proliferation (GO:0042102)	9/36	0.00160666	0.0186566	0.0203607	0.235463	3.05751	-19.6708	ANXA1;PTPRC;PNP;HLA-DMB;TFRC;HLA-DPB1;NCKAP1L;AIF1;HLA-DPA1
cellular response to calcium ion (GO:0071277)	10/39	0.000723088	0.0106706	0.0129566	0.191199	2.73173	-19.7558	CAMK2D;CLIC4;ALOX5AP;ALOX15;AKR1C3;PPIF;CPNE1;CPNE3;IQGAP1;SLC25A24
positive regulation of GTPase activity (GO:0043547)	9/112	0.534622	0.670249	0.799406	0.886349	31.5625	-19.7643	ITGB1;CD40;RGS10;SH3BGRL3;SNX9;THY1;RSU1;AGRN;S100A10
skeletal system development (GO:0001501)	15/103	0.0157745	0.0926688	0.128784	0.535582	4.76537	-19.7732	POSTN;COL12A1;PRELP;AEBP1;PAPSS2;COL1A1;COMP;RPS6KA3;VCAN;COL1A2;TCOF1;PRDX1;CDH11;SH3PXD2B;ALPL
negative regulation of protein binding (GO:0032091)	10/43	0.00163024	0.0188275	0.0219817	0.243287	3.10128	-19.9072	LRPAP1;DAB2;RALB;SLPI;CAV1;PRKCD;CTSZ;PARK7;IFIT1;NES
signal peptide processing (GO:0006465)	1/20	0.808779	0.858041	0.870138	0.928701	93.9505	-19.9391	SPCS3
neuron projection development (GO:0031175)	12/73	0.0118767	0.0777055	0.0915875	0.476022	4.51919	-20.0344	EHD1;APP;VAPA;MAP2;PRMT1;RAB35;STMN1;LAMB1;HMGB1;ATXN10;AGER;MANF
positive regulation of cell growth (GO:0030307)	11/61	0.00791386	0.0580694	0.0662084	0.412589	4.17186	-20.1882	RPS6KA3;MMP14;SFRP2;NCBP1;RPS6KA1;ADAM10;S100A9;S100A8;EGFR;HIST1H1B;EIF4G1
regulation of GTPase activity (GO:0043087)	3/49	0.757413	0.81992	0.871731	0.929467	72.8402	-20.2384	VAV1;PTK2;SOD1
T cell activation involved in immune response (GO:0002286)	1/20	0.808779	0.858041	0.870138	0.928701	95.4969	-20.2672	LCP1
centrosome cycle (GO:0007098)	2/33	0.7491	0.812577	0.847754	0.917717	70.3217	-20.3147	SLC16A1;CKAP5
negative regulation of telomere maintenance via telomerase (GO:0032211)	1/20	0.808779	0.858041	0.870138	0.928701	96.0878	-20.3927	NAT10
cell chemotaxis (GO:0060326)	3/44	0.689292	0.768089	0.823085	0.900426	54.9041	-20.4293	BIN2;PRKCD;HMGB2
cellular response to interleukin-1 (GO:0071347)	4/53	0.615155	0.722213	0.785904	0.876226	42.1492	-20.4795	PYCARD;UPF1;PTGIS;RBMX
positive regulation of cell proliferation (GO:0008284)	37/326	0.0175589	0.102507	0.291829	0.729573	5.07818	-20.527	HDAC2;NOP2;LAMC2;TCIRG1;THBS1;EGFR;CRKL;PRDX3;UFL1;PAK1;RAB25;EPCAM;NAMPT;CTSH;RPRD1B;ITGAV;TIMP1;KRT6A;LYN;SERPINB3;CNBP;FN1;AKR1C3;AKR1C2;ADAM10;EMP2;PTK2;HCK;SFRP2;DNAJA2;HCLS1;PTPN6;CALR;CD47;STAMBP;SLC25A5;EIF4G1
regulation of transcription involved in G1/S transition of mitotic cell cycle (GO:0000083)	1/22	0.837951	0.881507	0.893098	0.943727	116.232	-20.5493	PCNA
phosphatidylserine acyl-chain remodeling (GO:0036150)	1/21	0.823968	0.871544	0.882176	0.937781	106.148	-20.5528	PLA2G4A
regulation of apoptotic process (GO:0042981)	20/155	0.0210785	0.11198	0.190662	0.609415	5.41082	-20.8831	VCP;HIP1;STAT1;ACTN1;IGFBP3;ACTN4;PHB;NDRG1;RTN4;NME1;TP53I3;SLK;LGALS1;OPA1;CASP6;CASP1;CALR;BID;TP63;CTSB
cell differentiation (GO:0030154)	11/136	0.519305	0.661968	0.81098	0.889232	31.9244	-20.9189	HCK;CLIC4;CAMK2D;CAND1;MDK;AGR2;AGR3;PTPN6;GRB2;FAM129B;KRT6A
positive regulation of angiogenesis (GO:0045766)	12/77	0.0177582	0.102544	0.118607	0.535582	5.20182	-20.9681	ECM1;SFRP2;PTGIS;HSPB6;RRAS;PRKCB;PDCD6;CHI3L1;HSPB1;CTSH;THBS1;AQP1
endocytosis (GO:0006897)	11/64	0.0113288	0.0757036	0.0836884	0.466766	4.71205	-21.1119	EHD1;EEA1;APP;MYO1E;SNX2;DPYSL2;MYO6;TOM1;SNX9;DNM2;RAB7A
positive regulation of endothelial cell proliferation (GO:0001938)	4/53	0.615155	0.722213	0.785904	0.876226	43.6624	-21.2147	ECM1;PDCD6;HMGB2;CDH13
protein import into nucleus (GO:0006606)	9/41	0.00417622	0.0378188	0.0380899	0.316176	3.88617	-21.2898	PDIA3;MMP12;RANBP1;IPO9;NUP50;STAT3;NUP153;KPNB1;RAN
positive regulation of telomerase activity (GO:0051973)	9/33	0.000817072	0.0117316	0.0131458	0.19131	3.02097	-21.4784	CCT2;HSP90AA1;HSP90AB1;XRCC5;DKC1;PTGES3;PNKP;TCP1;MAPK1
intracellular protein transport (GO:0006886)	18/137	0.0234762	0.123789	0.18738	0.609415	5.73145	-21.5031	NSF;CTSA;CD74;STX12;PDCD6;STX7;USO1;NAPG;EHD1;SNX1;CTTN;TBC1D5;MYO6;ERP29;IFT27;ARFIP1;SNX9;ARHGEF2
nucleotide-excision repair (GO:0006289)	2/33	0.7491	0.812577	0.847754	0.917717	74.5576	-21.5384	RAD23A;RAD23B
bile acid and bile salt transport (GO:0015721)	1/21	0.823968	0.871544	0.882176	0.937781	111.36	-21.5621	AKR1C1
endosomal transport (GO:0016197)	11/63	0.0100849	0.068468	0.0775737	0.441946	4.70579	-21.6312	RAB10;TINAGL1;VTA1;RAB35;CHMP2B;CHMP2A;TOM1;DPY30;SNX9;SQSTM1;PICALM
positive regulation of viral genome replication (GO:0045070)	8/24	0.000357948	0.00664939	0.00738343	0.142634	2.74391	-21.7733	TOP2A;VAPB;RAD23A;ADAR;PKN2;IFIT1;PPIA;SRPK1
NIK/NF-kappaB signaling (GO:0038061)	11/64	0.0113288	0.0757036	0.0836884	0.466766	4.86239	-21.7855	PSMD5;PSMD2;PSME3;REL;PSME1;CUL1;PSME2;PSMB8;PSMB9;UBE2M;NFKB2
RNA secondary structure unwinding (GO:0010501)	10/45	0.0023462	0.02456	0.0279001	0.281	3.61881	-21.9117	DDX18;DDX19A;DDX6;DDX19B;DDX39A;EIF4A3;DHX36;DDX42;DDX21;DDX50
inflammatory response (GO:0006954)	25/209	0.0257977	0.134363	0.253723	0.691714	5.99884	-21.9406	CD40;ALOX15;ITGB2;HMGB1;ITGAL;AIF1;THBS1;PRDX5;LGALS9;APOL3;ABCF1;LYN;AOC3;ANXA1;SYK;STAT3;IL18;CYBB;NMI;NFKB2;KRT16;REL;CHI3L1;S100A9;S100A8
cellular amino acid biosynthetic process (GO:0008652)	8/25	0.000490024	0.00839759	0.00897247	0.157575	2.89079	-22.0309	GLUD1;OAT;GOT1;GOT2;ASNS;PYCR1;GLUL;GLS
protein ubiquitination (GO:0016567)	18/224	0.513539	0.661968	0.865174	0.928701	33.0683	-22.0377	UBE2H;USP7;VCP;PCNA;PRKDC;UBA6;DERL1;CUL1;NEDD8;LMO7;ARRB1;UBE2L3;RNF213;CAND1;UBA1;STUB1;SAE1;UBE2K
G2/M transition of mitotic cell cycle (GO:0000086)	16/126	0.041174	0.178664	0.240104	0.663486	6.94628	-22.1583	YWHAE;KHDRBS1;DYNC1H1;HSP90AA1;CUL1;PPP2R2A;CKAP5;DNM2;ACTR1A;PPME1;PRKACA;PPP1R12B;NES;OPTN;YWHAG;RAB8A
lipid homeostasis (GO:0055088)	1/19	0.792281	0.846029	0.856872	0.922417	95.4086	-22.2149	PKP2
collagen fibril organization (GO:0030199)	8/24	0.000357948	0.00664939	0.00738343	0.142634	2.80577	-22.2641	COL1A1;COL3A1;COL1A2;COL5A1;COL14A1;COL12A1;COL5A2;SERPINH1
positive regulation of gene expression (GO:0010628)	25/214	0.0331535	0.155838	0.289259	0.725709	6.54072	-22.2817	APP;PDCD5;PARK7;PHB;AGR2;CTSH;MAPK1;UBAP2L;LGALS9;WARS;GSN;DDX58;STAT3;FN1;RAB27A;MSN;HMGA2;SERPINB9;SFRP4;FUBP3;FUBP1;ERP29;PKP1;PKP3;EZR
ciliary basal body docking (GO:0097711)	8/96	0.496415	0.65237	0.757979	0.865971	31.9432	-22.3712	YWHAE;DYNC1H1;HSP90AA1;ACTR1A;PRKACA;CKAP5;YWHAG;RAB8A
execution phase of apoptosis (GO:0097194)	9/37	0.00197575	0.0224136	0.0233005	0.256547	3.61426	-22.5053	BCAP31;STK24;CASP6;CASP3;PRKCD;CASP4;CASP1;DNM1L;PTK2
establishment of protein localization (GO:0045184)	8/25	0.000490024	0.00839759	0.00897247	0.157575	2.95962	-22.5554	VCP;PLEKHA1;IST1;CHMP1B;CHMP2A;DERL1;KPNB1;CORO1C
striated muscle contraction (GO:0006941)	1/21	0.823968	0.871544	0.882176	0.937781	117.022	-22.6583	ALDOA
positive regulation of canonical Wnt signaling pathway (GO:0090263)	13/100	0.0525635	0.199224	0.245374	0.675414	7.77233	-22.8952	JUP;CAV1;ILK;PSMB8;PSMB9;COL1A1;SFRP4;SFRP2;PSMD5;PSMD2;PSME3;PSME1;PSME2
response to hypoxia (GO:0001666)	11/67	0.0157681	0.0926688	0.103769	0.528142	5.52356	-22.9215	CAV1;LONP1;PLOD2;PLOD1;LIMD1;THBS1;PML;ADA;TM9SF4;HMOX2;HSP90B1
anaphase-promoting complex-dependent catabolic process (GO:0031145)	7/80	0.45175	0.629904	0.705869	0.84679	28.8503	-22.9252	PSMD5;PSMD2;PSME3;PSME1;PSME2;PSMB8;PSMB9
ribosomal large subunit assembly (GO:0000027)	1/19	0.792281	0.846029	0.856872	0.922417	98.9276	-23.0342	MRTO4
cellular response to insulin stimulus (GO:0032869)	10/53	0.00804959	0.0580694	0.0628003	0.40196	4.81712	-23.2288	RAB10;PRKCI;RAB31;GOT1;PARP1;PRKDC;MARS;MYO5A;SORBS1;RAB8A
adenylate cyclase-inhibiting G-protein coupled receptor signaling pathway (GO:0007193)	2/31	0.717211	0.787228	0.823307	0.900426	70.0642	-23.2883	PSAP;GNAI2
fibroblast growth factor receptor signaling pathway (GO:0008543)	5/77	0.741141	0.805177	0.886953	0.941699	77.818	-23.3115	NCBP1;ESRP1;HNRNPF;MAPK1;GRB2
DNA replication (GO:0006260)	14/106	0.0405848	0.177623	0.219152	0.642137	7.28384	-23.3401	RFC5;UPF1;DUT;FEN1;SET;MCM7;NASP;MCM3;RBMS1;MCM4;MCM5;MCM6;TOP1;MCM2
regulation of tumor necrosis factor-mediated signaling pathway (GO:0010803)	2/32	0.733562	0.797555	0.835942	0.910963	75.4537	-23.3788	PYCARD;SYK
mRNA processing (GO:0006397)	10/49	0.00452544	0.0386207	0.0429715	0.323792	4.34583	-23.4589	EFTUD2;CPSF6;CELF1;NONO;PRPF3;AKAP8L;HNRNPR;USP39;PRKACA;SRSF9
heart development (GO:0007507)	7/79	0.438549	0.618826	0.694295	0.836381	28.5449	-23.5291	AKAP13;COL3A1;CXADR;MTHFD1;SH3PXD2B;PKP2;CRIP1
positive regulation of macroautophagy (GO:0016239)	1/20	0.808779	0.858041	0.870138	0.928701	111.18	-23.5957	PAFAH1B2
cellular response to DNA damage stimulus (GO:0006974)	15/179	0.452049	0.629904	0.803513	0.887756	29.7933	-23.6548	YAP1;LYN;TOP2A;VCP;DTX3L;MCM7;PARP1;INTS3;YY1;CUL4A;POLB;DDX39A;CHCHD6;UBA1;TP53BP1
positive regulation of Wnt signaling pathway (GO:0030177)	2/31	0.717211	0.787228	0.823307	0.900426	71.7239	-23.8399	MACF1;SULF1
C-terminal protein lipidation (GO:0006501)	6/73	0.526122	0.662721	0.751189	0.859137	37.1569	-23.863	CEACAM5;CD109;LY6D;ALPL;LYPD3;THY1
negative regulation of autophagy (GO:0010507)	2/31	0.717211	0.787228	0.823307	0.900426	71.9813	-23.9255	DAP;EIF4G1
sensory perception of sound (GO:0007605)	11/69	0.019379	0.111005	0.118595	0.535582	6.07953	-23.9751	COL1A1;WDR1;WFS1;MYH14;TBL1X;ALDH7A1;EML2;CCDC50;SERPINB6;SOD1;DFNA5
protein polyubiquitination (GO:0000209)	19/211	0.316402	0.577031	0.732889	0.855272	20.8988	-24.0491	CBFB;DTX3L;HUWE1;CUL1;UBE4B;LMO7;PSMB8;PSMB9;UBE2L3;NPEPPS;RNF213;PSMD5;PSMD2;PSME3;PSME1;PSME2;BLMH;STUB1;THOP1
retrograde vesicle-mediated transport, Golgi to ER (GO:0006890)	11/80	0.0507249	0.199224	0.219124	0.642137	8.08311	-24.0985	NSF;RER1;RAB1B;PITPNB;LMAN2;SURF4;RAB6A;SEC22B;BICD2;ARFGAP1;TAPBP
intracellular signal transduction (GO:0035556)	21/238	0.338193	0.577031	0.770077	0.869971	22.3308	-24.2097	YWHAE;PRKCI;CAMK1D;ANP32A;PRKCB;PRKCSH;STK39;HSPB1;STK4;CRKL;SRPK1;RPS6KA3;WNK1;STMN1;RPS6KA1;HMOX1;HCLS1;PKN2;LCP2;SQSTM1;CAPS
ephrin receptor signaling pathway (GO:0048013)	8/82	0.324908	0.577031	0.601418	0.80931	21.6804	-24.3734	LYN;PAK1;MMP2;ARPC1B;ADAM10;RHOA;ACTB;PTK2
T cell differentiation (GO:0030217)	1/20	0.808779	0.858041	0.870138	0.928701	114.967	-24.3995	PTPRC
cellular response to reactive oxygen species (GO:0034614)	8/26	0.000658962	0.0100354	0.0108033	0.170052	3.33332	-24.416	PRDX3;PRDX5;NCF1;PXN;TPM1;AKR1C3;MAPK1;EGFR
protein dephosphorylation (GO:0006470)	7/79	0.438549	0.618826	0.694295	0.836381	29.6854	-24.4692	PTPN1;PPP3CA;PTPRC;PTPN6;PPP2R2A;TIMM50;PPM1G
negative regulation of gene expression (GO:0010629)	13/97	0.042769	0.184724	0.216448	0.639622	7.76966	-24.4895	CNPY2;PARK7;MIF;YY1;SFRP2;PC;ERP29;MYADM;CPNE1;REL;ANXA7;LGALS9;PICALM
regulation of heart rate by cardiac conduction (GO:0086091)	9/34	0.00103387	0.0139048	0.0152979	0.203175	3.56637	-24.5168	DSP;YWHAE;CAMK2D;JUP;CAV1;CACNA2D1;PKP2;DSG2;DSC2
cellular response to growth factor stimulus (GO:0071363)	1/20	0.808779	0.858041	0.870138	0.928701	116.252	-24.6721	CPNE3
O-glycan processing (GO:0016266)	5/59	0.507394	0.661886	0.718073	0.847254	36.5354	-24.7881	GALNT7;MUC1;GALNT2;POFUT1;MUC5B
cellular response to vascular endothelial growth factor stimulus (GO:0035924)	1/20	0.808779	0.858041	0.870138	0.928701	116.947	-24.8197	HSPB1
regulation of mitotic nuclear division (GO:0007088)	1/21	0.823968	0.871544	0.882176	0.937781	128.223	-24.827	PRMT5
epidermal growth factor receptor signaling pathway (GO:0007173)	10/53	0.00804959	0.0580694	0.0628003	0.40196	5.16155	-24.8897	EPS8;PIGR;EFEMP1;PXN;GRB2;IQGAP1;EPS15;EGFR;FAM83B;PTK2
cell junction assembly (GO:0034329)	6/11	8.05766e-05	0.00208811	0.00314443	0.0824928	2.64528	-24.9352	VASP;FBLIM1;ILK;FLNC;ACTB;FERMT2
androgen receptor signaling pathway (GO:0030521)	3/40	0.625128	0.723638	0.773536	0.87295	53.0956	-24.9442	TGFB1I1;FHL2;RAN
MAPK cascade (GO:0000165)	19/229	0.454443	0.632826	0.837637	0.912342	31.7239	-25.0201	YWHAE;CAMK2D;IL18;PEBP1;ILK;PTK2;PSMB8;EGFR;PSMB9;PAK1;PSMD5;PSMD2;PSME3;PEA15;PSME1;PSME2;MAPK1;GRB2;SPTBN1
positive regulation of ubiquitin-protein ligase activity involved in regulation of mitotic cell cycle transition (GO:0051437)	8/77	0.265678	0.540254	0.534841	0.792434	18.8887	-25.0364	PSMD5;PSMD2;PSME3;PSME1;CUL1;PSME2;PSMB8;PSMB9
Arp2/3 complex-mediated actin nucleation (GO:0034314)	1/20	0.808779	0.858041	0.870138	0.928701	118.216	-25.089	ARPC1B
negative regulation of GTPase activity (GO:0034260)	1/19	0.792281	0.846029	0.856872	0.922417	107.759	-25.0906	RCC2
antimicrobial humoral response (GO:0019730)	4/51	0.584262	0.70383	0.761726	0.867229	46.7935	-25.1471	BPIFB1;S100A9;S100A8;S100A7
central nervous system development (GO:0007417)	8/95	0.484361	0.638107	0.748438	0.857375	34.7016	-25.1561	LYN;ALDH3A2;RPS6KA3;VCAN;ALDH5A1;GSTP1;TPP1;NES
multicellular organism development (GO:0007275)	17/197	0.395752	0.595589	0.780614	0.876226	27.2129	-25.2255	NUDC;CD40;SERPINF1;CRABP1;HMGA2;ILK;HMGB3;PCOLCE;LIMD1;ELAVL1;BST2;VCAN;ARHGDIB;CLC;RBBP7;ERC1;APOL2
cellular response to retinoic acid (GO:0071300)	3/40	0.625128	0.723638	0.773536	0.87295	53.7076	-25.2317	LYN;PTK7;AQP1
G1/S transition of mitotic cell cycle (GO:0000082)	12/87	0.0416798	0.180386	0.203366	0.609943	7.94238	-25.2388	CUL4A;RANBP1;MCM7;MAX;MCM3;EIF4EBP1;CUL1;MCM4;MCM5;MCM6;BCAT1;MCM2
amino acid transport (GO:0006865)	2/32	0.733562	0.797555	0.835942	0.910963	81.5409	-25.2649	SLC3A2;SLC1A5
positive regulation of ATPase activity (GO:0032781)	8/22	0.000179633	0.00377644	0.0048495	0.105155	2.9312	-25.2804	DNAJB1;DNAJC10;TPM1;ATP1B3;DNAJC9;ATP1B1;PFN1;PFN2
brain development (GO:0007420)	8/84	0.349256	0.592787	0.626664	0.814119	24.0439	-25.293	COL4A1;PPT1;RAB18;PHGDH;HNMT;NES;PAFAH1B3;PAFAH1B2
protein autophosphorylation (GO:0046777)	14/145	0.260584	0.532443	0.618599	0.80931	18.8776	-25.3872	LYN;CAMK2D;CAD;STK39;EIF2AK2;STK4;EGFR;PTK2;STK10;HCK;PAK1;SLK;STK24;PAK2
vesicle-mediated transport (GO:0016192)	11/70	0.0213979	0.113393	0.126432	0.535582	6.62217	-25.4587	NSF;RAB10;ACTR1A;PRKCI;SEC23A;CPNE1;MYO5A;PLIN3;CPNE3;PICALM;VAMP3
regulation of lipid metabolic process (GO:0019216)	11/80	0.0507249	0.199224	0.219124	0.642137	8.56165	-25.5252	LACTB;CPT1A;HMGCS1;ACSL1;TBL1XR1;TXNRD1;CARM1;PSAP;ME1;FHL2;TBL1X
chondroitin sulfate biosynthetic process (GO:0030206)	1/20	0.808779	0.858041	0.870138	0.928701	121.188	-25.7196	VCAN
defense response to bacterium (GO:0042742)	11/119	0.344387	0.585927	0.667594	0.826712	24.1299	-25.7222	GBP6;IGLL5;FCER1G;SYK;PRKCD;SFTPD;STAB1;ISG15;S100A14;S100A9;S100A8
MyD88-dependent toll-like receptor signaling pathway (GO:0002755)	2/29	0.681978	0.764641	0.795387	0.882609	67.4006	-25.7981	CD14;HSPD1
IRE1-mediated unfolded protein response (GO:0036498)	10/57	0.0133799	0.0833263	0.0877308	0.476022	5.99184	-25.8488	DNAJC3;WFS1;GFPT1;LMNA;HYOU1;TPP1;TLN1;PDIA6;PDIA5;ARFGAP1
high-density lipoprotein particle remodeling (GO:0034375)	1/17	0.754895	0.818027	0.826138	0.902592	92.0122	-25.8717	PLTP
Wnt signaling pathway, planar cell polarity pathway (GO:0060071)	9/86	0.241569	0.507865	0.522427	0.792434	18.2484	-25.9237	PSMD5;PSMD2;PSME3;PSME1;PSME2;PFN1;RHOA;PSMB8;PSMB9
tumor necrosis factor-mediated signaling pathway (GO:0033209)	14/113	0.0634417	0.223529	0.285945	0.719093	9.42375	-25.9872	CD40;STAT1;ILK;PSMB8;PSMB9;TXNDC17;PYCARD;KARS;PSMD5;PSMD2;PSME3;TMSB4X;PSME1;PSME2
protein localization to plasma membrane (GO:0072659)	11/51	0.00186656	0.021325	0.0256921	0.272978	4.14558	-26.0494	RAB10;DLG1;CDH1;FCHO2;MAP7;MYO5A;EMP2;ATP1B3;ATP1B1;RAB8A;RAB8B
positive regulation of protein phosphorylation (GO:0001934)	14/113	0.0634417	0.223529	0.285945	0.719093	9.45104	-26.0625	CD74;APP;CD40;RALB;RARRES2;FAM129A;ARRB1;STK4;EGFR;PTK2;PAK1;DAB2;GPNMB;ERP29
regulation of small GTPase mediated signal transduction (GO:0051056)	13/129	0.223334	0.479378	0.559365	0.801749	17.5265	-26.2738	GDI2;ARHGAP1;ARHGAP18;ARHGAP25;RHOA;VAV1;AKAP13;ARHGDIB;TRIP10;RAC2;ARHGEF2;A2M;ARHGEF6
inactivation of MAPK activity (GO:0000188)	1/19	0.792281	0.846029	0.856872	0.922417	113.325	-26.3865	CAV1
proteasome-mediated ubiquitin-dependent protein catabolic process (GO:0043161)	18/191	0.256904	0.525936	0.661913	0.823516	19.4999	-26.5014	VCP;CUL1;UBE4B;ARRB1;PML;PSMB8;PSMB9;NSFL1C;UCHL1;TBL1XR1;PSMD5;PSMD2;PSME3;PSME1;PSME2;STUB1;TBL1X;UBE2K
negative regulation of ubiquitin-protein ligase activity involved in mitotic cell cycle (GO:0051436)	7/72	0.345602	0.587054	0.605365	0.80931	24.9751	-26.5353	PSMD5;PSMD2;PSME3;PSME1;PSME2;PSMB8;PSMB9
response to lipopolysaccharide (GO:0032496)	8/78	0.277283	0.5471	0.548511	0.801749	20.7302	-26.591	PRDX3;RPS6KA3;CD40;SLPI;HMGB2;S100A14;LGALS9;S100A7
apoptotic signaling pathway (GO:0097190)	10/60	0.0188526	0.108569	0.109844	0.529269	6.74135	-26.7706	DAP;CD40;SGPL1;PTGIS;HIP1;CAV1;PDCD6;CASP3;CD38;CD14
negative regulation of cell growth (GO:0030308)	11/102	0.184824	0.426974	0.477259	0.786606	15.8696	-26.7934	BST2;GJA1;SFRP2;FHL1;PPT1;RBBP7;PHB;ENO1;FBP1;PML;RTN4
regulation of immune response (GO:0050776)	18/182	0.196406	0.445424	0.586248	0.804247	16.4703	-26.8067	COL17A1;ITGB1;CD40;CXADR;SFTPD;ITGB2;ICAM3;HLA-F;ITGAL;HLA-E;ICAM1;COL1A1;COL3A1;FCGR3A;COL1A2;FCGR2B;B2M;CD99
retrograde transport, endosome to Golgi (GO:0042147)	7/70	0.319332	0.577031	0.577609	0.801749	23.6344	-26.9792	SNX1;SNX2;TBC1D5;ANKFY1;ERC1;RAB7A;VAMP3
protein deubiquitination (GO:0016579)	21/239	0.345341	0.587054	0.775937	0.875195	25.4663	-27.0764	USP14;USP7;VCP;DDX58;NEDD8;RAD23A;RAD23B;ACTB;RHOA;PSMB8;PSMB9;YY1;POLB;UCHL1;PSMD5;PSMD2;PSME3;RUVBL1;PSME1;PSME2;STAMBP
muscle organ development (GO:0007517)	5/56	0.460732	0.637942	0.677353	0.831184	35.1368	-27.2289	TAGLN;FHL1;FHL3;AEBP1;UTRN
peptidyl-serine phosphorylation (GO:0018105)	14/134	0.176626	0.422195	0.507469	0.792434	15.736	-27.2818	PRKCI;CAMK2D;CAMK1D;PRKCB;PRKDC;PRKCD;STK39;STK4;RPS6KA3;MAPK1;PKN2;TOP1;PRKACA;PAK2
double-strand break repair via nonhomologous end joining (GO:0006303)	4/50	0.568287	0.688097	0.748864	0.857401	48.3143	-27.3038	SUMO1;XRCC5;PRKDC;TP53BP1
RNA splicing (GO:0008380)	12/94	0.0680462	0.236658	0.274898	0.708071	10.1749	-27.3458	EFTUD2;DDX19A;DDX19B;NCBP1;KHSRP;NONO;PRPF3;EIF4A3;PPIG;HNRNPH3;USP39;SRPK1
mRNA export from nucleus (GO:0006406)	12/100	0.0977884	0.286916	0.341601	0.770744	11.7798	-27.3874	NUP93;UPF1;DDX19B;DDX39A;NUP210;NCBP1;NUP50;EIF4A3;NUP153;THOC3;SRSF9;AGFG1
cellular response to hypoxia (GO:0071456)	11/55	0.00350234	0.034891	0.0388068	0.320179	4.85666	-27.4611	NPEPPS;PTGIS;ACAA2;FAM162A;LMNA;PGK1;HMOX1;HYOU1;P4HB;NDRG1;AQP1
positive regulation of bone mineralization (GO:0030501)	2/30	0.700024	0.779639	0.809803	0.88886	77.0616	-27.4833	TMEM119;ISG15
heart morphogenesis (GO:0003007)	1/19	0.792281	0.846029	0.856872	0.922417	118.103	-27.499	PTK2
negative regulation of fibroblast proliferation (GO:0048147)	1/18	0.77436	0.833595	0.842251	0.913154	107.675	-27.5346	GSTP1
wound healing (GO:0042060)	9/36	0.00160666	0.0186566	0.0203607	0.235463	4.28265	-27.5529	MACF1;SPRR3;COL3A1;PAK1;ALOX15;TPM1;EPPK1;CORO1B;KRT6A
double-strand break repair via homologous recombination (GO:0000724)	6/68	0.456033	0.634623	0.692329	0.83496	35.2164	-27.6516	YY1;FEN1;PARP1;RECQL;LIG3;NUCKS1
cellular response to mechanical stimulus (GO:0071260)	4/47	0.518409	0.661968	0.707102	0.84679	42.2982	-27.7895	CNN2;CD40;CASP1;AQP1
negative regulation of DNA replication (GO:0008156)	1/16	0.733751	0.797555	0.80838	0.887756	89.8393	-27.813	S100A11
axon guidance (GO:0007411)	14/125	0.119856	0.32695	0.411401	0.786606	13.1206	-27.835	VASP;LYPLA2;SH3KBP1;PTK2;FAM129B;ENAH;KIF5B;GPC1;MAPK1;GRB2;EVL;EZR;SPTBN1;PDLIM7
sensory perception of pain (GO:0019233)	1/19	0.792281	0.846029	0.856872	0.922417	119.744	-27.8812	NIPSNAP1
intracellular transport of virus (GO:0075733)	9/54	0.0251817	0.131477	0.125016	0.535582	7.60819	-28.0106	NUP93;XPO1;NUP210;NUP50;KPNA4;NUP153;KPNA2;RAN;KPNB1
male gonad development (GO:0008584)	3/39	0.607736	0.714291	0.759499	0.867229	56.3124	-28.0444	MSH2;CSDE1;AKR1C3
regulation of gene expression (GO:0010468)	8/73	0.220855	0.475015	0.478758	0.786606	18.5846	-28.0673	DDX19A;DDX19B;DDX39A;SART3;MAPK1;ATP1B1;CRIP1;TAPBP
negative regulation of canonical Wnt signaling pathway (GO:0090090)	15/140	0.144161	0.368644	0.468295	0.786606	14.5175	-28.1178	CAV1;CTNND1;IGFBP2;LIMD1;STK4;PSMB8;PSMB9;SFRP4;DAB2;SFRP2;PSMD5;PSMD2;PSME3;PSME1;PSME2
actin cytoskeleton organization (GO:0030036)	9/86	0.241569	0.507865	0.522427	0.792434	19.8014	-28.1299	TNXB;ELMO1;FSCN1;TRIP10;DOCK2;CORO1A;RHOA;CORO1B;CORO1C
Ras protein signal transduction (GO:0007265)	5/56	0.460732	0.637942	0.677353	0.831184	36.5687	-28.3385	RRAS;TRIM28;GRB2;PARK7;CRKL
phosphatidylinositol biosynthetic process (GO:0006661)	8/74	0.231795	0.490113	0.492961	0.786606	19.3853	-28.3394	RUFY1;PLEKHA1;SACM1L;INPP5D;PLCG2;PIP4K2A;PIP4K2C;PI4K2A
transmembrane transport (GO:0055085)	15/140	0.144161	0.368644	0.468295	0.786606	14.7083	-28.4874	VCP;ABCC1;ABCD3;ABCC5;SEL1L;DERL1;ERLIN2;PSMB8;PSMB9;PSMD5;PSMD2;PSME3;PSME1;PSME2;ABCF1
intracellular estrogen receptor signaling pathway (GO:0030520)	1/19	0.792281	0.846029	0.856872	0.922417	122.468	-28.5153	SAFB
positive regulation of NF-kappaB transcription factor activity (GO:0051092)	13/120	0.155941	0.380664	0.461415	0.786606	15.3557	-28.535	PRKCI;CD40;PRKCB;EIF2AK2;AGER;NFKB2;PYCARD;PRDX3;LGALS9;ARHGEF2;ERC1;S100A9;S100A8
positive regulation of ERK1 and ERK2 cascade (GO:0070374)	16/148	0.127622	0.333983	0.451359	0.786606	13.8824	-28.5795	CD74;ALOX15;ARRB1;MIF;PHB;HMGB1;EGFR;ICAM1;PYCARD;KARS;GPNMB;GLIPR2;CHI3L1;LGALS9;CD44;S100A7
protein N-linked glycosylation via asparagine (GO:0018279)	3/42	0.658297	0.741041	0.799591	0.886349	68.3918	-28.5946	LMAN1;VCP;UBE2J1
digestion (GO:0007586)	4/48	0.535345	0.670759	0.721557	0.850892	45.8123	-28.6255	AKR1B10;AKR1C1;PIR;AKR1C2
negative regulation of neuron apoptotic process (GO:0043524)	9/60	0.0459555	0.196886	0.185431	0.609415	9.29575	-28.6317	PRKCI;SET;MSH2;WFS1;PPT1;PARK7;SOD2;SOD1;LGMN
regulation of transcription from RNA polymerase II promoter in response to hypoxia (GO:0061418)	8/74	0.231795	0.490113	0.492961	0.786606	19.6824	-28.7737	PSMD5;PSMD2;PSME3;PSME1;PSME2;LIMD1;PSMB8;PSMB9
protein K11-linked ubiquitination (GO:0070979)	2/28	0.663051	0.745494	0.780011	0.876226	70.1463	-28.8233	UBE2H;UBE2L3
positive regulation of insulin secretion (GO:0032024)	1/20	0.808779	0.858041	0.870138	0.928701	135.899	-28.8417	GLUD1
RNA export from nucleus (GO:0006405)	6/61	0.354701	0.593224	0.595705	0.80931	27.9013	-28.9192	RANBP1;DDX39A;NCBP1;EIF4A3;THOC3;SRSF9
positive regulation of autophagy (GO:0010508)	3/38	0.589813	0.705979	0.744766	0.855272	55.0284	-29.0522	SH3GLB1;ATG7;OPTN
negative regulation of G2/M transition of mitotic cell cycle (GO:0010972)	9/56	0.0311664	0.1495	0.143841	0.562914	8.38443	-29.0807	PSMD5;PSMD2;PSME3;FHL1;PSME1;CUL1;PSME2;PSMB8;PSMB9
regulation of blood coagulation (GO:0030193)	1/16	0.733751	0.797555	0.80838	0.887756	94.4024	-29.2257	CAV1
mesoderm development (GO:0007498)	1/19	0.792281	0.846029	0.856872	0.922417	125.525	-29.2271	HCK
SCF-dependent proteasomal ubiquitin-dependent protein catabolic process (GO:0031146)	8/71	0.19958	0.452139	0.450083	0.786606	18.1595	-29.2648	PSMD5;PSMD2;PSME3;PSME1;CUL1;PSME2;PSMB8;PSMB9
positive regulation of release of sequestered calcium ion into cytosol (GO:0051281)	1/19	0.792281	0.846029	0.856872	0.922417	125.812	-29.294	THY1
negative regulation of sequence-specific DNA binding transcription factor activity (GO:0043433)	5/51	0.380583	0.593224	0.601255	0.80931	30.498	-29.4627	SFRP4;SP100;HDAC2;SUMO1;WFS1
Fc-epsilon receptor signaling pathway (GO:0038095)	19/179	0.118714	0.32425	0.470077	0.786606	13.8757	-29.5697	LYN;FCER1G;SYK;CUL1;VAV1;PSMB8;PSMB9;PPP3CA;PAK1;PSMD5;PSMD2;PSME3;PSME1;PLCG2;PSME2;MAPK1;GRB2;LCP2;PAK2
positive regulation of protein insertion into mitochondrial membrane involved in apoptotic signaling pathway (GO:1900740)	8/29	0.00146159	0.0177479	0.0179466	0.22566	4.55833	-29.7578	YWHAE;YWHAQ;NMT1;SFN;BID;YWHAZ;YWHAG;TP63
protein phosphorylation (GO:0006468)	28/309	0.257973	0.527615	0.754835	0.862842	21.9732	-29.7715	APP;CAMK2D;PRKDC;GMFG;STK39;ILK;STK4;STK10;PAK1;COL4A3BP;MAPK1;PRKACA;PAK2;LYN;PRKCI;SYK;PRKCB;IGFBP3;PRKCD;ADAM10;EIF2AK2;CDC42BPB;SRPK1;HCK;ILF3;STK24;WNK1;PKN2
cellular aldehyde metabolic process (GO:0006081)	7/10	1.89436e-06	9.48422e-05	0.00048474	0.0234107	2.26138	-29.7973	ALDH3A2;ALDH3A1;AKR1B10;ALDH1A1;AKR1A1;ALDH7A1;ALDH9A1
mitotic cell cycle (GO:0000278)	10/86	0.142867	0.367101	0.396709	0.786606	15.3276	-29.8252	EML4;PAK1;CLIP1;TBCD;NOLC1;PPP2R2A;SUGT1;SMC3;PAK2;RAN
mRNA splicing, via spliceosome (GO:0000398)	24/233	0.113345	0.313617	0.513704	0.792434	13.6995	-29.8282	HNRNPA3;NCBP1;DHX9;NONO;EIF4A3;DDX42;HNRNPR;PRPF40A;WBP11;USP39;ELAVL1;EFTUD2;DDX39A;HNRNPK;SART3;RAVER1;PUF60;PSPC1;HNRNPF;PRPF3;HNRNPH3;DNAJC8;RBMX;SRSF9
visual perception (GO:0007601)	8/74	0.231795	0.490113	0.492961	0.786606	20.4365	-29.8762	COL1A1;OAT;EFEMP1;OPA1;WFS1;PITPNA;EML2;CRYZ
centrosome duplication (GO:0051298)	1/19	0.792281	0.846029	0.856872	0.922417	128.427	-29.9028	CKAP5
macroautophagy (GO:0016236)	11/92	0.11168	0.310221	0.355727	0.786606	13.6846	-29.9983	TOMM40;TBC1D5;VTA1;CHMP2B;CHMP2A;PGAM5;VDAC1;TCIRG1;SQSTM1;ATG7;TOMM5
double-strand break repair (GO:0006302)	9/54	0.0251817	0.131477	0.125016	0.535582	8.15973	-30.0412	FEN1;VCP;DTX3L;PARP1;XRCC5;PRKDC;TNKS1BP1;LIG3;PARP9
keratan sulfate biosynthetic process (GO:0018146)	2/29	0.681978	0.764641	0.795387	0.882609	78.7448	-30.1402	OGN;PRELP
negative regulation of protein kinase activity (GO:0006469)	9/78	0.16413	0.396788	0.415157	0.786606	16.6858	-30.1528	WARS;PTPRC;GSTP1;HSPB1;SFN;PARK7;THY1;PAK2;YWHAG
positive regulation of phosphatidylinositol 3-kinase signaling (GO:0014068)	5/51	0.380583	0.593224	0.601255	0.80931	31.2608	-30.1995	NCF1;IL18;HCLS1;PTPN6;PTK2
cellular protein modification process (GO:0006464)	9/84	0.221078	0.475015	0.49607	0.790216	20.1088	-30.349	UBA7;PRKDC;PLOD2;NEDD8;UBE2L6;PLOD1;ATG7;UBE2M;UBE2L3
positive regulation of gene expression, epigenetic (GO:0045815)	3/37	0.57137	0.691042	0.729322	0.855272	54.2317	-30.3545	MYBBP1A;DDX21;ACTB
positive regulation of transcription, DNA-templated (GO:0045893)	40/464	0.314156	0.577031	0.869539	0.928701	26.2196	-30.3587	YAP1;HDAC2;SP100;NCF1;TGFB1I1;FHL2;HMGB2;ILK;RSF1;PHB;MRPL12;EGFR;FAM129B;TRIM28;CDH1;SPP1;CD38;TBL1X;TP53BP1;TP63;CD74;TAF15;STAT1;CNBP;STAT3;HMGA1;HMGA2;HNRNPAB;DNM2;COL1A1;ILF3;DAB2;KARS;FUBP3;TBL1XR1;TFAM;TRIM16;NAA15;RAN;PICALM
mRNA 3'-end processing (GO:0031124)	5/55	0.444883	0.626077	0.662942	0.824169	37.5188	-30.3882	DDX39A;NCBP1;EIF4A3;THOC3;SRSF9
Notch signaling pathway (GO:0007219)	4/46	0.501188	0.658235	0.692108	0.83496	44.0994	-30.4627	GMDS;MDK;POFUT1;ADAM10
ubiquitin-dependent protein catabolic process (GO:0006511)	10/77	0.082611	0.25854	0.28366	0.715037	12.2417	-30.526	RANBP1;UBE2H;NPLOC4;RNF213;UBA6;NEDD8;STUB1;SQSTM1;UBE2K;UBE2L3
natural killer cell activation (GO:0030101)	1/18	0.77436	0.833595	0.842251	0.913154	119.526	-30.5649	PRDX1
cellular response to lipopolysaccharide (GO:0071222)	6/55	0.269291	0.545324	0.501537	0.792434	23.3815	-30.6757	PYCARD;UPF1;GSTP1;PDCD4;HMGB2;CD14
receptor clustering (GO:0043113)	7/16	0.000117825	0.0028779	0.0037256	0.0946153	3.40755	-30.8257	PIGR;DLG1;ITGB2;SCRIB;THY1;ITGAL;AGRN
carbohydrate metabolic process (GO:0005975)	9/64	0.0647995	0.226478	0.231635	0.655148	11.3938	-31.1787	GALNT7;GPI;ALDH2;ALDH1B1;IDH2;ME1;TALDO1;AKR1B1;SLC2A3
neuron development (GO:0048666)	2/27	0.643227	0.736454	0.76363	0.867229	71.1952	-31.4154	WNK1;PPT1
axonogenesis (GO:0007409)	9/69	0.0943617	0.286916	0.294429	0.731717	13.3099	-31.4196	RAB10;AFG3L2;APP;PAK1;OGN;S100A6;PRELP;BAIAP2;RAB8A
protein ADP-ribosylation (GO:0006471)	1/16	0.733751	0.797555	0.80838	0.887756	101.599	-31.4537	PARP1
regulation of gene silencing by miRNA (GO:0060964)	6/55	0.269291	0.545324	0.501537	0.792434	24.0214	-31.5151	NUP93;NUP210;NUP50;NUP153;RAN;EIF4G1
cell growth (GO:0016049)	3/38	0.589813	0.705979	0.744766	0.855272	59.7375	-31.5384	SLC3A2;ITGAV;ATAD3A
generation of precursor metabolites and energy (GO:0006091)	5/48	0.332115	0.577031	0.551046	0.801749	28.7537	-31.6944	PPP1R2;GNPDA1;ATPIF1;FDXR;DLST
nitric oxide mediated signal transduction (GO:0007263)	1/16	0.733751	0.797555	0.80838	0.887756	102.497	-31.7317	DDAH1
stress fiber assembly (GO:0043149)	6/12	0.000150313	0.00324327	0.00435156	0.102745	3.60535	-31.7372	ITGB1;ITGB5;ZYX;ARRB1;SORBS1;RHOA
vesicle fusion (GO:0006906)	5/51	0.380583	0.593224	0.601255	0.80931	32.9335	-31.8154	VAMP8;EEA1;STX12;STX7;VAMP3
homophilic cell adhesion via plasma membrane adhesion molecules (GO:0007156)	4/45	0.483703	0.637942	0.676576	0.831184	44.0663	-32.0047	ITGB1;CDH1;CDH13;DSG2
regulation of protein stability (GO:0031647)	9/56	0.0311664	0.1495	0.143841	0.562914	9.38944	-32.5665	CTSA;SH3GLB1;PYCARD;KHDRBS1;GIPC1;MAPK1;STUB1;SUGT1;LSS
positive regulation of protein ubiquitination (GO:0031398)	5/50	0.364405	0.593224	0.584871	0.802876	32.3256	-32.6323	WFS1;CAV1;DERL1;STUB1;UBE2L3
B cell receptor signaling pathway (GO:0050853)	9/67	0.0817272	0.256151	0.268754	0.703131	13.0475	-32.6757	IGLL5;PTPRC;PLEKHA1;SYK;PRKCB;RFTN1;PLCG2;CD38;NCKAP1L
leukotriene metabolic process (GO:0006691)	6/14	0.000425155	0.00746656	0.00773772	0.14551	4.23466	-32.8739	ABCC1;ALOX5;ALOX15;ALOX5AP;LTA4H;PTGR1
positive regulation of proteasomal ubiquitin-dependent protein catabolic process (GO:0032436)	6/55	0.269291	0.545324	0.501537	0.792434	25.1538	-33.0009	DAB2;VCP;SUMO1;SUMO2;RAD23A;STUB1
phagocytosis, engulfment (GO:0006911)	6/52	0.228656	0.48775	0.451644	0.786606	22.3781	-33.0197	IGLL5;GSN;BIN2;ELMO1;MYH9;AIF1
regulation of cellular amino acid metabolic process (GO:0006521)	8/52	0.0510973	0.199224	0.187785	0.609415	11.1123	-33.0482	NQO1;PSMD5;PSMD2;PSME3;PSME1;PSME2;PSMB8;PSMB9
insulin receptor signaling pathway (GO:0008286)	9/65	0.0701727	0.241289	0.243799	0.67195	12.4517	-33.0817	BAIAP2L1;NAMPT;ATP6V1B2;GRB2;IDE;SORBS1;TCIRG1;BAIAP2;ATP6V0A1
DNA damage response, signal transduction by p53 class mediator resulting in cell cycle arrest (GO:0006977)	7/62	0.219274	0.472494	0.458692	0.786606	22.1219	-33.5684	MUC1;PCNA;PRMT1;CARM1;TNKS1BP1;SFN;PML
positive regulation of interferon-gamma production (GO:0032729)	7/27	0.00421793	0.0378188	0.0334736	0.288422	6.18758	-33.8362	PYCARD;FAM49B;IL18;HLA-DPB1;CD14;HSPD1;HLA-DPA1
animal organ morphogenesis (GO:0009887)	7/62	0.219274	0.472494	0.458692	0.786606	22.3369	-33.8947	COMP;SFTPB;SYK;ITGA2;FHL1;ITGAX;EVL
cellular zinc ion homeostasis (GO:0006882)	1/15	0.710784	0.781385	0.78881	0.876226	99.2952	-33.898	SLC39A7
triglyceride biosynthetic process (GO:0019432)	1/16	0.733751	0.797555	0.80838	0.887756	109.832	-34.0024	GK
cristae formation (GO:0042407)	2/27	0.643227	0.736454	0.76363	0.867229	77.1441	-34.0404	CHCHD6;ATP5A1
negative regulation of transcription, DNA-templated (GO:0045892)	37/408	0.219459	0.472494	0.779572	0.876226	22.5118	-34.1412	KHDRBS1;HDAC2;SET;HMGB2;RSF1;ENO1;PHB;LIMD1;FAM129B;BCLAF1;SUMO1;TRIM28;IFI16;YWHAQ;BASP1;CD38;LRRFIP1;MTA3;TP63;HEXIM1;CBX5;XRCC5;NONO;HMGA1;HMGA2;PA2G4;PML;ILF3;DAB2;GCLC;DAP;SFRP2;MYBBP1A;PSPC1;PDCD4;LANCL2;CALR
fat cell differentiation (GO:0045444)	4/43	0.448037	0.629682	0.643904	0.81883	42.8578	-34.4096	ERAP1;HMGA2;SDF4;PSMB8
outflow tract septum morphogenesis (GO:0003148)	1/18	0.77436	0.833595	0.842251	0.913154	135.288	-34.5957	PARVA
membrane protein intracellular domain proteolysis (GO:0031293)	1/18	0.77436	0.833595	0.842251	0.913154	135.593	-34.6736	HM13
substrate adhesion-dependent cell spreading (GO:0034446)	8/30	0.00185616	0.0213207	0.0209424	0.235463	5.51894	-34.71	FN1;ILK;LAMB1;PARVA;ITGAV;FERMT2;VAMP3;FERMT3
cognition (GO:0050890)	3/34	0.513072	0.661968	0.678594	0.831184	52.0944	-34.7646	CHMP2B;HLA-DRA;CBR3
protein heterooligomerization (GO:0051291)	7/27	0.00421793	0.0378188	0.0334736	0.288422	6.36807	-34.8232	MCCC2;SEPT9;SEPT11;MCCC1;CHMP2A;HBB;ITPR3
neural tube closure (GO:0001843)	2/27	0.643227	0.736454	0.76363	0.867229	79.9544	-35.2804	MTHFD1;SCRIB
endoplasmic reticulum mannose trimming (GO:1904380)	1/18	0.77436	0.833595	0.842251	0.913154	138.019	-35.2938	SEL1L
positive regulation of protein dephosphorylation (GO:0035307)	1/15	0.710784	0.781385	0.78881	0.876226	103.989	-35.5005	PRKCD
positive regulation of peptidyl-tyrosine phosphorylation (GO:0050731)	7/57	0.163532	0.395792	0.380759	0.786606	19.6091	-35.5072	CD74;HCLS1;ITGA5;ARHGEF2;MIF;PAK2;CD44
RNA processing (GO:0006396)	8/55	0.0672721	0.23435	0.224993	0.655148	13.1758	-35.5615	HNRNPK;DKC1;DHX9;HNRNPF;CELF2;DHX36;RBMS1;HNRNPH3
negative regulation of NF-kappaB transcription factor activity (GO:0032088)	8/62	0.115974	0.320473	0.320169	0.759193	16.5227	-35.5964	PYCARD;UFL1;USP7;DAP;PTGIS;ANXA4;TMSB4X;ARRB1
negative regulation of cysteine-type endopeptidase activity involved in apoptotic process (GO:0043154)	8/45	0.0237713	0.125035	0.112994	0.531221	9.54811	-35.703	YWHAE;RPS6KA3;GPX1;RPS6KA1;SFN;THBS1;CD44;AQP1
negative regulation of tumor necrosis factor-mediated signaling pathway (GO:0010804)	1/15	0.710784	0.781385	0.78881	0.876226	104.846	-35.7929	GSTP1
neutrophil chemotaxis (GO:0030593)	8/51	0.0463224	0.198058	0.176005	0.593935	11.6541	-35.8029	LGALS3;FCER1G;CXADR;SYK;ITGB2;NCKAP1L;S100A9;S100A8
negative regulation of endopeptidase activity (GO:0010951)	6/15	0.000661158	0.0100354	0.00999971	0.158577	4.89986	-35.8744	SERPINB3;SERPINB13;SERPINB9;TIMP1;GAPDH;SERPINB6
regulation of cardiac conduction (GO:1903779)	8/53	0.0561782	0.207615	0.199888	0.609415	12.4987	-35.9866	ASPH;ATP2A2;ATP1B3;ITPR3;ATP1A1;ATP2B1;ATP1B1;PRKACA
viral process (GO:0016032)	7/40	0.0360863	0.168906	0.140008	0.551586	10.8436	-36.0209	NUP93;RANBP1;XPO1;NUP210;NUP50;NUP153;RAN
phospholipid metabolic process (GO:0006644)	4/43	0.448037	0.629682	0.643904	0.81883	44.9121	-36.059	GPX4;PLA2G4A;PLBD1;PIP4K2A
cellular response to fibroblast growth factor stimulus (GO:0044344)	1/18	0.77436	0.833595	0.842251	0.913154	142.728	-36.498	CD44
peroxisome organization (GO:0007031)	1/18	0.77436	0.833595	0.842251	0.913154	142.929	-36.5495	ABCD3
replication fork processing (GO:0031297)	2/27	0.643227	0.736454	0.76363	0.867229	82.9237	-36.5907	PCNA;NUCKS1
mitotic cell cycle checkpoint (GO:0007093)	2/25	0.600836	0.706964	0.727677	0.854317	72.0328	-36.6959	DLG1;INTS3
tRNA export from nucleus (GO:0006409)	7/33	0.0133753	0.0833263	0.0718975	0.432705	8.55586	-36.9129	NUP93;SSB;NUP210;XPOT;NUP50;NUP153;RAN
phosphatidylinositol 3-kinase signaling (GO:0014065)	2/26	0.622492	0.723638	0.7462	0.855272	77.8844	-36.9191	PLEKHA1;C1QBP
regulation of blood pressure (GO:0008217)	8/44	0.0209566	0.111611	0.103889	0.528142	9.57333	-37.0038	ACE;COL1A2;ERAP2;ANPEP;ERAP1;SOD2;RENBP;SOD1
negative regulation of cell migration (GO:0030336)	13/78	0.00806225	0.0580694	0.0756481	0.435643	7.68063	-37.025	CLIC4;IGFBP5;TPM1;THY1;SULF1;BST2;SFRP2;STK24;KRT16;DPYSL3;PKP2;EPPK1;VCL
small GTPase mediated signal transduction (GO:0007264)	4/38	0.356199	0.593224	0.553239	0.801749	35.8796	-37.0373	ARL3;RAB18;ARHGAP1;ARHGAP18
positive regulation of pri-miRNA transcription from RNA polymerase II promoter (GO:1902895)	1/15	0.710784	0.781385	0.78881	0.876226	108.865	-37.165	STAT3
regulation of translation (GO:0006417)	7/19	0.000419705	0.00746656	0.00782089	0.145784	4.79001	-37.2469	APP;DDX6;TCOF1;NOLC1;PKP3;METAP1;EIF2A
positive regulation of cell adhesion (GO:0045785)	4/36	0.319146	0.577031	0.513721	0.792434	32.6201	-37.2556	C1QBP;TPM1;ITGAV;TGM2
regulation of ERK1 and ERK2 cascade (GO:0070372)	7/23	0.00154075	0.0180953	0.0174873	0.221193	5.75713	-37.2802	LYN;SYK;RRAS;GSTP1;FN1;PTPN6;EGFR
positive regulation of CREB transcription factor activity (GO:0032793)	1/15	0.710784	0.781385	0.78881	0.876226	109.338	-37.3265	CAMK1D
nuclear import (GO:0051170)	1/18	0.77436	0.833595	0.842251	0.913154	146.046	-37.3467	HTATIP2
mitophagy (GO:0000422)	2/27	0.643227	0.736454	0.76363	0.867229	84.7188	-37.3828	SQSTM1;ATG7
actin crosslink formation (GO:0051764)	6/8	6.02201e-06	0.000228514	0.000972593	0.0389955	3.12047	-37.5083	EPS8;BAIAP2L1;DPYSL3;PLS3;LCP1;BAIAP2
protein targeting to membrane (GO:0006612)	2/26	0.622492	0.723638	0.7462	0.855272	79.2137	-37.5492	PRKCI;NCF1
meiotic cell cycle (GO:0051321)	1/16	0.733751	0.797555	0.80838	0.887756	121.885	-37.7338	SMC3
negative regulation of tumor necrosis factor production (GO:0032720)	2/27	0.643227	0.736454	0.76363	0.867229	86.138	-38.009	GSTP1;LGALS9
activation of protein kinase A activity (GO:0034199)	1/16	0.733751	0.797555	0.80838	0.887756	123.757	-38.3134	PRKACA
antibacterial humoral response (GO:0019731)	2/27	0.643227	0.736454	0.76363	0.867229	87.0569	-38.4144	SLPI;HLA-E
cellular response to amino acid stimulus (GO:0071230)	2/26	0.622492	0.723638	0.7462	0.855272	81.0547	-38.4219	CAPN2;IPO5
focal adhesion assembly (GO:0048041)	7/18	0.000284486	0.00544625	0.00620155	0.126217	4.72647	-38.5908	CTTN;ACTN1;RCC2;TRIP6;SORBS1;THY1;FERMT2
autophagosome assembly (GO:0000045)	3/33	0.492721	0.647915	0.660193	0.821857	54.9576	-38.8997	STX12;RAB23;RAB7A
positive regulation of inflammatory response (GO:0050729)	4/38	0.356199	0.593224	0.553239	0.801749	37.773	-38.9917	IL18;PDCD4;S100A9;S100A8
extrinsic apoptotic signaling pathway via death domain receptors (GO:0008625)	2/26	0.622492	0.723638	0.7462	0.855272	83.1772	-39.428	BAG3;BID
mitotic spindle assembly (GO:0090307)	3/35	0.53298	0.668585	0.696245	0.838256	62.683	-39.4446	BCCIP;RHOA;KPNB1
protein secretion (GO:0009306)	7/32	0.011293	0.0757036	0.0642091	0.409742	8.7989	-39.4506	RAB10;CANX;SEL1L;LTBP2;RAB8A;PDIA4;RAB8B
defense response to Gram-negative bacterium (GO:0050829)	5/42	0.237956	0.50264	0.442643	0.786606	27.4959	-39.4751	GSDMD;PYCARD;HMGB2;OPTN;S100A7
regulation of angiogenesis (GO:0045765)	7/24	0.00202779	0.0226792	0.0208331	0.235463	6.38158	-39.571	SP100;WARS;GPNMB;KRT1;HMOX1;EMP2;HTATIP2
regulation of transforming growth factor beta receptor signaling pathway (GO:0017015)	1/17	0.754895	0.818027	0.826138	0.902592	141.004	-39.647	ITGA3
entrainment of circadian clock by photoperiod (GO:0043153)	1/18	0.77436	0.833595	0.842251	0.913154	156.084	-39.9135	PML
exocytosis (GO:0006887)	7/41	0.0406468	0.177623	0.151661	0.565656	12.5127	-40.076	NSF;SCRN1;TNFAIP2;RAB27A;SEC22B;SNAP29;VAMP3
retina homeostasis (GO:0001895)	7/38	0.0280084	0.140358	0.118076	0.535582	11.2775	-40.3198	PIGR;PRDX1;KRT1;HSPB1;B2M;ACTB;SOD1
positive regulation of exocytosis (GO:0045921)	1/16	0.733751	0.797555	0.80838	0.887756	130.768	-40.4838	RAB27A
RNA splicing, via transesterification reactions (GO:0000375)	2/25	0.600836	0.706964	0.727677	0.854317	79.6052	-40.5535	PRPF3;KHSRP
regulation of autophagy (GO:0010506)	7/43	0.0508512	0.199224	0.176249	0.593935	13.6282	-40.5964	IFI16;PSAP;HSPB1;PIP4K2A;HMGB1;PIP4K2C;RAB8A
negative regulation of neuron differentiation (GO:0045665)	1/16	0.733751	0.797555	0.80838	0.887756	131.262	-40.6368	CALR
negative regulation of endothelial cell proliferation (GO:0001937)	7/23	0.00154075	0.0180953	0.0174873	0.221193	6.31543	-40.8955	SPARC;STAT1;CAV1;ATPIF1;ATP5A1;SULF1;THBS1
circadian regulation of gene expression (GO:0032922)	7/51	0.10661	0.299665	0.288287	0.724125	18.2962	-40.9574	PRMT5;HDAC2;MYBBP1A;GFPT1;NAMPT;TOP1;PML
negative regulation of Wnt signaling pathway (GO:0030178)	4/35	0.300719	0.577031	0.493368	0.786606	34.1104	-40.9864	SFRP4;SFRP2;LRP1;NXN
activation of MAPKK activity (GO:0000186)	2/26	0.622492	0.723638	0.7462	0.855272	86.6625	-41.0801	EIF2AK2;CRKL
chromatin organization (GO:0006325)	5/40	0.208331	0.465127	0.404953	0.786606	26.3142	-41.2773	HMGB2;HMGA2;NUCKS1;SAFB;HIST1H1B
DNA replication initiation (GO:0006270)	2/24	0.578255	0.696989	0.70802	0.84679	75.4189	-41.31	PURA;MCM2
regulation of cell migration (GO:0030334)	6/41	0.102751	0.29074	0.266042	0.703131	18.2281	-41.477	SLK;DDX58;RCC2;LMNA;NEXN;RHOA
single organismal cell-cell adhesion (GO:0016337)	10/54	0.00919411	0.0634334	0.0685465	0.425198	8.86347	-41.5625	DLG1;JUP;FBLIM1;COL14A1;CDH1;PKP2;SCRIB;THY1;EGFR;CD44
heterotypic cell-cell adhesion (GO:0034113)	6/17	0.00142383	0.0173887	0.01586	0.208041	6.34146	-41.5645	ITGB1;ITGB2;ITGAX;PARVA;ITGAV;ITGA5
positive regulation of interleukin-8 production (GO:0032757)	2/25	0.600836	0.706964	0.727677	0.854317	81.9204	-41.7329	DDX58;PARK7
adaptive immune response (GO:0002250)	4/33	0.264299	0.537965	0.451649	0.786606	31.4568	-41.8587	SYK;CTSH;CTSS;HLA-E
bile acid biosynthetic process (GO:0006699)	2/26	0.622492	0.723638	0.7462	0.855272	88.3305	-41.8707	SCP2;HSD17B4
cellular response to interferon-gamma (GO:0071346)	6/45	0.143405	0.367595	0.332535	0.770744	21.5626	-41.8763	GBP6;LGALS9;EPRS;GAPDH;AIF1;HLA-DPA1
lysosome organization (GO:0007040)	2/26	0.622492	0.723638	0.7462	0.855272	88.6352	-42.0152	GAA;TPP1
T cell activation (GO:0042110)	4/35	0.300719	0.577031	0.493368	0.786606	34.9846	-42.0368	PPP3CA;KIF13B;ADA;HSPD1
phosphatidylethanolamine acyl-chain remodeling (GO:0036152)	2/26	0.622492	0.723638	0.7462	0.855272	88.8131	-42.0995	PLA2G4A;PLBD1
inositol phosphate metabolic process (GO:0043647)	4/45	0.483703	0.637942	0.676576	0.831184	58.0613	-42.169	ISYNA1;IMPA2;INPP5D;PLCG2
glycosphingolipid metabolic process (GO:0006687)	7/45	0.0625371	0.223529	0.202403	0.609943	15.2399	-42.2448	CTSA;GLTP;ASAH1;GM2A;HEXA;PSAP;ESYT2
sphingolipid biosynthetic process (GO:0030148)	7/42	0.0455662	0.195612	0.163748	0.565656	13.6874	-42.2747	ALDH3A2;SGPL1;COL4A3BP;CERS6;SPTLC1;VAPA;VAPB
high-density lipoprotein particle assembly (GO:0034380)	1/13	0.658742	0.741041	0.743474	0.855272	101.416	-42.3333	PRKACA
mitotic nuclear envelope disassembly (GO:0007077)	6/44	0.132623	0.341191	0.315665	0.749485	20.9593	-42.3429	NUP93;NUP210;PRKCB;NUP50;LMNA;NUP153
TOR signaling (GO:0031929)	1/13	0.658742	0.741041	0.743474	0.855272	101.749	-42.4726	EIF4EBP1
negative regulation of I-kappaB kinase/NF-kappaB signaling (GO:0043124)	3/33	0.492721	0.647915	0.660193	0.821857	60.0338	-42.4927	PYCARD;STAT1;GSTP1
actin filament-based movement (GO:0030048)	6/11	8.05766e-05	0.00208811	0.00314443	0.0824928	4.51064	-42.5186	MYO1E;MYO1B;MYO6;MYH9;MYO5A;MYH10
spliceosomal complex assembly (GO:0000245)	2/24	0.578255	0.696989	0.70802	0.84679	77.635	-42.5238	NCBP1;SRPK1
phagocytosis (GO:0006909)	7/25	0.00262581	0.0269558	0.024599	0.262678	7.16158	-42.5567	ANXA1;PECAM1;ANXA11;CD14;CORO1A;TM9SF4;CORO1C
cellular response to heat (GO:0034605)	7/26	0.00335043	0.0339032	0.0288061	0.281	7.46914	-42.5641	YWHAE;SUMO1;BAG3;PDCD6;HMOX1;PRKACA;THBS1
positive regulation of myoblast differentiation (GO:0045663)	1/14	0.685838	0.764641	0.767242	0.867229	113.121	-42.6595	IGFBP3
microtubule cytoskeleton organization (GO:0000226)	7/45	0.0625371	0.223529	0.202403	0.609943	15.3991	-42.6863	DYNC1LI2;MAP2;MAP7D1;BCCIP;MAP7;TACC1;GAPDH
activation of phospholipase C activity (GO:0007202)	2/24	0.578255	0.696989	0.70802	0.84679	78.0508	-42.7516	PRKCD;EGFR
positive regulation of establishment of protein localization to plasma membrane (GO:0090004)	7/25	0.00262581	0.0269558	0.024599	0.262678	7.19884	-42.7781	ITGB1;PRKCI;DLG1;ITGA3;KIF5B;AGR2;SORBS1
regulation of endocytosis (GO:0030100)	7/25	0.00262581	0.0269558	0.024599	0.262678	7.21582	-42.8791	PTPN1;HIP1;HIP1R;PACSIN2;CDH13;PACSIN3;PICALM
ATP biosynthetic process (GO:0006754)	2/25	0.600836	0.706964	0.727677	0.854317	84.1763	-42.8821	ATP5A1;ALDOA
dendritic cell chemotaxis (GO:0002407)	1/16	0.733751	0.797555	0.80838	0.887756	138.524	-42.8852	HMGB1
positive regulation of translation (GO:0045727)	5/38	0.180026	0.426974	0.366964	0.786606	25.0781	-43.0003	EIF4A3;CIRBP;FAM129A;THBS1;ELAVL1
odontogenesis of dentin-containing tooth (GO:0042475)	1/16	0.733751	0.797555	0.80838	0.887756	139.116	-43.0683	HDAC2
eye development (GO:0001654)	2/25	0.600836	0.706964	0.727677	0.854317	84.7827	-43.191	SH3PXD2B;RAB18
positive regulation of interleukin-17 production (GO:0032740)	1/13	0.658742	0.741041	0.743474	0.855272	103.648	-43.2651	IL18
negative regulation of macrophage derived foam cell differentiation (GO:0010745)	1/13	0.658742	0.741041	0.743474	0.855272	104.107	-43.4567	ITGAV
positive regulation of tyrosine phosphorylation of STAT protein (GO:0042531)	4/45	0.483703	0.637942	0.676576	0.831184	60.0096	-43.584	LYN;CD40;IL18;HCLS1
positive regulation of protein serine/threonine kinase activity (GO:0071902)	2/23	0.554749	0.68162	0.68719	0.831184	73.9909	-43.5983	RALB;RHOA
kidney development (GO:0001822)	4/42	0.429911	0.618826	0.626776	0.814119	51.6841	-43.6305	ACE;WFS1;ARL3;SULF1
cellular response to glucagon stimulus (GO:0071377)	3/32	0.471955	0.637942	0.641041	0.81883	58.1793	-43.6852	GNG2;GNG12;PRKACA
membrane depolarization (GO:0051899)	1/16	0.733751	0.797555	0.80838	0.887756	141.156	-43.7	CAV1
regulation of glucose transport (GO:0010827)	4/33	0.264299	0.537965	0.451649	0.786606	32.8762	-43.7474	NUP93;NUP210;NUP50;NUP153
actomyosin structure organization (GO:0031032)	7/21	0.000841145	0.0119162	0.011962	0.184197	6.18406	-43.7878	EPB41L1;EPB41L2;MYO18A;MYH9;MYH14;CDC42BPB;MYH10
Rho protein signal transduction (GO:0007266)	6/40	0.0936625	0.286463	0.249952	0.687126	18.494	-43.7949	COL1A2;WAS;ARHGAP1;CDH13;EPS8L2;RHOA
positive regulation of endothelial cell migration (GO:0010595)	4/42	0.429911	0.618826	0.626776	0.814119	51.9	-43.8128	SPARC;PDCD6;CALR;THBS1
positive regulation of epithelial cell proliferation (GO:0050679)	3/32	0.471955	0.637942	0.641041	0.81883	58.5408	-43.9566	LAMB1;EGFR;NME1
social behavior (GO:0035176)	2/25	0.600836	0.706964	0.727677	0.854317	86.461	-44.046	ANXA7;DNAJC9
nucleosome assembly (GO:0006334)	5/46	0.30011	0.577031	0.515936	0.792434	36.6964	-44.168	SART3;HMGB2;RSF1;ANP32B;ASF1A
positive regulation of protein kinase activity (GO:0045860)	6/41	0.102751	0.29074	0.266042	0.703131	19.4785	-44.3223	PTPRC;XRCC5;LCP2;SNX9;IQGAP1;PTK2
dopaminergic neuron differentiation (GO:0071542)	1/15	0.710784	0.781385	0.78881	0.876226	130.46	-44.5373	MANF
transcription-coupled nucleotide-excision repair (GO:0006283)	6/73	0.526122	0.662721	0.751189	0.859137	69.5538	-44.6689	RFC5;CUL4A;USP7;PCNA;TCEA1;LIG3
exonucleolytic nuclear-transcribed mRNA catabolic process involved in deadenylation-dependent decay (GO:0043928)	3/32	0.471955	0.637942	0.641041	0.81883	59.4898	-44.6692	EDC4;DDX6;HBS1L
mRNA polyadenylation (GO:0006378)	2/25	0.600836	0.706964	0.727677	0.854317	87.7022	-44.6783	APP;CPSF6
B cell proliferation (GO:0042100)	3/28	0.385519	0.593224	0.557058	0.801749	46.9602	-44.7608	CD40;PTPRC;HSPD1
positive regulation of type I interferon production (GO:0032481)	8/46	0.0268407	0.136125	0.122516	0.535582	12.3744	-44.7687	IFI16;XRCC5;DHX9;PRKDC;DHX36;STAT6;LRRFIP1;NFKB2
regulation of neuron death (GO:1901214)	1/16	0.733751	0.797555	0.80838	0.887756	144.647	-44.7805	CTSZ
cytokinesis (GO:0000910)	6/43	0.122243	0.332609	0.298935	0.731717	21.3164	-44.8016	SEPT6;RALB;IST1;ARL3;RAB35;SEPT5
in utero embryonic development (GO:0001701)	2/24	0.578255	0.696989	0.70802	0.84679	81.8657	-44.8411	RARRES2;ADAM10
positive regulation of cysteine-type endopeptidase activity involved in apoptotic process (GO:0043280)	6/31	0.0326618	0.155271	0.122361	0.535582	13.1074	-44.8475	BCAP31;PYCARD;PDCD6;PDCD5;ARL6IP5;HMGB1
anterograde axonal transport (GO:0008089)	2/24	0.578255	0.696989	0.70802	0.84679	81.9987	-44.914	SPAST;SOD1
camera-type eye development (GO:0043010)	1/13	0.658742	0.741041	0.743474	0.855272	108.06	-45.1067	EFEMP1
renal water homeostasis (GO:0003091)	3/31	0.45081	0.629904	0.621141	0.80931	56.6199	-45.1096	WFS1;PRKACA;AQP1
melanosome transport (GO:0032402)	1/15	0.710784	0.781385	0.78881	0.876226	132.185	-45.1261	RAB27A
response to cytokine (GO:0034097)	7/30	0.00784668	0.0580694	0.0503917	0.364226	9.32106	-45.1854	COL3A1;STAT1;REL;TIMP2;TIMP1;PML;NFKB2
negative regulation of transforming growth factor beta receptor signaling pathway (GO:0030512)	5/50	0.364405	0.593224	0.584871	0.802876	44.7887	-45.2137	CAV1;CD109;TGFB1I1;STRAP;STUB1
defense response to Gram-positive bacterium (GO:0050830)	4/42	0.429911	0.618826	0.626776	0.814119	53.5605	-45.2145	GSDMD;HMGB2;HLA-E;KRT6A
positive regulation of B cell proliferation (GO:0030890)	6/23	0.00769479	0.0580694	0.0464692	0.340603	9.32296	-45.3768	CD74;PTPRC;TFRC;CD38;NCKAP1L;MIF
chloride transport (GO:0006821)	3/28	0.385519	0.593224	0.557058	0.801749	47.7936	-45.5551	CLIC4;CLIC3;CLIC1
activation of NF-kappaB-inducing kinase activity (GO:0007250)	1/16	0.733751	0.797555	0.80838	0.887756	147.256	-45.5883	CHI3L1
cholesterol metabolic process (GO:0008203)	3/28	0.385519	0.593224	0.557058	0.801749	47.9119	-45.668	SOAT1;FDX1;APOL2
mitochondrial transport (GO:0006839)	4/36	0.319146	0.577031	0.513721	0.792434	40.0237	-45.7113	HSP90AA1;SLC25A3;SLC25A10;SLC25A24
protein targeting to mitochondrion (GO:0006626)	3/28	0.385519	0.593224	0.557058	0.801749	48.2254	-45.9667	TOMM40;TOMM34;TOMM5
cardiac muscle contraction (GO:0060048)	3/33	0.492721	0.647915	0.660193	0.821857	65.0205	-46.0224	GAA;TPM1;ATP1B1
water transport (GO:0006833)	1/15	0.710784	0.781385	0.78881	0.876226	135.193	-46.153	AQP1
positive regulation of protein localization to nucleus (GO:1900182)	1/13	0.658742	0.741041	0.743474	0.855272	110.578	-46.1577	PARK7
cellular response to glucose stimulus (GO:0071333)	1/15	0.710784	0.781385	0.78881	0.876226	135.478	-46.2504	PRKACA
cellular response to ionizing radiation (GO:0071479)	3/28	0.385519	0.593224	0.557058	0.801749	48.7746	-46.4902	IFI16;TNKS1BP1;GRB2
cellular response to amino acid starvation (GO:0034198)	5/37	0.16645	0.400172	0.347963	0.78163	26.0065	-46.6311	SH3GLB1;IMPACT;DAP;EIF2AK2;MAPK1
positive regulation of innate immune response (GO:0045089)	1/15	0.710784	0.781385	0.78881	0.876226	136.82	-46.7084	GBP5
regulation of circadian rhythm (GO:0042752)	5/45	0.284291	0.560406	0.497955	0.792434	37.2315	-46.8282	TOP2A;PSPC1;PRKDC;NONO;PML
cell motility (GO:0048870)	7/22	0.00114985	0.014206	0.0145385	0.194303	6.92542	-46.8721	MMP14;DST;CTTN;ITGB4;ELMO1;FSCN1;PTK2
leukocyte tethering or rolling (GO:0050901)	1/13	0.658742	0.741041	0.743474	0.855272	112.638	-47.0176	ITGB1
establishment of protein localization to plasma membrane (GO:0090002)	7/33	0.0133753	0.0833263	0.0718975	0.432705	10.9047	-47.0467	SLC9A3R1;JUP;CDH1;PKP2;PKP3;EZR;S100A10
histone H4 acetylation (GO:0043967)	3/28	0.385519	0.593224	0.557058	0.801749	49.615	-47.2913	RUVBL2;RUVBL1;TRIM16
positive regulation of protein binding (GO:0032092)	7/38	0.0280084	0.140358	0.118076	0.535582	13.2457	-47.3566	RALB;CAV1;HIP1R;DERL1;STK4;B2M;RAN
protein transport (GO:0015031)	7/29	0.00644889	0.050252	0.0442534	0.32766	9.40373	-47.431	PPT1;TOM1;MYH9;SCAMP1;IPO4;RAB7A;HSP90B1
maturation of LSU-rRNA (GO:0000470)	1/13	0.658742	0.741041	0.743474	0.855272	113.865	-47.5298	NOP2
regulation of rhodopsin mediated signaling pathway (GO:0022400)	2/25	0.600836	0.706964	0.727677	0.854317	93.5867	-47.6761	NMT1;METAP1
endothelial cell migration (GO:0043542)	7/21	0.000841145	0.0119162	0.011962	0.184197	6.73728	-47.705	S100A2;FAP;STAT1;GIPC1;CDH13;S100P;RHOA
positive regulation of T cell activation (GO:0050870)	7/17	0.000186601	0.00377644	0.00484577	0.105155	5.55845	-47.7279	PYCARD;FAM49B;HLA-DPB1;THY1;CD47;HSPD1;HLA-DPA1
nucleotide-excision repair, preincision complex assembly (GO:0006294)	3/29	0.407544	0.610742	0.579134	0.801749	53.2014	-47.7539	CUL4A;PARP1;RAD23B
regulation of macroautophagy (GO:0016241)	7/70	0.319332	0.577031	0.577609	0.801749	41.97	-47.9098	SH3GLB1;UCHL1;CASP3;ATP6V1B2;PRKACA;GAPDH;ATP6V0A1
neuron projection morphogenesis (GO:0048812)	4/32	0.246407	0.507871	0.43037	0.786606	34.2372	-47.9585	PAK1;DBNL;CTTN;DNM2
sarcomere organization (GO:0045214)	3/28	0.385519	0.593224	0.557058	0.801749	50.4872	-48.1227	KRT19;WDR1;TPM1
iron ion homeostasis (GO:0055072)	5/16	0.0065032	0.050252	0.0391748	0.320179	9.56338	-48.156	BDH2;HMOX1;B2M;HMOX2;PICALM
telomere capping (GO:0016233)	1/13	0.658742	0.741041	0.743474	0.855272	115.531	-48.2255	PRKDC
negative regulation of cell adhesion (GO:0007162)	6/33	0.0429748	0.185236	0.147408	0.565656	15.3305	-48.2472	ARHGDIB;ADAM10;CDH13;LPXN;FBLN1;TGFBI
ovarian follicle development (GO:0001541)	1/12	0.62931	0.723638	0.717281	0.84679	104.308	-48.3083	SOD1
positive regulation of macrophage derived foam cell differentiation (GO:0010744)	1/15	0.710784	0.781385	0.78881	0.876226	141.562	-48.3274	IL18
innate immune response in mucosa (GO:0002227)	1/16	0.733751	0.797555	0.80838	0.887756	156.202	-48.3578	BPIFB1
face morphogenesis (GO:0060325)	1/16	0.733751	0.797555	0.80838	0.887756	156.337	-48.3997	RRAS
protein localization to cilium (GO:0061512)	1/13	0.658742	0.741041	0.743474	0.855272	116.087	-48.4574	EHD1
sperm capacitation (GO:0048240)	1/12	0.62931	0.723638	0.717281	0.84679	104.702	-48.4909	PRKACA
viral life cycle (GO:0019058)	4/30	0.21152	0.465127	0.387219	0.786606	31.2182	-48.4953	VTA1;CHMP2B;CHMP2A;PPIA
positive regulation of neuron differentiation (GO:0045666)	3/31	0.45081	0.629904	0.621141	0.80931	60.9556	-48.5639	IMPACT;CPNE1;RHOA
positive regulation of fat cell differentiation (GO:0045600)	3/32	0.471955	0.637942	0.641041	0.81883	64.7661	-48.631	SFRP2;RARRES2;CARM1
nucleotide-excision repair, preincision complex stabilization (GO:0006293)	2/21	0.505008	0.659178	0.641879	0.81883	71.4414	-48.8074	CUL4A;PARP1
nucleotide-excision repair, DNA incision (GO:0033683)	4/38	0.356199	0.593224	0.553239	0.801749	47.3946	-48.9237	RFC5;CUL4A;PCNA;PARP1
protein O-linked glycosylation (GO:0006493)	6/35	0.0551206	0.204418	0.174555	0.590651	16.9052	-48.9952	GALNT7;GALNT2;POFUT1;PLOD3;PLOD2;PLOD1
ERBB2 signaling pathway (GO:0038128)	5/37	0.16645	0.400172	0.347963	0.78163	27.3341	-49.0117	HSP90AA1;STUB1;GRB2;CPNE3;EGFR
cell recognition (GO:0008037)	2/23	0.554749	0.68162	0.68719	0.831184	83.2536	-49.0563	VCAN;PECAM1
nucleotide-excision repair, DNA incision, 3'-to lesion (GO:0006295)	2/21	0.505008	0.659178	0.641879	0.81883	71.9343	-49.1442	CUL4A;PARP1
calcium-dependent cell-cell adhesion via plasma membrane cell adhesion molecules (GO:0016339)	2/20	0.478816	0.637942	0.617347	0.80931	66.7727	-49.1741	CDH13;ATP2C1
positive regulation of neuron death (GO:1901216)	1/12	0.62931	0.723638	0.717281	0.84679	106.331	-49.2453	PICALM
very long-chain fatty acid metabolic process (GO:0000038)	1/12	0.62931	0.723638	0.717281	0.84679	106.395	-49.275	ACOT2
cellular iron ion homeostasis (GO:0006879)	8/49	0.0376707	0.172481	0.153483	0.565656	15.0963	-49.4988	CAND1;TFRC;CUL1;HMOX1;ACO1;NEDD8;HMOX2;SOD1
endoplasmic reticulum unfolded protein response (GO:0030968)	4/33	0.264299	0.537965	0.451649	0.786606	37.2187	-49.5259	PTPN1;VCP;VAPB;DERL1
positive regulation of tumor necrosis factor production (GO:0032760)	4/28	0.17819	0.425454	0.343664	0.773609	28.8019	-49.6806	PYCARD;ARHGEF2;CD14;HLA-E
B cell differentiation (GO:0030183)	4/49	0.551977	0.68162	0.735476	0.855272	83.7071	-49.7429	TPD52;ITGB1;MSH2;PLCG2
negative regulation of epidermal growth factor receptor signaling pathway (GO:0042059)	6/29	0.0241056	0.12648	0.0996172	0.508862	13.371	-49.8113	SH3KBP1;ITGA1;GRB2;EPS15L1;EPS15;EGFR
binding of sperm to zona pellucida (GO:0007339)	1/15	0.710784	0.781385	0.78881	0.876226	146.093	-49.8742	UBAP2L
mitotic metaphase plate congression (GO:0007080)	4/38	0.356199	0.593224	0.553239	0.801749	48.3371	-49.8967	CHMP1B;CHMP2B;CHMP2A;KPNB1
hippo signaling (GO:0035329)	6/26	0.0143102	0.0856598	0.0701464	0.432061	11.7575	-49.9317	TJP1;YAP1;YWHAE;CASP3;STK4;TJP2
steroid metabolic process (GO:0008202)	3/29	0.407544	0.610742	0.579134	0.801749	55.688	-49.9859	AKR1B10;AKR1C3;AKR1C2
regulation of cytosolic calcium ion concentration (GO:0051480)	4/31	0.228797	0.48775	0.408875	0.786606	33.892	-49.9881	YWHAE;CAV1;ATP2B1;PRKACA
phosphatidylcholine biosynthetic process (GO:0006656)	3/32	0.471955	0.637942	0.641041	0.81883	66.6451	-50.0419	PCYT1A;STARD10;LPCAT1
positive regulation of glycogen biosynthetic process (GO:0045725)	1/12	0.62931	0.723638	0.717281	0.84679	108.133	-50.0799	SORBS1
glutamate secretion (GO:0014047)	2/24	0.578255	0.696989	0.70802	0.84679	91.6274	-50.188	GIPC1;GLS
positive regulation of neuron projection development (GO:0010976)	5/50	0.364405	0.593224	0.584871	0.802876	49.7174	-50.1892	LYN;PRKCI;CAMK1D;PTK7;DPYSL3
antimicrobial humoral immune response mediated by antimicrobial peptide (GO:0061844)	5/43	0.253181	0.518813	0.461278	0.786606	36.5802	-50.2485	HMGN2;S100A9;GAPDH;S100A7;KRT6A
autophagosome maturation (GO:0097352)	3/27	0.363305	0.593224	0.534301	0.792434	49.7178	-50.3399	VAMP8;VCP;SNAP29
negative regulation of protein ubiquitination (GO:0031397)	7/34	0.015719	0.0926688	0.0801074	0.449151	12.1338	-50.3902	DNAJA1;UFL1;NXN;CAV1;ISG15;ARRB1;PARK7
mismatch repair (GO:0006298)	3/29	0.407544	0.610742	0.579134	0.801749	56.1785	-50.4262	MSH6;PCNA;MSH2
cellular response to drug (GO:0035690)	4/31	0.228797	0.48775	0.408875	0.786606	34.2354	-50.4945	PPP3CA;MT2A;TFRC;FBP1
cerebral cortex development (GO:0021987)	2/23	0.554749	0.68162	0.68719	0.831184	85.7375	-50.5199	COL3A1;TACC1
acute-phase response (GO:0006953)	1/15	0.710784	0.781385	0.78881	0.876226	148.292	-50.6249	APOL2
embryonic digit morphogenesis (GO:0042733)	1/15	0.710784	0.781385	0.78881	0.876226	148.3	-50.6276	HDAC2
protein targeting to plasma membrane (GO:0072661)	2/20	0.478816	0.637942	0.617347	0.80931	68.8557	-50.7081	MYADM;SPTBN1
glycosaminoglycan biosynthetic process (GO:0006024)	6/37	0.0691375	0.238502	0.203559	0.609943	18.994	-50.7454	UGDH;SDC4;GPC1;HEXA;AGRN;HSPG2
muscle filament sliding (GO:0030049)	5/38	0.180026	0.426974	0.366964	0.786606	29.6001	-50.7539	DES;TPM4;TPM2;TPM1;VIM
protein import into nucleus, translocation (GO:0000060)	6/24	0.00958379	0.0652742	0.0537147	0.37756	10.9697	-50.9835	AKR1C3;TNPO2;IPO4;KPNB1;RAN;IPO5
angiogenesis (GO:0001525)	14/93	0.0147062	0.0877827	0.117169	0.535582	12.0937	-51.0294	ANXA2;MCAM;ATPIF1;ERAP1;IL18;THY1;PTK2;RNF213;MYH9;HMOX1;ITGAV;ITGA5;TGFBI;S100A7
protein N-linked glycosylation (GO:0006487)	3/28	0.385519	0.593224	0.557058	0.801749	53.56	-51.0515	PMM2;MOGS;TMEM165
negative regulation of viral entry into host cell (GO:0046597)	1/15	0.710784	0.781385	0.78881	0.876226	150.166	-51.2647	GSN
telomere maintenance via recombination (GO:0000722)	3/30	0.429325	0.618826	0.600501	0.80931	60.6888	-51.3149	RFC5;FEN1;PCNA
killing of cells of other organism (GO:0031640)	2/23	0.554749	0.68162	0.68719	0.831184	87.1851	-51.3729	HMGN2;GAPDH
mitochondrial ATP synthesis coupled proton transport (GO:0042776)	2/21	0.505008	0.659178	0.641879	0.81883	75.4178	-51.5241	STOML2;ATP5A1
negative regulation of type I interferon production (GO:0032480)	5/33	0.11669	0.320785	0.273028	0.704963	23.99	-51.536	NPLOC4;UBA7;DDX58;ISG15;UBE2L6
cell communication by electrical coupling involved in cardiac conduction (GO:0086064)	5/13	0.00234185	0.02456	0.0207802	0.235463	8.51405	-51.568	GJA1;PKP2;ATP1A1;ATP1B1;PRKACA
Notch receptor processing (GO:0007220)	1/15	0.710784	0.781385	0.78881	0.876226	151.253	-51.6356	ADAM10
regulation of protein complex assembly (GO:0043254)	1/15	0.710784	0.781385	0.78881	0.876226	151.359	-51.6718	HSP90AA1
histone mRNA catabolic process (GO:0071044)	1/14	0.685838	0.764641	0.767242	0.867229	137.705	-51.9304	UPF1
Golgi organization (GO:0007030)	10/68	0.0411979	0.178664	0.182463	0.605836	16.2844	-51.9369	RAB2A;NSFL1C;LMAN1;NPLOC4;ATL3;SURF4;ATL2;MYO18A;OPTN;PI4K2A
heterophilic cell-cell adhesion via plasma membrane cell adhesion molecules (GO:0007157)	4/39	0.374737	0.593224	0.572345	0.801749	52.9219	-51.9445	CXADR;ALCAM;ITGAL;ICAM1
cell death (GO:0008219)	4/30	0.21152	0.465127	0.387219	0.786606	33.5026	-52.0441	VAPA;HMOX1;EMP2;OPTN
positive regulation of stress fiber assembly (GO:0051496)	6/32	0.0375931	0.172481	0.134608	0.536664	15.8815	-52.1062	PAK1;TPM1;EVL;RHOA;PFN2;S100A10
negative regulation of epithelial cell proliferation (GO:0050680)	3/29	0.407544	0.610742	0.579134	0.801749	58.067	-52.1213	SFRP2;STRAP;EPPK1
PERK-mediated unfolded protein response (GO:0036499)	1/12	0.62931	0.723638	0.717281	0.84679	112.568	-52.1339	ASNS
positive regulation of translational initiation (GO:0045948)	1/15	0.710784	0.781385	0.78881	0.876226	152.866	-52.1863	KHDRBS1
positive regulation of epithelial to mesenchymal transition (GO:0010718)	5/34	0.128393	0.333983	0.291502	0.729573	25.4567	-52.2539	SERPINB3;COL1A1;DAB2;GLIPR2;TGFB1I1
mitotic cytokinesis (GO:0000281)	6/30	0.0281703	0.140358	0.11069	0.529269	14.6615	-52.3339	SPAST;STMN1;SNX9;STAMBP;MYH10;SPTBN1
cellular response to cAMP (GO:0071320)	3/29	0.407544	0.610742	0.579134	0.801749	58.3363	-52.363	IGFBP5;EZR;AQP1
negative regulation by host of viral transcription (GO:0043922)	1/12	0.62931	0.723638	0.717281	0.84679	113.124	-52.3914	HMGA2
negative regulation of protein kinase B signaling (GO:0051898)	3/28	0.385519	0.593224	0.557058	0.801749	55.0271	-52.4499	SLC9A3R1;PLEKHA1;PDCD6
positive regulation of cell cycle (GO:0045787)	2/23	0.554749	0.68162	0.68719	0.831184	89.2541	-52.592	RAD23A;CALR
regulation of heart rate (GO:0002027)	2/20	0.478816	0.637942	0.617347	0.80931	71.5289	-52.6767	GPD1L;PRKACA
cellular response to hydrogen peroxide (GO:0070301)	6/26	0.0143102	0.0856598	0.0701464	0.432061	12.4143	-52.7208	IMPACT;PLEKHA1;PRKCD;PPIF;PARK7;AQP1
supramolecular fiber organization (GO:0097435)	6/11	8.05766e-05	0.00208811	0.00314443	0.0824928	5.60015	-52.7887	CST3;MFAP4;COL3A1;HSP90AB1;COL5A1;LTBP2
dephosphorylation (GO:0016311)	4/29	0.194633	0.441876	0.365461	0.786606	32.2713	-52.8164	PPP3CA;PTPRC;PNKP;FBP1
DNA recombination (GO:0006310)	3/27	0.363305	0.593224	0.534301	0.792434	52.1923	-52.8454	HMGB3;HMGB1;TSN
RNA metabolic process (GO:0016070)	6/43	0.122243	0.332609	0.298935	0.731717	25.155	-52.8693	HNRNPA3;HNRNPK;NCBP1;HNRNPF;HNRNPR;RBMX
cholesterol homeostasis (GO:0042632)	6/50	0.202751	0.458836	0.417756	0.786606	33.1566	-52.9104	EHD1;SOAT1;NPC2;CAV1;AKR1C1;IL18
negative regulation of actin filament polymerization (GO:0030837)	6/10	3.92714e-05	0.00120989	0.00220572	0.068915	5.21827	-52.9394	PRKCD;HIP1R;MYADM;TWF1;PFN1;PFN2
negative regulation of extrinsic apoptotic signaling pathway (GO:2001237)	6/25	0.011781	0.0775069	0.0616063	0.396707	11.9323	-52.9945	LGALS3;PSME3;GSTP1;ITGAV;PARK7;THBS1
CENP-A containing nucleosome assembly (GO:0034080)	3/29	0.407544	0.610742	0.579134	0.801749	59.2134	-53.1503	RUVBL1;RSF1;RBBP7
cellular response to low-density lipoprotein particle stimulus (GO:0071404)	5/8	0.000142796	0.00319413	0.00460836	0.103082	6.02753	-53.3683	ITGB1;FCER1G;SYK;ITGB2;CD9
endosome organization (GO:0007032)	4/31	0.228797	0.48775	0.408875	0.786606	36.2181	-53.4189	CHMP2B;DNAJC13;SQSTM1;PI4K2A
negative regulation of DNA binding (GO:0043392)	6/18	0.0019935	0.0224136	0.0195315	0.2344	8.59582	-53.4476	SP100;SUMO1;IFI16;CPNE1;HMGA2;RSF1
embryo development (GO:0009790)	5/31	0.0949074	0.286916	0.236916	0.655528	22.6981	-53.4507	SCEL;CELF1;POFUT1;ATP5A1;PTK2
positive regulation of G2/M transition of mitotic cell cycle (GO:0010971)	1/14	0.685838	0.764641	0.767242	0.867229	141.838	-53.4892	RCC2
phosphatidic acid biosynthetic process (GO:0006654)	5/39	0.193997	0.441847	0.385975	0.786606	32.6831	-53.5975	DGKA;LPCAT1;PLA2G4A;GPD1L;AGPAT3
transferrin transport (GO:0033572)	6/36	0.0618943	0.223529	0.188841	0.609415	19.2643	-53.5997	TFRC;ATP6V1B2;ARHGAP1;TCIRG1;DNM2;ATP6V0A1
fatty acid metabolic process (GO:0006631)	2/22	0.530328	0.665651	0.665153	0.824169	84.6219	-53.6723	SGPL1;FASN
peptidyl-threonine phosphorylation (GO:0018107)	7/61	0.207611	0.465127	0.443206	0.786606	34.1697	-53.7177	CAMK2D;CAMK1D;WNK1;PRKCD;CAD;STK39;MAPK1
positive regulation of protein secretion (GO:0050714)	4/29	0.194633	0.441876	0.365461	0.786606	32.8376	-53.7432	MYO18A;EZR;DNM1L;PPIA
negative regulation of adenylate cyclase activity (GO:0007194)	2/21	0.505008	0.659178	0.641879	0.81883	78.7804	-53.8213	PALM;GNAI2
cellular response to UV (GO:0034644)	5/40	0.208331	0.465127	0.404953	0.786606	34.364	-53.9044	YY1;PCNA;RUVBL2;TP63;AQP1
peripheral nervous system development (GO:0007422)	1/14	0.685838	0.764641	0.767242	0.867229	142.969	-53.9157	ALDH3A2
NAD biosynthesis via nicotinamide riboside salvage pathway (GO:0034356)	5/15	0.00477943	0.0398286	0.0322283	0.285355	10.0906	-53.9186	NNMT;PTGIS;PNP;NAMPT;PARP9
phosphatidylcholine acyl-chain remodeling (GO:0036151)	3/27	0.363305	0.593224	0.534301	0.792434	53.253	-53.9193	LPCAT1;PLA2G4A;PLBD1
epithelial to mesenchymal transition (GO:0001837)	4/33	0.264299	0.537965	0.451649	0.786606	40.5303	-53.9326	TRIM28;HMGA2;S100A4;HNRNPAB
stress-activated MAPK cascade (GO:0051403)	2/22	0.530328	0.665651	0.665153	0.824169	85.1869	-54.0306	CUL1;MAPK1
negative regulation of cell differentiation (GO:0045596)	1/14	0.685838	0.764641	0.767242	0.867229	143.299	-54.0399	ANP32B
positive regulation of collagen biosynthetic process (GO:0032967)	1/13	0.658742	0.741041	0.743474	0.855272	129.473	-54.0453	HDAC2
positive regulation of phosphorylation (GO:0042327)	6/19	0.00271986	0.0276541	0.0237409	0.257395	9.1521	-54.0631	PTGES3;ILK;NCKAP1L;MIF;THBS1;EGFR
chaperone-mediated protein complex assembly (GO:0051131)	6/15	0.000661158	0.0100354	0.00999971	0.158577	7.38498	-54.0693	CCT2;HSP90AA1;HSP90AB1;HSPA4;PTGES3;HSPD1
release of sequestered calcium ion into cytosol (GO:0051209)	2/22	0.530328	0.665651	0.665153	0.824169	85.3049	-54.1055	PTPRC;PLCG2
histone H3-K4 methylation (GO:0051568)	1/14	0.685838	0.764641	0.767242	0.867229	143.753	-54.2114	DPY30
cobalamin metabolic process (GO:0009235)	2/21	0.505008	0.659178	0.641879	0.81883	79.3883	-54.2366	ABCC1;MMAB
positive regulation of endothelial cell apoptotic process (GO:2000353)	5/11	0.000961718	0.0133572	0.0123719	0.187788	7.80763	-54.238	PRKCI;CD40;PDCD4;AKR1C3;THBS1
positive regulation of substrate adhesion-dependent cell spreading (GO:1900026)	5/24	0.0373287	0.172481	0.12487	0.535582	16.5357	-54.3691	C1QBP;MYADM;CALR;CRKL;S100A10
peptidyl-tyrosine phosphorylation (GO:0018108)	6/47	0.166113	0.400172	0.366551	0.786606	30.3374	-54.4583	LYN;HCK;EFEMP1;PTPN6;PTK2;EGFR
regulation of protein localization (GO:0032880)	3/30	0.429325	0.618826	0.600501	0.80931	64.5484	-54.5784	UFL1;SUMO1;PICALM
glutathione biosynthetic process (GO:0006750)	6/11	8.05766e-05	0.00208811	0.00314443	0.0824928	5.79505	-54.6259	GGCT;GCLC;GSS;GCLM;OPLAH;CNDP2
purine ribonucleoside monophosphate biosynthetic process (GO:0009168)	6/12	0.000150313	0.00324327	0.00435156	0.102745	6.20572	-54.6276	ADSL;ATIC;GMPS;PAICS;GART;ADSS
negative regulation of cyclin-dependent protein serine/threonine kinase activity (GO:0045736)	1/13	0.658742	0.741041	0.743474	0.855272	130.927	-54.6522	HEXIM1
negative regulation of substrate adhesion-dependent cell spreading (GO:1900025)	6/12	0.000150313	0.00324327	0.00435156	0.102745	6.20934	-54.6595	RCC2;TACSTD2;FBLN1;ACTN4;GBP1;CORO1C
response to hydrogen peroxide (GO:0042542)	6/16	0.000987158	0.0134469	0.0126945	0.188643	7.90769	-54.7266	PRDX3;GPX1;STK24;HBB;HMOX1;SOD1
regulation of RNA splicing (GO:0043484)	5/26	0.0507169	0.199224	0.154004	0.565656	18.3749	-54.7847	AHNAK;CELF1;ESRP1;HNRNPF;ZNF326
regulation of cell morphogenesis (GO:0022604)	2/23	0.554749	0.68162	0.68719	0.831184	93.3503	-55.0056	SPARC;CAPZB
glutamate metabolic process (GO:0006536)	5/13	0.00234185	0.02456	0.0207802	0.235463	9.08911	-55.0511	GCLC;ALDH5A1;GOT1;GOT2;GCLM
filopodium assembly (GO:0046847)	1/14	0.685838	0.764641	0.767242	0.867229	146.44	-55.2244	EZR
detection of mechanical stimulus (GO:0050982)	1/15	0.710784	0.781385	0.78881	0.876226	161.84	-55.25	JUP
glucose transport (GO:0015758)	6/28	0.0204525	0.111005	0.0891602	0.476022	14.2621	-55.4747	HK3;SLC2A1;SLC2A3;SORBS1;HK2;HK1
lipid transport (GO:0006869)	2/19	0.451789	0.629904	0.59154	0.806818	69.846	-55.4955	PSAP;APOL2
regulation of proteasomal protein catabolic process (GO:0061136)	6/15	0.000661158	0.0100354	0.00999971	0.158577	7.6023	-55.6603	USP14;GPX1;PSME3;PSME1;PSME2;PRKACA
protein kinase C signaling (GO:0070528)	1/11	0.597341	0.705979	0.688416	0.831184	108.442	-55.8766	PLEK
positive regulation of cytokinesis (GO:0032467)	5/33	0.11669	0.320785	0.273028	0.704963	26.0191	-55.8952	SVIL;SPAST;GIPC1;PKN2;RHOA
cellular response to cadmium ion (GO:0071276)	6/22	0.00608939	0.0479257	0.0398628	0.322086	10.9599	-55.909	SUMO1;NCF1;AKR1C3;MAPK1;MT1X;EGFR
peptidyl-glutamic acid carboxylation (GO:0017187)	1/11	0.597341	0.705979	0.688416	0.831184	108.562	-55.9386	VKORC1L1
multivesicular body assembly (GO:0036258)	5/30	0.0848678	0.264434	0.219384	0.642137	22.7689	-56.1632	IST1;VTA1;CHMP1B;CHMP2B;CHMP2A
negative regulation of epithelial cell migration (GO:0010633)	5/14	0.00340668	0.0343089	0.0261057	0.273074	9.90951	-56.306	TACSTD2;STRAP;EVL;CORO1C;PFN2
response to calcium ion (GO:0051592)	6/27	0.0171937	0.100652	0.0793331	0.445987	13.874	-56.3729	PPP3CA;CAV1;PDCD6;ANXA11;ITPR3;THBS1
positive regulation of smooth muscle cell proliferation (GO:0048661)	6/24	0.00958379	0.0652742	0.0537147	0.37756	12.1524	-56.4805	STAT1;IL18;HMOX1;CDH13;THBS1;AIF1
arachidonic acid metabolic process (GO:0019369)	2/22	0.530328	0.665651	0.665153	0.824169	89.0586	-56.4863	ALOX15;PLA2G4A
positive regulation of Rho protein signal transduction (GO:0035025)	3/24	0.296187	0.577031	0.462306	0.786606	46.5164	-56.5995	AKAP13;COL3A1;ARRB1
regulation of ventricular cardiac muscle cell membrane repolarization (GO:0060307)	1/14	0.685838	0.764641	0.767242	0.867229	150.494	-56.7533	CACNA2D1
positive regulation of release of cytochrome c from mitochondria (GO:0090200)	6/24	0.00958379	0.0652742	0.0537147	0.37756	12.2116	-56.7554	PYCARD;FAM162A;PDCD5;PPIF;BID;DNM1L
cellular response to starvation (GO:0009267)	5/33	0.11669	0.320785	0.273028	0.704963	26.4267	-56.7706	RALB;STK24;MARS;AKR1C3;ATG7
DNA demethylation (GO:0080111)	1/15	0.710784	0.781385	0.78881	0.876226	166.543	-56.8556	APEX1
positive regulation by host of viral transcription (GO:0043923)	1/15	0.710784	0.781385	0.78881	0.876226	166.976	-57.0034	NUCKS1
regulation of type I interferon-mediated signaling pathway (GO:0060338)	5/26	0.0507169	0.199224	0.154004	0.565656	19.1754	-57.1715	PTPN1;HSP90AB1;STAT1;PTPN6;ABCE1
release of cytochrome c from mitochondria (GO:0001836)	6/16	0.000987158	0.0134469	0.0126945	0.188643	8.27012	-57.2348	GGCT;SFN;SOD2;BID;DNM1L;TIMM50
nucleotide-excision repair, DNA incision, 5'-to lesion (GO:0006296)	4/37	0.337655	0.577031	0.533689	0.792434	52.8321	-57.3614	RFC5;CUL4A;PCNA;PARP1
positive regulation of axonogenesis (GO:0050772)	1/15	0.710784	0.781385	0.78881	0.876226	168.228	-57.4308	RHOA
phosphorylation (GO:0016310)	5/30	0.0848678	0.264434	0.219384	0.642137	23.2853	-57.4369	STAT3;PGK1;TOP1;LIMD1;PAK2
nucleus organization (GO:0006997)	6/21	0.00474224	0.0398286	0.0338841	0.288422	10.7348	-57.4444	NUMA1;BIN1;PITPNB;CHMP1B;CHMP2B;CHMP2A
ATP-dependent chromatin remodeling (GO:0043044)	2/22	0.530328	0.665651	0.665153	0.824169	90.6482	-57.4945	HDAC2;ACTB
retrograde protein transport, ER to cytosol (GO:0030970)	6/14	0.000425155	0.00746656	0.00773772	0.14551	7.41702	-57.5788	VCP;NPLOC4;FAF2;SEL1L;DERL1;HSP90B1
protein destabilization (GO:0031648)	4/26	0.146851	0.371971	0.300234	0.731717	30.0308	-57.6093	GSN;DERL1;CTSH;RAD23A
regulation of JNK cascade (GO:0046328)	1/13	0.658742	0.741041	0.743474	0.855272	138.164	-57.6728	EGFR
positive regulation of telomere maintenance via telomerase (GO:0032212)	6/32	0.0375931	0.172481	0.134608	0.536664	17.5786	-57.6744	CCT2;XRCC5;PNKP;TCP1;MAPK1;CCT8
negative regulation of MAP kinase activity (GO:0043407)	5/29	0.0754182	0.241506	0.202275	0.609943	22.3893	-57.8697	LYN;PTPN1;UCHL1;GSTP1;PRKCD
negative regulation of epithelial to mesenchymal transition (GO:0010719)	2/21	0.505008	0.659178	0.641879	0.81883	84.9387	-58.0285	SFRP2;STRAP
activation of protein kinase B activity (GO:0032148)	3/24	0.296187	0.577031	0.462306	0.786606	47.7642	-58.1178	IL18;TXN;PARK7
pentose-phosphate shunt (GO:0006098)	5/12	0.00154129	0.0180953	0.0162167	0.208851	9.00011	-58.2769	RPIA;G6PD;TALDO1;TKT;PGD
bicarbonate transport (GO:0015701)	6/42	0.112282	0.31108	0.282382	0.712662	26.6984	-58.3825	CYB5R2;CYB5R1;CA1;CA3;HBB;AQP1
regulation of nitric-oxide synthase activity (GO:0050999)	6/22	0.00608939	0.0479257	0.0398628	0.322086	11.4775	-58.5492	HSP90AA1;SPR;DDAH1;CAV1;EGFR;DNM2
endoplasmic reticulum organization (GO:0007029)	6/16	0.000987158	0.0134469	0.0126945	0.188643	8.48026	-58.6892	ATL3;VAPA;VAPB;SEC16A;ATL2;DNM1L
positive regulation of BMP signaling pathway (GO:0030513)	2/21	0.505008	0.659178	0.641879	0.81883	86.0354	-58.7778	NUMA1;SULF1
cellular calcium ion homeostasis (GO:0006874)	9/65	0.0701727	0.241289	0.243799	0.67195	22.124	-58.7789	CD40;STOML2;VAPB;CAV1;CALR;ATP2B1;ATP1B1;ATP2C1;TMEM165
positive regulation of NIK/NF-kappaB signaling (GO:1901224)	6/15	0.000661158	0.0100354	0.00999971	0.158577	8.03193	-58.8059	PDCD4;EIF2AK2;ILK;ACTN4;CD14;EGFR
negative regulation of extrinsic apoptotic signaling pathway via death domain receptors (GO:1902042)	5/29	0.0754182	0.241506	0.202275	0.609943	22.7857	-58.8944	GPX1;PEA15;HMOX1;ARHGEF2;ICAM1
positive regulation of axon extension (GO:0045773)	1/14	0.685838	0.764641	0.767242	0.867229	156.294	-58.9404	MACF1
nucleotide-excision repair, DNA damage recognition (GO:0000715)	3/23	0.273904	0.545324	0.437232	0.786606	45.584	-59.0302	CUL4A;PARP1;RAD23B
embryonic digestive tract development (GO:0048566)	1/11	0.597341	0.705979	0.688416	0.831184	115.293	-59.4066	RARRES2
cellular defense response (GO:0006968)	7/55	0.143235	0.367595	0.349568	0.784405	30.6652	-59.5907	ITGB1;LGALS3BP;NCF1;NCF2;RAB23;LSP1;TCIRG1
iron-sulfur cluster assembly (GO:0016226)	1/12	0.62931	0.723638	0.717281	0.84679	128.7	-59.6052	CIAPIN1
regulation of mitophagy (GO:1903146)	4/27	0.162244	0.393124	0.321898	0.759193	32.8896	-59.8148	RUVBL1;VDAC1;WBP11;DNM1L
cellular response to epidermal growth factor stimulus (GO:0071364)	3/23	0.273904	0.545324	0.437232	0.786606	46.2843	-59.9371	MARS;IQGAP1;EGFR
regulation of inflammatory response (GO:0050727)	6/44	0.132623	0.341191	0.315665	0.749485	29.6802	-59.9612	HCK;ANXA1;TMSB4X;CASP4;CASP1;PARK7
adherens junction organization (GO:0034332)	6/32	0.0375931	0.172481	0.134608	0.536664	18.3522	-60.2122	JUP;CDH1;CDH11;CTNND1;CDH13;RAB8B
positive regulation of nitric oxide biosynthetic process (GO:0045429)	6/24	0.00958379	0.0652742	0.0537147	0.37756	12.9854	-60.3518	HSP90AA1;HSP90AB1;DDAH1;HBB;EGFR;ASS1
Rac protein signal transduction (GO:0016601)	5/15	0.00477943	0.0398286	0.0322283	0.285355	11.2988	-60.3744	EPS8;DBNL;ELMO1;CDH13;AIF1
regulation of protein phosphorylation (GO:0001932)	6/20	0.00362764	0.0350397	0.0285169	0.281	10.7484	-60.3973	LYN;FN1;HSPB1;PTK2;PML;CORO1C
germ cell development (GO:0007281)	1/11	0.597341	0.705979	0.688416	0.831184	117.229	-60.4041	CELF1
positive regulation of neutrophil chemotaxis (GO:0090023)	5/23	0.0315485	0.150315	0.111353	0.529269	17.5134	-60.5303	CD74;CAMK1D;C1QBP;RAC2;NCKAP1L
NLS-bearing protein import into nucleus (GO:0006607)	6/22	0.00608939	0.0479257	0.0398628	0.322086	11.8667	-60.5347	KPNA4;KPNA2;TNPO2;IPO4;KPNB1;IPO5
response to glucose (GO:0009749)	2/20	0.478816	0.637942	0.617347	0.80931	82.2871	-60.5995	PFKL;THBS1
positive regulation of vasoconstriction (GO:0045907)	1/15	0.710784	0.781385	0.78881	0.876226	177.569	-60.6197	CAV1
phosphatidylinositol phosphorylation (GO:0046854)	1/15	0.710784	0.781385	0.78881	0.876226	177.814	-60.7033	PI4K2A
heme biosynthetic process (GO:0006783)	2/15	0.336591	0.577031	0.475688	0.786606	55.7895	-60.7484	ATPIF1;CPOX
negative regulation of cell death (GO:0060548)	6/37	0.0691375	0.238502	0.203559	0.609943	22.741	-60.7562	IMPACT;CHMP2A;AGR2;AGR3;TMEM109;PARK7
peptidyl-tyrosine autophosphorylation (GO:0038083)	6/44	0.132623	0.341191	0.315665	0.749485	30.0837	-60.7766	LYN;HCK;SYK;GRB2;PTK2;EGFR
positive regulation of DNA replication (GO:0045740)	3/27	0.363305	0.593224	0.534301	0.792434	60.0356	-60.7867	PCNA;CALR;EGFR
cellular response to virus (GO:0098586)	1/13	0.658742	0.741041	0.743474	0.855272	145.655	-60.8001	LGALS9
positive regulation of telomerase RNA localization to Cajal body (GO:1904874)	6/15	0.000661158	0.0100354	0.00999971	0.158577	8.30997	-60.8416	CCT2;DKC1;RUVBL2;TCP1;RUVBL1;CCT8
malate metabolic process (GO:0006108)	5/7	5.73124e-05	0.00158167	0.00306776	0.0824928	6.24439	-60.989	FH;MDH1;MDH2;ME1;ME2
maintenance of protein location in nucleus (GO:0051457)	1/11	0.597341	0.705979	0.688416	0.831184	118.615	-61.1183	PML
positive regulation of cytokine secretion (GO:0050715)	2/19	0.451789	0.629904	0.59154	0.806818	77.1355	-61.2873	MIF;GAPDH
regulation of cell motility (GO:2000145)	5/26	0.0507169	0.199224	0.154004	0.565656	20.5959	-61.4066	DIAPH1;ARHGAP18;PKN2;RHOA;EGFR
acyl-CoA metabolic process (GO:0006637)	5/27	0.0583357	0.212521	0.169533	0.575492	21.6577	-61.5412	ACOT9;ACOT7;ACOT2;ACOT13;ACSF2
nuclear-transcribed mRNA poly(A) tail shortening (GO:0000289)	4/29	0.194633	0.441876	0.365461	0.786606	37.6711	-61.654	EIF4A3;TNKS1BP1;EIF4G1;PAIP1
phagosome acidification (GO:0090383)	4/27	0.162244	0.393124	0.321898	0.759193	33.9477	-61.7391	ATP6V1B2;TCIRG1;RAB7A;ATP6V0A1
positive regulation of protein catabolic process (GO:0045732)	6/42	0.112282	0.31108	0.282382	0.712662	28.2817	-61.8448	NSF;VCP;LRP1;SEC22B;ATG7;RAB7A
vesicle docking involved in exocytosis (GO:0006904)	5/22	0.0263629	0.13493	0.0985866	0.504811	17.0199	-61.8808	RAB10;PLEK;RAB8A;VAMP3;RAB8B
negative regulation of neuron projection development (GO:0010977)	4/32	0.246407	0.507871	0.43037	0.786606	44.2484	-61.9818	HDAC2;DPYSL3;CRMP1;FKBP4
calcium-mediated signaling using intracellular calcium source (GO:0035584)	2/17	0.39545	0.595558	0.5361	0.792434	66.8182	-61.9893	BCAP31;PRKACA
regulation of proteolysis (GO:0030162)	2/20	0.478816	0.637942	0.617347	0.80931	84.2963	-62.0792	SERPINB4;SERPINB13
positive regulation of blood vessel endothelial cell migration (GO:0043536)	4/19	0.0586059	0.212521	0.158285	0.565656	21.9463	-62.26	TMSB4X;ATP5A1;HSPB1;THBS1
negative regulation of Rho protein signal transduction (GO:0035024)	1/12	0.62931	0.723638	0.717281	0.84679	134.492	-62.2875	STMN1
nucleotide-excision repair, DNA duplex unwinding (GO:0000717)	3/22	0.251807	0.516496	0.411727	0.786606	45.1891	-62.3199	CUL4A;PARP1;RAD23B
response to UV (GO:0009411)	4/32	0.246407	0.507871	0.43037	0.786606	44.516	-62.3566	MSH6;SERPINB13;CIRBP;UBE4B
blood vessel remodeling (GO:0001974)	1/12	0.62931	0.723638	0.717281	0.84679	135.555	-62.7796	ACE
regulation of translational initiation (GO:0006446)	5/24	0.0373287	0.172481	0.12487	0.535582	19.1268	-62.8889	EIF5B;NCBP1;HSPB1;EIF4G1;EIF3B
cell morphogenesis (GO:0000902)	3/24	0.296187	0.577031	0.462306	0.786606	51.6896	-62.8941	CAP1;ARHGEF2;STK4
drug metabolic process (GO:0017144)	4/22	0.0918068	0.283149	0.21619	0.639622	26.4018	-63.0494	CBR1;CAD;NT5C2;UGT1A7
negative regulation of protein catabolic process (GO:0042177)	2/20	0.478816	0.637942	0.617347	0.80931	85.6267	-63.0589	PHB;EGFR
lung development (GO:0030324)	2/21	0.505008	0.659178	0.641879	0.81883	92.5052	-63.1978	ITGA3;CHI3L1
erythrocyte differentiation (GO:0030218)	5/27	0.0583357	0.212521	0.169533	0.575492	22.2943	-63.3503	LYN;HSPA9;CASP3;ATPIF1;HCLS1
respiratory burst (GO:0045730)	5/10	0.000561199	0.00903445	0.00919496	0.157575	8.47141	-63.4122	NCF1;NCF2;PGAM1;CYBB;CD55
negative regulation of blood coagulation (GO:0030195)	1/11	0.597341	0.705979	0.688416	0.831184	123.323	-63.5442	THBD
positive regulation of protein targeting to mitochondrion (GO:1903955)	11/85	0.0724936	0.241506	0.273613	0.705617	24.2247	-63.572	SH3GLB1;NPEPPS;CYB5R1;RUVBL1;HUWE1;ITGAX;RAC2;WBP11;SAE1;HNMT;UBE2L3
apoptotic DNA fragmentation (GO:0006309)	6/14	0.000425155	0.00746656	0.00773772	0.14551	8.21377	-63.7639	H1F0;CASP3;HMGB2;DNASE2;HMGB1;KPNB1
cellular amino acid metabolic process (GO:0006520)	3/25	0.318567	0.577031	0.486879	0.786606	55.8307	-63.8659	QDPR;SLC7A5;GSS
activation of protein kinase activity (GO:0032147)	2/22	0.530328	0.665651	0.665153	0.824169	100.694	-63.8662	PRKCD;EMP2
mitotic spindle organization (GO:0007052)	5/31	0.0949074	0.286916	0.236916	0.655528	27.1288	-63.8843	SUN2;DYNC1H1;STMN1;BCCIP;RAN
Golgi to plasma membrane protein transport (GO:0043001)	5/21	0.0217553	0.115	0.0866047	0.476022	16.7299	-64.0405	RAB10;MACF1;RAB31;SPTBN1;OPTN
Golgi to plasma membrane transport (GO:0006893)	1/14	0.685838	0.764641	0.767242	0.867229	170.507	-64.3004	RAB10
negative regulation of proteolysis (GO:0045861)	4/18	0.0492542	0.199224	0.140427	0.551586	21.3671	-64.3313	SERPINB3;CST3;CSTB;DNAJC1
macrophage differentiation (GO:0030225)	1/10	0.562618	0.68162	0.656605	0.81883	112.12	-64.4864	PARP1
tRNA methylation (GO:0030488)	1/13	0.658742	0.741041	0.743474	0.855272	154.854	-64.6399	NSUN2
fibrinolysis (GO:0042730)	2/15	0.336591	0.577031	0.475688	0.786606	59.5733	-64.8685	SERPINB2;KRT1
glycosaminoglycan catabolic process (GO:0006027)	5/25	0.0437156	0.188048	0.139101	0.551586	20.7396	-64.9159	SDC4;FUCA1;GPC1;AGRN;HSPG2
mitotic cell cycle arrest (GO:0071850)	1/14	0.685838	0.764641	0.767242	0.867229	172.305	-64.9785	FAP
response to bacterium (GO:0009617)	6/15	0.000661158	0.0100354	0.00999971	0.158577	8.88842	-65.0767	BAIAP2L1;CAV1;ERAP1;SERPINB9;BAIAP2;ADH7
negative regulation of peptidase activity (GO:0010466)	5/7	5.73124e-05	0.00158167	0.00306776	0.0824928	6.66859	-65.1321	CST3;SERPINB3;SERPINB4;CSTB;ECM1
nucleobase-containing small molecule catabolic process (GO:0034656)	2/14	0.306488	0.577031	0.443734	0.786606	55.2918	-65.3868	ENTPD1;NUDT5
positive regulation of transcription from RNA polymerase I promoter (GO:0045943)	1/12	0.62931	0.723638	0.717281	0.84679	141.217	-65.402	WDR43
ceramide biosynthetic process (GO:0046513)	2/20	0.478816	0.637942	0.617347	0.80931	88.939	-65.4982	CERS6;SPTLC1
cellular response to glucose starvation (GO:0042149)	5/33	0.11669	0.320785	0.273028	0.704963	30.5874	-65.7089	SH3GLB1;IMPACT;MYBBP1A;IFI16;ASNS
cholesterol efflux (GO:0033344)	3/23	0.273904	0.545324	0.437232	0.786606	50.7544	-65.7258	STX12;SOAT1;NPC2
positive regulation of smooth muscle contraction (GO:0045987)	1/11	0.597341	0.705979	0.688416	0.831184	127.583	-65.7393	CTTN
positive regulation of chemokine production (GO:0032722)	1/13	0.658742	0.741041	0.743474	0.855272	157.54	-65.7608	EIF2AK2
global genome nucleotide-excision repair (GO:0070911)	5/32	0.105521	0.296997	0.254815	0.691714	29.2449	-65.7673	CUL4A;PARP1;SUMO1;SUMO2;RAD23B
snRNA processing (GO:0016180)	1/13	0.658742	0.741041	0.743474	0.855272	157.636	-65.801	INTS3
regulation of autophagosome assembly (GO:2000785)	1/13	0.658742	0.741041	0.743474	0.855272	157.7	-65.8279	RAB1B
glycosaminoglycan metabolic process (GO:0030203)	5/28	0.0665712	0.232289	0.18564	0.609415	24.3051	-65.8542	VCAN;SDC4;GPC1;AGRN;HSPG2
positive regulation of mitotic cell cycle (GO:0045931)	4/18	0.0492542	0.199224	0.140427	0.551586	21.8811	-65.8787	APP;EIF4EBP1;ASNS;PKN2
protein localization to cell surface (GO:0034394)	2/20	0.478816	0.637942	0.617347	0.80931	89.48	-65.8966	EMP2;VCL
osteoclast differentiation (GO:0030316)	1/13	0.658742	0.741041	0.743474	0.855272	157.883	-65.9041	GLO1
response to exogenous dsRNA (GO:0043330)	2/21	0.505008	0.659178	0.641879	0.81883	96.5225	-65.9424	RFTN1;SLC3A2
odontogenesis (GO:0042476)	4/22	0.0918068	0.283149	0.21619	0.639622	27.7188	-66.1943	COL1A2;TUFT1;LAMB1;AQP1
superoxide metabolic process (GO:0006801)	6/18	0.0019935	0.0224136	0.0195315	0.2344	10.6755	-66.3786	NCF1;NCF2;SH3PXD2B;CYBB;SOD2;SOD1
base-excision repair (GO:0006284)	5/27	0.0583357	0.212521	0.169533	0.575492	23.3937	-66.474	POLB;APEX1;HMGA1;HUWE1;HMGA2
positive regulation of erythrocyte differentiation (GO:0045648)	5/20	0.0177046	0.102513	0.0754339	0.43559	16.4813	-66.4843	STAT1;PRMT1;STAT3;HMGB2;NCKAP1L
low-density lipoprotein particle clearance (GO:0034383)	5/24	0.0373287	0.172481	0.12487	0.535582	20.2281	-66.5097	EHD1;NCEH1;SOAT1;NPC2;HMOX1
negative regulation of neuron death (GO:1901215)	3/23	0.273904	0.545324	0.437232	0.786606	51.4786	-66.6637	GPNMB;PARK7;EIF4G1
protein methylation (GO:0006479)	3/26	0.340965	0.58057	0.510894	0.792434	61.9714	-66.6796	VCP;PRMT1;ETFB
regulation of protein binding (GO:0043393)	1/11	0.597341	0.705979	0.688416	0.831184	129.546	-66.7509	PRKACA
regulation of actin cytoskeleton reorganization (GO:2000249)	1/13	0.658742	0.741041	0.743474	0.855272	160.012	-66.7928	ARHGDIB
folic acid metabolic process (GO:0046655)	4/17	0.0407906	0.177623	0.123434	0.535582	20.8787	-66.7972	MTHFD1;SHMT2;MTHFD2;ALDH1L2
endoplasmic reticulum calcium ion homeostasis (GO:0032469)	4/12	0.0116496	0.0768802	0.0539808	0.37756	15.0205	-66.8785	CAMK2D;WFS1;ATP2A2;PML
DNA repair (GO:0006281)	15/121	0.0559161	0.207006	0.276045	0.709305	23.2454	-67.0376	RFC5;UPF1;VCP;FEN1;PARP1;PNKP;INTS3;RECQL;MSH6;POLB;MSH2;SUMO1;TRIM28;APEX1;ASF1A
intrinsic apoptotic signaling pathway in response to endoplasmic reticulum stress (GO:0070059)	3/22	0.251807	0.516496	0.411727	0.786606	48.6468	-67.0884	AIFM1;DNAJC10;CASP4
protein localization to chromosome, telomeric region (GO:0070198)	1/10	0.562618	0.68162	0.656605	0.81883	116.689	-67.1143	XRCC5
tRNA modification (GO:0006400)	4/27	0.162244	0.393124	0.321898	0.759193	36.9219	-67.148	SSB;NSUN2;C9ORF64;AARS
translesion synthesis (GO:0019985)	6/35	0.0551206	0.204418	0.174555	0.590651	23.1836	-67.1916	RFC5;VCP;PCNA;UBA7;ISG15;UBE2L6
regulation of mitochondrial membrane permeability (GO:0046902)	1/10	0.562618	0.68162	0.656605	0.81883	116.941	-67.2591	PPIF
ventricular cardiac muscle cell action potential (GO:0086005)	2/14	0.306488	0.577031	0.443734	0.786606	56.9312	-67.3256	PKP2;GPD1L
post-Golgi vesicle-mediated transport (GO:0006892)	6/19	0.00271986	0.0276541	0.0237409	0.257395	11.4067	-67.3814	VAMP8;MYO1B;ARL3;SNAP23;MYO5A;SCAMP1
mitochondrial fusion (GO:0008053)	1/13	0.658742	0.741041	0.743474	0.855272	161.517	-67.4209	OPA1
cardiac left ventricle morphogenesis (GO:0003214)	1/10	0.562618	0.68162	0.656605	0.81883	117.39	-67.5175	SFRP2
positive regulation of epithelial cell migration (GO:0010634)	5/27	0.0583357	0.212521	0.169533	0.575492	23.7858	-67.5883	RAB25;GLIPR2;CTSH;PFN1;RTN4
microtubule depolymerization (GO:0007019)	1/10	0.562618	0.68162	0.656605	0.81883	117.546	-67.607	STMN1
regulation of cardiac muscle contraction (GO:0055117)	1/13	0.658742	0.741041	0.743474	0.855272	161.985	-67.6164	PRKACA
positive regulation of cholesterol efflux (GO:0010875)	2/13	0.276127	0.545324	0.410723	0.786606	52.5738	-67.657	LRP1;PLTP
DNA-templated transcription, initiation (GO:0006352)	1/13	0.658742	0.741041	0.743474	0.855272	162.835	-67.9711	RSF1
regulation of heart contraction (GO:0008016)	4/26	0.146851	0.371971	0.300234	0.731717	35.4875	-68.077	CAMK2D;DES;CELF2;TPM1
response to nicotine (GO:0035094)	2/14	0.306488	0.577031	0.443734	0.786606	57.7426	-68.2851	HMOX1;MAPK1
retinol metabolic process (GO:0042572)	1/10	0.562618	0.68162	0.656605	0.81883	119.603	-68.7902	RDH11
error-prone translesion synthesis (GO:0042276)	2/20	0.478816	0.637942	0.617347	0.80931	93.424	-68.8011	RFC5;PCNA
negative regulation of T cell receptor signaling pathway (GO:0050860)	4/11	0.00828018	0.0580694	0.0435786	0.323792	14.3522	-68.803	LGALS3;THY1;EZR;GBP1
positive regulation of mitochondrial fission (GO:0090141)	1/13	0.658742	0.741041	0.743474	0.855272	164.835	-68.8062	DNM1L
telomere maintenance (GO:0000723)	5/30	0.0848678	0.264434	0.219384	0.642137	27.9484	-68.9391	SP100;PCNA;PARP1;PTGES3;APEX1
protein tetramerization (GO:0051262)	5/22	0.0263629	0.13493	0.0985866	0.504811	19.0045	-69.0963	HMGCL;ADSL;CPSF6;SHMT2;AASS
bicellular tight junction assembly (GO:0070830)	4/27	0.162244	0.393124	0.321898	0.759193	38.1195	-69.326	PRKCI;DLG1;TBCD;MPP7
postreplication repair (GO:0006301)	1/11	0.597341	0.705979	0.688416	0.831184	134.867	-69.4926	MSH2
regulation of sequence-specific DNA binding transcription factor activity (GO:0051090)	5/23	0.0315485	0.150315	0.111353	0.529269	20.1087	-69.5004	HCK;USP7;SYK;HMOX1;MAPK1
regulation of ryanodine-sensitive calcium-release channel activity (GO:0060314)	2/14	0.306488	0.577031	0.443734	0.786606	58.811	-69.5485	CAMK2D;PRKACA
N-terminal protein amino acid acetylation (GO:0006474)	1/9	0.524902	0.661968	0.62155	0.80931	108.016	-69.6208	NAA15
chylomicron assembly (GO:0034378)	1/10	0.562618	0.68162	0.656605	0.81883	121.464	-69.8608	P4HB
positive regulation of transcription regulatory region DNA binding (GO:2000679)	2/13	0.276127	0.545324	0.410723	0.786606	54.2949	-69.8719	HMGA2;PARK7
sterol metabolic process (GO:0016125)	2/21	0.505008	0.659178	0.641879	0.81883	102.534	-70.0492	FDX1;FDXR
regulation of NMDA receptor activity (GO:2000310)	1/11	0.597341	0.705979	0.688416	0.831184	136.232	-70.1958	APP
intracellular receptor signaling pathway (GO:0030522)	1/9	0.524902	0.661968	0.62155	0.80931	109.324	-70.4645	STAT3
positive regulation of neurogenesis (GO:0050769)	1/13	0.658742	0.741041	0.743474	0.855272	169.018	-70.5521	SERPINF1
thymus development (GO:0048538)	1/13	0.658742	0.741041	0.743474	0.855272	169.303	-70.6712	SOD1
3'-UTR-mediated mRNA stabilization (GO:0070935)	1/11	0.597341	0.705979	0.688416	0.831184	137.167	-70.6776	ELAVL1
creatine metabolic process (GO:0006600)	1/10	0.562618	0.68162	0.656605	0.81883	123.003	-70.7458	CKB
ERK1 and ERK2 cascade (GO:0070371)	5/20	0.0177046	0.102513	0.0754339	0.43559	17.5632	-70.8486	KARS;CTSH;MAPK1;ITGAV;LGALS9
positive regulation of calcium-mediated signaling (GO:0050850)	1/10	0.562618	0.68162	0.656605	0.81883	123.497	-71.0298	CDH13
positive regulation of focal adhesion assembly (GO:0051894)	2/14	0.306488	0.577031	0.443734	0.786606	60.0862	-71.0565	THY1;S100A10
positive regulation of catalytic activity (GO:0043085)	3/21	0.229989	0.48775	0.38587	0.786606	48.3578	-71.0727	XRCC5;CAV1;SOD1
negative regulation of protein secretion (GO:0050709)	1/10	0.562618	0.68162	0.656605	0.81883	123.577	-71.076	ERP29
positive regulation of glucose import (GO:0046326)	2/20	0.478816	0.637942	0.617347	0.80931	96.5177	-71.0795	PRKCI;SORBS1
histone H3 deacetylation (GO:0070932)	1/12	0.62931	0.723638	0.717281	0.84679	153.652	-71.1612	HDAC2
viral budding via host ESCRT complex (GO:0039702)	3/21	0.229989	0.48775	0.38587	0.786606	48.494	-71.2729	CHMP1B;CHMP2B;CHMP2A
positive regulation of cell differentiation (GO:0045597)	4/25	0.132061	0.340983	0.27875	0.71062	35.2731	-71.4101	RPS6KA3;HSP90AB1;RPS6KA1;PA2G4
cellular senescence (GO:0090398)	4/18	0.0492542	0.199224	0.140427	0.551586	23.7988	-71.6524	OPA1;PRKCD;CALR;PML
skin development (GO:0043588)	5/17	0.0086196	0.0596634	0.0469631	0.340603	15.0881	-71.7246	COL3A1;COL5A1;ITGB4;ITGA3;COL5A2
negative regulation of G1/S transition of mitotic cell cycle (GO:2000134)	3/19	0.187591	0.427715	0.333474	0.770744	42.8883	-71.7732	KANK2;GPNMB;FHL1
response to interleukin-1 (GO:0070555)	2/20	0.478816	0.637942	0.617347	0.80931	97.8351	-72.0497	CHI3L1;LGALS9
cytoskeleton-dependent intracellular transport (GO:0030705)	2/18	0.423979	0.618826	0.564455	0.801749	84.082	-72.1484	KIF5B;KIF13B
negative regulation of Notch signaling pathway (GO:0045746)	2/17	0.39545	0.595558	0.5361	0.792434	77.7991	-72.1766	MMP14;FAM129B
cellular homeostasis (GO:0019725)	1/10	0.562618	0.68162	0.656605	0.81883	125.541	-72.2056	AQP1
positive regulation of fibroblast proliferation (GO:0048146)	5/27	0.0583357	0.212521	0.169533	0.575492	25.4108	-72.2059	CD74;FN1;S100A6;MIF;AQP1
intrinsic apoptotic signaling pathway by p53 class mediator (GO:0072332)	4/25	0.132061	0.340983	0.27875	0.71062	35.7013	-72.2771	PYCARD;HINT1;MYBBP1A;IFI16
response to type I interferon (GO:0034340)	5/6	1.75284e-05	0.000600771	0.00193624	0.0653098	6.61529	-72.4486	SP100;SHMT2;MX1;ISG15;C19ORF66
proton transport (GO:0015992)	4/25	0.132061	0.340983	0.27875	0.71062	35.7923	-72.4614	NNT;HVCN1;ATP6V1B2;TCIRG1
bundle of His cell-Purkinje myocyte adhesion involved in cell communication (GO:0086073)	5/6	1.75284e-05	0.000600771	0.00193624	0.0653098	6.61963	-72.4961	DSP;JUP;PKP2;DSG2;DSC2
positive regulation of natural killer cell mediated cytotoxicity (GO:0045954)	1/13	0.658742	0.741041	0.743474	0.855272	174.259	-72.7399	LAMP1
cellular nitrogen compound metabolic process (GO:0034641)	4/23	0.104493	0.294492	0.236643	0.655528	32.2561	-72.8548	GRHPR;DLST;DLAT;DLD
membrane protein ectodomain proteolysis (GO:0006509)	5/20	0.0177046	0.102513	0.0754339	0.43559	18.1125	-73.0647	HM13;ERAP1;ADAM10;MYH9;RBMX
histone H2A acetylation (GO:0043968)	2/16	0.366287	0.593224	0.506498	0.792434	72.8151	-73.131	RUVBL2;RUVBL1
positive regulation of transforming growth factor beta receptor signaling pathway (GO:0030511)	5/18	0.0111681	0.0753404	0.0556029	0.37756	16.2725	-73.1398	DAB2;HSP90AB1;TGFB1I1;GIPC1;THBS1
regulation of mitotic spindle organization (GO:0060236)	2/15	0.336591	0.577031	0.475688	0.786606	67.3686	-73.3567	DYNC1H1;NUMA1
spindle organization (GO:0007051)	2/19	0.451789	0.629904	0.59154	0.806818	92.3408	-73.3685	RANBP1;CKAP5
response to progesterone (GO:0032570)	2/14	0.306488	0.577031	0.443734	0.786606	62.0577	-73.388	CAV1;THBS1
protein localization to nucleus (GO:0034504)	3/21	0.229989	0.48775	0.38587	0.786606	49.9755	-73.4503	COL1A1;LMNA;CALR
positive regulation of ubiquitin-protein transferase activity (GO:0051443)	2/19	0.451789	0.629904	0.59154	0.806818	92.6783	-73.6366	DCUN1D1;UBE2L3
negative regulation of transposition (GO:0010529)	1/10	0.562618	0.68162	0.656605	0.81883	128.266	-73.7727	APOBEC3G
nucleotide-excision repair, DNA gap filling (GO:0006297)	4/24	0.117926	0.322512	0.257525	0.69535	34.5228	-73.7996	RFC5;POLB;PCNA;LIG3
positive regulation of interleukin-12 production (GO:0032735)	3/21	0.229989	0.48775	0.38587	0.786606	50.2557	-73.8621	HMGB1;AGER;HSPD1
cellular response to estradiol stimulus (GO:0071392)	2/18	0.423979	0.618826	0.564455	0.801749	86.2402	-74.0003	RUVBL2;EGFR
triglyceride catabolic process (GO:0019433)	3/21	0.229989	0.48775	0.38587	0.786606	50.4163	-74.0981	FABP4;FABP5;GPD2
peptidyl-tyrosine dephosphorylation (GO:0035335)	2/19	0.451789	0.629904	0.59154	0.806818	93.2774	-74.1127	PTPN1;PTPRF
protein catabolic process (GO:0030163)	4/24	0.117926	0.322512	0.257525	0.69535	34.686	-74.1484	NAPSA;PPT1;TPP1;CTSD
establishment or maintenance of cell polarity (GO:0007163)	5/19	0.0141853	0.0853933	0.0650953	0.410003	17.4418	-74.2243	CAP1;DLG1;MAP7;PARVA;CDC42BPB
endosomal vesicle fusion (GO:0034058)	1/10	0.562618	0.68162	0.656605	0.81883	129.17	-74.293	ANKFY1
response to retinoic acid (GO:0032526)	2/19	0.451789	0.629904	0.59154	0.806818	93.7818	-74.5134	CTSH;TRIM16
negative regulation of chondrocyte differentiation (GO:0032331)	1/12	0.62931	0.723638	0.717281	0.84679	161.516	-74.8033	EFEMP1
regulation of androgen receptor signaling pathway (GO:0060765)	1/11	0.597341	0.705979	0.688416	0.831184	145.413	-74.9263	PARK7
establishment of mitotic spindle orientation (GO:0000132)	1/12	0.62931	0.723638	0.717281	0.84679	162.082	-75.0652	NUMA1
cytoskeletal anchoring at plasma membrane (GO:0007016)	4/9	0.00359583	0.034891	0.0264721	0.273074	13.3725	-75.26	JUP;FLNB;EZR;TLN1
regulation of defense response to virus by virus (GO:0050690)	5/27	0.0583357	0.212521	0.169533	0.575492	26.4964	-75.2906	HCK;ELMO1;DOCK2;PAK2;B2M
positive regulation of cytokine production (GO:0001819)	3/20	0.208548	0.465127	0.359752	0.786606	48.0981	-75.3978	IFI16;EIF2AK2;SOD1
positive regulation of transcription elongation from RNA polymerase II promoter (GO:0032968)	1/13	0.658742	0.741041	0.743474	0.855272	180.883	-75.5049	SUPT16H
endocytic recycling (GO:0032456)	4/22	0.0918068	0.283149	0.21619	0.639622	31.6481	-75.5778	EHD1;EHD4;RAB35;EPS15
JAK-STAT cascade (GO:0007259)	4/24	0.117926	0.322512	0.257525	0.69535	35.3658	-75.6016	STAT1;STAT3;NMI;STAMBP
maintenance of gastrointestinal epithelium (GO:0030277)	1/10	0.562618	0.68162	0.656605	0.81883	131.495	-75.6298	STRAP
negative regulation of intrinsic apoptotic signaling pathway in response to DNA damage (GO:1902230)	1/12	0.62931	0.723638	0.717281	0.84679	163.345	-75.6501	SFRP2
sprouting angiogenesis (GO:0002040)	4/22	0.0918068	0.283149	0.21619	0.639622	31.6949	-75.6896	RNF213;CDH13;PARVA;THBS1
negative regulation of peptidyl-serine phosphorylation (GO:0033137)	2/18	0.423979	0.618826	0.564455	0.801749	88.3834	-75.8394	CAV1;GPD1L
regulation of mitochondrial membrane potential (GO:0051881)	4/22	0.0918068	0.283149	0.21619	0.639622	31.7625	-75.851	PRDX3;PYCR1;PARK7;SOD1
regulation of protein kinase activity (GO:0045859)	2/19	0.451789	0.629904	0.59154	0.806818	95.5221	-75.8962	SLC9A3R1;SOD1
protein export from nucleus (GO:0006611)	5/23	0.0315485	0.150315	0.111353	0.529269	21.9608	-75.9014	XPO1;XPO5;XPO7;CALR;RAN
MyD88-independent toll-like receptor signaling pathway (GO:0002756)	1/13	0.658742	0.741041	0.743474	0.855272	181.939	-75.9458	CD14
positive regulation of activated T cell proliferation (GO:0042104)	5/19	0.0141853	0.0853933	0.0650953	0.410003	17.8513	-75.967	PYCARD;IGFBP2;IL18;HMGB1;AGER
regulation of cytokinesis (GO:0032465)	2/18	0.423979	0.618826	0.564455	0.801749	88.5917	-76.0181	SH3GLB1;PRPF40A
viral genome replication (GO:0019079)	1/13	0.658742	0.741041	0.743474	0.855272	182.319	-76.1042	VCP
cellular response to nitric oxide (GO:0071732)	1/9	0.524902	0.661968	0.62155	0.80931	118.355	-76.2854	AQP1
positive regulation of cell death (GO:0010942)	3/21	0.229989	0.48775	0.38587	0.786606	51.9133	-76.2983	AKR1C3;HBB;PHB
negative regulation of signal transduction (GO:0009968)	2/14	0.306488	0.577031	0.443734	0.786606	64.554	-76.3401	PTPN1;IGFBP3
positive regulation of interleukin-1 beta secretion (GO:0050718)	4/18	0.0492542	0.199224	0.140427	0.551586	25.3805	-76.4145	GSDMD;PYCARD;TRIM16;LGALS9
phosphatidylethanolamine biosynthetic process (GO:0006646)	2/14	0.306488	0.577031	0.443734	0.786606	64.7453	-76.5664	PCYT2;ALOX15
cell division (GO:0051301)	3/22	0.251807	0.516496	0.411727	0.786606	55.5304	-76.5815	IST1;CHMP1B;GNAI2
negative regulation of peptidyl-threonine phosphorylation (GO:0010801)	1/12	0.62931	0.723638	0.717281	0.84679	165.363	-76.5846	EIF4G1
cell activation (GO:0001775)	1/12	0.62931	0.723638	0.717281	0.84679	165.755	-76.7664	CD59
ventricular cardiac muscle tissue morphogenesis (GO:0055010)	2/19	0.451789	0.629904	0.59154	0.806818	96.6975	-76.8301	TPM1;PKP2
positive regulation of heart rate (GO:0010460)	1/10	0.562618	0.68162	0.656605	0.81883	133.941	-77.0367	ATP2A2
positive regulation of endocytosis (GO:0045807)	1/12	0.62931	0.723638	0.717281	0.84679	166.413	-77.071	DAB2
regulation of Wnt signaling pathway (GO:0030111)	1/12	0.62931	0.723638	0.717281	0.84679	166.486	-77.105	ITGA3
triglyceride metabolic process (GO:0006641)	4/21	0.0799079	0.250819	0.196254	0.609415	30.555	-77.2089	GK;CAV1;SEL1L;APOBR
ATP synthesis coupled proton transport (GO:0015986)	2/13	0.276127	0.545324	0.410723	0.786606	60.0075	-77.2234	TCIRG1;ATP6V0A1
steroid biosynthetic process (GO:0006694)	3/19	0.187591	0.427715	0.333474	0.770744	46.1604	-77.2491	SCP2;FDXR;LSS
positive regulation of extrinsic apoptotic signaling pathway (GO:2001238)	5/19	0.0141853	0.0853933	0.0650953	0.410003	18.2088	-77.4883	PYCARD;CAV1;BID;PAK2;PML
positive regulation of defense response to virus by host (GO:0002230)	2/17	0.39545	0.595558	0.5361	0.792434	83.5281	-77.4915	APOBEC3G;DDX58
aging (GO:0007568)	2/16	0.366287	0.593224	0.506498	0.792434	77.1745	-77.5092	KRT16;KRT14
regulation of innate immune response (GO:0045088)	2/13	0.276127	0.545324	0.410723	0.786606	60.3231	-77.6295	ERAP1;SAMHD1
DNA damage response, detection of DNA damage (GO:0042769)	5/34	0.128393	0.333983	0.291502	0.729573	37.8254	-77.6427	RFC5;CUL4A;PCNA;PNKP;HMGA2
response to glucocorticoid (GO:0051384)	1/9	0.524902	0.661968	0.62155	0.80931	120.565	-77.7098	GOT1
histone deacetylation (GO:0016575)	4/26	0.146851	0.371971	0.300234	0.731717	40.6581	-77.9961	HDAC2;TBL1XR1;PHB;TBL1X
spliceosomal snRNP assembly (GO:0000387)	4/27	0.162244	0.393124	0.321898	0.759193	42.9241	-78.0639	PRMT5;SART3;CLNS1A;STRAP
intrinsic apoptotic signaling pathway (GO:0097193)	4/23	0.104493	0.294492	0.236643	0.655528	34.5629	-78.0651	CUL4A;MSH6;CASP4;CUL1
positive regulation of filopodium assembly (GO:0051491)	4/24	0.117926	0.322512	0.257525	0.69535	36.5807	-78.1986	PALM;DPYSL3;FSCN1;AGRN
regulated exocytosis (GO:0045055)	2/13	0.276127	0.545324	0.410723	0.786606	60.9145	-78.3906	RAB31;RAB11FIP1
energy reserve metabolic process (GO:0006112)	1/9	0.524902	0.661968	0.62155	0.80931	121.976	-78.6187	GFPT1
pre-miRNA processing (GO:0031054)	1/11	0.597341	0.705979	0.688416	0.831184	152.853	-78.7602	ADAR
dendritic cell differentiation (GO:0097028)	1/10	0.562618	0.68162	0.656605	0.81883	137.092	-78.8492	LYN
mitochondrial fission (GO:0000266)	5/19	0.0141853	0.0853933	0.0650953	0.410003	18.5551	-78.9622	OPA1;MX2;MX1;DNM1L;DNM2
positive regulation of Notch signaling pathway (GO:0045747)	2/19	0.451789	0.629904	0.59154	0.806818	99.4679	-79.0313	STAT3;TP63
mitotic chromosome condensation (GO:0007076)	2/13	0.276127	0.545324	0.410723	0.786606	61.6912	-79.3901	AKAP8L;SMC2
respiratory gaseous exchange (GO:0007585)	1/12	0.62931	0.723638	0.717281	0.84679	171.508	-79.4306	HNMT
positive regulation of protein complex assembly (GO:0031334)	4/22	0.0918068	0.283149	0.21619	0.639622	33.3101	-79.5469	VCP;WARS;SUMO1;MPP7
positive regulation of receptor internalization (GO:0002092)	4/20	0.0688312	0.238219	0.176923	0.593935	29.7293	-79.5585	CD63;SFRP4;TBC1D5;ARRB1
DNA metabolic process (GO:0006259)	3/20	0.208548	0.465127	0.359752	0.786606	50.7644	-79.5774	DNASE2;KPNA2;RAN
reactive oxygen species metabolic process (GO:0072593)	3/20	0.208548	0.465127	0.359752	0.786606	50.8411	-79.6976	NNT;SFTPD;SOD1
lamellipodium assembly (GO:0030032)	3/20	0.208548	0.465127	0.359752	0.786606	50.8415	-79.6983	CDH13;VCL;ARHGEF6
regulation of sodium ion transmembrane transporter activity (GO:2000649)	2/18	0.423979	0.618826	0.564455	0.801749	93.1386	-79.9197	GPD1L;UTRN
positive regulation of epidermal growth factor receptor signaling pathway (GO:0045742)	3/20	0.208548	0.465127	0.359752	0.786606	50.9931	-79.9359	HIP1;HIP1R;AGR2
cartilage development (GO:0051216)	3/20	0.208548	0.465127	0.359752	0.786606	51.1253	-80.1432	CHI3L1;SULF1;CD44
positive regulation of vascular endothelial growth factor receptor signaling pathway (GO:0030949)	2/12	0.245687	0.507865	0.376771	0.786606	57.2006	-80.2923	PRKCB;ITGA5
positive regulation of cell cycle arrest (GO:0071158)	4/22	0.0918068	0.283149	0.21619	0.639622	33.6663	-80.3975	MYBBP1A;FAP;HMGA2;PRKACA
intrinsic apoptotic signaling pathway in response to DNA damage (GO:0008630)	3/19	0.187591	0.427715	0.333474	0.770744	48.1166	-80.5228	MSH6;SFN;CRIP1
positive regulation of wound healing (GO:0090303)	2/13	0.276127	0.545324	0.410723	0.786606	62.6362	-80.6062	ANXA1;MYLK
mitotic recombination (GO:0006312)	1/12	0.62931	0.723638	0.717281	0.84679	174.296	-80.7222	TOP2A
somite development (GO:0061053)	1/10	0.562618	0.68162	0.656605	0.81883	141.115	-81.1629	MTHFD1
metanephros development (GO:0001656)	1/11	0.597341	0.705979	0.688416	0.831184	157.654	-81.2338	CTSH
fatty acid biosynthetic process (GO:0006633)	3/21	0.229989	0.48775	0.38587	0.786606	55.3974	-81.419	ACLY;ABCD3;ACACA
cell-cell junction organization (GO:0045216)	2/13	0.276127	0.545324	0.410723	0.786606	63.3149	-81.4796	PRKCI;CXADR
positive regulation of calcium ion transport (GO:0051928)	2/18	0.423979	0.618826	0.564455	0.801749	95.1296	-81.6281	WFS1;MYLK
potassium ion import (GO:0010107)	3/22	0.251807	0.516496	0.411727	0.786606	59.2399	-81.6974	ATP1B3;ATP1A1;ATP1B1
ruffle organization (GO:0031529)	5/13	0.00234185	0.02456	0.0207802	0.235463	13.5026	-81.7828	LIMA1;PLEKHA1;PLEK;TPM1;CORO1B
negative regulation of insulin receptor signaling pathway (GO:0046627)	3/22	0.251807	0.516496	0.411727	0.786606	59.304	-81.7857	PTPN1;PRKCB;PRKCD
positive regulation of histone acetylation (GO:0035066)	2/14	0.306488	0.577031	0.443734	0.786606	69.3157	-81.9712	RUVBL2;ARRB1
limb development (GO:0060173)	1/13	0.658742	0.741041	0.743474	0.855272	196.548	-82.044	COMP
negative regulation of smooth muscle cell proliferation (GO:0048662)	5/17	0.0086196	0.0596634	0.0469631	0.340603	17.2713	-82.1028	IGFBP5;IGFBP3;OGN;HMOX1;AIF1
protein localization to Golgi apparatus (GO:0034067)	1/11	0.597341	0.705979	0.688416	0.831184	159.363	-82.1145	RAB6A
rRNA transcription (GO:0009303)	1/10	0.562618	0.68162	0.656605	0.81883	142.967	-82.228	MARS
peptidyl-threonine dephosphorylation (GO:0035970)	1/11	0.597341	0.705979	0.688416	0.831184	159.646	-82.2601	PPM1G
positive regulation of NFAT protein import into nucleus (GO:0051533)	1/10	0.562618	0.68162	0.656605	0.81883	143.192	-82.3574	PPP3CA
positive regulation of protein autophosphorylation (GO:0031954)	2/16	0.366287	0.593224	0.506498	0.792434	82.1651	-82.5215	GPNMB;TNKS1BP1
blood coagulation, intrinsic pathway (GO:0007597)	3/18	0.167225	0.400172	0.307149	0.731717	46.2648	-82.7407	VWF;C1QBP;A2M
negative regulation of growth (GO:0045926)	2/14	0.306488	0.577031	0.443734	0.786606	70.3246	-83.1642	MT2A;MT1X
cellular response to nerve growth factor stimulus (GO:1990090)	3/12	0.0638504	0.223529	0.156081	0.565656	30.2311	-83.1723	EHD1;ACAP2;RAB35
relaxation of cardiac muscle (GO:0055119)	4/10	0.00561892	0.0450574	0.0344096	0.288422	16.0567	-83.1999	CAMK2D;GSTM2;ATP1A1;ATP1B1
regulation of G1/S transition of mitotic cell cycle (GO:2000045)	4/10	0.00561892	0.0450574	0.0344096	0.288422	16.1485	-83.6754	PSME3;PSME1;PSME2;PTPN6
intrinsic apoptotic signaling pathway in response to DNA damage by p53 class mediator (GO:0042771)	4/19	0.0586059	0.212521	0.158285	0.565656	29.5309	-83.7768	PYCARD;IFI16;PML;TP63
vesicle organization (GO:0016050)	4/19	0.0586059	0.212521	0.158285	0.565656	29.5696	-83.8865	SNX1;SNX2;CAV1;EPS15
negative regulation of autophagosome assembly (GO:1902902)	1/10	0.562618	0.68162	0.656605	0.81883	145.98	-83.9609	SEC22B
phosphatidylglycerol acyl-chain remodeling (GO:0036148)	2/17	0.39545	0.595558	0.5361	0.792434	90.6223	-84.073	LPCAT1;PLA2G4A
positive regulation of peptidyl-threonine phosphorylation (GO:0010800)	4/21	0.0799079	0.250819	0.196254	0.609415	33.3186	-84.1921	MAPK1;TNKS1BP1;CHI3L1;UBE2K
positive regulation of cellular protein metabolic process (GO:0032270)	2/16	0.366287	0.593224	0.506498	0.792434	84.0101	-84.3745	UHRF1;EIF4G1
response to mechanical stimulus (GO:0009612)	1/10	0.562618	0.68162	0.656605	0.81883	146.786	-84.4247	CHI3L1
positive regulation of apoptotic signaling pathway (GO:2001235)	1/9	0.524902	0.661968	0.62155	0.80931	131.342	-84.6556	CTSH
plasma membrane tubulation (GO:0097320)	4/10	0.00561892	0.0450574	0.0344096	0.288422	16.3581	-84.7616	BIN2;PACSIN2;PACSIN3;SNX9
negative regulation of telomere maintenance via telomere lengthening (GO:1904357)	1/9	0.524902	0.661968	0.62155	0.80931	131.549	-84.7892	PARP1
ESCRT III complex disassembly (GO:1904903)	5/10	0.000561199	0.00903445	0.00919496	0.157575	11.3605	-85.0385	IST1;VTA1;CHMP1B;CHMP2B;CHMP2A
stem cell differentiation (GO:0048863)	2/17	0.39545	0.595558	0.5361	0.792434	91.9012	-85.2595	EPCAM;HMGA2
phosphatidylinositol dephosphorylation (GO:0046856)	1/12	0.62931	0.723638	0.717281	0.84679	184.119	-85.2714	SACM1L
negative regulation of protein complex assembly (GO:0031333)	1/12	0.62931	0.723638	0.717281	0.84679	184.165	-85.2927	IMPACT
miRNA metabolic process (GO:0010586)	3/13	0.0782696	0.246404	0.179642	0.598339	33.5727	-85.5297	KHSRP;XPO5;RAN
negative regulation of endothelial cell migration (GO:0010596)	2/17	0.39545	0.595558	0.5361	0.792434	92.3366	-85.6634	SP100;THBS1
histone mRNA metabolic process (GO:0008334)	2/12	0.245687	0.507865	0.376771	0.786606	61.0811	-85.7394	SSB;NCBP1
protein homotrimerization (GO:0070207)	4/19	0.0586059	0.212521	0.158285	0.565656	30.2532	-85.8259	ALOX5AP;MGST1;EMILIN1;MIF
miRNA mediated inhibition of translation (GO:0035278)	1/11	0.597341	0.705979	0.688416	0.831184	167.056	-86.0783	STAT3
cellular response to gamma radiation (GO:0071480)	4/16	0.033221	0.155838	0.107384	0.529269	25.3608	-86.3426	YAP1;XRCC5;TMEM109;CRYAB
positive regulation of receptor-mediated endocytosis (GO:0048260)	5/17	0.0086196	0.0596634	0.0469631	0.340603	18.1722	-86.3854	RAB21;HIP1;HNRNPK;PPT1;B2M
positive regulation of cardiac muscle hypertrophy (GO:0010613)	2/13	0.276127	0.545324	0.410723	0.786606	67.2259	-86.5127	CAMK2D;PARP1
glycogen metabolic process (GO:0005977)	2/12	0.245687	0.507865	0.376771	0.786606	61.6411	-86.5254	UGP2;PYGL
error-free translesion synthesis (GO:0070987)	4/19	0.0586059	0.212521	0.158285	0.565656	30.6287	-86.8911	RFC5;VCP;PCNA;NPLOC4
adrenal gland development (GO:0030325)	1/9	0.524902	0.661968	0.62155	0.80931	134.89	-86.9428	MDK
primary miRNA processing (GO:0031053)	1/9	0.524902	0.661968	0.62155	0.80931	135.006	-87.0175	NCBP1
telomere maintenance via telomerase (GO:0007004)	5/16	0.0065032	0.050252	0.0391748	0.320179	17.3431	-87.3307	HSP90AA1;HSP90AB1;DKC1;PTGES3;TNKS1BP1
positive regulation of actin filament bundle assembly (GO:0032233)	4/9	0.00359583	0.034891	0.0264721	0.273074	15.5336	-87.4228	SYNPO2;PLEK;PFN1;PFN2
positive regulation of protein tyrosine kinase activity (GO:0061098)	2/13	0.276127	0.545324	0.410723	0.786606	68.2519	-87.8331	PTPN1;ACE
mRNA stabilization (GO:0048255)	3/12	0.0638504	0.223529	0.156081	0.565656	31.932	-87.8517	CIRBP;ELAVL1;PAIP1
lipoxygenase pathway (GO:0019372)	5/15	0.00477943	0.0398286	0.0322283	0.285355	16.4599	-87.9521	GPX1;GPX4;ALOX5;ALOX15;ALOX5AP
positive regulation of interleukin-2 production (GO:0032743)	1/11	0.597341	0.705979	0.688416	0.831184	170.946	-88.0826	ANXA1
negative regulation of interleukin-6 production (GO:0032715)	2/16	0.366287	0.593224	0.506498	0.792434	88.195	-88.5776	NCKAP1L;ARRB1
ceramide metabolic process (GO:0006672)	2/13	0.276127	0.545324	0.410723	0.786606	69.0367	-88.843	ASAH1;SGPL1
cellular response to zinc ion (GO:0071294)	3/15	0.110815	0.308221	0.229215	0.655148	40.4238	-88.9282	MT2A;HVCN1;MT1X
vesicle docking (GO:0048278)	2/18	0.423979	0.618826	0.564455	0.801749	103.746	-89.0216	STX12;STX7
skeletal muscle tissue development (GO:0007519)	3/19	0.187591	0.427715	0.333474	0.770744	53.228	-89.0767	SVIL;CAV1;MYH14
positive regulation of microtubule polymerization (GO:0031116)	3/15	0.110815	0.308221	0.229215	0.655148	40.7132	-89.5647	CLIP1;PAK1;NUMA1
positive regulation of kinase activity (GO:0033674)	1/11	0.597341	0.705979	0.688416	0.831184	173.844	-89.5761	CD74
positive regulation of DNA repair (GO:0045739)	4/25	0.132061	0.340983	0.27875	0.71062	44.2704	-89.6251	PCNA;TRIM28;APEX1;EGFR
bone development (GO:0060348)	5/15	0.00477943	0.0398286	0.0322283	0.285355	16.7922	-89.7281	AKAP13;SH3PXD2B;PLS3;SULF1;PPIB
clathrin-dependent endocytosis (GO:0072583)	4/16	0.033221	0.155838	0.107384	0.529269	26.4113	-89.9192	FCHO2;CANX;CLTB;PICALM
positive regulation of interleukin-6 production (GO:0032755)	4/20	0.0688312	0.238219	0.176923	0.593935	33.6379	-90.0184	PYCARD;DDX58;ARHGEF2;HSPD1
learning or memory (GO:0007611)	3/19	0.187591	0.427715	0.333474	0.770744	53.8058	-90.0436	APP;MAPK1;EGFR
mesodermal cell differentiation (GO:0048333)	5/8	0.000142796	0.00319413	0.00460836	0.103082	10.1826	-90.1573	ITGB1;ITGB4;ITGA3;ITGA2;HMGA2
glycogen catabolic process (GO:0005980)	5/16	0.0065032	0.050252	0.0391748	0.320179	17.9084	-90.1768	PYGB;GAA;PYGL;PGM2L1;PGM1
cyclooxygenase pathway (GO:0019371)	5/11	0.000961718	0.0133572	0.0123719	0.187788	13.0318	-90.5295	CBR1;PTGIS;PTGES3;TBXAS1;AKR1C3
zymogen activation (GO:0031638)	1/9	0.524902	0.661968	0.62155	0.80931	140.872	-90.798	CTSH
tRNA processing (GO:0008033)	4/11	0.00828018	0.0580694	0.0435786	0.323792	18.9557	-90.8716	SSB;KARS;SARS;AARS
cellular response to steroid hormone stimulus (GO:0071383)	2/10	0.185457	0.426974	0.306691	0.731717	53.9673	-90.9312	ATP1A1;UBE2L3
establishment of endothelial intestinal barrier (GO:0090557)	3/10	0.0392039	0.172481	0.112329	0.529269	28.0757	-90.9368	TJP1;RAB1B;TJP2
negative regulation of cell cycle arrest (GO:0071157)	3/20	0.208548	0.465127	0.359752	0.786606	58.0693	-91.0285	HSP90AB1;MIF;CALR
mitochondrial calcium ion transmembrane transport (GO:0006851)	3/20	0.208548	0.465127	0.359752	0.786606	58.2215	-91.267	AFG3L2;STOML2;PHB
androgen metabolic process (GO:0008209)	1/8	0.483935	0.637942	0.582919	0.801749	125.771	-91.2849	HSD17B4
synapse organization (GO:0050808)	2/17	0.39545	0.595558	0.5361	0.792434	98.4468	-91.332	APP;AGRN
nitric oxide biosynthetic process (GO:0006809)	2/11	0.215381	0.465127	0.342029	0.770744	59.574	-91.4667	NQO1;SPR
positive regulation of reactive oxygen species metabolic process (GO:2000379)	3/21	0.229989	0.48775	0.38587	0.786606	62.4744	-91.8203	AKR1C3;GRB2;THBS1
ossification (GO:0001503)	4/23	0.104493	0.294492	0.236643	0.655528	40.7084	-91.9456	ALOX15;CDH11;DHX36;EGFR
JAK-STAT cascade involved in growth hormone signaling pathway (GO:0060397)	4/15	0.0265415	0.13493	0.0923532	0.476022	25.3962	-92.1638	LYN;PTPN1;STAT3;MAPK1
bone mineralization (GO:0030282)	2/17	0.39545	0.595558	0.5361	0.792434	99.3731	-92.1914	TUFT1;ALOX15
linoleic acid metabolic process (GO:0043651)	4/16	0.033221	0.155838	0.107384	0.529269	27.1395	-92.3985	GSTM2;ACSL1;GSTP1;GSTA1
peptide metabolic process (GO:0006518)	2/11	0.215381	0.465127	0.342029	0.770744	60.184	-92.4032	AEBP1;THOP1
fatty acid beta-oxidation using acyl-CoA oxidase (GO:0033540)	4/15	0.0265415	0.13493	0.0923532	0.476022	25.5561	-92.7441	SCP2;EHHADH;HSD17B4;CRAT
negative regulation of T cell proliferation (GO:0042130)	3/11	0.0508002	0.199224	0.13358	0.535582	31.1635	-92.8628	GPNMB;SDC4;SFTPD
neutrophil activation (GO:0042119)	1/9	0.524902	0.661968	0.62155	0.80931	144.455	-93.1074	PRKCD
nuclear pore complex assembly (GO:0051292)	3/11	0.0508002	0.199224	0.13358	0.535582	31.2677	-93.1732	NUP93;NUP153;RTN4
negative regulation of bone mineralization (GO:0030502)	1/11	0.597341	0.705979	0.688416	0.831184	181.271	-93.403	ECM1
positive regulation of membrane protein ectodomain proteolysis (GO:0051044)	2/15	0.336591	0.577031	0.475688	0.786606	85.7805	-93.4052	PACSIN3;SNX9
regulation of extrinsic apoptotic signaling pathway via death domain receptors (GO:1902041)	2/16	0.366287	0.593224	0.506498	0.792434	93.2484	-93.6529	LGALS3;SP100
positive regulation of proteolysis (GO:0045862)	3/19	0.187591	0.427715	0.333474	0.770744	56.123	-93.9215	HDAC2;ASPH;IST1
plasminogen activation (GO:0031639)	1/9	0.524902	0.661968	0.62155	0.80931	145.846	-94.0044	PGK1
dermatan sulfate biosynthetic process (GO:0030208)	1/12	0.62931	0.723638	0.717281	0.84679	203.36	-94.1823	VCAN
phosphate-containing compound metabolic process (GO:0006796)	2/16	0.366287	0.593224	0.506498	0.792434	93.9124	-94.3197	IMPA2;INPP5D
macrophage chemotaxis (GO:0048246)	2/10	0.185457	0.426974	0.306691	0.731717	56.0251	-94.3984	LGALS3;SFTPD
nuclear-transcribed mRNA catabolic process (GO:0000956)	2/14	0.306488	0.577031	0.443734	0.786606	80.1449	-94.7775	UPF1;MRTO4
long-chain fatty-acyl-CoA biosynthetic process (GO:0035338)	4/18	0.0492542	0.199224	0.140427	0.551586	31.487	-94.7998	ACSL1;TECR;ACSL4;ACSL3
response to tumor necrosis factor (GO:0034612)	3/20	0.208548	0.465127	0.359752	0.786606	60.5858	-94.9733	CASP3;ADAM10;CHI3L1
glycogen biosynthetic process (GO:0005978)	5/18	0.0111681	0.0753404	0.0556029	0.37756	21.1315	-94.9796	GYS1;UGP2;PGM5;PGM2L1;PGM1
myeloid cell differentiation (GO:0030099)	2/12	0.245687	0.507865	0.376771	0.786606	67.6991	-95.029	PRDX3;IFI16
microtubule bundle formation (GO:0001578)	4/17	0.0407906	0.177623	0.123434	0.535582	29.8286	-95.4307	TPPP3;CLIP1;SPAST;NUMA1
protein neddylation (GO:0045116)	3/12	0.0638504	0.223529	0.156081	0.565656	34.7355	-95.5647	DCUN1D1;NEDD8;UBE2M
cellular response to leucine starvation (GO:1990253)	1/8	0.483935	0.637942	0.582919	0.801749	132.242	-95.9815	IMPACT
negative regulation of programmed cell death (GO:0043069)	2/10	0.185457	0.426974	0.306691	0.731717	56.9952	-96.033	KANK2;WFS1
B cell activation (GO:0042113)	2/15	0.336591	0.577031	0.475688	0.786606	88.2311	-96.0736	PRKCB;HSPD1
positive regulation of autophagosome assembly (GO:2000786)	4/9	0.00359583	0.034891	0.0264721	0.273074	17.1779	-96.6768	SH3GLB1;RALB;PIP4K2A;PIP4K2C
cell separation after cytokinesis (GO:0000920)	3/17	0.147563	0.371971	0.280904	0.71062	50.5541	-96.7353	CHMP1B;CHMP2B;CHMP2A
urea cycle (GO:0000050)	2/10	0.185457	0.426974	0.306691	0.731717	57.4243	-96.7561	ASL;ASS1
regulation of cardiac muscle contraction by regulation of the release of sequestered calcium ion (GO:0010881)	4/14	0.0207383	0.111005	0.0784063	0.441946	25.0479	-97.0801	CAMK2D;GSTM2;CLIC2;PRKACA
negative regulation of fatty acid biosynthetic process (GO:0045717)	1/9	0.524902	0.661968	0.62155	0.80931	150.619	-97.081	ERLIN2
regulation of telomere maintenance (GO:0032204)	2/11	0.215381	0.465127	0.342029	0.770744	63.2573	-97.1219	UPF1;XRCC5
establishment of endothelial barrier (GO:0061028)	4/16	0.033221	0.155838	0.107384	0.529269	28.5281	-97.1262	MYADM;MSN;EZR;ICAM1
regulation of neuron apoptotic process (GO:0043523)	2/15	0.336591	0.577031	0.475688	0.786606	89.3585	-97.3012	PARK7;TP63
histone methylation (GO:0016571)	2/13	0.276127	0.545324	0.410723	0.786606	75.7037	-97.4228	PRMT1;CARM1
response to interferon-gamma (GO:0034341)	4/20	0.0688312	0.238219	0.176923	0.593935	36.4491	-97.5415	BST2;SP100;KYNU;C19ORF66
positive regulation of p38MAPK cascade (GO:1900745)	3/15	0.110815	0.308221	0.229215	0.655148	44.3555	-97.5775	KARS;NCF1;PRMT1
positive regulation of heterotypic cell-cell adhesion (GO:0034116)	2/11	0.215381	0.465127	0.342029	0.770744	63.7624	-97.8974	THY1;CD44
negative regulation of translational initiation (GO:0045947)	1/12	0.62931	0.723638	0.717281	0.84679	211.864	-98.121	EIF4EBP1
3'-phosphoadenosine 5'-phosphosulfate metabolic process (GO:0050427)	3/19	0.187591	0.427715	0.333474	0.770744	58.6608	-98.1684	SULT1A1;IMPAD1;ABHD14B
response to ethanol (GO:0045471)	4/11	0.00828018	0.0580694	0.0435786	0.323792	20.4911	-98.2321	GOT2;SDF4;ADH7;SOD1
negative regulation of proteasomal ubiquitin-dependent protein catabolic process (GO:0032435)	3/17	0.147563	0.371971	0.280904	0.71062	51.3395	-98.2381	HSP90AB1;GIPC1;PARK7
positive regulation of NF-kappaB import into nucleus (GO:0042346)	2/14	0.306488	0.577031	0.443734	0.786606	83.153	-98.3349	LGALS9;RHOA
platelet formation (GO:0030220)	3/11	0.0508002	0.199224	0.13358	0.535582	33.0806	-98.5754	ACTN1;CASP3;MYH9
negative regulation of Ras protein signal transduction (GO:0046580)	2/16	0.366287	0.593224	0.506498	0.792434	98.2064	-98.6324	STAMBP;FBP1
response to heat (GO:0009408)	4/18	0.0492542	0.199224	0.140427	0.551586	32.7751	-98.6779	HSP90AA1;GCLC;PSIP1;SOD1
neutral amino acid transport (GO:0015804)	2/11	0.215381	0.465127	0.342029	0.770744	64.2847	-98.6993	SLC7A5;SLC1A5
regulation of gene expression, epigenetic (GO:0040029)	2/12	0.245687	0.507865	0.376771	0.786606	70.3491	-98.7488	GPX1;IFI16
phospholipid transport (GO:0015914)	4/17	0.0407906	0.177623	0.123434	0.535582	30.8903	-98.8274	SCP2;NPC2;PITPNB;PITPNA
regulation of mRNA processing (GO:0050684)	2/10	0.185457	0.426974	0.306691	0.731717	58.9067	-99.2537	SAFB;SRPK1
regulation of protein secretion (GO:0050708)	2/11	0.215381	0.465127	0.342029	0.770744	64.6747	-99.2981	DNAJC1;ARFIP1
negative regulation of mitotic cell cycle (GO:0045930)	3/18	0.167225	0.400172	0.307149	0.731717	55.5656	-99.3745	SLC9A3R1;DLG1;SCRIB
glycerophospholipid catabolic process (GO:0046475)	1/9	0.524902	0.661968	0.62155	0.80931	154.219	-99.4011	PRDX6
actin filament polymerization (GO:0030041)	3/18	0.167225	0.400172	0.307149	0.731717	55.6153	-99.4634	GSN;CORO7;AIF1
positive regulation of myoblast fusion (GO:1901741)	2/10	0.185457	0.426974	0.306691	0.731717	59.1045	-99.587	CD53;EHD1
endothelial cell proliferation (GO:0001935)	2/11	0.215381	0.465127	0.342029	0.770744	64.9051	-99.6518	DLG1;HMOX1
membrane protein proteolysis (GO:0033619)	3/9	0.0291284	0.140358	0.0925162	0.476022	28.2023	-99.7245	NAPSA;HM13;CTSH
temperature homeostasis (GO:0001659)	1/10	0.562618	0.68162	0.656605	0.81883	173.467	-99.7703	STAT3
hyaluronan catabolic process (GO:0030214)	2/16	0.366287	0.593224	0.506498	0.792434	99.4861	-99.9176	HEXA;CD44
small molecule metabolic process (GO:0044281)	1/9	0.524902	0.661968	0.62155	0.80931	155.073	-99.9516	FDX1
response to zinc ion (GO:0010043)	2/14	0.306488	0.577031	0.443734	0.786606	84.7338	-100.204	HVCN1;CRIP1
cellular glucuronidation (GO:0052695)	4/14	0.0207383	0.111005	0.0784063	0.441946	25.8547	-100.207	UGT1A10;ABHD10;UGT1A7;UGT1A6
cellular response to estrogen stimulus (GO:0071391)	1/11	0.597341	0.705979	0.688416	0.831184	194.538	-100.239	SERPINB9
skeletal muscle contraction (GO:0003009)	2/17	0.39545	0.595558	0.5361	0.792434	108.268	-100.444	MYH14;RCSD1
protein targeting (GO:0006605)	3/19	0.187591	0.427715	0.333474	0.770744	60.1804	-100.711	GIPC1;KIF13B;LTBP2
intestinal cholesterol absorption (GO:0030299)	1/8	0.483935	0.637942	0.582919	0.801749	138.792	-100.736	AKR1C1
DNA damage response, signal transduction by p53 class mediator (GO:0030330)	2/13	0.276127	0.545324	0.410723	0.786606	78.4334	-100.936	MYO6;NDRG1
cellular response to ATP (GO:0071318)	1/9	0.524902	0.661968	0.62155	0.80931	156.623	-100.95	HSP90B1
response to cold (GO:0009409)	3/12	0.0638504	0.223529	0.156081	0.565656	36.7137	-101.007	HSP90AA1;CIRBP;HSPD1
positive regulation of actin cytoskeleton reorganization (GO:2000251)	4/15	0.0265415	0.13493	0.0923532	0.476022	27.9147	-101.304	HCK;BAIAP2L1;HCLS1;BAIAP2
regulation of synaptic vesicle exocytosis (GO:2000300)	1/9	0.524902	0.661968	0.62155	0.80931	157.251	-101.355	2019-09-05
arachidonic acid secretion (GO:0050482)	1/8	0.483935	0.637942	0.582919	0.801749	139.693	-101.39	ACE
regulation of DNA replication (GO:0006275)	2/14	0.306488	0.577031	0.443734	0.786606	85.8676	-101.545	NUCKS1;SMC3
cerebellum development (GO:0021549)	1/9	0.524902	0.661968	0.62155	0.80931	157.692	-101.639	SDF4
cellular response to epinephrine stimulus (GO:0071872)	1/8	0.483935	0.637942	0.582919	0.801749	140.079	-101.67	PRKACA
hydrogen peroxide catabolic process (GO:0042744)	5/12	0.00154129	0.0180953	0.0162167	0.208851	15.7018	-101.671	PRDX3;GPX1;PRDX1;PXDN;HBB
mitochondrial calcium ion homeostasis (GO:0051560)	1/9	0.524902	0.661968	0.62155	0.80931	157.779	-101.695	AFG3L2
regulation of signal transduction (GO:0009966)	2/16	0.366287	0.593224	0.506498	0.792434	101.448	-101.888	PTPN1;YWHAG
nucleic acid phosphodiester bond hydrolysis (GO:0090305)	1/9	0.524902	0.661968	0.62155	0.80931	158.192	-101.962	FEN1
positive regulation of blood coagulation (GO:0030194)	1/9	0.524902	0.661968	0.62155	0.80931	158.395	-102.092	THBS1
extrinsic apoptotic signaling pathway in absence of ligand (GO:0097192)	2/10	0.185457	0.426974	0.306691	0.731717	60.8142	-102.468	CASP3;ITGAV
UDP-N-acetylglucosamine biosynthetic process (GO:0006048)	4/8	0.00213112	0.0231053	0.0197448	0.2344	16.6592	-102.473	NAGK;UAP1L1;GFPT1;RENBP
response to interferon-alpha (GO:0035455)	4/10	0.00561892	0.0450574	0.0344096	0.288422	19.827	-102.736	BST2;MX2;EIF2AK2;ADAR
UV protection (GO:0009650)	4/10	0.00561892	0.0450574	0.0344096	0.288422	19.8881	-103.053	MFAP4;FEN1;GPX1;SDF4
resolution of meiotic recombination intermediates (GO:0000712)	1/12	0.62931	0.723638	0.717281	0.84679	222.681	-103.13	TOP2A
positive regulation of telomere capping (GO:1904355)	2/17	0.39545	0.595558	0.5361	0.792434	111.287	-103.245	PNKP;MAPK1
mitochondrial calcium uptake (GO:0036444)	1/9	0.524902	0.661968	0.62155	0.80931	160.211	-103.263	AFG3L2
positive regulation of protein export from nucleus (GO:0046827)	3/14	0.09396	0.286463	0.20408	0.609943	43.6822	-103.303	YWHAE;BAG3;ANP32B
negative regulation of endoplasmic reticulum stress-induced intrinsic apoptotic signaling pathway (GO:1902236)	2/14	0.306488	0.577031	0.443734	0.786606	87.425	-103.387	OPA1;PARK7
eyelid development in camera-type eye (GO:0061029)	1/8	0.483935	0.637942	0.582919	0.801749	142.518	-103.44	HDAC2
positive regulation of transcription factor import into nucleus (GO:0042993)	5/13	0.00234185	0.02456	0.0207802	0.235463	17.0807	-103.455	TRIM28;DDX58;BAG3;CDH1;HCLS1
negative regulation of anoikis (GO:2000811)	5/15	0.00477943	0.0398286	0.0322283	0.285355	19.3637	-103.469	ITGB1;CAV1;CEACAM5;ITGA5;PTK2
DNA topological change (GO:0006265)	4/8	0.00213112	0.0231053	0.0197448	0.2344	16.8531	-103.665	TOP2A;HMGB2;HMGB1;TOP1
neutrophil mediated immunity (GO:0002446)	1/8	0.483935	0.637942	0.582919	0.801749	142.905	-103.721	ACE
nuclear envelope organization (GO:0006998)	3/18	0.167225	0.400172	0.307149	0.731717	58.0364	-103.793	NUP93;SUN2;SPAST
positive regulation of monocyte differentiation (GO:0045657)	1/8	0.483935	0.637942	0.582919	0.801749	143.112	-103.871	CD74
cellular response to cytokine stimulus (GO:0071345)	3/17	0.147563	0.371971	0.280904	0.71062	54.3883	-104.072	KHSRP;DPYSL3;HCLS1
galactose catabolic process (GO:0019388)	4/7	0.00113696	0.014206	0.0141858	0.19131	15.3608	-104.137	GALE;PGM5;PGM2L1;PGM1
ketone body biosynthetic process (GO:0046951)	4/8	0.00213112	0.0231053	0.0197448	0.2344	16.9436	-104.222	HMGCL;BDH2;BDH1;ACAT1
leukotriene biosynthetic process (GO:0019370)	3/17	0.147563	0.371971	0.280904	0.71062	54.5035	-104.292	ALOX5;ALOX5AP;LTA4H
regulation of centrosome duplication (GO:0010824)	3/16	0.128721	0.333983	0.254876	0.691714	50.8937	-104.338	CHMP1B;CHMP2B;CHMP2A
cellular response to organic cyclic compound (GO:0071407)	2/12	0.245687	0.507865	0.376771	0.786606	74.3866	-104.416	IGFBP5;IL18
negative regulation of myotube differentiation (GO:0010832)	1/11	0.597341	0.705979	0.688416	0.831184	202.735	-104.462	CEACAM5
microvillus assembly (GO:0030033)	2/14	0.306488	0.577031	0.443734	0.786606	88.6169	-104.796	SLC9A3R1;EZR
positive regulation of production of miRNAs involved in gene silencing by miRNA (GO:1903800)	1/8	0.483935	0.637942	0.582919	0.801749	144.408	-104.812	EGFR
positive regulation of DNA binding (GO:0043388)	4/16	0.033221	0.155838	0.107384	0.529269	30.7907	-104.829	HMGB2;TXN;HMGB1;NME1
regulation of mitotic spindle assembly (GO:1901673)	3/16	0.128721	0.333983	0.254876	0.691714	51.1417	-104.846	CHMP1B;CHMP2B;CHMP2A
nucleosome disassembly (GO:0006337)	3/18	0.167225	0.400172	0.307149	0.731717	58.6848	-104.953	SUPT16H;SET;HMGA1
tRNA 5'-leader removal (GO:0001682)	1/11	0.597341	0.705979	0.688416	0.831184	204.197	-105.216	SSB
negative regulation of blood vessel endothelial cell migration (GO:0043537)	2/14	0.306488	0.577031	0.443734	0.786606	89.0708	-105.333	HMGB1;THBS1
heart contraction (GO:0060047)	3/10	0.0392039	0.172481	0.112329	0.529269	32.6325	-105.696	GPX1;ACE;SOD1
anion transport (GO:0006820)	2/11	0.215381	0.465127	0.342029	0.770744	68.9731	-105.898	VDAC2;VDAC1
positive regulation of interleukin-10 production (GO:0032733)	2/15	0.336591	0.577031	0.475688	0.786606	97.3354	-105.987	HMGB1;HSPD1
cellular response to exogenous dsRNA (GO:0071360)	3/10	0.0392039	0.172481	0.112329	0.529269	32.8017	-106.244	RALB;CAV1;IFIT1
DNA ligation (GO:0006266)	2/10	0.185457	0.426974	0.306691	0.731717	63.1359	-106.38	TOP2A;PCNA
regulation of calcium-mediated signaling (GO:0050848)	1/8	0.483935	0.637942	0.582919	0.801749	146.672	-106.455	GBP1
positive regulation of cell-matrix adhesion (GO:0001954)	3/16	0.128721	0.333983	0.254876	0.691714	51.9969	-106.599	CDH13;EMP2;UTRN
viral entry into host cell (GO:0046718)	3/17	0.147563	0.371971	0.280904	0.71062	55.7839	-106.742	VAMP8;ITGAV;EPS15
regulation of exocytosis (GO:0017157)	3/16	0.128721	0.333983	0.254876	0.691714	52.112	-106.835	NSF;RAB21;SEPT5
very-low-density lipoprotein particle assembly (GO:0034379)	3/10	0.0392039	0.172481	0.112329	0.529269	32.9996	-106.885	SOAT1;ACSL3;P4HB
positive regulation of lipid biosynthetic process (GO:0046889)	1/10	0.562618	0.68162	0.656605	0.81883	185.95	-106.95	SORBS1
blood vessel development (GO:0001568)	2/15	0.336591	0.577031	0.475688	0.786606	98.366	-107.109	COL1A1;COL1A2
positive chemotaxis (GO:0050918)	4/14	0.0207383	0.111005	0.0784063	0.441946	27.651	-107.169	LGALS3;GPNMB;SCRIB;CORO1A
cortical actin cytoskeleton organization (GO:0030866)	4/14	0.0207383	0.111005	0.0784063	0.441946	27.6631	-107.216	DLG1;FMNL1;PLEK;NCKAP1L
gonad development (GO:0008406)	1/8	0.483935	0.637942	0.582919	0.801749	147.827	-107.293	BASP1
calcium ion regulated exocytosis (GO:0017156)	1/8	0.483935	0.637942	0.582919	0.801749	147.949	-107.382	SDF4
negative regulation of axon extension (GO:0030517)	1/8	0.483935	0.637942	0.582919	0.801749	148.169	-107.541	RTN4
atrial cardiac muscle cell action potential (GO:0086014)	1/8	0.483935	0.637942	0.582919	0.801749	148.604	-107.857	GJA1
lipid phosphorylation (GO:0046834)	1/8	0.483935	0.637942	0.582919	0.801749	148.723	-107.944	DGKA
neurotrophin TRK receptor signaling pathway (GO:0048011)	1/9	0.524902	0.661968	0.62155	0.80931	167.603	-108.028	CASP3
daunorubicin metabolic process (GO:0044597)	5/8	0.000142796	0.00319413	0.00460836	0.103082	12.2084	-108.095	AKR1B10;AKR1C1;AKR1C3;AKR1C2;AKR1B1
calcium ion homeostasis (GO:0055074)	3/17	0.147563	0.371971	0.280904	0.71062	56.5541	-108.216	WFS1;CAV1;S100A14
positive regulation of transcription of nuclear large rRNA transcript from RNA polymerase I promoter (GO:1901838)	1/8	0.483935	0.637942	0.582919	0.801749	149.274	-108.344	MARS
retinal metabolic process (GO:0042574)	3/10	0.0392039	0.172481	0.112329	0.529269	33.4571	-108.367	RDH11;AKR1C1;AKR1C3
positive regulation of DNA damage response, signal transduction by p53 class mediator (GO:0043517)	1/10	0.562618	0.68162	0.656605	0.81883	188.827	-108.605	EEF1E1
positive regulation of toll-like receptor 4 signaling pathway (GO:0034145)	1/8	0.483935	0.637942	0.582919	0.801749	149.736	-108.679	WDFY1
branching involved in blood vessel morphogenesis (GO:0001569)	2/14	0.306488	0.577031	0.443734	0.786606	92.0219	-108.823	SFRP2;COL4A1
doxorubicin metabolic process (GO:0044598)	5/8	0.000142796	0.00319413	0.00460836	0.103082	12.2987	-108.894	AKR1B10;AKR1C1;AKR1C3;AKR1C2;AKR1B1
virion assembly (GO:0019068)	2/11	0.215381	0.465127	0.342029	0.770744	71.0984	-109.161	RAB1B;PPIA
lung alveolus development (GO:0048286)	1/11	0.597341	0.705979	0.688416	0.831184	212.484	-109.486	SFTPD
response to estradiol (GO:0032355)	1/10	0.562618	0.68162	0.656605	0.81883	190.497	-109.565	STAT3
diacylglycerol metabolic process (GO:0046339)	1/8	0.483935	0.637942	0.582919	0.801749	151.165	-109.716	DGKA
positive regulation of dendritic cell differentiation (GO:2001200)	5/5	3.12761e-06	0.000135636	0.00114296	0.0433712	8.65883	-109.753	LGALS3;LGALS1;HMGB1;LGALS9;AGER
calcium ion transport into cytosol (GO:0060402)	2/12	0.245687	0.507865	0.376771	0.786606	78.6677	-110.426	CACNA2D1;ITPR3
digestive tract development (GO:0048565)	1/10	0.562618	0.68162	0.656605	0.81883	191.998	-110.428	ITGB4
lipopolysaccharide-mediated signaling pathway (GO:0031663)	3/16	0.128721	0.333983	0.254876	0.691714	53.8673	-110.434	LYN;HCK;IL18
cholesterol transport (GO:0030301)	2/12	0.245687	0.507865	0.376771	0.786606	78.8286	-110.651	NPC2;CAV1
negative regulation of intrinsic apoptotic signaling pathway (GO:2001243)	1/12	0.62931	0.723638	0.717281	0.84679	238.925	-110.654	PPIF
axonal fasciculation (GO:0007413)	1/9	0.524902	0.661968	0.62155	0.80931	171.717	-110.679	RTN4
positive regulation of G1/S transition of mitotic cell cycle (GO:1900087)	2/14	0.306488	0.577031	0.443734	0.786606	93.637	-110.733	AIF1;EIF4G1
histone phosphorylation (GO:0016572)	1/8	0.483935	0.637942	0.582919	0.801749	152.794	-110.899	PRKCD
response to metal ion (GO:0010038)	3/10	0.0392039	0.172481	0.112329	0.529269	34.2409	-110.906	MT2A;MT1X;NDRG1
regulation of lamellipodium assembly (GO:0010591)	3/10	0.0392039	0.172481	0.112329	0.529269	34.2935	-111.076	CAPZB;WAS;SSH3
regulation of mRNA splicing, via spliceosome (GO:0048024)	1/9	0.524902	0.661968	0.62155	0.80931	172.801	-111.378	SRPK1
positive regulation of monocyte chemotaxis (GO:0090026)	4/15	0.0265415	0.13493	0.0923532	0.476022	30.691	-111.379	HMGB1;S100A14;AIF1;S100A7
toll-like receptor 4 signaling pathway (GO:0034142)	4/15	0.0265415	0.13493	0.0923532	0.476022	30.8048	-111.792	ITGB2;S100A14;CD14;LGALS9
centrosome localization (GO:0051642)	4/7	0.00113696	0.014206	0.0141858	0.19131	16.5152	-111.963	SUN2;KIF5B;BICD2;SYNE2
spliceosomal tri-snRNP complex assembly (GO:0000244)	2/12	0.245687	0.507865	0.376771	0.786606	79.9684	-112.251	SART3;PRPF3
receptor catabolic process (GO:0032801)	2/10	0.185457	0.426974	0.306691	0.731717	66.6902	-112.368	SH3GLB1;LGMN
positive regulation of SMAD protein import into nucleus (GO:0060391)	2/11	0.215381	0.465127	0.342029	0.770744	73.2855	-112.519	NUP93;DAB2
heme catabolic process (GO:0042167)	4/7	0.00113696	0.014206	0.0141858	0.19131	16.6586	-112.935	HMOX1;BLVRB;HMOX2;BLVRA
embryonic skeletal system development (GO:0048706)	2/10	0.185457	0.426974	0.306691	0.731717	67.0741	-113.015	COL1A1;SULF1
early endosome to Golgi transport (GO:0034498)	5/12	0.00154129	0.0180953	0.0162167	0.208851	17.4694	-113.117	LMAN1;SNX1;SNX2;SURF4;RAB6A
protein O-linked fucosylation (GO:0036066)	3/11	0.0508002	0.199224	0.13358	0.535582	38.0307	-113.326	SPON1;POFUT1;THBS1
negative regulation of kinase activity (GO:0033673)	1/7	0.439439	0.618826	0.540347	0.792434	138.082	-113.539	PRDX3
positive regulation of protein oligomerization (GO:0032461)	5/13	0.00234185	0.02456	0.0207802	0.235463	18.7613	-113.634	SH3GLB1;MMP1;SNX9;IDE;BID
positive regulation of response to DNA damage stimulus (GO:2001022)	3/9	0.0291284	0.140358	0.0925162	0.476022	32.1658	-113.74	BCLAF1;PRKCD;HMGA2
negative regulation of pathway-restricted SMAD protein phosphorylation (GO:0060394)	1/10	0.562618	0.68162	0.656605	0.81883	197.862	-113.801	STRAP
positive regulation of immunoglobulin secretion (GO:0051024)	3/9	0.0291284	0.140358	0.0925162	0.476022	32.2111	-113.9	GPI;HLA-E;VAMP3
establishment of integrated proviral latency (GO:0075713)	4/8	0.00213112	0.0231053	0.0197448	0.2344	18.5307	-113.984	XRCC5;HMGA1;PSIP1;PPIA
establishment of skin barrier (GO:0061436)	4/14	0.0207383	0.111005	0.0784063	0.441946	29.4322	-114.073	KRT16;STMN1;SFN;TP63
lipid storage (GO:0019915)	1/11	0.597341	0.705979	0.688416	0.831184	221.484	-114.123	CAV1
pyrimidine nucleoside catabolic process (GO:0046135)	3/11	0.0508002	0.199224	0.13358	0.535582	38.3074	-114.15	DPYD;UPP1;TYMP
regulation of the force of heart contraction (GO:0002026)	2/11	0.215381	0.465127	0.342029	0.770744	74.4016	-114.232	CAMK2D;GLRX3
negative regulation of stress fiber assembly (GO:0051497)	4/15	0.0265415	0.13493	0.0923532	0.476022	31.4859	-114.264	STMN1;WAS;TACSTD2;PFN1
regulation of sodium ion transmembrane transport (GO:1902305)	1/8	0.483935	0.637942	0.582919	0.801749	158.063	-114.723	DLG1
antigen processing and presentation of endogenous peptide antigen via MHC class I (GO:0019885)	5/5	3.12761e-06	0.000135636	0.00114296	0.0433712	9.0544	-114.767	ERAP2;ERAP1;TAP2;TAP1;B2M
amyloid-beta metabolic process (GO:0050435)	3/10	0.0392039	0.172481	0.112329	0.529269	35.4395	-114.788	ACE;IDE;APEH
positive regulation of granulocyte macrophage colony-stimulating factor production (GO:0032725)	2/10	0.185457	0.426974	0.306691	0.731717	68.2995	-115.08	DDX58;IL18
intraciliary transport (GO:0042073)	1/10	0.562618	0.68162	0.656605	0.81883	200.164	-115.125	IFT27
regulation of cell size (GO:0008361)	4/15	0.0265415	0.13493	0.0923532	0.476022	31.7443	-115.201	SLC9A3R1;MSN;EZR;VAV1
regulation of synaptic plasticity (GO:0048167)	3/17	0.147563	0.371971	0.280904	0.71062	60.2388	-115.267	APP;GIPC1;YWHAG
dynamin family protein polymerization involved in mitochondrial fission (GO:0003374)	5/9	0.000300235	0.00569643	0.00662823	0.131635	14.2424	-115.519	OPA1;MX2;MX1;DNM1L;DNM2
neuron projection extension (GO:1990138)	4/7	0.00113696	0.014206	0.0141858	0.19131	17.0827	-115.811	IMPACT;ALCAM;CPNE1;IQGAP1
DNA ligation involved in DNA repair (GO:0051103)	3/9	0.0291284	0.140358	0.0925162	0.476022	32.7541	-115.82	PARP1;HMGB2;HMGB1
branching morphogenesis of an epithelial tube (GO:0048754)	1/10	0.562618	0.68162	0.656605	0.81883	201.637	-115.972	PAK1
superoxide anion generation (GO:0042554)	3/10	0.0392039	0.172481	0.112329	0.529269	35.9018	-116.285	NCF1;NCF2;CYBB
positive regulation of mesenchymal cell proliferation (GO:0002053)	1/10	0.562618	0.68162	0.656605	0.81883	202.731	-116.602	STAT1
regulation of phosphorylation (GO:0042325)	1/10	0.562618	0.68162	0.656605	0.81883	202.749	-116.612	MCM7
positive regulation of DNA-templated transcription, elongation (GO:0032786)	1/11	0.597341	0.705979	0.688416	0.831184	226.441	-116.678	SUPT16H
regulation of cell death (GO:0010941)	2/9	0.156207	0.380664	0.270995	0.703131	62.9305	-116.835	CRYAB;SLC25A24
G-protein coupled acetylcholine receptor signaling pathway (GO:0007213)	2/14	0.306488	0.577031	0.443734	0.786606	98.8751	-116.927	RGS10;AGRN
transmission of nerve impulse (GO:0019226)	1/11	0.597341	0.705979	0.688416	0.831184	227.251	-117.095	SOD1
fatty acid beta-oxidation using acyl-CoA dehydrogenase (GO:0033539)	1/8	0.483935	0.637942	0.582919	0.801749	161.358	-117.114	ETFB
synaptic vesicle endocytosis (GO:0048488)	1/11	0.597341	0.705979	0.688416	0.831184	227.396	-117.17	CANX
protein import into mitochondrial matrix (GO:0030150)	3/17	0.147563	0.371971	0.280904	0.71062	61.3058	-117.309	TOMM40;GRPEL1;TIMM50
regulation of ATPase activity (GO:0043462)	1/8	0.483935	0.637942	0.582919	0.801749	162.024	-117.598	TPM2
cellular response to thyroid hormone stimulus (GO:0097067)	3/10	0.0392039	0.172481	0.112329	0.529269	36.3105	-117.609	CTSH;CTSS;CTSB
negative regulation of platelet activation (GO:0010544)	1/8	0.483935	0.637942	0.582919	0.801749	162.132	-117.676	THBD
activation of cysteine-type endopeptidase activity (GO:0097202)	2/10	0.185457	0.426974	0.306691	0.731717	70.0525	-118.034	IFI16;ASPH
angiotensin maturation (GO:0002003)	2/12	0.245687	0.507865	0.376771	0.786606	84.2844	-118.31	ACE;CTSZ
gene silencing by miRNA (GO:0035195)	1/11	0.597341	0.705979	0.688416	0.831184	230.361	-118.697	LIMD1
positive regulation of lamellipodium assembly (GO:0010592)	2/12	0.245687	0.507865	0.376771	0.786606	84.7936	-119.024	FSCN1;RAC2
negative regulation of ERBB signaling pathway (GO:1901185)	2/13	0.276127	0.545324	0.410723	0.786606	92.8369	-119.471	EGFR;LGMN
negative regulation of B cell proliferation (GO:0030889)	1/9	0.524902	0.661968	0.62155	0.80931	185.405	-119.502	LYN
establishment of cell polarity (GO:0030010)	2/13	0.276127	0.545324	0.410723	0.786606	92.9113	-119.567	MPP7;PTK2
negative regulation of catalytic activity (GO:0043086)	4/15	0.0265415	0.13493	0.0923532	0.476022	32.9482	-119.57	SERPINB3;CAND1;TIMP1;NES
glomerular filtration (GO:0003094)	3/10	0.0392039	0.172481	0.112329	0.529269	36.9861	-119.797	MYO1E;MCAM;SULF1
negative regulation of T cell activation (GO:0050868)	1/8	0.483935	0.637942	0.582919	0.801749	165.223	-119.92	GPNMB
positive regulation of dendrite morphogenesis (GO:0050775)	1/10	0.562618	0.68162	0.656605	0.81883	208.514	-119.928	CAPRIN1
2-oxoglutarate metabolic process (GO:0006103)	4/14	0.0207383	0.111005	0.0784063	0.441946	30.9607	-119.997	GOT1;IDH1;GOT2;IDH2
negative regulation of release of cytochrome c from mitochondria (GO:0090201)	3/15	0.110815	0.308221	0.229215	0.655148	54.6608	-120.248	GPX1;OPA1;PPIF
cardiac muscle cell differentiation (GO:0055007)	1/10	0.562618	0.68162	0.656605	0.81883	209.226	-120.338	AKAP13
positive regulation of protein localization to Cajal body (GO:1904871)	3/8	0.0206175	0.111005	0.0743234	0.432705	31.1015	-120.724	CCT2;TCP1;CCT8
cell cycle (GO:0007049)	3/15	0.110815	0.308221	0.229215	0.655148	54.9035	-120.782	DTYMK;NASP;NOLC1
regulation of sodium ion transport (GO:0002028)	2/14	0.306488	0.577031	0.443734	0.786606	102.157	-120.809	WNK1;ATP1A1
potassium ion import across plasma membrane (GO:1990573)	2/9	0.156207	0.380664	0.270995	0.703131	65.0813	-120.828	ATP1A1;ATP1B1
negative regulation of double-strand break repair via homologous recombination (GO:2000042)	1/7	0.439439	0.618826	0.540347	0.792434	147.298	-121.117	TP53BP1
ATP metabolic process (GO:0046034)	3/19	0.187591	0.427715	0.333474	0.770744	72.442	-121.231	OLA1;AK4;ATP1B1
regulation of cardiac muscle cell action potential involved in regulation of contraction (GO:0098909)	3/8	0.0206175	0.111005	0.0743234	0.432705	31.236	-121.246	CAMK2D;CAV1;ATP2A2
DNA-dependent DNA replication (GO:0006261)	3/16	0.128721	0.333983	0.254876	0.691714	59.1959	-121.358	POLB;PNKP;TFAM
negative regulation of peptidyl-tyrosine phosphorylation (GO:0050732)	3/9	0.0291284	0.140358	0.0925162	0.476022	34.3771	-121.559	SFRP2;PRKCD;PTPN6
signal transduction in response to DNA damage (GO:0042770)	2/9	0.156207	0.380664	0.270995	0.703131	65.6495	-121.883	GRB2;BID
dendrite morphogenesis (GO:0048813)	2/13	0.276127	0.545324	0.410723	0.786606	94.74	-121.921	FARP1;MAP2
negative regulation of intrinsic apoptotic signaling pathway in response to DNA damage by p53 class mediator (GO:1902166)	4/11	0.00828018	0.0580694	0.0435786	0.323792	25.4434	-121.973	CD74;MUC1;MIF;CD44
protein targeting to lysosome (GO:0006622)	2/13	0.276127	0.545324	0.410723	0.786606	94.9197	-122.152	SCARB2;RAB7A
ERAD pathway (GO:0036503)	3/15	0.110815	0.308221	0.229215	0.655148	55.5692	-122.247	VCP;SEL1L;DERL1
regulation of focal adhesion assembly (GO:0051893)	4/13	0.0157864	0.0926688	0.0656005	0.410003	29.4782	-122.294	MACF1;SLK;PTK2;CORO1C
regulation of mitochondrion organization (GO:0010821)	2/13	0.276127	0.545324	0.410723	0.786606	95.0946	-122.377	DNM1L;SQSTM1
plasma membrane to endosome transport (GO:0048227)	1/8	0.483935	0.637942	0.582919	0.801749	168.787	-122.506	RAB35
histone H4 deacetylation (GO:0070933)	1/8	0.483935	0.637942	0.582919	0.801749	168.802	-122.517	HDAC2
hair cycle (GO:0042633)	2/11	0.215381	0.465127	0.342029	0.770744	80.2846	-123.265	KRT16;KRT14
negative regulation of viral release from host cell (GO:1902187)	2/13	0.276127	0.545324	0.410723	0.786606	95.8981	-123.411	TRIM28;PML
regulation of neuron differentiation (GO:0045664)	2/13	0.276127	0.545324	0.410723	0.786606	95.9277	-123.449	BIN1;YWHAG
negative regulation of androgen receptor signaling pathway (GO:0060766)	2/12	0.245687	0.507865	0.376771	0.786606	87.977	-123.493	DAB2;PHB
early endosome to late endosome transport (GO:0045022)	3/18	0.167225	0.400172	0.307149	0.731717	69.0729	-123.531	EEA1;EMP2;RAB7A
prostaglandin biosynthetic process (GO:0001516)	4/12	0.0116496	0.0768802	0.0539808	0.37756	27.7824	-123.701	CD74;PTGIS;PTGES3;MIF
regulation of release of sequestered calcium ion into cytosol by sarcoplasmic reticulum (GO:0010880)	3/12	0.0638504	0.223529	0.156081	0.565656	45.0055	-123.82	CAMK2D;GSTM2;CLIC2
complement activation, lectin pathway (GO:0001867)	1/10	0.562618	0.68162	0.656605	0.81883	215.365	-123.868	KRT1
isotype switching (GO:0045190)	2/9	0.156207	0.380664	0.270995	0.703131	66.8109	-124.04	MSH6;MSH2
sperm-egg recognition (GO:0035036)	1/11	0.597341	0.705979	0.688416	0.831184	240.943	-124.15	HVCN1
positive regulation of chemotaxis (GO:0050921)	2/12	0.245687	0.507865	0.376771	0.786606	88.4453	-124.15	RARRES2;THBS1
response to cAMP (GO:0051591)	1/10	0.562618	0.68162	0.656605	0.81883	215.971	-124.217	STAT1
muscle cell cellular homeostasis (GO:0046716)	3/12	0.0638504	0.223529	0.156081	0.565656	45.1702	-124.273	ALDOA;PFKM;SOD1
bone morphogenesis (GO:0060349)	1/11	0.597341	0.705979	0.688416	0.831184	241.499	-124.436	SFRP4
membrane raft assembly (GO:0001765)	4/6	0.000520018	0.00856619	0.0097314	0.158577	16.5555	-125.187	ANXA2;RFTN1;EMP2;S100A10
membrane repolarization during cardiac muscle cell action potential (GO:0086013)	3/9	0.0291284	0.140358	0.0925162	0.476022	35.4223	-125.255	YWHAE;ATP1A1;ATP1B1
positive regulation of protein localization to cell surface (GO:2000010)	3/8	0.0206175	0.111005	0.0743234	0.432705	32.2849	-125.318	HSP90AB1;GPD1L;TM9SF4
positive regulation of early endosome to late endosome transport (GO:2000643)	4/8	0.00213112	0.0231053	0.0197448	0.2344	20.3735	-125.319	RAB21;DAB2;MSN;EZR
establishment or maintenance of epithelial cell apical/basal polarity (GO:0045197)	3/9	0.0291284	0.140358	0.0925162	0.476022	35.5716	-125.783	DLG1;PRKCI;SCRIB
very long-chain fatty acid biosynthetic process (GO:0042761)	1/11	0.597341	0.705979	0.688416	0.831184	244.166	-125.811	TECR
neuron apoptotic process (GO:0051402)	3/15	0.110815	0.308221	0.229215	0.655148	57.302	-126.058	APP;BID;GAPDH
negative regulation of fibrinolysis (GO:0051918)	2/9	0.156207	0.380664	0.270995	0.703131	67.9025	-126.066	THBD;THBS1
defense response to fungus (GO:0050832)	3/10	0.0392039	0.172481	0.112329	0.529269	38.9413	-126.13	GAPDH;S100A9;S100A8
negative regulation of interleukin-10 production (GO:0032693)	1/9	0.524902	0.661968	0.62155	0.80931	196.748	-126.813	AGER
negative regulation of focal adhesion assembly (GO:0051895)	3/14	0.09396	0.286463	0.20408	0.609943	53.6735	-126.932	RCC2;THBS1;CORO1C
phosphatidylinositol acyl-chain remodeling (GO:0036149)	3/16	0.128721	0.333983	0.254876	0.691714	61.977	-127.06	MBOAT7;PLA2G4A;PLBD1
protein heterotetramerization (GO:0051290)	4/14	0.0207383	0.111005	0.0784063	0.441946	32.794	-127.102	CD74;ANXA2;S100A10;FARSB
respiratory electron transport chain (GO:0022904)	3/9	0.0291284	0.140358	0.0925162	0.476022	36.008	-127.326	ALDH5A1;ETFB;SDHA
vitamin D metabolic process (GO:0042359)	1/10	0.562618	0.68162	0.656605	0.81883	221.53	-127.414	LGMN
visual learning (GO:0008542)	1/10	0.562618	0.68162	0.656605	0.81883	222.211	-127.806	APP
cellular response to copper ion (GO:0071280)	1/7	0.439439	0.618826	0.540347	0.792434	155.725	-128.045	AQP1
negative regulation of heterotypic cell-cell adhesion (GO:0034115)	1/9	0.524902	0.661968	0.62155	0.80931	198.948	-128.231	MYADM
cellular glucose homeostasis (GO:0001678)	4/13	0.0157864	0.0926688	0.0656005	0.410003	30.9276	-128.306	HK3;NUCKS1;HK2;HK1
necroptotic process (GO:0070266)	3/14	0.09396	0.286463	0.20408	0.609943	54.5668	-129.044	PGAM5;CD14;DNM1L
regulation of I-kappaB kinase/NF-kappaB signaling (GO:0043122)	4/12	0.0116496	0.0768802	0.0539808	0.37756	29.0083	-129.159	CPNE1;HSPB1;SQSTM1;OPTN
negative regulation of interferon-gamma production (GO:0032689)	3/14	0.09396	0.286463	0.20408	0.609943	54.62	-129.17	C1QBP;HMGB1;LGALS9
negative regulation of vascular endothelial growth factor receptor signaling pathway (GO:0030948)	4/7	0.00113696	0.014206	0.0141858	0.19131	19.0545	-129.178	PTPN1;PDCD6;MMRN2;FAM129B
mitotic nuclear envelope reassembly (GO:0007084)	2/10	0.185457	0.426974	0.306691	0.731717	76.7783	-129.366	LMNA;PPP2R2A
negative regulation of axonogenesis (GO:0050771)	3/14	0.09396	0.286463	0.20408	0.609943	54.714	-129.392	THY1;RTN4;RHOA
embryonic cranial skeleton morphogenesis (GO:0048701)	1/10	0.562618	0.68162	0.656605	0.81883	225.551	-129.727	EIF4A3
ER overload response (GO:0006983)	1/7	0.439439	0.618826	0.540347	0.792434	157.895	-129.83	WFS1
neural crest cell migration (GO:0001755)	1/10	0.562618	0.68162	0.656605	0.81883	225.88	-129.916	CORO1C
cardiac muscle cell action potential involved in contraction (GO:0086002)	3/16	0.128721	0.333983	0.254876	0.691714	63.4714	-130.123	CACNA2D1;PKP2;ATP1A1
hematopoietic progenitor cell differentiation (GO:0002244)	2/12	0.245687	0.507865	0.376771	0.786606	92.7298	-130.164	PTPRC;PLEK
regulation of calcium ion transport (GO:0051924)	2/13	0.276127	0.545324	0.410723	0.786606	101.212	-130.25	CACNA2D1;IL16
regulation of Rho protein signal transduction (GO:0035023)	3/8	0.0206175	0.111005	0.0743234	0.432705	33.5837	-130.359	ARHGDIB;EPS8L2;ARHGEF2
Golgi to endosome transport (GO:0006895)	3/17	0.147563	0.371971	0.280904	0.71062	68.1902	-130.482	VPS13C;CORO7;EPS15
negative regulation of retrograde protein transport, ER to cytosol (GO:1904153)	1/8	0.483935	0.637942	0.582919	0.801749	179.805	-130.503	UBE2J1
positive regulation of phosphoprotein phosphatase activity (GO:0032516)	2/9	0.156207	0.380664	0.270995	0.703131	70.3498	-130.61	HSP90AB1;ITGA1
regulation of proteasomal ubiquitin-dependent protein catabolic process (GO:0032434)	3/8	0.0206175	0.111005	0.0743234	0.432705	33.7479	-130.996	UFL1;RAD23A;RAD23B
intermediate filament cytoskeleton organization (GO:0045104)	4/11	0.00828018	0.0580694	0.0435786	0.323792	27.4865	-131.767	FAM83H;KRT18;DST;KRT6C
intestinal absorption (GO:0050892)	1/7	0.439439	0.618826	0.540347	0.792434	161.049	-132.423	TJP2
positive regulation of macrophage activation (GO:0043032)	3/8	0.0206175	0.111005	0.0743234	0.432705	34.177	-132.662	KARS;THBS1;HSPD1
positive regulation of exosomal secretion (GO:1903543)	3/15	0.110815	0.308221	0.229215	0.655148	60.3703	-132.808	SDC4;CHMP2A;RAB7A
keratan sulfate catabolic process (GO:0042340)	3/12	0.0638504	0.223529	0.156081	0.565656	48.287	-132.848	HEXA;OGN;PRELP
fatty-acyl-CoA biosynthetic process (GO:0046949)	5/10	0.000561199	0.00903445	0.00919496	0.157575	17.767	-132.994	SLC25A1;ACLY;FASN;PPT1;ACACA
activation of innate immune response (GO:0002218)	3/10	0.0392039	0.172481	0.112329	0.529269	41.1574	-133.308	PYCARD;IFI16;HMGB1
viral mRNA export from host cell nucleus (GO:0046784)	1/8	0.483935	0.637942	0.582919	0.801749	184.015	-133.559	THOC3
positive regulation of keratinocyte differentiation (GO:0045618)	2/12	0.245687	0.507865	0.376771	0.786606	95.2825	-133.748	NUMA1;TRIM16
synaptic vesicle fusion to presynaptic active zone membrane (GO:0031629)	2/11	0.215381	0.465127	0.342029	0.770744	87.1306	-133.776	SNAP23;SNAP29
NAD metabolic process (GO:0019674)	3/14	0.09396	0.286463	0.20408	0.609943	56.6102	-133.877	QPRT;CD38;GPD1L
renal system development (GO:0072001)	2/10	0.185457	0.426974	0.306691	0.731717	79.4871	-133.93	NUP93;ITGB4
negative regulation of protein serine/threonine kinase activity (GO:0071901)	1/7	0.439439	0.618826	0.540347	0.792434	163.071	-134.086	PYCARD
L-ascorbic acid metabolic process (GO:0019852)	3/8	0.0206175	0.111005	0.0743234	0.432705	34.5727	-134.198	CYB5A;SLC2A1;SLC2A3
sulfate transport (GO:0008272)	1/10	0.562618	0.68162	0.656605	0.81883	233.822	-134.484	SLC25A10
negative regulation of microtubule depolymerization (GO:0007026)	1/10	0.562618	0.68162	0.656605	0.81883	233.88	-134.517	ARHGEF2
vacuolar proton-transporting V-type ATPase complex assembly (GO:0070072)	3/9	0.0291284	0.140358	0.0925162	0.476022	38.0945	-134.704	TCIRG1;TM9SF4;ATP6V0A1
cellular response to acidic pH (GO:0071468)	1/8	0.483935	0.637942	0.582919	0.801749	185.733	-134.806	IMPACT
response to starvation (GO:0042594)	1/8	0.483935	0.637942	0.582919	0.801749	186.448	-135.325	TBC1D5
astral microtubule organization (GO:0030953)	4/6	0.000520018	0.00856619	0.0097314	0.158577	17.925	-135.543	DLG1;NUMA1;EZR;KPNB1
smooth muscle contraction (GO:0006939)	2/12	0.245687	0.507865	0.376771	0.786606	96.7398	-135.793	MYH11;MYLK
regulation of vasoconstriction (GO:0019229)	1/10	0.562618	0.68162	0.656605	0.81883	236.565	-136.061	ACE
positive regulation of stress-activated MAPK cascade (GO:0032874)	2/12	0.245687	0.507865	0.376771	0.786606	96.9573	-136.099	ARL6IP5;EIF2AK2
negative regulation of calcium ion transport (GO:0051926)	1/8	0.483935	0.637942	0.582919	0.801749	187.544	-136.12	PACSIN3
regulation of membrane repolarization (GO:0060306)	1/10	0.562618	0.68162	0.656605	0.81883	238.065	-136.924	YWHAE
regulation of osteoclast differentiation (GO:0045670)	1/7	0.439439	0.618826	0.540347	0.792434	166.718	-137.085	FAM213A
vocalization behavior (GO:0071625)	1/8	0.483935	0.637942	0.582919	0.801749	188.994	-137.173	MYH14
negative regulation of lipid storage (GO:0010888)	1/7	0.439439	0.618826	0.540347	0.792434	167.062	-137.367	ITGAV
positive regulation of interleukin-4 production (GO:0032753)	2/13	0.276127	0.545324	0.410723	0.786606	107.395	-138.206	LGALS9;HLA-E
DNA replication-independent nucleosome assembly (GO:0006336)	3/12	0.0638504	0.223529	0.156081	0.565656	50.3066	-138.404	NASP;IPO4;ASF1A
interleukin-6-mediated signaling pathway (GO:0070102)	1/7	0.439439	0.618826	0.540347	0.792434	168.403	-138.47	STAT3
metanephric mesenchyme development (GO:0072075)	1/7	0.439439	0.618826	0.540347	0.792434	168.522	-138.569	BASP1
alpha-linolenic acid metabolic process (GO:0036109)	3/13	0.0782696	0.246404	0.179642	0.598339	54.6324	-139.181	SCP2;ACSL1;HSD17B4
V(D)J recombination (GO:0033151)	3/8	0.0206175	0.111005	0.0743234	0.432705	35.9133	-139.401	HMGB2;LIG3;HMGB1
negative regulation of intracellular estrogen receptor signaling pathway (GO:0033147)	1/9	0.524902	0.661968	0.62155	0.80931	216.797	-139.735	KANK2
regulation of peptidyl-tyrosine phosphorylation (GO:0050730)	2/8	0.127967	0.333983	0.235237	0.655148	68.0506	-139.911	ITGB2;EGFR
dendrite development (GO:0016358)	2/12	0.245687	0.507865	0.376771	0.786606	99.6766	-139.916	APP;HDAC2
positive regulation of protein kinase C signaling (GO:0090037)	1/7	0.439439	0.618826	0.540347	0.792434	170.624	-140.296	CD40
cellular response to glucocorticoid stimulus (GO:0071385)	2/9	0.156207	0.380664	0.270995	0.703131	75.6241	-140.402	ANXA1;UBE2L3
positive regulation of macrophage chemotaxis (GO:0010759)	3/7	0.0136851	0.0833263	0.0579222	0.37756	32.8304	-140.89	KARS;RARRES2;THBS1
I-kappaB phosphorylation (GO:0007252)	1/10	0.562618	0.68162	0.656605	0.81883	245.695	-141.313	ERC1
cellular sodium ion homeostasis (GO:0006883)	3/10	0.0392039	0.172481	0.112329	0.529269	43.6507	-141.384	ATP1B3;ATP1A1;ATP1B1
mitotic G1 DNA damage checkpoint (GO:0031571)	1/9	0.524902	0.661968	0.62155	0.80931	220.138	-141.889	TP63
sulfur amino acid metabolic process (GO:0000096)	1/7	0.439439	0.618826	0.540347	0.792434	173.23	-142.439	AHCY
icosanoid metabolic process (GO:0006690)	3/8	0.0206175	0.111005	0.0743234	0.432705	36.7119	-142.501	PTGIS;TBXAS1;PLA2G4A
positive regulation of protein ubiquitination involved in ubiquitin-dependent protein catabolic process (GO:2000060)	1/10	0.562618	0.68162	0.656605	0.81883	248.016	-142.648	PTK2
cellular response to prostaglandin E stimulus (GO:0071380)	1/8	0.483935	0.637942	0.582919	0.801749	196.742	-142.796	GNG2
pantothenate metabolic process (GO:0015939)	2/8	0.127967	0.333983	0.235237	0.655148	69.4611	-142.811	FASN;AASDHPPT
multivesicular body sorting pathway (GO:0071985)	2/11	0.215381	0.465127	0.342029	0.770744	93.1271	-142.982	VTA1;RAB27A
adult locomotory behavior (GO:0008344)	1/9	0.524902	0.661968	0.62155	0.80931	222.034	-143.111	APP
DNA replication-dependent nucleosome assembly (GO:0006335)	3/10	0.0392039	0.172481	0.112329	0.529269	44.1904	-143.132	NASP;IPO4;ASF1A
positive regulation of B cell differentiation (GO:0045579)	3/7	0.0136851	0.0833263	0.0579222	0.37756	33.3913	-143.297	MMP14;SYK;NCKAP1L
regulation of stress fiber assembly (GO:0051492)	1/10	0.562618	0.68162	0.656605	0.81883	249.165	-143.309	WAS
mitotic G2 DNA damage checkpoint (GO:0007095)	1/10	0.562618	0.68162	0.656605	0.81883	249.923	-143.744	HMGA2
positive regulation of cellular protein catabolic process (GO:1903364)	2/9	0.156207	0.380664	0.270995	0.703131	77.668	-144.197	MSN;EZR
T cell homeostasis (GO:0043029)	1/9	0.524902	0.661968	0.62155	0.80931	223.723	-144.2	NCKAP1L
regulation of acetyl-CoA biosynthetic process from pyruvate (GO:0010510)	2/13	0.276127	0.545324	0.410723	0.786606	112.129	-144.299	DLAT;DLD
positive regulation of positive chemotaxis (GO:0050927)	1/7	0.439439	0.618826	0.540347	0.792434	175.651	-144.43	CDH13
lipid particle organization (GO:0034389)	3/13	0.0782696	0.246404	0.179642	0.598339	56.7414	-144.554	FAF2;RAB18;PPIA
chondroitin sulfate catabolic process (GO:0030207)	2/13	0.276127	0.545324	0.410723	0.786606	112.464	-144.729	VCAN;HEXA
vesicle fusion with endoplasmic reticulum-Golgi intermediate compartment (ERGIC) membrane (GO:1990668)	5/6	1.75284e-05	0.000600771	0.00193624	0.0653098	13.2314	-144.906	TAP2;TAP1;CALR;SEC22B;TAPBP
negative regulation of JUN kinase activity (GO:0043508)	4/10	0.00561892	0.0450574	0.0344096	0.288422	28.0003	-145.087	DNAJA1;SERPINB3;GSTP1;PDCD4
nucleocytoplasmic transport (GO:0006913)	3/13	0.0782696	0.246404	0.179642	0.598339	56.9761	-145.152	SET;ANP32A;MYBBP1A
regulation of mast cell degranulation (GO:0043304)	1/8	0.483935	0.637942	0.582919	0.801749	200.074	-145.215	LYN
tryptophan catabolic process (GO:0006569)	1/9	0.524902	0.661968	0.62155	0.80931	225.452	-145.314	KYNU
regulation of protein ubiquitination (GO:0031396)	2/12	0.245687	0.507865	0.376771	0.786606	103.527	-145.32	HSP90AA1;HSP90AB1
response to reactive oxygen species (GO:0000302)	2/9	0.156207	0.380664	0.270995	0.703131	78.2826	-145.338	GSTP1;S100A7
protein kinase A signaling (GO:0010737)	2/9	0.156207	0.380664	0.270995	0.703131	78.4945	-145.731	LCP1;EZR
proteasomal protein catabolic process (GO:0010498)	1/9	0.524902	0.661968	0.62155	0.80931	226.106	-145.736	VCP
positive regulation of receptor recycling (GO:0001921)	4/10	0.00561892	0.0450574	0.0344096	0.288422	28.1423	-145.822	NSF;ANXA2;SCRIB;VAMP3
negative regulation of smooth muscle cell migration (GO:0014912)	3/9	0.0291284	0.140358	0.0925162	0.476022	41.2413	-145.831	IGFBP5;LRP1;IGFBP3
microtubule anchoring (GO:0034453)	1/8	0.483935	0.637942	0.582919	0.801749	201.281	-146.091	BCCIP
vacuolar acidification (GO:0007035)	2/11	0.215381	0.465127	0.342029	0.770744	95.3884	-146.454	TCIRG1;ATP6V0A1
maintenance of epithelial cell apical/basal polarity (GO:0045199)	1/10	0.562618	0.68162	0.656605	0.81883	255.021	-146.677	WDR1
cellular potassium ion homeostasis (GO:0030007)	3/8	0.0206175	0.111005	0.0743234	0.432705	37.8938	-147.089	ATP1B3;ATP1A1;ATP1B1
cellular response to magnesium ion (GO:0071286)	1/6	0.391109	0.593224	0.493433	0.786606	156.962	-147.351	FBP1
negative regulation of mRNA splicing, via spliceosome (GO:0048025)	3/13	0.0782696	0.246404	0.179642	0.598339	57.9815	-147.714	C1QBP;RBMX;SRSF9
purine nucleotide catabolic process (GO:0006195)	4/13	0.0157864	0.0926688	0.0656005	0.410003	35.6897	-148.062	GPX1;PNP;NT5C2;ITPA
peroxisome fission (GO:0016559)	1/9	0.524902	0.661968	0.62155	0.80931	230.028	-148.263	DNM1L
glycerol metabolic process (GO:0006071)	1/7	0.439439	0.618826	0.540347	0.792434	180.7	-148.581	GK
positive regulation of receptor biosynthetic process (GO:0010870)	1/7	0.439439	0.618826	0.540347	0.792434	181.127	-148.932	HDAC2
modulation by virus of host morphology or physiology (GO:0019048)	1/7	0.439439	0.618826	0.540347	0.792434	181.667	-149.377	VAPB
endoplasmic reticulum tubular network organization (GO:0071786)	3/7	0.0136851	0.0833263	0.0579222	0.37756	34.8894	-149.726	RAB10;RAB18;RTN4
response to gamma radiation (GO:0010332)	1/9	0.524902	0.661968	0.62155	0.80931	232.631	-149.941	TP63
DNA damage response, signal transduction by p53 class mediator resulting in transcription of p21 class mediator (GO:0006978)	3/12	0.0638504	0.223529	0.156081	0.565656	54.526	-150.013	MUC1;SP100;TP63
negative regulation of catenin import into nucleus (GO:0035414)	1/9	0.524902	0.661968	0.62155	0.80931	232.851	-150.083	SLC9A3R1
negative regulation of nitric oxide biosynthetic process (GO:0045019)	3/7	0.0136851	0.0833263	0.0579222	0.37756	35.0929	-150.599	PTGIS;KHSRP;CAV1
cellular response to dopamine (GO:1903351)	1/9	0.524902	0.661968	0.62155	0.80931	233.812	-150.702	MAPK1
embryo implantation (GO:0007566)	4/11	0.00828018	0.0580694	0.0435786	0.323792	31.4711	-150.869	SCGB1A1;SPP1;EMP2;SOD1
regulation of myelination (GO:0031641)	1/6	0.391109	0.593224	0.493433	0.786606	160.774	-150.929	TYMP
negative regulation of platelet aggregation (GO:0090331)	1/7	0.439439	0.618826	0.540347	0.792434	183.686	-151.036	PRKCD
clathrin coat assembly (GO:0048268)	4/10	0.00561892	0.0450574	0.0344096	0.288422	29.1905	-151.254	HIP1;FCHO2;EPS15;PICALM
mitochondrial fragmentation involved in apoptotic process (GO:0043653)	1/9	0.524902	0.661968	0.62155	0.80931	234.677	-151.26	DNM1L
regulation of multicellular organism growth (GO:0040014)	2/8	0.127967	0.333983	0.235237	0.655148	73.6431	-151.409	APP;SOD1
negative regulation of cell-substrate adhesion (GO:0010812)	1/10	0.562618	0.68162	0.656605	0.81883	263.467	-151.534	TBCD
pyrimidine nucleoside salvage (GO:0043097)	3/12	0.0638504	0.223529	0.156081	0.565656	55.1873	-151.832	UPP1;DCK;TYMP
mitochondrial genome maintenance (GO:0000002)	3/12	0.0638504	0.223529	0.156081	0.565656	55.19	-151.839	OPA1;LONP1;TYMP
lysine catabolic process (GO:0006554)	4/12	0.0116496	0.0768802	0.0539808	0.37756	34.2627	-152.554	DLST;ALDH7A1;DLD;AASS
placenta development (GO:0001890)	2/12	0.245687	0.507865	0.376771	0.786606	108.8	-152.723	PTK2;SOD1
positive regulation of catenin import into nucleus (GO:0035413)	1/8	0.483935	0.637942	0.582919	0.801749	211.034	-153.169	EGFR
positive regulation of superoxide anion generation (GO:0032930)	3/7	0.0136851	0.0833263	0.0579222	0.37756	35.7356	-153.357	GSTP1;PRKCD;SOD1
positive regulation of interleukin-8 secretion (GO:2000484)	3/12	0.0638504	0.223529	0.156081	0.565656	55.8116	-153.55	PYCARD;CD14;LGALS9
positive regulation of interleukin-6 secretion (GO:2000778)	3/12	0.0638504	0.223529	0.156081	0.565656	55.8435	-153.637	PYCARD;HMGB1;LGALS9
negative regulation of protein ubiquitination involved in ubiquitin-dependent protein catabolic process (GO:2000059)	2/10	0.185457	0.426974	0.306691	0.731717	91.2225	-153.704	SGTA;PML
positive regulation of cell-substrate adhesion (GO:0010811)	3/10	0.0392039	0.172481	0.112329	0.529269	47.5049	-153.868	ALOX15;AGR2;RSU1
positive regulation of vascular smooth muscle cell proliferation (GO:1904707)	1/7	0.439439	0.618826	0.540347	0.792434	187.141	-153.878	MMP2
somatic hypermutation of immunoglobulin genes (GO:0016446)	1/10	0.562618	0.68162	0.656605	0.81883	267.631	-153.929	MSH6
protein maturation (GO:0051604)	2/9	0.156207	0.380664	0.270995	0.703131	83.0986	-154.279	STUB1;HSPD1
xenobiotic catabolic process (GO:0042178)	4/6	0.000520018	0.00856619	0.0097314	0.158577	20.4581	-154.697	GSTM3;GSTM2;GSTM1;CRYZ
cell-cell junction assembly (GO:0007043)	3/14	0.09396	0.286463	0.20408	0.609943	65.8349	-155.692	TJP1;FSCN1;TLN1
cellular response to peptide hormone stimulus (GO:0071375)	1/7	0.439439	0.618826	0.540347	0.792434	189.755	-156.027	CAV1
L-phenylalanine catabolic process (GO:0006559)	2/11	0.215381	0.465127	0.342029	0.770744	101.69	-156.13	QDPR;FAH
positive regulation of protein homooligomerization (GO:0032464)	1/9	0.524902	0.661968	0.62155	0.80931	242.309	-156.179	BID
mammary gland development (GO:0030879)	1/9	0.524902	0.661968	0.62155	0.80931	242.366	-156.216	CAV1
pre-mRNA cleavage required for polyadenylation (GO:0098789)	1/9	0.524902	0.661968	0.62155	0.80931	243.173	-156.736	NCBP1
oxaloacetate metabolic process (GO:0006107)	3/7	0.0136851	0.0833263	0.0579222	0.37756	36.5507	-156.855	ACLY;MDH1;NIT2
negative regulation of interleukin-12 production (GO:0032695)	2/10	0.185457	0.426974	0.306691	0.731717	93.1807	-157.003	C1QBP;THBS1
ER-associated misfolded protein catabolic process (GO:0071712)	3/11	0.0508002	0.199224	0.13358	0.535582	52.7309	-157.13	VCP;SDF2L1;DERL1
positive regulation of multicellular organism growth (GO:0040018)	1/7	0.439439	0.618826	0.540347	0.792434	191.502	-157.464	PPIB
negative regulation of protein autophosphorylation (GO:0031953)	2/8	0.127967	0.333983	0.235237	0.655148	76.6087	-157.506	IMPACT;MVP
positive regulation of megakaryocyte differentiation (GO:0045654)	1/6	0.391109	0.593224	0.493433	0.786606	168.188	-157.889	HMGB2
glutamine metabolic process (GO:0006541)	4/5	0.000185025	0.00377644	0.00629602	0.126217	18.3805	-157.981	GLUD1;ALDH5A1;CAD;NIT2
interleukin-1 beta secretion (GO:0050702)	1/8	0.483935	0.637942	0.582919	0.801749	217.833	-158.104	GBP5
positive regulation of mRNA catabolic process (GO:0061014)	2/11	0.215381	0.465127	0.342029	0.770744	103.1	-158.295	UPF1;KHSRP
regulation of neurogenesis (GO:0050767)	2/10	0.185457	0.426974	0.306691	0.731717	94.0279	-158.431	YAP1;HMGB2
fusion of virus membrane with host plasma membrane (GO:0019064)	1/7	0.439439	0.618826	0.540347	0.792434	192.776	-158.511	PPIA
positive regulation of viral entry into host cell (GO:0046598)	4/7	0.00113696	0.014206	0.0141858	0.19131	23.3924	-158.586	CD74;LGALS1;P4HB;LGALS9
activation of signaling protein activity involved in unfolded protein response (GO:0006987)	2/7	0.10113	0.286916	0.199774	0.609415	69.2783	-158.741	PTPN1;VAPB
regulation of axonogenesis (GO:0050770)	2/11	0.215381	0.465127	0.342029	0.770744	103.609	-159.075	KIF13B;SSH3
histone monoubiquitination (GO:0010390)	2/11	0.215381	0.465127	0.342029	0.770744	103.639	-159.121	DTX3L;UHRF1
positive regulation of T cell mediated cytotoxicity (GO:0001916)	3/10	0.0392039	0.172481	0.112329	0.529269	49.133	-159.141	FAM49B;STX7;HLA-E
regulation of Golgi organization (GO:1903358)	1/7	0.439439	0.618826	0.540347	0.792434	193.828	-159.377	MYO5A
positive regulation of calcium ion transport into cytosol (GO:0010524)	1/7	0.439439	0.618826	0.540347	0.792434	194.109	-159.608	CAV1
carnitine shuttle (GO:0006853)	2/11	0.215381	0.465127	0.342029	0.770744	104.067	-159.779	CPT1A;ACACA
protein polymerization (GO:0051258)	2/11	0.215381	0.465127	0.342029	0.770744	104.252	-160.063	GPX4;CHMP2A
response to nutrient (GO:0007584)	2/11	0.215381	0.465127	0.342029	0.770744	104.285	-160.114	AKR1C3;GNAI2
negative regulation of DNA biosynthetic process (GO:2000279)	1/7	0.439439	0.618826	0.540347	0.792434	195.052	-160.383	FAM129B
cytoskeletal anchoring at nuclear membrane (GO:0090286)	2/8	0.127967	0.333983	0.235237	0.655148	78.1165	-160.606	SUN2;SYNE2
wound healing, spreading of cells (GO:0044319)	2/11	0.215381	0.465127	0.342029	0.770744	104.616	-160.621	LCP1;RHOA
negative regulation of inclusion body assembly (GO:0090084)	1/9	0.524902	0.661968	0.62155	0.80931	249.308	-160.69	DNAJB1
negative regulation of microtubule polymerization (GO:0031115)	3/8	0.0206175	0.111005	0.0743234	0.432705	41.4514	-160.899	STMN1;TBCD;EML2
neural crest cell development (GO:0014032)	3/11	0.0508002	0.199224	0.13358	0.535582	54.0696	-161.119	TCOF1;PDCD6;NOLC1
regulation of intracellular estrogen receptor signaling pathway (GO:0033146)	3/8	0.0206175	0.111005	0.0743234	0.432705	41.6169	-161.541	UFL1;UBA5;CARM1
long-chain fatty acid metabolic process (GO:0001676)	3/11	0.0508002	0.199224	0.13358	0.535582	54.3911	-162.078	CPT1A;ACSL1;ACOT2
entry of bacterium into host cell (GO:0035635)	3/11	0.0508002	0.199224	0.13358	0.535582	54.713	-163.037	CDH1;CTNND1;GRB2
cell aging (GO:0007569)	2/11	0.215381	0.465127	0.342029	0.770744	106.279	-163.175	PDCD4;SOD1
carbohydrate phosphorylation (GO:0046835)	1/6	0.391109	0.593224	0.493433	0.786606	174.26	-163.589	ADK
negative regulation of DNA damage response, signal transduction by p53 class mediator (GO:0043518)	3/12	0.0638504	0.223529	0.156081	0.565656	59.6168	-164.019	CD74;MIF;CD44
polyamine metabolic process (GO:0006595)	1/7	0.439439	0.618826	0.540347	0.792434	199.807	-164.292	SMS
blood vessel morphogenesis (GO:0048514)	2/11	0.215381	0.465127	0.342029	0.770744	107.209	-164.603	SYK;COL4A1
response to UV-C (GO:0010225)	1/7	0.439439	0.618826	0.540347	0.792434	200.469	-164.837	YY1
negative regulation of oxidative stress-induced intrinsic apoptotic signaling pathway (GO:1902176)	2/11	0.215381	0.465127	0.342029	0.770744	107.425	-164.935	HSPB1;SOD2
regulation of catalytic activity (GO:0050790)	1/9	0.524902	0.661968	0.62155	0.80931	256.179	-165.119	PARP1
regulation of dendritic spine morphogenesis (GO:0061001)	1/9	0.524902	0.661968	0.62155	0.80931	256.313	-165.205	PDLIM5
negative regulation of histone acetylation (GO:0035067)	1/7	0.439439	0.618826	0.540347	0.792434	201.072	-165.333	SET
negative regulation of hydrogen peroxide-induced cell death (GO:1903206)	4/9	0.00359583	0.034891	0.0264721	0.273074	29.3875	-165.392	NUP93;PYCR1;TXN;PARK7
endosome to melanosome transport (GO:0035646)	1/9	0.524902	0.661968	0.62155	0.80931	256.61	-165.396	CD63
intracellular transport of viral protein in host cell (GO:0019060)	4/5	0.000185025	0.00377644	0.00629602	0.126217	19.2557	-165.503	TAP2;DERL1;TAP1;IFIT1
protein localization to endosome (GO:0036010)	3/7	0.0136851	0.0833263	0.0579222	0.37756	38.5697	-165.52	ACAP2;RAB35;PACSIN2
cellular response to cold (GO:0070417)	1/6	0.391109	0.593224	0.493433	0.786606	176.43	-165.627	DNAJC3
negative regulation of innate immune response (GO:0045824)	1/9	0.524902	0.661968	0.62155	0.80931	257.035	-165.671	IFI16
negative regulation of endocytosis (GO:0045806)	2/9	0.156207	0.380664	0.270995	0.703131	89.2922	-165.778	LGALS3;PACSIN3
glycoside catabolic process (GO:0016139)	1/6	0.391109	0.593224	0.493433	0.786606	176.698	-165.878	FUCA1
positive regulation of protein metabolic process (GO:0051247)	2/10	0.185457	0.426974	0.306691	0.731717	98.5408	-166.034	APP;WFS1
viral RNA genome replication (GO:0039694)	1/9	0.524902	0.661968	0.62155	0.80931	258.442	-166.578	EEA1
positive regulation of cell adhesion mediated by integrin (GO:0033630)	3/10	0.0392039	0.172481	0.112329	0.529269	51.4696	-166.709	SFRP2;SYK;NCKAP1L
exit from mitosis (GO:0010458)	3/11	0.0508002	0.199224	0.13358	0.535582	56.0288	-166.958	EPS8;SPAST;CHMP2A
retinoic acid metabolic process (GO:0042573)	2/11	0.215381	0.465127	0.342029	0.770744	109.001	-167.354	SCPEP1;UGT1A7
N-acetylglucosamine metabolic process (GO:0006044)	2/10	0.185457	0.426974	0.306691	0.731717	99.6228	-167.858	NAGK;RENBP
positive regulation of establishment of protein localization to telomere (GO:1904851)	4/9	0.00359583	0.034891	0.0264721	0.273074	29.8259	-167.859	CCT2;DKC1;TCP1;CCT8
ribosome assembly (GO:0042255)	1/7	0.439439	0.618826	0.540347	0.792434	204.467	-168.124	EIF2A
cellular response to interferon-beta (GO:0035458)	2/11	0.215381	0.465127	0.342029	0.770744	109.56	-168.212	STAT1;UBE2K
intermediate filament organization (GO:0045109)	3/10	0.0392039	0.172481	0.112329	0.529269	51.9852	-168.379	DSP;DES;EPPK1
regulation of epidermal growth factor receptor signaling pathway (GO:0042058)	1/7	0.439439	0.618826	0.540347	0.792434	204.861	-168.448	CDH13
negative regulation of interleukin-17 production (GO:0032700)	1/8	0.483935	0.637942	0.582919	0.801749	232.104	-168.462	NCKAP1L
mRNA splice site selection (GO:0006376)	3/12	0.0638504	0.223529	0.156081	0.565656	61.4901	-169.172	CELF1;LUC7L2;SRSF9
cellular response to interleukin-6 (GO:0071354)	2/9	0.156207	0.380664	0.270995	0.703131	91.4049	-169.7	PTGIS;PHB
craniofacial suture morphogenesis (GO:0097094)	1/6	0.391109	0.593224	0.493433	0.786606	181.081	-169.993	RAB23
positive regulation of protein import into nucleus (GO:0042307)	3/11	0.0508002	0.199224	0.13358	0.535582	57.1922	-170.424	JUP;PRKCD;IPO5
positive regulation of epidermal growth factor-activated receptor activity (GO:0045741)	1/8	0.483935	0.637942	0.582919	0.801749	235.014	-170.574	NCF1
amyloid fibril formation (GO:1990000)	2/8	0.127967	0.333983	0.235237	0.655148	82.9852	-170.616	APP;GSN
RNA transport (GO:0050658)	1/7	0.439439	0.618826	0.540347	0.792434	207.503	-170.621	CKAP5
drug transmembrane transport (GO:0006855)	1/8	0.483935	0.637942	0.582919	0.801749	235.64	-171.029	ABCC1
actin polymerization or depolymerization (GO:0008154)	4/10	0.00561892	0.0450574	0.0344096	0.288422	33.021	-171.102	CAP1;WAS;DSTN;EVL
positive regulation of protein homodimerization activity (GO:0090073)	1/6	0.391109	0.593224	0.493433	0.786606	182.42	-171.25	PARK7
sexual reproduction (GO:0019953)	1/6	0.391109	0.593224	0.493433	0.786606	182.567	-171.388	STAT3
cochlea development (GO:0090102)	1/6	0.391109	0.593224	0.493433	0.786606	182.746	-171.556	MCM2
hepatocyte growth factor receptor signaling pathway (GO:0048012)	2/11	0.215381	0.465127	0.342029	0.770744	111.998	-171.956	PAK1;STMN1
C21-steroid hormone biosynthetic process (GO:0006700)	3/9	0.0291284	0.140358	0.0925162	0.476022	48.6608	-172.067	FDX1;FDXR;AKR1B1
neurotransmitter biosynthetic process (GO:0042136)	1/8	0.483935	0.637942	0.582919	0.801749	237.768	-172.573	ALDH9A1
deadenylation-independent decapping of nuclear-transcribed mRNA (GO:0031087)	1/6	0.391109	0.593224	0.493433	0.786606	184.097	-172.825	EDC4
positive regulation of T cell cytokine production (GO:0002726)	1/8	0.483935	0.637942	0.582919	0.801749	238.19	-172.879	B2M
response to osmotic stress (GO:0006970)	1/9	0.524902	0.661968	0.62155	0.80931	268.588	-173.117	MAP7
monocyte differentiation (GO:0030224)	3/11	0.0508002	0.199224	0.13358	0.535582	58.1455	-173.265	IFI16;PIR;MYH9
abscission (GO:0009838)	1/6	0.391109	0.593224	0.493433	0.786606	185.091	-173.757	IST1
membrane repolarization (GO:0086009)	3/9	0.0291284	0.140358	0.0925162	0.476022	49.1779	-173.895	ATP1B3;ATP1A1;ATP1B1
progesterone metabolic process (GO:0042448)	3/7	0.0136851	0.0833263	0.0579222	0.37756	40.624	-174.336	AKR1C1;AKR1C3;AKR1C2
negative regulation of interleukin-8 production (GO:0032717)	1/6	0.391109	0.593224	0.493433	0.786606	185.891	-174.509	ARRB1
regulation of vesicle-mediated transport (GO:0060627)	1/8	0.483935	0.637942	0.582919	0.801749	240.876	-174.829	RAB25
regulation of interferon-gamma-mediated signaling pathway (GO:0060334)	3/12	0.0638504	0.223529	0.156081	0.565656	63.5479	-174.834	HSP90AB1;SUMO1;STAT1
protein insertion into membrane (GO:0051205)	1/8	0.483935	0.637942	0.582919	0.801749	241.351	-175.173	EGFR
barbed-end actin filament capping (GO:0051016)	2/7	0.10113	0.286916	0.199774	0.609415	76.47	-175.22	EPS8;CAPZB
hair follicle morphogenesis (GO:0031069)	1/8	0.483935	0.637942	0.582919	0.801749	241.563	-175.327	KRT17
negative regulation of retinoic acid receptor signaling pathway (GO:0048387)	1/8	0.483935	0.637942	0.582919	0.801749	241.913	-175.582	CALR
peptidyl-methionine modification (GO:0018206)	1/6	0.391109	0.593224	0.493433	0.786606	187.193	-175.731	METAP1
tetrahydrofolate metabolic process (GO:0046653)	2/7	0.10113	0.286916	0.199774	0.609415	76.7509	-175.863	MTHFD2;SHMT2
positive regulation of type I interferon-mediated signaling pathway (GO:0060340)	1/6	0.391109	0.593224	0.493433	0.786606	187.654	-176.163	UBE2K
monocyte activation (GO:0042117)	1/8	0.483935	0.637942	0.582919	0.801749	242.824	-176.242	ADAM10
negative regulation of G-protein coupled receptor protein signaling pathway (GO:0045744)	1/9	0.524902	0.661968	0.62155	0.80931	273.476	-176.268	PLEK
positive regulation of tissue remodeling (GO:0034105)	1/6	0.391109	0.593224	0.493433	0.786606	187.837	-176.335	IL18
axon extension involved in axon guidance (GO:0048846)	1/8	0.483935	0.637942	0.582919	0.801749	243.351	-176.625	ALCAM
mesenchymal cell differentiation (GO:0048762)	1/6	0.391109	0.593224	0.493433	0.786606	188.176	-176.653	HMGA2
negative regulation of activated T cell proliferation (GO:0046007)	1/7	0.439439	0.618826	0.540347	0.792434	214.972	-176.762	LGALS9
RNA phosphodiester bond hydrolysis, endonucleolytic (GO:0090502)	1/6	0.391109	0.593224	0.493433	0.786606	188.545	-177	LACTB2
positive regulation of lamellipodium morphogenesis (GO:2000394)	2/7	0.10113	0.286916	0.199774	0.609415	77.7159	-178.075	CORO1B;CORO1C
response to X-ray (GO:0010165)	3/10	0.0392039	0.172481	0.112329	0.529269	55.0243	-178.223	IKBIP;MSH2;TP63
eosinophil chemotaxis (GO:0048245)	1/8	0.483935	0.637942	0.582919	0.801749	246.099	-178.619	LGALS3
calcium ion import across plasma membrane (GO:0098703)	1/8	0.483935	0.637942	0.582919	0.801749	247.305	-179.495	CACNA2D1
cytoplasmic mRNA processing body assembly (GO:0033962)	3/11	0.0508002	0.199224	0.13358	0.535582	60.3399	-179.804	DDX6;DYNC1H1;LIMD1
biotin metabolic process (GO:0006768)	4/11	0.00828018	0.0580694	0.0435786	0.323792	37.6205	-180.349	MCCC2;PC;MCCC1;ACACA
cleavage furrow formation (GO:0036089)	2/7	0.10113	0.286916	0.199774	0.609415	78.7878	-180.531	SNX9;RHOA
positive regulation of protein exit from endoplasmic reticulum (GO:0070863)	1/6	0.391109	0.593224	0.493433	0.786606	193.046	-181.225	TM9SF4
actin filament depolymerization (GO:0030042)	2/7	0.10113	0.286916	0.199774	0.609415	79.1656	-181.396	MICAL1;DSTN
mitochondrion transport along microtubule (GO:0047497)	1/6	0.391109	0.593224	0.493433	0.786606	193.258	-181.425	LRPPRC
viral release from host cell (GO:0019076)	3/6	0.00830734	0.0580694	0.043465	0.323792	37.8881	-181.508	IST1;PPIA;RAB7A
opsonization (GO:0008228)	1/6	0.391109	0.593224	0.493433	0.786606	193.939	-182.064	SFTPA1
Golgi ribbon formation (GO:0090161)	4/11	0.00828018	0.0580694	0.0435786	0.323792	38.0044	-182.189	PRMT5;MYO18A;TMED5;OPTN
neural crest formation (GO:0014029)	3/7	0.0136851	0.0833263	0.0579222	0.37756	42.498	-182.378	TCOF1;PDCD6;NOLC1
mRNA 5'-splice site recognition (GO:0000395)	1/6	0.391109	0.593224	0.493433	0.786606	194.352	-182.451	PSIP1
negative regulation of MAPK cascade (GO:0043409)	2/10	0.185457	0.426974	0.306691	0.731717	108.324	-182.519	GSTP1;CAV1
phospholipid biosynthetic process (GO:0008654)	3/10	0.0392039	0.172481	0.112329	0.529269	56.4019	-182.685	PCYT2;LPCAT1;AGPAT3
bleb assembly (GO:0032060)	2/7	0.10113	0.286916	0.199774	0.609415	79.7645	-182.769	EMP2;MYLK
translational termination (GO:0006415)	2/7	0.10113	0.286916	0.199774	0.609415	79.79	-182.827	ABCE1;APEH
negative regulation of vascular smooth muscle cell proliferation (GO:1904706)	2/6	0.0761455	0.241506	0.165038	0.565656	71.2008	-183.35	CNN1;TPM1
positive regulation of protein localization to plasma membrane (GO:1903078)	2/7	0.10113	0.286916	0.199774	0.609415	80.1268	-183.599	EGFR;SPTBN1
regulation of mRNA export from nucleus (GO:0010793)	1/6	0.391109	0.593224	0.493433	0.786606	195.733	-183.748	AKAP8L
protein targeting to Golgi (GO:0000042)	3/6	0.00830734	0.0580694	0.043465	0.323792	38.4208	-184.059	RAB6A;BICD2;OPTN
positive regulation of nitric-oxide synthase biosynthetic process (GO:0051770)	1/9	0.524902	0.661968	0.62155	0.80931	285.853	-184.245	NAMPT
positive regulation of sodium ion transport (GO:0010765)	2/11	0.215381	0.465127	0.342029	0.770744	120.544	-185.076	PKP2;GPD1L
multicellular organismal water homeostasis (GO:0050891)	1/6	0.391109	0.593224	0.493433	0.786606	197.217	-185.141	AQP1
positive regulation of viral release from host cell (GO:1902188)	2/10	0.185457	0.426974	0.306691	0.731717	110.013	-185.364	CHMP2B;CHMP2A
positive regulation of rRNA processing (GO:2000234)	1/6	0.391109	0.593224	0.493433	0.786606	197.515	-185.421	WDR43
estrogen metabolic process (GO:0008210)	2/7	0.10113	0.286916	0.199774	0.609415	81.1137	-185.86	SULT1A1;HSD17B4
cellular response to iron ion (GO:0071281)	1/6	0.391109	0.593224	0.493433	0.786606	198.228	-186.09	B2M
negative regulation of vascular permeability (GO:0043116)	1/8	0.483935	0.637942	0.582919	0.801749	257.201	-186.677	DDAH1
apoptotic mitochondrial changes (GO:0008637)	3/9	0.0291284	0.140358	0.0925162	0.476022	52.8608	-186.918	BID;HK2;HSPD1
negative regulation of receptor-mediated endocytosis (GO:0048261)	1/6	0.391109	0.593224	0.493433	0.786606	199.2	-187.002	PICALM
negative regulation of potassium ion transmembrane transport (GO:1901380)	2/7	0.10113	0.286916	0.199774	0.609415	81.7005	-187.205	CAV1;STK39
establishment of protein localization to chromatin (GO:0071169)	2/7	0.10113	0.286916	0.199774	0.609415	81.7402	-187.296	RUVBL2;HIST1H1B
monoubiquitinated protein deubiquitination (GO:0035520)	1/6	0.391109	0.593224	0.493433	0.786606	199.56	-187.341	USP7
protein localization to endoplasmic reticulum (GO:0070972)	1/6	0.391109	0.593224	0.493433	0.786606	199.768	-187.536	VAPA
regulation of cell adhesion mediated by integrin (GO:0033628)	2/10	0.185457	0.426974	0.306691	0.731717	111.317	-187.561	LYN;PTK2
positive regulation of calcium ion import (GO:0090280)	1/8	0.483935	0.637942	0.582919	0.801749	258.618	-187.706	LGALS3
positive regulation of interferon-alpha production (GO:0032727)	2/10	0.185457	0.426974	0.306691	0.731717	111.428	-187.749	DDX58;HSPD1
negative regulation of cell migration involved in sprouting angiogenesis (GO:0090051)	2/11	0.215381	0.465127	0.342029	0.770744	122.377	-187.891	MMRN2;RHOA
gamma-aminobutyric acid signaling pathway (GO:0007214)	1/9	0.524902	0.661968	0.62155	0.80931	291.736	-188.037	GNAI2
xenobiotic glucuronidation (GO:0052697)	3/9	0.0291284	0.140358	0.0925162	0.476022	53.2085	-188.147	UGT1A10;UGT1A7;UGT1A6
negative regulation of hippo signaling (GO:0035331)	1/8	0.483935	0.637942	0.582919	0.801749	259.643	-188.45	LIMD1
miRNA loading onto RISC involved in gene silencing by miRNA (GO:0035280)	1/7	0.439439	0.618826	0.540347	0.792434	229.195	-188.457	ADAR
phosphatidylinositol metabolic process (GO:0046488)	1/8	0.483935	0.637942	0.582919	0.801749	260.187	-188.844	PLEK
misfolded or incompletely synthesized protein catabolic process (GO:0006515)	2/8	0.127967	0.333983	0.235237	0.655148	92.1635	-189.487	LONP1;STUB1
nucleoside triphosphate biosynthetic process (GO:0009142)	2/8	0.127967	0.333983	0.235237	0.655148	92.1728	-189.506	CMPK1;AK4
protein repair (GO:0030091)	1/6	0.391109	0.593224	0.493433	0.786606	202.022	-189.652	TXN
negative regulation of stress-activated MAPK cascade (GO:0032873)	1/6	0.391109	0.593224	0.493433	0.786606	202.198	-189.817	GSTP1
transmembrane receptor protein tyrosine phosphatase signaling pathway (GO:0007185)	1/6	0.391109	0.593224	0.493433	0.786606	202.385	-189.993	PTPRF
regulation of cytokine production (GO:0001817)	2/7	0.10113	0.286916	0.199774	0.609415	82.9675	-190.108	LYN;SFTPD
sulfation (GO:0051923)	1/8	0.483935	0.637942	0.582919	0.801749	262.98	-190.872	SULT1A1
3'-UTR-mediated mRNA destabilization (GO:0061158)	2/10	0.185457	0.426974	0.306691	0.731717	113.356	-190.997	UPF1;KHSRP
positive regulation of execution phase of apoptosis (GO:1900119)	2/8	0.127967	0.333983	0.235237	0.655148	93.8042	-192.86	PTGIS;FAP
negative regulation of defense response to virus (GO:0050687)	1/6	0.391109	0.593224	0.493433	0.786606	205.651	-193.059	C1QBP
GTP metabolic process (GO:0046039)	2/6	0.0761455	0.241506	0.165038	0.565656	75.3404	-194.01	AK3;AK4
retrograde axonal transport (GO:0008090)	2/7	0.10113	0.286916	0.199774	0.609415	85.0079	-194.783	DST;SOD1
positive regulation of dendritic spine morphogenesis (GO:0061003)	1/7	0.439439	0.618826	0.540347	0.792434	237.171	-195.015	CAPRIN1
negative regulation of viral process (GO:0048525)	1/6	0.391109	0.593224	0.493433	0.786606	207.994	-195.258	APOBEC3G
negative regulation of interferon-beta production (GO:0032688)	2/7	0.10113	0.286916	0.199774	0.609415	85.5398	-196.002	PYCARD;REL
fusion of sperm to egg plasma membrane (GO:0007342)	1/10	0.562618	0.68162	0.656605	0.81883	340.797	-196.011	CD9
rRNA base methylation (GO:0070475)	1/6	0.391109	0.593224	0.493433	0.786606	208.956	-196.162	NOP2
positive regulation of calcineurin-NFAT signaling cascade (GO:0070886)	1/7	0.439439	0.618826	0.540347	0.792434	238.647	-196.229	LMCD1
positive regulation of podosome assembly (GO:0071803)	3/6	0.00830734	0.0580694	0.043465	0.323792	40.988	-196.358	FSCN1;CAPG;LCP1
sphingosine-1-phosphate signaling pathway (GO:0003376)	1/6	0.391109	0.593224	0.493433	0.786606	209.567	-196.735	EZR
positive regulation of respiratory burst (GO:0060267)	1/6	0.391109	0.593224	0.493433	0.786606	209.732	-196.889	CAMK1D
regulation of DNA-templated transcription, elongation (GO:0032784)	2/10	0.185457	0.426974	0.306691	0.731717	116.946	-197.046	TSFM;ZNF326
zinc II ion transmembrane transport (GO:0071577)	1/6	0.391109	0.593224	0.493433	0.786606	209.922	-197.068	SLC39A7
protein targeting to ER (GO:0045047)	2/10	0.185457	0.426974	0.306691	0.731717	117.299	-197.64	SPCS3;PMM2
hematopoietic stem cell proliferation (GO:0071425)	1/8	0.483935	0.637942	0.582919	0.801749	272.9	-198.072	SFRP2
positive regulation of histone H3-K9 methylation (GO:0051574)	1/6	0.391109	0.593224	0.493433	0.786606	211.014	-198.093	HIST1H1B
microglial cell activation (GO:0001774)	1/5	0.338615	0.577031	0.441735	0.786606	183.248	-198.437	AIF1
negative regulation of transcription by competitive promoter binding (GO:0010944)	2/9	0.156207	0.380664	0.270995	0.703131	106.889	-198.448	MUC1;PHB
regulation of protein localization to plasma membrane (GO:1903076)	4/7	0.00113696	0.014206	0.0141858	0.19131	29.2835	-198.525	VAMP8;STX7;GBP1;SPTBN1
alcohol metabolic process (GO:0006066)	1/6	0.391109	0.593224	0.493433	0.786606	212.178	-199.186	ALDH2
positive regulation of mitochondrial translation (GO:0070131)	1/7	0.439439	0.618826	0.540347	0.792434	242.361	-199.282	C1QBP
macrophage derived foam cell differentiation (GO:0010742)	2/6	0.0761455	0.241506	0.165038	0.565656	77.6535	-199.966	SOAT1;STAT1
positive regulation of DNA-directed DNA polymerase activity (GO:1900264)	1/6	0.391109	0.593224	0.493433	0.786606	213.269	-200.21	RFC5
neuron remodeling (GO:0016322)	1/6	0.391109	0.593224	0.493433	0.786606	213.399	-200.332	APP
skin epidermis development (GO:0098773)	2/9	0.156207	0.380664	0.270995	0.703131	107.938	-200.395	KRT1;SPRR1A
sterol biosynthetic process (GO:0016126)	1/6	0.391109	0.593224	0.493433	0.786606	213.647	-200.565	LBR
gap junction assembly (GO:0016264)	2/7	0.10113	0.286916	0.199774	0.609415	87.5645	-200.641	GJA1;PKP2
integrin activation (GO:0033622)	4/7	0.00113696	0.014206	0.0141858	0.19131	29.6208	-200.811	FN1;MZB1;FERMT2;FERMT3
apical junction assembly (GO:0043297)	4/7	0.00113696	0.014206	0.0141858	0.19131	29.6736	-201.169	WDR1;PKN2;RHOA;VCL
hematopoietic stem cell differentiation (GO:0060218)	1/6	0.391109	0.593224	0.493433	0.786606	214.433	-201.303	ACE
negative regulation of glucose import (GO:0046325)	1/6	0.391109	0.593224	0.493433	0.786606	214.455	-201.323	PEA15
leukocyte migration involved in inflammatory response (GO:0002523)	2/6	0.0761455	0.241506	0.165038	0.565656	78.2769	-201.572	S100A9;S100A8
negative regulation of ATPase activity (GO:0032780)	2/8	0.127967	0.333983	0.235237	0.655148	98.179	-201.854	ATPIF1;PPIF
fatty acid alpha-oxidation (GO:0001561)	1/8	0.483935	0.637942	0.582919	0.801749	278.195	-201.915	ALDH3A2
riboflavin metabolic process (GO:0006771)	1/7	0.439439	0.618826	0.540347	0.792434	245.896	-202.189	ACP5
positive regulation of histone deacetylation (GO:0031065)	1/7	0.439439	0.618826	0.540347	0.792434	247.912	-203.847	AKAP8L
positive regulation of cell-cell adhesion (GO:0022409)	1/7	0.439439	0.618826	0.540347	0.792434	247.994	-203.914	CD47
negative regulation of cytokine production involved in inflammatory response (GO:1900016)	1/8	0.483935	0.637942	0.582919	0.801749	280.974	-203.932	PDCD4
positive regulation of glucose import in response to insulin stimulus (GO:2001275)	1/8	0.483935	0.637942	0.582919	0.801749	281.206	-204.101	RARRES2
positive regulation of potassium ion transport (GO:0043268)	3/7	0.0136851	0.0833263	0.0579222	0.37756	47.5741	-204.162	DLG1;KIF5B;FHL1
mitochondrion morphogenesis (GO:0070584)	2/9	0.156207	0.380664	0.270995	0.703131	110.077	-204.366	MYH14;DNM1L
positive regulation of T cell migration (GO:2000406)	3/9	0.0291284	0.140358	0.0925162	0.476022	57.7988	-204.379	PYCARD;AIF1;RHOA
ATF6-mediated unfolded protein response (GO:0036500)	2/9	0.156207	0.380664	0.270995	0.703131	110.084	-204.379	CALR;HSP90B1
negative regulation of erythrocyte differentiation (GO:0045647)	1/6	0.391109	0.593224	0.493433	0.786606	218.053	-204.701	HSPA9
regulation of NIK/NF-kappaB signaling (GO:1901222)	3/6	0.00830734	0.0580694	0.043465	0.323792	42.7339	-204.722	DLG1;TMSB4X;EZR
regulation of glycolytic process (GO:0006110)	1/7	0.439439	0.618826	0.540347	0.792434	249.135	-204.853	PGAM1
keratinocyte proliferation (GO:0043616)	1/7	0.439439	0.618826	0.540347	0.792434	249.166	-204.878	CDH13
very-low-density lipoprotein particle clearance (GO:0034447)	1/6	0.391109	0.593224	0.493433	0.786606	218.377	-205.005	APOBR
wound healing, spreading of epidermal cells (GO:0035313)	3/6	0.00830734	0.0580694	0.043465	0.323792	42.8035	-205.055	MMP12;COL5A1;ITGA5
DNA-templated transcription, termination (GO:0006353)	1/7	0.439439	0.618826	0.540347	0.792434	249.92	-205.498	PRMT5
sodium ion export from cell (GO:0036376)	3/7	0.0136851	0.0833263	0.0579222	0.37756	47.8952	-205.54	ATP1B3;ATP1A1;ATP1B1
positive regulation of cyclin-dependent protein serine/threonine kinase activity involved in G1/S transition of mitotic cell cycle (GO:0031659)	1/7	0.439439	0.618826	0.540347	0.792434	250.154	-205.691	EGFR
protein localization to membrane (GO:0072657)	2/10	0.185457	0.426974	0.306691	0.731717	122.093	-205.719	SH3PXD2B;FERMT2
regulation of actin filament polymerization (GO:0030833)	2/10	0.185457	0.426974	0.306691	0.731717	122.118	-205.761	HCLS1;ARHGAP18
negative regulation of cell-cell adhesion (GO:0022408)	2/10	0.185457	0.426974	0.306691	0.731717	122.283	-206.039	CDH1;PTK2
oxygen homeostasis (GO:0032364)	1/6	0.391109	0.593224	0.493433	0.786606	219.529	-206.087	SOD2
negative regulation of cardiac muscle hypertrophy (GO:0010614)	1/6	0.391109	0.593224	0.493433	0.786606	219.569	-206.124	GLRX3
endothelial cell chemotaxis (GO:0035767)	1/8	0.483935	0.637942	0.582919	0.801749	284.591	-206.558	CORO1B
nucleoside diphosphate phosphorylation (GO:0006165)	2/7	0.10113	0.286916	0.199774	0.609415	90.3998	-207.138	CMPK1;AK4
neuron cellular homeostasis (GO:0070050)	1/7	0.439439	0.618826	0.540347	0.792434	252.426	-207.558	CHMP2B
podosome assembly (GO:0071800)	4/8	0.00213112	0.0231053	0.0197448	0.2344	33.8385	-208.144	DBNL;BIN2;NCF1;SH3PXD2B
T cell mediated cytotoxicity (GO:0001913)	2/7	0.10113	0.286916	0.199774	0.609415	90.8608	-208.194	CTSH;EMP2
response to peptide hormone (GO:0043434)	1/7	0.439439	0.618826	0.540347	0.792434	253.284	-208.264	STAT1
cardiac muscle fiber development (GO:0048739)	3/8	0.0206175	0.111005	0.0743234	0.432705	53.6581	-208.28	CXADR;NEXN;MYH11
T cell mediated immunity (GO:0002456)	1/7	0.439439	0.618826	0.540347	0.792434	253.348	-208.317	MYO1G
modulation by virus of host process (GO:0019054)	3/7	0.0136851	0.0833263	0.0579222	0.37756	48.611	-208.611	KPNA4;KPNA2;KPNB1
regulation of cardiac muscle contraction by calcium ion signaling (GO:0010882)	1/6	0.391109	0.593224	0.493433	0.786606	222.23	-208.623	ATP1B1
T-helper 17 cell lineage commitment (GO:0072540)	1/6	0.391109	0.593224	0.493433	0.786606	222.832	-209.188	STAT3
antigen processing and presentation of exogenous peptide antigen via MHC class I, TAP-independent (GO:0002480)	3/6	0.00830734	0.0580694	0.043465	0.323792	43.9481	-210.538	HLA-F;B2M;HLA-E
cellular response to caffeine (GO:0071313)	1/7	0.439439	0.618826	0.540347	0.792434	256.117	-210.594	GSTM2
type 2 immune response (GO:0042092)	1/6	0.391109	0.593224	0.493433	0.786606	224.512	-210.764	IL18
negative regulation of NIK/NF-kappaB signaling (GO:1901223)	2/9	0.156207	0.380664	0.270995	0.703131	113.534	-210.784	TMSB4X;CPNE1
negative regulation of cell-matrix adhesion (GO:0001953)	2/10	0.185457	0.426974	0.306691	0.731717	125.439	-211.356	CASK;THBS1
negative regulation of cell division (GO:0051782)	1/6	0.391109	0.593224	0.493433	0.786606	225.17	-211.383	SUSD2
regulation of receptor activity (GO:0010469)	1/7	0.439439	0.618826	0.540347	0.792434	257.385	-211.636	PRKCD
regulation of smooth muscle contraction (GO:0006940)	2/9	0.156207	0.380664	0.270995	0.703131	114.057	-211.756	CNN1;CAV1
negative regulation of ryanodine-sensitive calcium-release channel activity (GO:0060315)	2/9	0.156207	0.380664	0.270995	0.703131	114.215	-212.049	GSTM2;CLIC2
N-terminal peptidyl-methionine acetylation (GO:0017196)	1/6	0.391109	0.593224	0.493433	0.786606	226.713	-212.831	NAA15
chaperone cofactor-dependent protein refolding (GO:0070389)	3/6	0.00830734	0.0580694	0.043465	0.323792	44.5437	-213.392	DNAJB1;DNAJC7;PTGES3
negative regulation of protein kinase activity by regulation of protein phosphorylation (GO:0044387)	2/7	0.10113	0.286916	0.199774	0.609415	93.178	-213.504	ADAR;CORO1C
positive regulation of T-helper 2 cell differentiation (GO:0045630)	1/6	0.391109	0.593224	0.493433	0.786606	227.432	-213.506	IL18
lagging strand elongation (GO:0006273)	2/6	0.0761455	0.241506	0.165038	0.565656	82.9704	-213.658	PARP1;LIG3
peptidyl-serine dephosphorylation (GO:0070262)	1/6	0.391109	0.593224	0.493433	0.786606	228.654	-214.653	PPP2R2A
positive regulation of telomere maintenance (GO:0032206)	2/9	0.156207	0.380664	0.270995	0.703131	115.934	-215.24	DHX36;PML
regulation of DNA recombination (GO:0000018)	1/6	0.391109	0.593224	0.493433	0.786606	230.301	-216.199	KPNA2
enzyme linked receptor protein signaling pathway (GO:0007167)	1/7	0.439439	0.618826	0.540347	0.792434	263.059	-216.302	CNPY2
ionotropic glutamate receptor signaling pathway (GO:0035235)	1/8	0.483935	0.637942	0.582919	0.801749	298.42	-216.594	APP
positive regulation of G-protein coupled receptor protein signaling pathway (GO:0045745)	1/6	0.391109	0.593224	0.493433	0.786606	231.017	-216.872	PHB
ribosomal protein import into nucleus (GO:0006610)	4/7	0.00113696	0.014206	0.0141858	0.19131	32.0089	-217.001	TNPO2;KPNB1;IPO4;IPO5
negative regulation of RIG-I signaling pathway (GO:0039536)	2/6	0.0761455	0.241506	0.165038	0.565656	84.3405	-217.186	NPLOC4;C1QBP
positive regulation of helicase activity (GO:0051096)	3/6	0.00830734	0.0580694	0.043465	0.323792	45.3614	-217.309	MSH6;MSH2;SSBP1
negative regulation of cell adhesion mediated by integrin (GO:0033629)	1/7	0.439439	0.618826	0.540347	0.792434	264.866	-217.788	MUC1
positive regulation of embryonic development (GO:0040019)	1/6	0.391109	0.593224	0.493433	0.786606	232.393	-218.163	FAM129B
regulation of chemotaxis (GO:0050920)	1/5	0.338615	0.577031	0.441735	0.786606	201.672	-218.388	USP14
negative chemotaxis (GO:0050919)	2/9	0.156207	0.380664	0.270995	0.703131	117.746	-218.604	ITGAV;RHOA
negative regulation of osteoblast proliferation (GO:0033689)	1/7	0.439439	0.618826	0.540347	0.792434	267.015	-219.555	EIF2AK2
carnitine biosynthetic process (GO:0045329)	1/5	0.338615	0.577031	0.441735	0.786606	202.967	-219.791	ALDH9A1
positive regulation of ATP biosynthetic process (GO:2001171)	3/6	0.00830734	0.0580694	0.043465	0.323792	45.8861	-219.822	VCP;TMSB4X;ENO1
choline catabolic process (GO:0042426)	1/6	0.391109	0.593224	0.493433	0.786606	234.661	-220.292	ALDH7A1
positive regulation of transcription initiation from RNA polymerase II promoter (GO:0060261)	1/7	0.439439	0.618826	0.540347	0.792434	268.03	-220.389	SUB1
glycoprotein metabolic process (GO:0009100)	1/8	0.483935	0.637942	0.582919	0.801749	303.676	-220.41	ERP44
endothelial cell activation (GO:0042118)	1/7	0.439439	0.618826	0.540347	0.792434	268.074	-220.425	PRMT5
cellular response to laminar fluid shear stress (GO:0071499)	1/7	0.439439	0.618826	0.540347	0.792434	268.093	-220.441	ASS1
T-helper 1 type immune response (GO:0042088)	1/6	0.391109	0.593224	0.493433	0.786606	235.166	-220.766	IL18
negative regulation of delayed rectifier potassium channel activity (GO:1902260)	1/6	0.391109	0.593224	0.493433	0.786606	235.19	-220.789	SUMO1
activation of cysteine-type endopeptidase activity involved in apoptotic process by cytochrome c (GO:0008635)	1/7	0.439439	0.618826	0.540347	0.792434	268.576	-220.838	CASP3
production of siRNA involved in RNA interference (GO:0030422)	1/6	0.391109	0.593224	0.493433	0.786606	235.268	-220.862	TSN
cell volume homeostasis (GO:0006884)	1/5	0.338615	0.577031	0.441735	0.786606	204.073	-220.988	AQP1
positive regulation of mRNA splicing, via spliceosome (GO:0048026)	2/7	0.10113	0.286916	0.199774	0.609415	96.6288	-221.411	NCBP1;RBMX
negative regulation of sodium ion transmembrane transporter activity (GO:2000650)	2/7	0.10113	0.286916	0.199774	0.609415	96.6838	-221.537	CAMK2D;STK39
histone ubiquitination (GO:0016574)	2/6	0.0761455	0.241506	0.165038	0.565656	86.0497	-221.587	UHRF1;HUWE1
mast cell degranulation (GO:0043303)	1/7	0.439439	0.618826	0.540347	0.792434	272.242	-223.853	S100A13
negative regulation of platelet-derived growth factor receptor signaling pathway (GO:0010642)	1/7	0.439439	0.618826	0.540347	0.792434	272.755	-224.275	SLC9A3R1
mRNA cis splicing, via spliceosome (GO:0045292)	1/8	0.483935	0.637942	0.582919	0.801749	309.117	-224.358	WBP11
citrate metabolic process (GO:0006101)	2/6	0.0761455	0.241506	0.165038	0.565656	87.1514	-224.424	ACLY;ACO1
epithelial cell-cell adhesion (GO:0090136)	2/7	0.10113	0.286916	0.199774	0.609415	97.9591	-224.459	ITGB5;VCL
negative regulation of immune response (GO:0050777)	2/7	0.10113	0.286916	0.199774	0.609415	98.127	-224.843	LYN;COL3A1
negative regulation of cell size (GO:0045792)	1/6	0.391109	0.593224	0.493433	0.786606	239.705	-225.027	RHOA
caveolin-mediated endocytosis (GO:0072584)	3/5	0.00441368	0.0378188	0.0310753	0.281	41.5554	-225.357	CAV1;PACSIN2;MAPK1
interaction with symbiont (GO:0051702)	3/5	0.00441368	0.0378188	0.0310753	0.281	41.6191	-225.702	FN1;SMC3;HSPD1
embryonic eye morphogenesis (GO:0048048)	1/7	0.439439	0.618826	0.540347	0.792434	275.218	-226.299	EFEMP1
rRNA modification (GO:0000154)	1/6	0.391109	0.593224	0.493433	0.786606	241.358	-226.579	NAT10
oxygen transport (GO:0015671)	1/6	0.391109	0.593224	0.493433	0.786606	242.077	-227.254	HBB
regulation of microtubule-based process (GO:0032886)	2/9	0.156207	0.380664	0.270995	0.703131	122.468	-227.372	DIAPH1;MACF1
lipid biosynthetic process (GO:0008610)	3/10	0.0392039	0.172481	0.112329	0.529269	70.2144	-227.423	ACLY;ACSS2;ACSL1
epithelial cell morphogenesis (GO:0003382)	1/7	0.439439	0.618826	0.540347	0.792434	277.657	-228.305	RAB25
negative regulation of leukocyte apoptotic process (GO:2000107)	1/6	0.391109	0.593224	0.493433	0.786606	243.929	-228.993	HCLS1
fructose 6-phosphate metabolic process (GO:0006002)	4/6	0.000520018	0.00856619	0.0097314	0.158577	30.2888	-229.033	PFKL;GFPT1;PFKM;FBP1
estrogen biosynthetic process (GO:0006703)	2/8	0.127967	0.333983	0.235237	0.655148	111.854	-229.969	AKR1B15;HSD17B11
histidine catabolic process (GO:0006548)	1/8	0.483935	0.637942	0.582919	0.801749	316.933	-230.031	HNMT
prostaglandin metabolic process (GO:0006693)	3/9	0.0291284	0.140358	0.0925162	0.476022	65.0731	-230.101	AKR1C3;AKR1C2;PTGR2
cellular response to organic substance (GO:0071310)	2/7	0.10113	0.286916	0.199774	0.609415	100.789	-230.944	CASP1;MAPK1
positive regulation of DNA-templated transcription, initiation (GO:2000144)	1/7	0.439439	0.618826	0.540347	0.792434	280.914	-230.983	BCLAF1
positive regulation of ceramide biosynthetic process (GO:2000304)	1/7	0.439439	0.618826	0.540347	0.792434	280.956	-231.017	PRKCD
nuclear export (GO:0051168)	2/9	0.156207	0.380664	0.270995	0.703131	124.749	-231.605	LSG1;NCBP1
osteoblast development (GO:0002076)	1/7	0.439439	0.618826	0.540347	0.792434	281.818	-231.726	LIMD1
positive regulation of chromosome segregation (GO:0051984)	1/5	0.338615	0.577031	0.441735	0.786606	214.225	-231.982	NUMA1
B cell homeostasis (GO:0001782)	2/8	0.127967	0.333983	0.235237	0.655148	113.016	-232.359	LYN;NCKAP1L
actin filament network formation (GO:0051639)	3/8	0.0206175	0.111005	0.0743234	0.432705	59.9466	-232.69	ACTN1;PLS3;LCP1
glycine metabolic process (GO:0006544)	1/6	0.391109	0.593224	0.493433	0.786606	248.456	-233.243	SHMT2
negative regulation of ruffle assembly (GO:1900028)	3/5	0.00441368	0.0378188	0.0310753	0.281	43.0921	-233.69	TACSTD2;EVL;PFN2
peroxisome proliferator activated receptor signaling pathway (GO:0035357)	1/7	0.439439	0.618826	0.540347	0.792434	285	-234.343	ACTN4
positive regulation of mitochondrial outer membrane permeabilization involved in apoptotic signaling pathway (GO:1901030)	2/8	0.127967	0.333983	0.235237	0.655148	114.379	-235.161	HIP1R;BID
maturation of LSU-rRNA from tricistronic rRNA transcript (SSU-rRNA, 5.8S rRNA, LSU-rRNA) (GO:0000463)	1/7	0.439439	0.618826	0.540347	0.792434	287.59	-236.472	WDR12
chromatin silencing at telomere (GO:0006348)	1/6	0.391109	0.593224	0.493433	0.786606	252.137	-236.698	DPY30
microtubule polymerization (GO:0046785)	1/7	0.439439	0.618826	0.540347	0.792434	289.012	-237.642	CKAP5
regulation of transcription from RNA polymerase I promoter (GO:0006356)	1/6	0.391109	0.593224	0.493433	0.786606	253.217	-237.712	TFAM
response to interferon-beta (GO:0035456)	2/9	0.156207	0.380664	0.270995	0.703131	128.071	-237.773	BST2;STAT1
positive regulation of gene silencing by miRNA (GO:2000637)	3/9	0.0291284	0.140358	0.0925162	0.476022	67.4682	-238.57	FXR1;STAT3;LIMD1
regulation of clathrin-dependent endocytosis (GO:2000369)	1/7	0.439439	0.618826	0.540347	0.792434	290.765	-239.083	HIP1R
positive regulation of transcription from RNA polymerase II promoter in response to stress (GO:0036003)	1/6	0.391109	0.593224	0.493433	0.786606	254.869	-239.263	MUC1
removal of superoxide radicals (GO:0019430)	3/9	0.0291284	0.140358	0.0925162	0.476022	67.772	-239.645	SOD2;SOD3;SOD1
mannose metabolic process (GO:0006013)	1/7	0.439439	0.618826	0.540347	0.792434	292.157	-240.228	PMM2
regulation of muscle contraction (GO:0006937)	3/7	0.0136851	0.0833263	0.0579222	0.37756	56.0707	-240.624	TPM1;PPP1R12B;MYL9
sequestering of actin monomers (GO:0042989)	3/7	0.0136851	0.0833263	0.0579222	0.37756	56.0815	-240.671	GSN;TMSB4X;TWF1
positive regulation of fibroblast migration (GO:0010763)	1/6	0.391109	0.593224	0.493433	0.786606	257.298	-241.543	THBS1
regulation of entry of bacterium into host cell (GO:2000535)	1/5	0.338615	0.577031	0.441735	0.786606	223.463	-241.986	CAV1
cartilage condensation (GO:0001502)	1/7	0.439439	0.618826	0.540347	0.792434	295.103	-242.65	MGP
growth hormone receptor signaling pathway (GO:0060396)	3/8	0.0206175	0.111005	0.0743234	0.432705	62.5221	-242.687	PXN;STAT3;PTK2
ethanol catabolic process (GO:0006068)	1/7	0.439439	0.618826	0.540347	0.792434	295.349	-242.852	SULT1A1
lysosomal lumen acidification (GO:0007042)	1/5	0.338615	0.577031	0.441735	0.786606	224.935	-243.58	PPT1
positive regulation of endothelial cell chemotaxis (GO:2001028)	2/6	0.0761455	0.241506	0.165038	0.565656	94.6249	-243.67	TMSB4X;HSPB1
regulation of stress-activated MAPK cascade (GO:0032872)	2/8	0.127967	0.333983	0.235237	0.655148	118.55	-243.736	GSTP1;MAPK1
hyaluronan biosynthetic process (GO:0030213)	1/7	0.439439	0.618826	0.540347	0.792434	297.145	-244.329	ABCC5
vesicle targeting (GO:0006903)	2/8	0.127967	0.333983	0.235237	0.655148	118.912	-244.481	SNAP23;SNAP29
positive regulation by host of viral process (GO:0044794)	2/6	0.0761455	0.241506	0.165038	0.565656	94.9484	-244.502	PC;PPIB
regulation of axon extension (GO:0030516)	2/6	0.0761455	0.241506	0.165038	0.565656	95.3754	-245.602	CTTN;DNM2
protein deglycosylation (GO:0006517)	2/9	0.156207	0.380664	0.270995	0.703131	132.291	-245.607	PARK7;AGA
bone resorption (GO:0045453)	2/8	0.127967	0.333983	0.235237	0.655148	119.667	-246.034	RAB3D;TPP1
central nervous system neuron development (GO:0021954)	1/5	0.338615	0.577031	0.441735	0.786606	227.269	-246.107	MAP2
positive regulation of potassium ion transmembrane transporter activity (GO:1901018)	2/6	0.0761455	0.241506	0.165038	0.565656	96.2477	-247.848	ATP1B3;ATP1B1
positive regulation of B cell receptor signaling pathway (GO:0050861)	1/5	0.338615	0.577031	0.441735	0.786606	229.196	-248.194	PRKCB
positive regulation of chemokine secretion (GO:0090197)	1/7	0.439439	0.618826	0.540347	0.792434	304.387	-250.284	PYCARD
succinate metabolic process (GO:0006105)	2/6	0.0761455	0.241506	0.165038	0.565656	97.3206	-250.611	ALDH5A1;SDHA
positive regulation of extracellular matrix disassembly (GO:0090091)	1/6	0.391109	0.593224	0.493433	0.786606	267.259	-250.894	FSCN1
protein hexamerization (GO:0034214)	2/7	0.10113	0.286916	0.199774	0.609415	109.626	-251.192	OAT;SPAST
regulation of cardiac muscle cell membrane potential (GO:0086036)	1/7	0.439439	0.618826	0.540347	0.792434	305.641	-251.315	ATP2A2
cytoplasmic sequestering of NF-kappaB (GO:0007253)	1/7	0.439439	0.618826	0.540347	0.792434	306.108	-251.699	TMSB4X
positive regulation of sodium ion transmembrane transporter activity (GO:2000651)	1/5	0.338615	0.577031	0.441735	0.786606	232.447	-251.714	GLRX
apoptotic chromosome condensation (GO:0030263)	1/5	0.338615	0.577031	0.441735	0.786606	232.817	-252.115	TOP2A
negative regulation of DNA recombination (GO:0045910)	2/6	0.0761455	0.241506	0.165038	0.565656	98.1413	-252.725	MSH6;MSH2
regulation of phosphoprotein phosphatase activity (GO:0043666)	2/9	0.156207	0.380664	0.270995	0.703131	136.376	-253.192	PPP1R2;HSP90B1
negative regulation of potassium ion transmembrane transporter activity (GO:1901017)	1/6	0.391109	0.593224	0.493433	0.786606	270.218	-253.672	STK39
positive regulation of T cell chemotaxis (GO:0010820)	2/8	0.127967	0.333983	0.235237	0.655148	123.607	-254.133	ADAM10;S100A7
purine nucleobase biosynthetic process (GO:0009113)	3/5	0.00441368	0.0378188	0.0310753	0.281	46.9396	-254.556	MTHFD1;GMPS;PAICS
tetrahydrofolate interconversion (GO:0035999)	2/6	0.0761455	0.241506	0.165038	0.565656	98.962	-254.838	MTHFD1;ATPIF1
negative regulation of protein sumoylation (GO:0033234)	1/7	0.439439	0.618826	0.540347	0.792434	309.957	-254.864	PARK7
regulation of dendrite development (GO:0050773)	2/7	0.10113	0.286916	0.199774	0.609415	111.366	-255.18	CAMK1D;DBN1
negative regulation of protein tyrosine kinase activity (GO:0061099)	3/8	0.0206175	0.111005	0.0743234	0.432705	65.8886	-255.754	MVP;CAV1;THY1
L-serine metabolic process (GO:0006563)	2/5	0.0535328	0.199224	0.131548	0.535582	87.5317	-256.246	SHMT2;PSPH
positive regulation of viral process (GO:0048524)	1/6	0.391109	0.593224	0.493433	0.786606	273.462	-256.717	RAB7A
positive regulation of cellular component movement (GO:0051272)	2/8	0.127967	0.333983	0.235237	0.655148	124.931	-256.856	LYN;ACTN4
protein localization to microtubule (GO:0035372)	1/6	0.391109	0.593224	0.493433	0.786606	274.156	-257.369	DIAPH1
negative regulation of membrane protein ectodomain proteolysis (GO:0051045)	3/5	0.00441368	0.0378188	0.0310753	0.281	47.5845	-258.053	TIMP2;TIMP3;TIMP1
NAD biosynthetic process (GO:0009435)	1/5	0.338615	0.577031	0.441735	0.786606	238.485	-258.254	QPRT
cellular response to UV-B (GO:0071493)	2/8	0.127967	0.333983	0.235237	0.655148	125.695	-258.427	MFAP4;CRIP1
positive regulation of transforming growth factor beta production (GO:0071636)	1/6	0.391109	0.593224	0.493433	0.786606	275.422	-258.557	LGALS9
negative regulation of blood pressure (GO:0045776)	2/9	0.156207	0.380664	0.270995	0.703131	139.42	-258.844	SCPEP1;RNPEP
retinal ganglion cell axon guidance (GO:0031290)	1/6	0.391109	0.593224	0.493433	0.786606	276.316	-259.397	ALCAM
elastic fiber assembly (GO:0048251)	3/5	0.00441368	0.0378188	0.0310753	0.281	47.8748	-259.628	MFAP4;TNXB;MYH11
positive regulation of endothelial cell chemotaxis by VEGF-activated vascular endothelial growth factor receptor signaling pathway (GO:0038033)	1/5	0.338615	0.577031	0.441735	0.786606	239.86	-259.742	HSPB1
intrinsic apoptotic signaling pathway in response to oxidative stress (GO:0008631)	3/8	0.0206175	0.111005	0.0743234	0.432705	67.0483	-260.256	STK24;PRKCD;ARL6IP5
thorax and anterior abdomen determination (GO:0007356)	1/5	0.338615	0.577031	0.441735	0.786606	240.348	-260.271	BASP1
epithelial cell migration (GO:0010631)	1/5	0.338615	0.577031	0.441735	0.786606	240.835	-260.798	PKN2
protein poly-ADP-ribosylation (GO:0070212)	2/6	0.0761455	0.241506	0.165038	0.565656	101.625	-261.696	PARP1;PARP9
negative regulation of cell motility (GO:2000146)	3/9	0.0291284	0.140358	0.0925162	0.476022	74.0781	-261.943	WAS;TACSTD2;FBLN1
regulation of chaperone-mediated autophagy (GO:1904714)	1/5	0.338615	0.577031	0.441735	0.786606	242.566	-262.672	CTSA
stress granule assembly (GO:0034063)	2/8	0.127967	0.333983	0.235237	0.655148	127.785	-262.724	DYNC1H1;CIRBP
positive regulation of blood vessel diameter (GO:0097755)	2/6	0.0761455	0.241506	0.165038	0.565656	102.063	-262.825	SCPEP1;HMOX1
coumarin metabolic process (GO:0009804)	1/5	0.338615	0.577031	0.441735	0.786606	243.46	-263.641	UGT1A7
negative regulation of phosphatidylinositol 3-kinase signaling (GO:0014067)	2/8	0.127967	0.333983	0.235237	0.655148	128.35	-263.885	SLC9A3R1;STAMBP
positive regulation of alpha-beta T cell differentiation (GO:0046638)	1/5	0.338615	0.577031	0.441735	0.786606	244.244	-264.49	PNP
cardiolipin acyl-chain remodeling (GO:0035965)	2/6	0.0761455	0.241506	0.165038	0.565656	102.753	-264.601	HADHA;PLA2G4A
response to leptin (GO:0044321)	1/5	0.338615	0.577031	0.441735	0.786606	244.878	-265.176	STAT3
viral budding (GO:0046755)	1/6	0.391109	0.593224	0.493433	0.786606	283.643	-266.275	VTA1
neuromuscular process controlling balance (GO:0050885)	1/7	0.439439	0.618826	0.540347	0.792434	324.797	-267.066	TPP1
negative regulation of DNA endoreduplication (GO:0032876)	1/5	0.338615	0.577031	0.441735	0.786606	246.836	-267.296	SMC3
long-chain fatty acid import (GO:0044539)	2/7	0.10113	0.286916	0.199774	0.609415	117.101	-268.32	ACSL1;ACSL3
regulation of cellular protein localization (GO:1903827)	1/5	0.338615	0.577031	0.441735	0.786606	248.37	-268.958	PARP1
positive regulation of MHC class I biosynthetic process (GO:0045345)	1/5	0.338615	0.577031	0.441735	0.786606	248.38	-268.968	HSPH1
maintenance of animal organ identity (GO:0048496)	1/5	0.338615	0.577031	0.441735	0.786606	248.705	-269.32	PKP2
synaptic vesicle transport (GO:0048489)	2/7	0.10113	0.286916	0.199774	0.609415	117.619	-269.508	RAB27A;DNM2
exocyst localization (GO:0051601)	1/7	0.439439	0.618826	0.540347	0.792434	329.913	-271.273	TNFAIP2
aorta morphogenesis (GO:0035909)	1/6	0.391109	0.593224	0.493433	0.786606	290.101	-272.337	LRP1
negative regulation of keratinocyte proliferation (GO:0010839)	2/7	0.10113	0.286916	0.199774	0.609415	119.238	-273.216	CASK;EPPK1
positive regulation of bone resorption (GO:0045780)	2/6	0.0761455	0.241506	0.165038	0.565656	106.109	-273.241	SYK;SPP1
protein import into peroxisome membrane (GO:0045046)	1/5	0.338615	0.577031	0.441735	0.786606	252.493	-273.422	RAB8B
positive regulation of protein kinase A signaling (GO:0010739)	2/6	0.0761455	0.241506	0.165038	0.565656	106.514	-274.286	AKAP12;MIF
establishment of protein localization to membrane (GO:0090150)	2/7	0.10113	0.286916	0.199774	0.609415	119.885	-274.699	RAB10;BID
methionine metabolic process (GO:0006555)	2/5	0.0535328	0.199224	0.131548	0.535582	94.0167	-275.23	MTHFD1;SMS
positive regulation of ryanodine-sensitive calcium-release channel activity (GO:0060316)	1/5	0.338615	0.577031	0.441735	0.786606	254.471	-275.564	GSTM2
regulation of gluconeogenesis (GO:0006111)	1/5	0.338615	0.577031	0.441735	0.786606	254.594	-275.697	FBP1
leptin-mediated signaling pathway (GO:0033210)	1/5	0.338615	0.577031	0.441735	0.786606	255.148	-276.297	STAT3
positive regulation of mitotic centrosome separation (GO:0046604)	1/5	0.338615	0.577031	0.441735	0.786606	255.247	-276.405	RANBP1
positive regulation of epithelial cell proliferation involved in wound healing (GO:0060054)	1/7	0.439439	0.618826	0.540347	0.792434	337.526	-277.532	MMP12
immunological synapse formation (GO:0001771)	2/6	0.0761455	0.241506	0.165038	0.565656	107.8	-277.596	MSN;CORO1A
lipid catabolic process (GO:0016042)	1/5	0.338615	0.577031	0.441735	0.786606	258.525	-279.955	PPT1
positive regulation of mitochondrial calcium ion concentration (GO:0051561)	3/8	0.0206175	0.111005	0.0743234	0.432705	72.1687	-280.131	BCAP31;RAP1GDS1;TGM2
mesenchymal to epithelial transition (GO:0060231)	1/6	0.391109	0.593224	0.493433	0.786606	298.441	-280.167	BASP1
fructose 1,6-bisphosphate metabolic process (GO:0030388)	3/7	0.0136851	0.0833263	0.0579222	0.37756	65.4022	-280.67	PFKL;ALDOA;FBP1
mature conventional dendritic cell differentiation (GO:0097029)	1/5	0.338615	0.577031	0.441735	0.786606	259.66	-281.183	LGALS9
receptor localization to synapse (GO:0097120)	2/6	0.0761455	0.241506	0.165038	0.565656	109.273	-281.389	DLG1;SCRIB
glucocorticoid receptor signaling pathway (GO:0042921)	1/6	0.391109	0.593224	0.493433	0.786606	300.639	-282.23	CALR
negative regulation of platelet-derived growth factor receptor-beta signaling pathway (GO:2000587)	1/6	0.391109	0.593224	0.493433	0.786606	300.791	-282.373	LRP1
negative regulation of protein localization to plasma membrane (GO:1903077)	2/6	0.0761455	0.241506	0.165038	0.565656	109.767	-282.661	DAB2;GBP1
glomerular basement membrane development (GO:0032836)	2/8	0.127967	0.333983	0.235237	0.655148	137.664	-283.035	MYO1E;SULF1
cellular response to platelet-derived growth factor stimulus (GO:0036120)	2/5	0.0535328	0.199224	0.131548	0.535582	97.2392	-284.664	MARS;CORO1B
regulation of phagocytosis (GO:0050764)	3/7	0.0136851	0.0833263	0.0579222	0.37756	66.3488	-284.732	HCK;SYK;ITGAV
energy homeostasis (GO:0097009)	2/5	0.0535328	0.199224	0.131548	0.535582	97.3991	-285.132	STAT3;AMPD2
intracellular cholesterol transport (GO:0032367)	1/5	0.338615	0.577031	0.441735	0.786606	263.499	-285.34	NPC2
regulation of cellular protein metabolic process (GO:0032268)	1/5	0.338615	0.577031	0.441735	0.786606	263.693	-285.55	PM20D2
adipose tissue development (GO:0060612)	2/8	0.127967	0.333983	0.235237	0.655148	138.944	-285.666	NAMPT;SH3PXD2B
positive regulation of signal transduction by p53 class mediator (GO:1901798)	1/5	0.338615	0.577031	0.441735	0.786606	263.871	-285.744	HEXIM1
pancreatic juice secretion (GO:0030157)	1/5	0.338615	0.577031	0.441735	0.786606	264.275	-286.18	AQP1
translational elongation (GO:0006414)	2/8	0.127967	0.333983	0.235237	0.655148	139.537	-286.886	TSFM;TUFM
cytokine production (GO:0001816)	2/7	0.10113	0.286916	0.199774	0.609415	125.213	-286.906	S100A9;S100A8
lipoprotein transport (GO:0042953)	2/8	0.127967	0.333983	0.235237	0.655148	140.055	-287.951	LRP1;PRKCB
glyoxylate metabolic process (GO:0046487)	2/6	0.0761455	0.241506	0.165038	0.565656	112.284	-289.144	ALDH4A1;GOT2
negative regulation of MyD88-independent toll-like receptor signaling pathway (GO:0034128)	1/7	0.439439	0.618826	0.540347	0.792434	351.761	-289.238	CD14
regulation of DNA-templated transcription in response to stress (GO:0043620)	3/6	0.00830734	0.0580694	0.043465	0.323792	60.4487	-289.586	RPS6KA3;BCLAF1;RPS6KA1
arginine catabolic process (GO:0006527)	1/5	0.338615	0.577031	0.441735	0.786606	267.494	-289.667	DDAH1
regulation of intracellular protein transport (GO:0033157)	2/5	0.0535328	0.199224	0.131548	0.535582	98.9521	-289.678	PTPN1;LCP1
protein peptidyl-prolyl isomerization (GO:0000413)	2/5	0.0535328	0.199224	0.131548	0.535582	98.9737	-289.742	PPIB;PPIA
adherens junction assembly (GO:0034333)	2/7	0.10113	0.286916	0.199774	0.609415	126.522	-289.907	TBCD;VCL
regulation of mitochondrial fission (GO:0090140)	1/5	0.338615	0.577031	0.441735	0.786606	268.135	-290.361	INF2
positive regulation of dendritic cell chemotaxis (GO:2000510)	3/6	0.00830734	0.0580694	0.043465	0.323792	60.6293	-290.452	C1QBP;CALR;LGALS9
protein ufmylation (GO:0071569)	3/5	0.00441368	0.0378188	0.0310753	0.281	53.5927	-290.636	UFL1;UBA5;UFC1
macropinocytosis (GO:0044351)	2/6	0.0761455	0.241506	0.165038	0.565656	113.068	-291.161	PYCARD;DOCK2
cellular copper ion homeostasis (GO:0006878)	2/8	0.127967	0.333983	0.235237	0.655148	141.92	-291.785	APP;MT2A
positive regulation of long-term synaptic potentiation (GO:1900273)	1/5	0.338615	0.577031	0.441735	0.786606	269.491	-291.829	APP
positive regulation of adaptive immune response (GO:0002821)	1/5	0.338615	0.577031	0.441735	0.786606	269.805	-292.169	PYCARD
negative regulation of wound healing (GO:0061045)	3/7	0.0136851	0.0833263	0.0579222	0.37756	68.1005	-292.25	CD109;CASK;EPPK1
cell cycle phase transition (GO:0044770)	3/7	0.0136851	0.0833263	0.0579222	0.37756	68.3851	-293.471	UPF1;PTPRC;UBE2L3
regulation of osteoblast differentiation (GO:0045667)	2/7	0.10113	0.286916	0.199774	0.609415	128.808	-295.146	PRKACA;PTK2
lateral ventricle development (GO:0021670)	1/5	0.338615	0.577031	0.441735	0.786606	273.423	-296.087	AQP1
L-methionine salvage from methylthioadenosine (GO:0019509)	3/5	0.00441368	0.0378188	0.0310753	0.281	54.6578	-296.412	MTAP;ADI1;MRI1
protein lipidation (GO:0006497)	1/5	0.338615	0.577031	0.441735	0.786606	273.735	-296.425	ATG7
regulation of Arp2/3 complex-mediated actin nucleation (GO:0034315)	2/5	0.0535328	0.199224	0.131548	0.535582	101.391	-296.817	ARFIP1;CORO1B
glycerophospholipid biosynthetic process (GO:0046474)	2/7	0.10113	0.286916	0.199774	0.609415	129.677	-297.135	CPNE1;CPNE3
regulation of epithelial cell migration (GO:0010632)	3/5	0.00441368	0.0378188	0.0310753	0.281	54.7943	-297.152	MACF1;PTK2;CORO1C
regulation of protein targeting to mitochondrion (GO:1903214)	1/6	0.391109	0.593224	0.493433	0.786606	316.596	-297.211	ATPIF1
negative regulation of mitochondrial membrane potential (GO:0010917)	2/5	0.0535328	0.199224	0.131548	0.535582	101.805	-298.031	HEBP2;ARL6IP5
adenylate cyclase-activating dopamine receptor signaling pathway (GO:0007191)	1/5	0.338615	0.577031	0.441735	0.786606	276.062	-298.945	GNG2
negative regulation of glial cell apoptotic process (GO:0034351)	2/6	0.0761455	0.241506	0.165038	0.565656	116.347	-299.607	PRKCI;PRKCD
regulation of Ras protein signal transduction (GO:0046578)	1/5	0.338615	0.577031	0.441735	0.786606	277.639	-300.653	SQSTM1
negative regulation of cysteine-type endopeptidase activity (GO:2000117)	1/5	0.338615	0.577031	0.441735	0.786606	277.899	-300.934	IFI16
glomerular visceral epithelial cell development (GO:0072015)	3/7	0.0136851	0.0833263	0.0579222	0.37756	70.2624	-301.527	NUP93;MYO1E;IQGAP1
3'-phosphoadenosine 5'-phosphosulfate biosynthetic process (GO:0050428)	1/6	0.391109	0.593224	0.493433	0.786606	321.627	-301.933	PAPSS2
morphogenesis of an epithelium (GO:0002009)	3/5	0.00441368	0.0378188	0.0310753	0.281	55.7099	-302.117	KRT16;VCL;KRT6A
cellular response to unfolded protein (GO:0034620)	1/6	0.391109	0.593224	0.493433	0.786606	323.083	-303.3	OPTN
ectoderm development (GO:0007398)	1/6	0.391109	0.593224	0.493433	0.786606	323.246	-303.453	KRT6B
calcineurin-NFAT signaling cascade (GO:0033173)	1/5	0.338615	0.577031	0.441735	0.786606	281.198	-304.507	PPP3CA
positive regulation of ruffle assembly (GO:1900029)	2/6	0.0761455	0.241506	0.165038	0.565656	118.329	-304.711	EPS8L2;PFN1
positive regulation of non-motile cilium assembly (GO:1902857)	1/5	0.338615	0.577031	0.441735	0.786606	281.441	-304.77	2019-09-09
vesicle transport along microtubule (GO:0047496)	1/6	0.391109	0.593224	0.493433	0.786606	325.68	-305.738	KIF5B
negative regulation of single stranded viral RNA replication via double stranded DNA intermediate (GO:0045869)	2/6	0.0761455	0.241506	0.165038	0.565656	119.251	-307.085	APOBEC3G;HMGA2
actin filament reorganization (GO:0090527)	1/5	0.338615	0.577031	0.441735	0.786606	283.883	-307.414	GSN
fructose catabolic process to hydroxyacetone phosphate and glyceraldehyde-3-phosphate (GO:0061624)	1/5	0.338615	0.577031	0.441735	0.786606	284.468	-308.048	ALDH1A1
plasma membrane organization (GO:0007009)	1/5	0.338615	0.577031	0.441735	0.786606	284.64	-308.233	SPTBN1
cellular response to pH (GO:0071467)	1/5	0.338615	0.577031	0.441735	0.786606	285.269	-308.915	HVCN1
positive regulation of granulocyte differentiation (GO:0030854)	1/5	0.338615	0.577031	0.441735	0.786606	285.685	-309.365	HCLS1
response to vitamin D (GO:0033280)	2/7	0.10113	0.286916	0.199774	0.609415	135.015	-309.367	SPP1;ALPL
positive regulation of intracellular estrogen receptor signaling pathway (GO:0033148)	1/6	0.391109	0.593224	0.493433	0.786606	329.684	-309.497	PAK1
positive regulation by host of viral release from host cell (GO:0044791)	3/5	0.00441368	0.0378188	0.0310753	0.281	57.1413	-309.88	PC;VAPA;SMC3
regulation of protein complex stability (GO:0061635)	2/7	0.10113	0.286916	0.199774	0.609415	135.25	-309.906	SQSTM1;TAPBP
positive regulation of IRE1-mediated unfolded protein response (GO:1903896)	2/7	0.10113	0.286916	0.199774	0.609415	135.779	-311.118	PTPN1;AGR2
regulation of blood vessel diameter (GO:0097746)	1/6	0.391109	0.593224	0.493433	0.786606	332.31	-311.962	ACE
regulation of cell-matrix adhesion (GO:0001952)	1/5	0.338615	0.577031	0.441735	0.786606	288.391	-312.296	THY1
positive regulation of astrocyte differentiation (GO:0048711)	1/6	0.391109	0.593224	0.493433	0.786606	333.22	-312.816	BIN1
purine nucleotide biosynthetic process (GO:0006164)	3/5	0.00441368	0.0378188	0.0310753	0.281	57.8613	-313.784	ADSL;MTHFD1;HPRT1
positive regulation of osteoblast proliferation (GO:0033690)	1/6	0.391109	0.593224	0.493433	0.786606	334.325	-313.853	TMEM119
regulation of p38MAPK cascade (GO:1900744)	1/6	0.391109	0.593224	0.493433	0.786606	334.428	-313.95	LGALS9
positive regulation of cholesterol storage (GO:0010886)	1/5	0.338615	0.577031	0.441735	0.786606	290.53	-314.613	EHD1
negative regulation of glucocorticoid receptor signaling pathway (GO:2000323)	1/6	0.391109	0.593224	0.493433	0.786606	335.363	-314.828	PHB
coenzyme A biosynthetic process (GO:0015937)	2/7	0.10113	0.286916	0.199774	0.609415	137.444	-314.932	ACOT7;ACAT1
fatty acid transport (GO:0015908)	1/6	0.391109	0.593224	0.493433	0.786606	335.529	-314.984	GOT2
decidualization (GO:0046697)	1/6	0.391109	0.593224	0.493433	0.786606	335.548	-315.002	SPP1
nuclear envelope reassembly (GO:0031468)	3/7	0.0136851	0.0833263	0.0579222	0.37756	73.5046	-315.441	NSFL1C;SPAST;CHMP2A
positive regulation of tumor necrosis factor biosynthetic process (GO:0042535)	2/7	0.10113	0.286916	0.199774	0.609415	137.749	-315.632	HSPB1;THBS1
negative regulation of mitochondrial outer membrane permeabilization involved in apoptotic signaling pathway (GO:1901029)	2/6	0.0761455	0.241506	0.165038	0.565656	122.647	-315.83	ACAA2;SLC25A5
T cell proliferation (GO:0042098)	1/6	0.391109	0.593224	0.493433	0.786606	336.693	-316.077	MSN
negative regulation of interleukin-8 secretion (GO:2000483)	3/6	0.00830734	0.0580694	0.043465	0.323792	66.0777	-316.553	ANXA1;TMSB4X;ANXA4
hemostasis (GO:0007599)	2/6	0.0761455	0.241506	0.165038	0.565656	123.312	-317.542	GPI;VWF
cellular response to arsenic-containing substance (GO:0071243)	1/6	0.391109	0.593224	0.493433	0.786606	338.622	-317.887	PPIF
regulation of translational termination (GO:0006449)	1/5	0.338615	0.577031	0.441735	0.786606	294.029	-318.401	UPF1
negative regulation of protein export from nucleus (GO:0046826)	2/5	0.0535328	0.199224	0.131548	0.535582	108.775	-318.436	SP100;PARK7
inositol phosphate dephosphorylation (GO:0046855)	1/6	0.391109	0.593224	0.493433	0.786606	340.311	-319.473	IMPA2
toll-like receptor 3 signaling pathway (GO:0034138)	1/6	0.391109	0.593224	0.493433	0.786606	340.333	-319.494	RFTN1
positive regulation of neural precursor cell proliferation (GO:2000179)	1/6	0.391109	0.593224	0.493433	0.786606	340.392	-319.549	NES
regulation of platelet activation (GO:0010543)	2/5	0.0535328	0.199224	0.131548	0.535582	109.488	-320.523	FCER1G;SYK
positive regulation of ER-associated ubiquitin-dependent protein catabolic process (GO:1903071)	3/7	0.0136851	0.0833263	0.0579222	0.37756	75.0233	-321.959	BCAP31;CAV1;SGTA
chondrocyte development (GO:0002063)	1/5	0.338615	0.577031	0.441735	0.786606	297.563	-322.228	SULF1
regulation of early endosome to late endosome transport (GO:2000641)	2/7	0.10113	0.286916	0.199774	0.609415	141.099	-323.307	MAPK1;DNAJC13
regulation of microtubule polymerization or depolymerization (GO:0031110)	1/6	0.391109	0.593224	0.493433	0.786606	345.985	-324.799	STMN1
membrane to membrane docking (GO:0022614)	3/5	0.00441368	0.0378188	0.0310753	0.281	60.2754	-326.876	MSN;EZR;ICAM1
regulation of membrane depolarization (GO:0003254)	2/5	0.0535328	0.199224	0.131548	0.535582	111.723	-327.065	CAMK2D;FHL1
retinoic acid receptor signaling pathway (GO:0048384)	1/6	0.391109	0.593224	0.493433	0.786606	348.658	-327.309	ACTN4
positive regulation of Wnt signaling pathway, planar cell polarity pathway (GO:2000096)	1/5	0.338615	0.577031	0.441735	0.786606	302.446	-327.515	DAB2
IRES-dependent viral translational initiation (GO:0075522)	2/7	0.10113	0.286916	0.199774	0.609415	143.013	-327.694	SSB;EIF3B
dephosphorylation of RNA polymerase II C-terminal domain (GO:0070940)	1/5	0.338615	0.577031	0.441735	0.786606	302.631	-327.716	RPRD1B
positive regulation of myotube differentiation (GO:0010831)	1/5	0.338615	0.577031	0.441735	0.786606	302.894	-328.001	MMP14
negative regulation of cytokine production (GO:0001818)	1/5	0.338615	0.577031	0.441735	0.786606	305.528	-330.853	GPNMB
regulation of cell cycle process (GO:0010564)	2/6	0.0761455	0.241506	0.165038	0.565656	128.657	-331.306	HMGA2;RPRD1B
regulation of actin polymerization or depolymerization (GO:0008064)	2/7	0.10113	0.286916	0.199774	0.609415	144.659	-331.465	WAS;SSH3
G-protein coupled receptor internalization (GO:0002031)	1/5	0.338615	0.577031	0.441735	0.786606	306.107	-331.48	ARRB1
regulation of neuronal synaptic plasticity (GO:0048168)	1/5	0.338615	0.577031	0.441735	0.786606	306.269	-331.655	DBN1
positive regulation by host of viral genome replication (GO:0044829)	3/5	0.00441368	0.0378188	0.0310753	0.281	61.5868	-333.988	VAPA;NUCKS1;PPIB
maintenance of DNA methylation (GO:0010216)	2/5	0.0535328	0.199224	0.131548	0.535582	114.399	-334.897	USP7;UHRF1
Golgi to lysosome transport (GO:0090160)	2/7	0.10113	0.286916	0.199774	0.609415	146.315	-335.26	LAMP1;ANKFY1
positive regulation of anoikis (GO:2000210)	1/5	0.338615	0.577031	0.441735	0.786606	309.662	-335.33	MYBBP1A
regulation of stem cell population maintenance (GO:2000036)	2/6	0.0761455	0.241506	0.165038	0.565656	130.465	-335.962	HMGA2;ELAVL1
vesicle fusion with Golgi apparatus (GO:0048280)	1/6	0.391109	0.593224	0.493433	0.786606	358.771	-336.803	SEC22B
positive regulation of NK T cell activation (GO:0051135)	1/5	0.338615	0.577031	0.441735	0.786606	311.515	-337.337	HSPH1
digestive tract morphogenesis (GO:0048546)	1/5	0.338615	0.577031	0.441735	0.786606	311.772	-337.614	AGR2
positive regulation of epidermal cell differentiation (GO:0045606)	2/5	0.0535328	0.199224	0.131548	0.535582	115.728	-338.79	SFRP4;SFN
positive regulation of actin filament depolymerization (GO:0030836)	2/7	0.10113	0.286916	0.199774	0.609415	147.907	-338.906	WDR1;PLEK
regulation of pentose-phosphate shunt (GO:0043456)	1/5	0.338615	0.577031	0.441735	0.786606	313.008	-338.953	PGAM1
lipoxin metabolic process (GO:2001300)	2/5	0.0535328	0.199224	0.131548	0.535582	115.847	-339.138	ALOX5;ALOX5AP
positive regulation of sprouting angiogenesis (GO:1903672)	1/5	0.338615	0.577031	0.441735	0.786606	313.6	-339.595	ITGA5
ventricular compact myocardium morphogenesis (GO:0003223)	1/5	0.338615	0.577031	0.441735	0.786606	314.055	-340.087	DSP
receptor-mediated virion attachment to host cell (GO:0046813)	1/5	0.338615	0.577031	0.441735	0.786606	314.427	-340.49	ICAM1
synaptic vesicle maturation (GO:0016188)	1/5	0.338615	0.577031	0.441735	0.786606	317.88	-344.229	PICALM
regulation of cell communication by electrical coupling involved in cardiac conduction (GO:1901844)	2/5	0.0535328	0.199224	0.131548	0.535582	117.897	-345.139	CAMK2D;CAV1
negative regulation of trophoblast cell migration (GO:1901164)	3/5	0.00441368	0.0378188	0.0310753	0.281	63.66	-345.231	ARHGDIB;TIMP1;CALR
bile acid metabolic process (GO:0008206)	1/6	0.391109	0.593224	0.493433	0.786606	368.298	-345.746	AKR1C1
protein K69-linked ufmylation (GO:1990592)	3/5	0.00441368	0.0378188	0.0310753	0.281	63.7794	-345.879	UFL1;UBA5;UFC1
regulation of fibroblast growth factor receptor signaling pathway (GO:0040036)	1/5	0.338615	0.577031	0.441735	0.786606	319.874	-346.389	SULF1
establishment of Golgi localization (GO:0051683)	2/8	0.127967	0.333983	0.235237	0.655148	168.847	-347.146	SLC9A3R1;YWHAZ
negative regulation of cholesterol biosynthetic process (GO:0045541)	2/5	0.0535328	0.199224	0.131548	0.535582	118.815	-347.825	ERLIN2;SOD1
[truncated: 126 more rows]

## Sheet: Poorly Correlated Pathways
GO_Biological_Process_2017.Term	GO_Biological_Process_2017.Overlap	GO_Biological_Process_2017.P.value	GO_Biological_Process_2017.Adjusted.P.value	GO_Biological_Process_2017.Old.P.value	GO_Biological_Process_2017.Old.Adjusted.P.value	GO_Biological_Process_2017.Z.score	GO_Biological_Process_2017.Combined.Score	GO_Biological_Process_2017.Genes
SRP-dependent cotranslational protein targeting to membrane (GO:0006614)	68/88	1.02582e-65	1.83826e-62	9.96106e-39	5.95008e-36	-4.07848	610.314	RPL4;SRP19;RPL5;RPL30;RPL3;RPL31;RPLP0;RPL10A;RPL8;RPL9;RPL6;RPL7;RPS15;RPS4X;RPS14;RPL7A;RPS16;RPL18A;RPS19;RPS18;RPL36;RPLP2;RPL38;RPL37;RPS10;RPS13;RPS12;RPS9;RPS7;RPL23;RPS5;RPL22;RPS6;RPS3A;RPSA;RPL37A;RPL24;RPL27;RPL26;RPL29;RPL28;UBA52;RPL10;RPL12;RPL11;RPL36A;RPS4Y1;RPS15A;RPL14;RPS3;RPL13;RPL15;RPS2;RPS27A;RPL18;RPL19;RPL35A;RPL23A;SRP68;RPS25;RPS28;RPS27;RPS29;RPL27A;RPS20;RPS21;RPS24;R…
nuclear-transcribed mRNA catabolic process, nonsense-mediated decay (GO:0000184)	73/111	5.18663e-62	3.09815e-59	3.9244e-38	1.75813e-35	-4.06988	574.318	RPL4;RPL5;RPL30;SMG1;RPL3;RPL31;RPLP0;RPL8;RPL10A;RPL9;SMG8;RPL6;RPL7;SMG6;RPS15;RPS4X;RPS14;RPL7A;RPS16;RPS19;RPL18A;PPP2R1A;RPS18;RPL36;RPLP2;RPL38;RPL37;RPS10;RPS13;RPS12;UPF2;RPS9;RPS7;RPL23;RPS5;RPL22;RPS6;RPSA;RPS3A;RPL37A;RPL24;RPL27;RPL26;PABPC1;RPL29;RPL28;UBA52;RPL10;RPL12;RPL11;RPL36A;RPS4Y1;GSPT2;RPS15A;RPL14;RPS3;RPL13;RPL15;RPS2;RPL18;RPS27A;RPL19;RPL35A;RPL23A;RPS25;RPS28;RPS27;RPS…
rRNA processing (GO:0006364)	90/181	3.29893e-61	1.18234e-58	1.7864e-39	3.20123e-36	-3.43034	477.723	RPL4;RPL5;RPL30;RPL3;RPL31;RPLP0;RPL8;RPL10A;RPL9;RPL6;RPL7;RPS15;RPS4X;FBL;RPS14;RPL7A;RPS16;RPS19;RPL18A;RPS18;RPL36;RPLP2;RPL38;RPL37;RPS10;RPS13;RPS12;PELP1;DIS3L2;RPS9;WDR36;RPS7;RPL23;RPS5;TEX10;RPL22;RPS6;DDX56;WDR75;RPSA;CSNK1D;RPS3A;UTP18;SENP3;RPL37A;RPL24;RPL27;RPL26;RPL29;RPL28;UBA52;SKIV2L2;RPL10;RPL12;RPL11;RPL36A;RPS4Y1;EXOSC7;EXOSC10;RPS15A;BMS1;RPL14;RPS3;RPL13;RPL15;RPS2;RPL18;R…
translational initiation (GO:0006413)	75/114	1.03912e-63	9.31055e-61	3.64314e-39	3.26426e-36	-3.01786	437.663	RPL4;DDX3Y;RPL5;RPL30;RPL3;RPL31;RPLP0;RPL8;RPL10A;RPL9;RPL6;RPL7;RPS15;RPS4X;RPS14;RPL7A;RPS16;RPS19;RPL18A;RPS18;RPL36;RPLP2;RPL38;RPL37;RPS10;RPS13;RPS12;RPS9;RPS7;RPL23;RPS5;RPL22;RPS6;RPSA;RPS3A;RPL37A;RPL24;RPL27;RPL26;PABPC1;RPL29;RPL28;UBA52;RPL10;RPL12;RPL11;RPL36A;RPS4Y1;RPS15A;RPL14;RPS3;RPL13;RPL15;RPS2;RPL18;RPS27A;EIF4E;RPL19;EIF2B5;EIF2B2;RPL35A;RPL23A;RPS25;RPS28;EIF2S3;RPS27;RPS2…
viral transcription (GO:0019083)	72/108	7.94159e-62	3.55783e-59	6.62725e-38	2.3752e-35	-2.79809	393.658	RPL4;RPL5;RPL30;RPL3;NUP188;RPL31;RPLP0;RPL8;RPL10A;RPL9;RPL6;RPL7;RPS15;RPS4X;RPS14;RPL7A;RPS16;RPS19;RPL18A;RPS18;NUP62;RPL36;RPLP2;RPL38;RPL37;RPS10;RPS13;RPS12;RPS9;RPS7;RPL23;RPS5;RPL22;RPS6;RPSA;RPS3A;RPL37A;RPL24;RPL27;NUP54;RPL26;RPL29;RPL28;UBA52;SEH1L;RPL10;RPL12;RPL11;RPL36A;RPS4Y1;NUP160;RPS15A;NUP85;RPL14;RPS3;RPL13;RPL15;RPS2;RPL18;RPS27A;RPL19;RPL35A;RPL23A;RPS25;RPS28;RPS27;RPS29;…
translation (GO:0006412)	74/155	8.2527e-49	2.46481e-46	1.11253e-31	3.32275e-29	-3.241	358.831	RPL4;RPL5;RPL30;MRPS15;RPL3;RPL31;MRPS11;RPLP0;RPL8;RPL10A;RPL9;RPL6;RPL7;RPS15;RPS4X;MRPL3;RPS14;RPL7A;RPS16;RPS19;RPL18A;RPS18;RPL36;RPLP2;RPL38;RPL37;RPS10;RPS13;RPS12;RPS9;RPS7;RPL23;RPS5;RPL22;RPS6;MRPS18A;RPSA;RPS3A;MRPS9;RPL37A;NHP2;RPL24;RPL27;RPL26;RPL29;RPL28;RPL10;RPL12;RPL11;RPL36A;RPS4Y1;MRPL13;RPS15A;RPL14;RPS3;RPL13;RPL15;RPS2;RPL18;RPS27A;RPL19;MRPL28;RPL35A;RPL23A;RPS25;RPS28;COP…
mRNA splicing, via spliceosome (GO:0000398)	50/233	1.63715e-15	3.66723e-13	2.186e-10	4.89664e-08	-3.68992	125.626	PPWD1;SART1;SNRPD1;SNRNP70;PAPOLA;DHX16;SNRPD3;SRRM2;METTL3;CRNKL1;CDC40;SRRM1;DDX39B;SRSF2;CD2BP2;PPIE;GEMIN5;PPIH;SNRPA1;PABPC1;SRSF5;SRSF6;SLU7;SKIV2L2;SF3B4;SF3B5;CSTF3;PRPF8;PABPN1;ZMAT2;POLR2A;POLR2C;PCBP2;POLR2E;DHX38;SNRPB2;POLR2I;SRSF11;POLR2L;SPEN;SF3A1;SF3A2;CPSF1;CPSF2;LSM4;LSM3;XAB2;SNRNP40;PHF5A;HNRNPC
mitochondrial electron transport, NADH to ubiquinone (GO:0006120)	24/46	7.75261e-18	1.98467e-15	9.23335e-12	2.36374e-09	-2.27647	89.6893	NDUFA9;NDUFB9;NDUFA7;NDUFB8;NDUFA13;NDUFA6;NDUFB7;NDUFA5;NDUFB6;NDUFB4;NDUFA2;NDUFA10;NDUFB3;NDUFC2;NDUFS8;NDUFS7;NDUFS6;NDUFS5;NDUFS4;NDUFS3;NDUFS2;NDUFS1;NDUFV2;NDUFV1
mitochondrial respiratory chain complex I assembly (GO:0032981)	25/62	3.5591e-15	7.08657e-13	2.6319e-10	5.2404e-08	-2.2749	75.6843	NDUFB9;NDUFB8;NDUFA13;NDUFB7;NDUFB6;NDUFB4;NDUFB3;NDUFA10;ECSIT;NDUFV2;NDUFV1;NDUFA9;NDUFA7;NDUFA6;NDUFA5;NDUFA2;NDUFC2;NDUFS8;NDUFS7;NDUFS6;NDUFS5;NDUFS4;NDUFS3;NDUFS2;NDUFS1
MAPK cascade (GO:0000165)	37/229	3.13663e-08	2.95768e-06	1.84012e-05	0.00143369	-3.48048	60.1341	SPTBN4;IRS1;PSMD13;ARAF;IRS2;RASAL2;PSMA7;CAMKK2;PSMD8;SPTA1;PSMB4;PSMD4;PABPN1;PSMB3;PSMB1;RPS27A;HRAS;CAMK2G;PDGFRB;ACTN2;DAB2IP;BRAF;SPTB;RBX1;SETX;PSMC5;PSMC3;PSMC4;PSMA2;PSME4;RASA2;NF1;KRAS;RAF1;SOS1;LAMTOR3;UBA52
transcription-coupled nucleotide-excision repair (GO:0006283)	20/73	5.99459e-09	7.67307e-07	2.70135e-06	0.000345772	-2.99023	56.6123	RFC1;XRCC1;RBX1;COPS4;POLD3;XAB2;COPS6;COPS5;POLR2A;COPS2;RPA3;POLR2C;POLD1;POLR2E;PPIE;EP300;RPS27A;POLR2I;UBA52;POLR2L
mRNA export from nucleus (GO:0006406)	25/100	6.50044e-10	9.70732e-08	6.78636e-07	0.000110556	-2.60344	55.0732	SMG1;SEH1L;NUP188;NUP160;SMG6;NUP85;NUP62;DHX38;EIF4E;SRSF11;UPF2;CPSF1;CPSF2;THOC1;CDC40;THOC7;SRRM1;THOC6;DDX39B;SARNP;SRSF2;NUP54;SRSF5;SRSF6;SLU7
protein deubiquitination (GO:0016579)	36/239	2.90243e-07	1.92635e-05	8.65454e-05	0.00500288	-3.41182	51.3566	BECN1;TRRAP;PSMD13;USP34;TOMM20;PSMA7;PSMD8;BABAM1;IFIH1;PSMB4;RHOT1;PSMD4;PSMB3;PSMB1;EP300;IKBKG;RPS27A;BARD1;USP24;USP8;USP48;SMAD3;USP28;HCFC1;CYLD;PSMC5;COPS5;PSMC3;PSMC4;PSMA2;TRAF6;PSME4;TAB1;EIF3F;OGT;UBA52
positive regulation of ubiquitin-protein ligase activity involved in regulation of mitotic cell cycle transition (GO:0051437)	22/77	4.33084e-10	7.05533e-08	4.76845e-07	8.54506e-05	-2.37576	51.2215	PSMD13;BUB1B;PSMA7;PSMD8;PSMC5;CCNB1;PSMB4;PSMC3;PSMD4;PSMC4;PSMA2;PSMB3;CDC27;PSME4;PSMB1;ANAPC4;ANAPC5;BTRC;RPS27A;UBA52;ANAPC1;SKP1
mRNA 3'-end processing (GO:0031124)	18/55	1.4636e-09	2.01752e-07	1.03866e-06	0.000143175	-2.44866	49.8115	CPSF1;CSTF3;CPSF2;THOC1;CDC40;THOC7;SRRM1;THOC6;DDX39B;PABPN1;SARNP;SRSF2;PAPOLA;DHX38;SRSF5;SRSF6;SLU7;SRSF11
stimulatory C-type lectin receptor signaling pathway (GO:0002223)	26/122	1.14766e-08	1.28538e-06	5.25793e-06	0.000588889	-2.69023	49.1854	PSMD13;BCL10;PSMA7;PSMD8;PSMB4;PSMD4;PSMB3;PSMB1;EP300;IKBKG;BTRC;RPS27A;HRAS;SKP1;CREBBP;PDPK1;PSMC5;PSMC3;PSMC4;PSMA2;TRAF6;PSME4;KRAS;TAB1;RAF1;UBA52
cytoplasmic translation (GO:0002181)	11/17	2.9648e-10	5.31293e-08	8.64029e-07	0.000129028	-2.17069	47.6228	MRPL2;RPL22;RPL36A;RPL36;RPLP2;RPL15;RPL8;RPL29;RPL9;RPL6;RPL7
termination of RNA polymerase II transcription (GO:0006369)	19/68	1.00429e-08	1.1998e-06	3.75052e-06	0.000448062	-2.43727	44.8857	CPSF1;CSTF3;CPSF2;THOC1;CDC40;THOC7;SRRM1;THOC6;DDX39B;PABPN1;SARNP;SRSF2;PAPOLA;DHX38;SRSF5;SNRPD3;SRSF6;SLU7;SRSF11
negative regulation of ubiquitin-protein ligase activity involved in mitotic cell cycle (GO:0051436)	19/72	2.8066e-08	2.95768e-06	7.5456e-06	0.000795395	-2.27529	39.5643	PSMD13;BUB1B;PSMA7;PSMD8;PSMC5;CCNB1;PSMB4;PSMC3;PSMD4;PSMC4;PSMA2;PSMB3;CDC27;PSMB1;ANAPC4;ANAPC5;RPS27A;UBA52;ANAPC1
anaphase-promoting complex-dependent catabolic process (GO:0031145)	20/80	3.30098e-08	2.95768e-06	8.69506e-06	0.000865641	-2.24283	38.636	PSMD13;BUB1B;PSMA7;PSMD8;PSMC5;CCNB1;PSMB4;PSMC3;PSMD4;PSMC4;PSMA2;PSMB3;CDC27;PSME4;PSMB1;ANAPC4;ANAPC5;RPS27A;UBA52;ANAPC1
transmembrane transport (GO:0055085)	25/140	7.92057e-07	4.43552e-05	0.000103084	0.00559778	-2.60331	36.5729	ABCD2;PSMD13;ABCB7;ABCB4;MAGT1;PSMA7;PSMD8;PSMB4;PSMD4;OS9;PSMB3;PSMB1;LRRC8A;RPS27A;ABCD1;PEX19;ABCA8;PSMC5;EIF2S3;PSMC3;PSMC4;PSMA2;PSME4;RNF185;UBA52
Wnt signaling pathway, planar cell polarity pathway (GO:0060071)	20/86	1.21137e-07	9.04492e-06	2.14955e-05	0.0015408	-2.26395	36.0564	PSMD13;PRICKLE2;AP2B1;CELSR2;PSMA7;PSMD8;PSMC5;PSMB4;PSMC3;PSMD4;PSMC4;PSMA2;PSMB3;PSME4;PSMB1;AP2S1;RAC1;RPS27A;UBA52;AP2M1
maturation of SSU-rRNA from tricistronic rRNA transcript (SSU-rRNA, 5.8S rRNA, LSU-rRNA) (GO:0000462)	12/29	3.97053e-08	3.38819e-06	9.87554e-06	0.000931419	-2.10766	35.9182	RPS14;NOP14;UTP6;MRPS9;TBL3;RPS16;RPS19;UTP3;MRPS11;BMS1;UTP18;RPS24
Fc-epsilon receptor signaling pathway (GO:0038095)	28/179	2.78948e-06	0.000138854	0.000296706	0.0136333	-2.80011	35.8125	PSMD13;BCL10;PSMA7;PSMD8;MAPK9;MAPK8;PSMB4;PSMD4;PSMB3;PSMB1;RAC1;IKBKG;BTRC;MAP2K7;RPS27A;HRAS;SKP1;PDPK1;PSMC5;PSMC3;PSMC4;PSMA2;TRAF6;PSME4;KRAS;TAB1;SOS1;UBA52
ribosomal large subunit assembly (GO:0000027)	10/19	3.16847e-08	2.95768e-06	1.08242e-05	0.000969847	-2.02094	34.8965	RPL5;RPL10;RPL12;RPL11;RPL24;RPL23A;RPF2;RPL6;NLE1;MDN1
RNA export from nucleus (GO:0006405)	17/61	6.2396e-08	5.08244e-06	1.23899e-05	0.00105727	-2.09756	34.798	NUP188;THOC1;RGPD4;CDC40;THOC7;SRRM1;THOC6;DDX39B;SARNP;NUP62;SRSF2;DHX38;SRSF5;SRSF6;SLU7;EIF4E;SRSF11
RNA splicing (GO:0008380)	20/94	5.66108e-07	3.49815e-05	6.37613e-05	0.00408072	-2.3126	33.2656	SF3B4;SF3A2;SCAF11;GEMIN2;LSM4;PRPF8;CDC40;SRRM1;SNRNP40;DDX39B;PPP2R1A;SNRPD1;SNRNP70;SRSF2;MPHOSPH10;DHX16;SNRPA1;HNRNPC;SNRPD3;SRSF11
SCF-dependent proteasomal ubiquitin-dependent protein catabolic process (GO:0031146)	18/71	1.26596e-07	9.07442e-06	2.06401e-05	0.0015408	-2.05943	32.7084	PSMD13;KIF14;PSMA7;RBX1;PSMD8;PSMC5;PSMB4;PSMC3;PSMD4;PSMC4;PSMA2;PSMB3;PSME4;PSMB1;BTRC;RPS27A;UBA52;SKP1
antigen processing and presentation of exogenous peptide antigen via MHC class II (GO:0019886)	20/90	2.68511e-07	1.85066e-05	3.76148e-05	0.00259253	-2.1394	32.37	SEC24B;DCTN2;DCTN1;DCTN4;DCTN3;AP1B1;AP2B1;KLC1;DYNLL2;KIF15;KLC2;KIF3B;KIF4A;KIF5A;AP2S1;KIF2C;KIFAP3;AP1M2;AP2M1;AP1M1
negative regulation of G2/M transition of mitotic cell cycle (GO:0010972)	16/56	1.03718e-07	8.08099e-06	1.71354e-05	0.00139576	-1.98945	31.9935	PSMD13;PSMA7;RBX1;PSMD8;PSMC5;PSMB4;PSMC3;PSMD4;PSMC4;PSMA2;PSMB3;PSME4;PSMB1;RPS27A;UBA52;SKP1
ER to Golgi vesicle-mediated transport (GO:0006888)	25/152	3.75666e-06	0.000177156	0.000316441	0.0141766	-2.41305	30.1438	SPTBN4;STX17;DCTN2;DCTN1;COPB1;DCTN4;DCTN3;SPTA1;STX5;SEC24B;COG7;COG6;COG3;COG2;TRAPPC8;ANK2;F2;ANK1;SPTB;DYNLL2;NRBP1;COPZ1;VAMP7;PREB;COPE
regulation of transcription from RNA polymerase II promoter in response to hypoxia (GO:0061418)	17/74	1.2738e-06	6.91714e-05	9.94964e-05	0.0055718	-2.03509	27.6233	CREBBP;PSMD13;PSMA7;RBX1;PSMD8;PSMC5;PSMB4;PSMC3;PSMD4;PSMC4;PSMA2;PSMB3;PSME4;PSMB1;EP300;RPS27A;UBA52
microtubule-based movement (GO:0007018)	16/62	4.84369e-07	3.09996e-05	4.89723e-05	0.00325031	-1.86507	27.119	KIF14;AP2B1;KLC1;KIF15;KLC2;KIF3B;KIF5C;KIF4A;KIF5A;KIF13A;AP2S1;KIF2C;DYNLRB1;KIF20B;KIFAP3;AP2M1
NIK/NF-kappaB signaling (GO:0038061)	16/64	7.72933e-07	4.43552e-05	6.76451e-05	0.00418	-1.82081	25.6243	PSMD13;PSMA7;PSMD8;PSMC5;PSMB4;PSMC3;PSMD4;PSMC4;PSMA2;PSMB3;PSME4;PSMB1;BTRC;RPS27A;UBA52;SKP1
proteasome-mediated ubiquitin-dependent protein catabolic process (GO:0043161)	26/191	7.40193e-05	0.00260083	0.00284469	0.0796514	-2.52614	24.0266	UBXN1;PSMD13;KIF14;BUB1B;PSMA7;PSMD8;PSMB4;PSMD4;PSMB3;CDC27;PCBP2;PSMB1;BTRC;RPS27A;SKP1;RBX1;PSMC5;PSMC3;PSMC4;PSMA2;PSME4;ANAPC4;ANAPC5;RBCK1;UBA52;ANAPC1
retrograde vesicle-mediated transport, Golgi to ER (GO:0006890)	17/80	4.00823e-06	0.000184173	0.000223836	0.0108248	-1.78469	22.1786	UVRAG;NBAS;RAB6C;COG7;COPB1;COG3;KLC1;COPZ1;KIF15;RINT1;KLC2;KIF3B;KIF4A;KIF5A;KIF2C;KIFAP3;COPE
ribosomal small subunit assembly (GO:0000028)	8/15	7.04593e-07	4.20877e-05	7.8364e-05	0.00468094	-1.49299	21.1492	RPS15;RPS14;RPS28;RPS27;RPS19;MRPS11;RPSA;RPS10
T cell receptor signaling pathway (GO:0050852)	21/135	5.14446e-05	0.00204864	0.00171442	0.0626963	-2.13427	21.0759	PSMD13;PDPK1;BCL10;PSMA7;PSMD8;PSMC5;PSMB4;PSMC3;PSMD4;PSMC4;PSMA2;PSMB3;TRAF6;PSME4;PSMB1;RBCK1;IKBKG;BTRC;RPS27A;UBA52;SKP1
positive regulation of canonical Wnt signaling pathway (GO:0090263)	18/100	2.40156e-05	0.00100084	0.000848565	0.0353634	-1.96591	20.911	PSMD13;USP34;CSNK1D;PSMA7;PSMD8;PSMC5;PSMB4;PSMC3;PSMD4;PSMC4;PSMA2;PSMB3;PSME4;UBR5;PSMB1;RPS27A;UBA52;TRPM4
RNA processing (GO:0006396)	14/55	2.98805e-06	0.000144718	0.000161788	0.00805345	-1.64146	20.8808	DDX17;RBM39;RNGTT;YTHDC2;THOC1;DDX20;DDX54;DUSP11;SETX;SNRNP40;PABPN1;DHX57;MPHOSPH10;DHX29
DNA damage response, detection of DNA damage (GO:0042769)	11/34	2.66478e-06	0.000136437	0.000142316	0.00750091	-1.61035	20.6695	POLD3;MRPS9;RFC1;MRPS35;RPA3;MRPS11;POLD1;RPS3;RPS27A;UBA52;RBX1
negative regulation of canonical Wnt signaling pathway (GO:0090090)	21/140	8.83515e-05	0.00298728	0.00253576	0.0751868	-2.14948	20.0636	TCF7L2;PSMD13;CHD8;DAB2IP;PSMA7;RBX1;PSMD8;CYLD;PSMC5;PSMB4;PSMC3;PSMD4;PSMC4;PSMA2;PSMB3;PSME4;PSMB1;NPHP3;RPS27A;UBA52;PFDN5
ephrin receptor signaling pathway (GO:0048013)	16/82	2.38747e-05	0.00100084	0.000765071	0.032643	-1.87471	19.9519	ACTR3;EPHA4;EPHA10;ARPC1A;ITSN1;AP2B1;ARPC5;ACTG1;ARPC3;AP2S1;RAC1;ANKS1A;EPHB2;HRAS;AP2M1;GIT1
membrane organization (GO:0061024)	27/223	0.000386775	0.00900132	0.00965308	0.178333	-2.29238	18.0127	ITSN1;ARPC1A;PIK3C2A;ACTG1;RABGEF1;AP2S1;REPS2;APOB;RPS27A;SBF2;AP2M1;YWHAH;ACTR3;TRAPPC3;DENND4C;TSC2;TRAPPC8;AP2B1;TRAPPC9;ARPC5;RAB11B;VAMP7;ARPC3;RAB12;RIN1;UBA52;ARF6
ribosomal small subunit biogenesis (GO:0042274)	8/17	2.38937e-06	0.000125934	0.000153258	0.00784679	-1.38089	17.8749	RPS15;NOP14;RPS28;RPS16;RPS7;RPS19;RPS6;RPS24
mRNA processing (GO:0006397)	12/49	2.31625e-05	0.00100084	0.000628639	0.0274761	-1.51689	16.1898	SF3B4;SF3A1;SF3A2;SCAF11;SNRNP70;GEMIN2;METTL3;SRSF2;SRSF5;PRPF8;LSM3;SRSF11
regulation of mRNA stability (GO:0043488)	17/103	0.000123647	0.00394022	0.00264329	0.0751868	-1.76343	15.8675	PSMD13;PSMA7;EXOSC7;PSMD8;PSMC5;PSMB4;PSMC3;PSMD4;PSMC4;PSMA2;PSMB3;PSME4;PSMB1;PABPC1;RPS27A;EXOSC2;UBA52
neutrophil degranulation (GO:0043312)	45/479	0.00184026	0.0323309	0.0514403	0.457151	-2.35936	14.8589	SERPINA3;STXBP3;PSMD13;CRISP3;COPB1;MOSPD2;C1ORF35;A1BG;MAGT1;PLD1;ABCA13;MPO;ALAD;TRPM2;FTH1;ALDH3B1;PSMB1;RAC1;GUSB;ATP6V1D;ELANE;CAMP;AP1M1;TMEM30A;APAF1;AHSG;ARG1;ATP6AP2;NDUFC2;AZU1;RNASE3;ARPC5;EEF1A1;FGR;C16ORF62;VAMP7;PSMC3;PSMA2;IMPDH1;CSNK2B;PPIE;BPI;CEACAM8;LAMTOR3;ACTR10
G2/M transition of mitotic cell cycle (GO:0000086)	19/126	0.000175236	0.00514792	0.00376826	0.0980135	-1.66608	14.4106	CEP135;DCTN2;DCTN1;DCTN3;CSNK1D;MASTL;TUBG1;TUBB4A;TUBA4A;TPX2;CCNB1;TUBA1A;PPP2R1A;ALMS1;PCNT;BTRC;RPS27A;UBA52;SKP1
regulation of cellular amino acid metabolic process (GO:0006521)	12/52	4.38692e-05	0.00178667	0.000984695	0.0401039	-1.37976	13.8449	PSMD8;PSMC5;PSMB4;PSMC3;PSMD4;PSMC4;PSMD13;PSMA2;PSMB3;PSME4;PSMB1;PSMA7
regulation of cellular response to heat (GO:1900034)	14/76	0.000145548	0.00442071	0.00255324	0.0751868	-1.44645	12.7794	CREBBP;SEH1L;HSPA1L;NUP188;NUP160;MTOR;RPTOR;NUP85;RPA3;NUP62;EP300;NUP54;MAPT;CAMK2G
RNA metabolic process (GO:0016070)	12/43	5.37445e-06	0.000240775	0.000229545	0.0108248	-1.04863	12.7239	DUSP11;ATXN2;WTAP;POLR2A;POLR2C;METTL3;PCBP2;POLR2E;DDX54;HNRNPC;POLR2I;POLR2L
transcription elongation from RNA polymerase II promoter (GO:0006368)	15/93	0.000392517	0.00901782	0.00552794	0.120806	-1.31581	10.3198	GTF2A2;SETD2;CTR9;WDR61;SUPT5H;SUPT6H;IWS1;CDC73;POLR2A;POLR2C;POLR2E;TAF4;POLR2I;TAF3;POLR2L
antigen processing and presentation of exogenous peptide antigen via MHC class I, TAP-dependent (GO:0002479)	13/73	0.000351984	0.00900132	0.00460673	0.105837	-1.13977	9.06337	PSMD13;PSMA7;PSMD8;PSMC5;PSMB4;PSMC3;PSMD4;PSMC4;PSMA2;PSMB3;PSME4;PSMB1;IKBKG
muscle filament sliding (GO:0030049)	10/38	5.70618e-05	0.00221638	0.00110348	0.043943	-0.86316	8.43426	ACTA1;MYBPC1;ACTC1;ACTN3;ACTN2;MYL6B;DMD;MYH6;MYH7;TTN
mitochondrial translational termination (GO:0070126)	15/87	0.000184982	0.00526171	0.0031972	0.0855131	-0.955455	8.21238	PTCD3;MRPS15;MRPS35;MRPS11;MRPL38;MRPL28;MRPS18A;MRPL17;MRPL15;MRPS30;MRPL46;MRPL13;MRPL3;MRPS9;MRPL2
mitochondrial translational elongation (GO:0070125)	15/87	0.000184982	0.00526171	0.0031972	0.0855131	-0.951472	8.17814	PTCD3;MRPS15;MRPS35;MRPS11;MRPL38;MRPL28;MRPS18A;MRPL17;MRPL15;MRPS30;MRPL46;MRPL13;MRPL3;MRPS9;MRPL2
mitotic cell cycle (GO:0000278)	14/86	0.000550746	0.0121844	0.00672151	0.138448	-1.08543	8.14536	RAB6C;DCTN2;DCTN1;DCTN3;BUB1B;MASTL;CDK11B;NDC80;KIF15;TPX2;CENPF;PPP2R2D;KIF2C;DIS3L2
sister chromatid cohesion (GO:0007062)	15/97	0.000621992	0.013429	0.00773258	0.152369	-1.06607	7.87034	AHCTF1;SEH1L;BUB1B;PDS5A;NUP160;NDC80;PPP1CC;STAG1;CENPF;RPS27;NUP85;TAOK1;KNTC1;KIF2C;MAD1L1
cell cycle arrest (GO:0007050)	16/111	0.000915716	0.0180326	0.0107812	0.195151	-1.06187	7.42862	NOTCH2;BARD1;TCF7L2;SMAD3;CDKN2C;CAB39L;TSC2;MAPK12;MTOR;RPTOR;SART1;MFN2;NBN;KIF20B;LAMTOR3;HRAS
regulation of gene silencing by miRNA (GO:0060964)	11/55	0.000350443	0.00900132	0.00415365	0.105837	-0.925916	7.36688	SEH1L;NUP188;POLR2A;NUP85;POLR2C;NUP62;POLR2E;NUP54;POLR2I;NUP160;POLR2L
transcription from RNA polymerase II promoter (GO:0006366)	27/257	0.00320947	0.0483309	0.0419979	0.415803	-1.27495	7.3203	GTF2A2;CTR9;WDR61;SUPT6H;IWS1;TAF5L;CDC73;POLR2A;POLR2C;POLR2E;TRIM24;ZBTB7B;POLR2I;POLR2L;ZFHX3;RNGTT;ECD;NFXL1;ASH1L;SUPT5H;HCFC1;NCOR1;COPS5;COPS2;TRIP11;TAF4;TAF3
positive regulation of apoptotic process (GO:0043065)	25/231	0.00302305	0.0459094	0.0374466	0.401822	-1.25398	7.27494	MTCH1;ITSN1;DDX20;GNA13;PREX1;MAPK9;MAPK8;RPS6KA2;RAC1;SLIT2;RPS27A;BARD1;ARHGEF12;APAF1;ARHGEF17;GZMA;RPS6;DAB2IP;ARHGEF18;LILRB1;TRAF6;NF1;HRG;SOS1;UBA52
macroautophagy (GO:0016236)	14/92	0.00109587	0.0208915	0.0111096	0.199084	-0.840663	5.73013	BECN1;PIK3R4;TOMM20;DYNLL2;RB1CC1;CSNK2B;MFN1;MFN2;CHMP3;RPS27A;VPS25;UBA52;TOMM6;ATG5
endosome to lysosome transport (GO:0008333)	9/34	0.00012753	0.00394022	0.0018712	0.0626963	-0.545861	4.89482	VPS18;VAMP7;VPS33A;RAB12;VPS41;KIF13A;VPS11;VPS39;VPS16
protein polyubiquitination (GO:0000209)	23/211	0.0039656	0.0546643	0.0418719	0.415803	-0.829131	4.58518	RNF20;PPIL2;PSMD13;UBR2;PSMA7;RBX1;PSMD8;PSMC5;PSMB4;PSMC3;PSMD4;PSMC4;PSMA2;PSMB3;TRAF6;PSME4;PSMB1;UBR5;RBCK1;BTRC;RPS27A;UBA52;SKP1
actin cytoskeleton organization (GO:0030036)	13/86	0.00173155	0.0307222	0.0147503	0.240295	-0.703423	4.47288	MAP3K3;PDPK1;ARHGEF17;ARPC1A;ARHGEF18;ARPC5;ARHGAP26;AMOT;NF1;INPP5K;PLEK2;RAC1;MAP3K4
cristae formation (GO:0042407)	8/27	0.000127485	0.00394022	0.00183303	0.0626963	-0.291028	2.6098	C19ORF70;SAMM50;ATP5E;ATP5J;ATP5C1;ATP5H;ATP5O;ATP5L
RNA splicing, via transesterification reactions (GO:0000375)	8/25	6.9133e-05	0.00247773	0.00121827	0.0474596	-0.238712	2.28674	SF3B4;SNRNP40;SCAF11;GEMIN2;MPHOSPH10;PRPF8;SLU7;SRRM1
regulation of defense response to virus by virus (GO:0050690)	8/27	0.000127485	0.00394022	0.00183303	0.0626963	-0.150508	1.34968	AP1B1;AP2S1;ATP6V1H;AP2B1;RAC1;AP1M2;AP2M1;AP1M1
spliceosomal snRNP assembly (GO:0000387)	8/27	0.000127485	0.00394022	0.00183303	0.0626963	-0.145108	1.30126	SART1;SNRPD1;GEMIN2;GEMIN4;DDX20;GEMIN5;SNRPD3;LSM4
G-protein coupled receptor signaling pathway (GO:0007186)	8/556	1	1	1	1	46.8339	-7.30138e-07	PREX1;C5;ARHGEF12;GNB2;INPP5K;CELSR2;AGT;GNAI1
cell-cell signaling (GO:0007267)	4/280	0.999968	1	0.999996	1	38.9135	-0.00125662	IK;ASH1L;PCDH1;AGT
complement activation, classical pathway (GO:0006958)	1/101	0.998058	0.999173	0.999176	1	32.9145	-0.0639816	IGLL1
cytokine-mediated signaling pathway (GO:0019221)	1/93	0.996812	0.998483	0.99856	1	34.0989	-0.10889	F3
regulation of immune response (GO:0050776)	4/182	0.995667	0.997895	0.99883	1	34.5163	-0.149871	COLEC12;COL2A1;SPPL2A;LILRB1
chemical synaptic transmission (GO:0007268)	4/172	0.993092	0.99587	0.997977	1	33.1864	-0.230059	DLG3;KIF5A;EXOC4;DLGAP1
positive regulation of angiogenesis (GO:0045766)	1/77	0.991412	0.994742	0.9956	1	35.8388	-0.309124	F3
spermatogenesis (GO:0007283)	3/136	0.989515	0.99354	0.996193	1	34.3543	-0.362117	KDM2B;TDRD6;CCT6B
visual perception (GO:0007601)	1/74	0.989659	0.99354	0.994576	0.999596	38.4997	-0.400194	COL2A1
C-terminal protein lipidation (GO:0006501)	1/73	0.988999	0.99354	0.994184	0.999596	39.457	-0.436479	ATG5
B cell receptor signaling pathway (GO:0050853)	1/67	0.984052	0.989575	0.991163	0.997686	38.6306	-0.621031	IGLL1
potassium ion transport (GO:0006813)	1/63	0.979575	0.985625	0.988322	0.996104	38.6771	-0.798178	ATP1A2
complement activation (GO:0006956)	2/91	0.975403	0.983153	0.988067	0.996104	35.1494	-0.875382	C5;C6
O-glycan processing (GO:0016266)	1/59	0.973841	0.982614	0.984568	0.994558	40.0585	-1.06185	GALNT13
positive regulation of GTPase activity (GO:0043547)	3/112	0.96702	0.976832	0.985497	0.994935	33.1693	-1.11236	NF1;ARAP1;HRAS
inflammatory response (GO:0006954)	7/209	0.969825	0.979113	0.991562	0.997686	40.2443	-1.23309	SERPINA3;TBK1;CD180;AOX1;AZU1;RAC1;IKBKG
signal transduction (GO:0007165)	39/861	0.975472	0.983153	0.99924	1	54.4178	-1.35142	ALK;IRS1;ITPR1;ITPR2;IRS2;PTPRK;RASAL2;GNA13;GNG10;CHL1;GNA11;RPS6KA2;TP53BP2;LRRC8A;MAP2K7;BTRC;KIFAP3;HRAS;PDGFRB;CREBBP;CAMLG;LILRB1;TEX2;GTPBP1;MAPK12;MTOR;TOM1L1;TLR1;CDK4;COPS2;CSNK2B;RASA2;PKN1;RAF1;SOS1;OGT;DOCK1;SKAP2;DDR2
neuropeptide signaling pathway (GO:0007218)	1/55	0.966499	0.976832	0.97961	0.990107	40.6395	-1.38479	SORCS1
positive regulation of cytosolic calcium ion concentration (GO:0007204)	2/82	0.960689	0.97373	0.979529	0.990107	35.0003	-1.40366	SAA1;TRPM4
positive regulation of proteasomal ubiquitin-dependent protein catabolic process (GO:0032436)	1/55	0.966499	0.976832	0.97961	0.990107	44.5107	-1.51671	CSNK1D
type I interferon signaling pathway (GO:0060337)	1/62	0.978271	0.984866	0.987479	0.996104	69.7432	-1.53215	RNASEL
cellular response to interleukin-1 (GO:0071347)	1/53	0.962089	0.974598	0.976562	0.989819	41.1625	-1.59086	DAB2IP
transcription, DNA-templated (GO:0006351)	11/74	0.00434646	0.0574072	0.0261544	0.314554	0.302498	-1.6451	GTF3C1;XAB2;LDB1;POLR2A;POLR2C;NUP62;POLR2E;BAZ1A;POLR2I;BPTF;POLR2L
angiogenesis (GO:0001525)	2/93	0.97786	0.984866	0.989427	0.996657	75.6132	-1.69289	NRP2;EPHB2
nucleotide-excision repair, DNA damage recognition (GO:0000715)	7/23	0.000282041	0.00743261	0.00309791	0.085407	0.208691	-1.70573	COPS4;COPS6;COPS5;COPS2;RPS27A;UBA52;RBX1
negative regulation of type I interferon production (GO:0032480)	8/33	0.000578705	0.0126468	0.0052114	0.118213	0.250237	-1.86545	IFIH1;CYLD;NLRX1;TBK1;PCBP2;TAX1BP1;RPS27A;UBA52
cellular response to oxidative stress (GO:0034599)	2/77	0.94918	0.963154	0.972475	0.986792	36.3911	-1.89804	SETX;ALDH3B1
tumor necrosis factor-mediated signaling pathway (GO:0033209)	14/113	0.00748673	0.0843787	0.0450973	0.439208	0.39086	-1.91311	PSMD13;PSMA7;PSMD8;PSMC5;PSMB4;PSMC3;PSMD4;PSMC4;PSMA2;PSMB3;PSME4;PSMB1;RPS27A;UBA52
cellular response to hypoxia (GO:0071456)	1/55	0.966499	0.976832	0.97961	0.990107	60.9742	-2.0777	MTOR
neutrophil chemotaxis (GO:0030593)	1/51	0.957099	0.97064	0.97306	0.986827	49.0715	-2.15172	SAA1
neuron projection development (GO:0031175)	2/73	0.937723	0.953803	0.965193	0.980513	36.2894	-2.33342	MAPT;FRYL
transcription initiation from RNA polymerase II promoter (GO:0006367)	16/143	0.0116036	0.117479	0.0674038	0.512621	0.527638	-2.35138	NOTCH2;CREBBP;GTF2A2;NRBP1;RXRB;MED23;MED14;RXRA;POLR2A;POLR2C;POLR2E;NRBF2;TAF4;POLR2I;TAF3;POLR2L
phospholipase C-activating G-protein coupled receptor signaling pathway (GO:0007200)	1/54	0.964362	0.976348	0.978139	0.990107	65.019	-2.35944	AGT
negative regulation of gene expression (GO:0010629)	3/97	0.934772	0.952309	0.967675	0.982478	35.6918	-2.40752	MAPT;HRAS;XDH
transmembrane receptor protein tyrosine kinase signaling pathway (GO:0007169)	2/72	0.934497	0.952309	0.963101	0.980437	36.2629	-2.45668	FGR;TNK2
cell-matrix adhesion (GO:0007160)	2/71	0.931113	0.950202	0.960889	0.98003	35.8275	-2.55717	FGB;RAC1
positive regulation of B cell activation (GO:0050871)	1/47	0.945064	0.959521	0.964409	0.980437	46.7338	-2.64058	IGLL1
positive regulation of pathway-restricted SMAD protein phosphorylation (GO:0010862)	1/47	0.945064	0.959521	0.964409	0.980437	46.8127	-2.64504	CSNK2B
nucleotide-excision repair, DNA gap filling (GO:0006297)	7/24	0.000377752	0.00900132	0.00377396	0.0980135	0.352663	-2.77943	POLD3;RFC1;RPA3;POLD1;XRCC1;RPS27A;UBA52
regulation of macroautophagy (GO:0016241)	12/70	0.0008373	0.0166716	0.0082293	0.158569	0.392416	-2.78039	RPTOR;ATP6V1G1;MAPK8;EXOC8;EXOC7;RB1CC1;EXOC4;ATP6V1H;ATP6V1E1;LAMTOR3;ATP6V1D;MTOR
central nervous system development (GO:0007417)	3/95	0.928735	0.948856	0.964117	0.980437	38.0197	-2.81087	EIF2B2;CHD7;THOC6
protein K48-linked ubiquitination (GO:0070936)	1/46	0.941561	0.957049	0.961843	0.980437	47.1719	-2.84049	HACE1
JNK cascade (GO:0007254)	9/42	0.000704075	0.014671	0.00624758	0.133924	0.403287	-2.92731	MAPK9;MAPK8;TRAF6;GPS2;TAB1;IKBKG;RPS27A;MAP2K7;UBA52
epidermis development (GO:0008544)	2/69	0.923843	0.944396	0.956077	0.976859	37.4577	-2.96714	GRHL2;KRT9
positive regulation of gene expression (GO:0010628)	21/214	0.0177206	0.156085	0.108838	0.604579	0.752114	-3.03329	RPL5;SMAD3;RPS7;RPL23;RPL11;ANK2;LILRB1;BRAF;AZU1;CTCF;MTOR;HCFC1;TTN;ACTA1;MAPK9;MAPK8;ACTC1;UBR5;RPS3;KRAS;ZBTB7B
cellular response to interferon-gamma (GO:0071346)	1/45	0.937836	0.953803	0.959093	0.978755	48.8307	-3.13398	DAPK1
proteolysis (GO:0006508)	7/175	0.904584	0.926294	0.964571	0.980437	32.4337	-3.25245	ADGB;MMP16;PSMC4;AZU1;F2;KLKB1;ELANE
glycosphingolipid metabolic process (GO:0006687)	1/45	0.937836	0.953803	0.959093	0.978755	51.1099	-3.28026	SMPD4
cardiac conduction (GO:0061337)	1/44	0.933872	0.952309	0.956144	0.976859	51.4442	-3.51958	SPTBN4
regulation of lipid metabolic process (GO:0019216)	11/80	0.00787641	0.0876679	0.0405154	0.415803	0.759711	-3.67995	NCOR2;SERPINA3;SLC27A1;CREBBP;NCOR1;RXRA;H2AFY;ABCB4;EDF1;IRS2;AGT
insulin receptor signaling pathway (GO:0008286)	10/65	0.0049973	0.0635118	0.027518	0.324422	0.698718	-3.70241	ATP6V1G1;IRS1;ATP6V1H;IRS2;AP3S1;ATP6V1E1;SOS1;PIK3C2A;ATP6V1D;ATP6V1F
platelet activation (GO:0030168)	12/94	0.0101364	0.105747	0.0512005	0.457151	0.807441	-3.70746	GNA13;TRPC3;PDPK1;GNA11;ITPR1;SAA1;ITPR2;RAC1;HRG;RAF1;F2;DGKK
interferon-gamma-mediated signaling pathway (GO:0060333)	2/65	0.907081	0.92832	0.944701	0.966821	38.2799	-3.73319	TRIM26;CAMK2G
phospholipid metabolic process (GO:0006644)	1/43	0.929657	0.949256	0.952984	0.974741	52.5634	-3.83396	PIP4K2B
ciliary basal body docking (GO:0097711)	12/96	0.0118976	0.119778	0.0575584	0.488837	0.899775	-3.98728	CEP135;TUBA1A;DCTN2;PPP2R1A;DCTN1;DCTN3;ALMS1;CSNK1D;PCNT;TUBG1;TUBB4A;TUBA4A
post-translational protein modification (GO:0043687)	31/352	0.0202646	0.163638	0.158439	0.685923	1.08191	-4.21823	ITIH2;PSMD13;DCAF8;PSMA7;DDA1;PSMD8;PSMB4;PSMD4;PSMB3;PSMB1;BTRC;APOB;ATG5;SKP1;UBE2F;SERPIND1;AHSG;FEM1B;RAB11B;RBX1;COPS4;PSMC5;COPS6;COPS5;PSMC3;PSMC4;PSMA2;COPS2;PSME4;ALB;CCDC22
regulation of signal transduction by p53 class mediator (GO:1901796)	14/124	0.0162616	0.147923	0.0789015	0.535574	1.05675	-4.35271	BARD1;BRPF1;TP53RK;CHD3;TPX2;RPA3;CSNK2B;TP53BP2;EP300;NBN;RPS27A;TAF4;UBA52;TAF3
negative regulation of protein phosphorylation (GO:0001933)	8/40	0.00221031	0.0370175	0.0136227	0.227831	0.726381	-4.44155	DAB2IP;FKBP8;TERF2IP;INPP5K;CIB1;SLIT2;XDH;CDK5RAP3
positive regulation of cell migration (GO:0030335)	6/144	0.867398	0.898606	0.942082	0.964692	32.6513	-4.64489	PDGFRB;FGR;RUFY3;CIB1;F3;HRAS
cellular protein localization (GO:0034613)	7/22	0.000206821	0.00570191	0.00251843	0.0751868	0.550799	-4.67279	RAP2A;NIPBL;ANK2;DMD;LAMTOR3;GAS8;AMOT
intracellular transport of virus (GO:0075733)	9/54	0.00441609	0.0577638	0.0238284	0.305644	0.86957	-4.71525	SEH1L;NUP188;NUP85;NUP62;UBAP1;NUP54;RPS27A;UBA52;NUP160
negative regulation of viral genome replication (GO:0045071)	1/40	0.91533	0.936228	0.942069	0.964692	53.3076	-4.71618	RNASEL
skeletal system development (GO:0001501)	4/103	0.871024	0.89964	0.934076	0.958136	34.461	-4.75855	ADAMTS4;COL2A1;AHSG;CHD7
snRNA transcription from RNA polymerase II promoter (GO:0042795)	10/70	0.00846945	0.0923202	0.0406262	0.415803	1.01026	-4.82022	GTF2A2;INTS1;POLR2A;POLR2C;POLR2E;INTS7;RPRD2;INTS9;POLR2I;POLR2L
negative regulation of neuron apoptotic process (GO:0043524)	2/60	0.881272	0.906047	0.926515	0.953656	38.9119	-4.91802	KDM2B;KIF14
monocyte chemotaxis (GO:0002548)	1/38	0.904193	0.926294	0.933421	0.958013	49.7603	-5.01148	RPS19
protein import into nucleus (GO:0006606)	8/41	0.00260461	0.041305	0.015353	0.241338	0.885972	-5.27195	IPO13;MCM3AP;NUP188;NUP85;PPP1R10;NUP62;TSC2;RGPD4
ion transmembrane transport (GO:0034220)	17/167	0.0224116	0.178496	0.111282	0.604579	1.41329	-5.36791	RYR1;ATP6V1G1;CLCNKB;ATP11C;ATP1A2;ATP2B2;ATP12A;RYR3;ATP6V1H;ATP6V1E1;RAF1;RPS27A;ATP7A;ATP6V1D;UBA52;CLCA4;ATP6V1F
apoptotic signaling pathway (GO:0097190)	2/60	0.881272	0.906047	0.926515	0.953656	42.6094	-5.38535	NDUFA13;DAPK1
positive regulation of inflammatory response (GO:0050729)	1/38	0.904193	0.926294	0.933421	0.958013	53.6388	-5.4021	AGT
exocytosis (GO:0006887)	8/41	0.00260461	0.041305	0.015353	0.241338	0.909926	-5.41449	STX17;SCRN2;EXOC4;EXOC3;EXOC5;PIK3C2A;ANK1;SYTL2
retinoid metabolic process (GO:0001523)	2/59	0.875371	0.903038	0.922255	0.95091	40.8661	-5.43957	RBP4;APOB
vesicle-mediated transport (GO:0016192)	10/70	0.00846945	0.0923202	0.0406262	0.415803	1.14375	-5.45716	SPTBN4;SEC24B;VAMP7;VPS33A;MYO5B;KIF5A;TSC2;NCALD;SYTL2;ARF6
positive regulation of autophagy (GO:0010508)	1/38	0.904193	0.926294	0.933421	0.958013	54.4396	-5.48274	DAPK1
response to lipopolysaccharide (GO:0032496)	3/78	0.852923	0.890179	0.915225	0.946383	34.7192	-5.52336	JUND;CPS1;LBP
stress-activated MAPK cascade (GO:0051403)	7/22	0.000206821	0.00570191	0.00251843	0.0751868	0.668322	-5.66981	MAPK8;IKBKG;BTRC;RPS27A;MAP2K7;UBA52;SKP1
leukocyte migration (GO:0050900)	9/198	0.843648	0.882556	0.941625	0.964692	33.5442	-5.70318	PPIL2;IGLL1;BSG;KRAS;CEACAM8;APOB;F2;SOS1;HRAS
defense response to bacterium (GO:0042742)	5/119	0.84639	0.884908	0.924821	0.953007	34.2857	-5.71799	TLR1;IGLL1;MPO;ELANE;CAMP
cell surface receptor signaling pathway (GO:0007166)	8/176	0.83279	0.874435	0.932094	0.958013	31.4634	-5.75699	C5;TNK2;BSG;NUP62;PIP4K2B;ADAP1;F2;HRAS
chemotaxis (GO:0006935)	3/75	0.833843	0.874438	0.901917	0.942002	32.6586	-5.93439	C5;PLD1;HRAS
positive regulation of peptidyl-tyrosine phosphorylation (GO:0050731)	2/57	0.862751	0.89626	0.91303	0.944659	41.0768	-6.06415	TNK2;AGT
integrin-mediated signaling pathway (GO:0007229)	2/56	0.85601	0.892362	0.90804	0.943309	39.167	-6.08942	FGR;DOCK1
regulation of insulin secretion (GO:0050796)	2/57	0.862751	0.89626	0.91303	0.944659	41.4803	-6.12372	ITPR1;ITPR2
collagen catabolic process (GO:0030574)	2/56	0.85601	0.892362	0.90804	0.943309	41.7652	-6.49337	COL2A1;COL4A5
keratinization (GO:0031424)	7/153	0.815888	0.86207	0.91791	0.947038	33.2741	-6.77054	KRT33B;KRT79;KRT77;KRT20;KRT75;KRT40;KRT9
positive regulation of endothelial cell proliferation (GO:0001938)	2/53	0.833937	0.874438	0.89142	0.936065	41.0805	-7.46013	NRP2;F3
protein phosphorylation (GO:0006468)	27/309	0.0313247	0.205517	0.187867	0.718519	2.16663	-7.5038	RNASEL;TP53RK;PIK3R4;CAMKK2;MAPK9;MAPK8;TBK1;TLK2;NEK1;MAP4K5;MARK2;DAPK1;PDPK1;CSNK1D;BRAF;CDC42BPA;CDK11B;NRBP1;MTOR;FGR;PRKAR1B;CDK4;TAOK1;BMP2K;BIRC6;PKN1;RAF1
adaptive immune response (GO:0002250)	1/33	0.869522	0.898606	0.905731	0.942002	53.7904	-7.52054	BCL10
calcium ion-regulated exocytosis of neurotransmitter (GO:0048791)	1/35	0.884685	0.907993	0.917972	0.947038	62.7613	-7.68974	SYTL2
tRNA aminoacylation for protein translation (GO:0006418)	1/35	0.884685	0.907993	0.917972	0.947038	63.3077	-7.7567	RARS2
peptidyl-serine phosphorylation (GO:0018105)	14/134	0.0296433	0.205517	0.121002	0.617705	2.20885	-7.77188	SMG1;PDPK1;CSNK1D;MASTL;MAPK12;MTOR;CAMKK2;MAPK9;MAPK8;TBK1;TLK2;RICTOR;PKN1;CAMK2G
regulation of MAPK cascade (GO:0043408)	1/34	0.877337	0.903038	0.912064	0.944659	59.8665	-7.83435	ATP6AP2
regulation of cholesterol biosynthetic process (GO:0045540)	1/33	0.869522	0.898606	0.905731	0.942002	56.0852	-7.84139	NFYC
Wnt signaling pathway (GO:0016055)	9/67	0.0178284	0.156085	0.0669687	0.512621	1.96296	-7.90478	VPS29;USP34;LRP5;BTRC;RPS27A;CELSR2;UBA52;RBX1;SKP1
tricarboxylic acid cycle (GO:0006099)	7/26	0.000646289	0.013729	0.00545505	0.120806	1.07682	-7.90843	PDHA1;SUCLA2;IDH3G;IDH3B;SUCLG1;SDHB;DHTKD1
intra-Golgi vesicle-mediated transport (GO:0006891)	7/25	0.00049777	0.01115	0.00455634	0.105837	1.04662	-7.95996	RAB6C;COG6;COPB1;COG3;COG2;COPZ1;COPE
positive regulation of osteoblast differentiation (GO:0045669)	1/34	0.877337	0.903038	0.912064	0.944659	61.3016	-8.02216	DDR2
positive regulation of ERK1 and ERK2 cascade (GO:0070374)	7/148	0.788636	0.840211	0.901771	0.942002	33.9002	-8.04965	PDGFRB;FGB;ARAF;CIB1;BRAF;RAF1;HRAS
positive regulation of actin filament polymerization (GO:0030838)	1/34	0.877337	0.903038	0.912064	0.944659	61.5522	-8.05496	ARF6
glutathione metabolic process (GO:0006749)	1/33	0.869522	0.898606	0.905731	0.942002	58.0186	-8.1117	GSTM5
7-methylguanosine mRNA capping (GO:0006370)	7/32	0.00241547	0.0389957	0.013858	0.227831	1.37372	-8.27788	RNGTT;POLR2A;POLR2C;POLR2E;SUPT5H;POLR2I;POLR2L
Wnt signaling pathway, calcium modulating pathway (GO:0007223)	1/35	0.884685	0.907993	0.917972	0.947038	68.362	-8.37596	TCF7L2
receptor internalization (GO:0031623)	1/34	0.877337	0.903038	0.912064	0.944659	64.6534	-8.4608	LILRB1
axonogenesis (GO:0007409)	3/69	0.789257	0.840374	0.869526	0.919829	35.7971	-8.47185	SPTBN4;EPYC;ATL1
negative regulation of cell adhesion (GO:0007162)	1/33	0.869522	0.898606	0.905731	0.942002	60.7517	-8.49381	HRG
RNA secondary structure unwinding (GO:0010501)	8/45	0.00475746	0.0608955	0.0238784	0.305644	1.63633	-8.75117	DDX17;DDX3Y;DDX39B;DDX56;DDX31;DDX20;DDX54;DDX10
nucleotide-excision repair (GO:0006289)	1/33	0.869522	0.898606	0.905731	0.942002	65.6372	-9.17686	RPA3
regulation of cell proliferation (GO:0042127)	6/124	0.758358	0.818901	0.875598	0.92244	33.5045	-9.26735	FGR;JUND;TNK2;CIB1;BIRC6;AGT
flagellated sperm motility (GO:0030317)	1/32	0.861209	0.895697	0.898942	0.940949	62.1661	-9.28875	GAS8
protein sumoylation (GO:0016925)	9/68	0.019494	0.161628	0.0715524	0.512621	2.38617	-9.39592	IFIH1;SEH1L;NUP188;NUP85;SUMO3;NUP62;NUP54;NUP160;TRPM4
activation of adenylate cyclase activity (GO:0007190)	1/33	0.869522	0.898606	0.905731	0.942002	68.4463	-9.56961	RAF1
cellular response to lipopolysaccharide (GO:0071222)	8/55	0.0159094	0.146203	0.0584349	0.493941	2.32874	-9.64297	MAPK8;PABPN1;TRAF6;CTR9;DAB2IP;LILRB1;LBP;CDC73
retrograde transport, endosome to Golgi (GO:0042147)	9/70	0.0231577	0.181483	0.0812902	0.549706	2.56343	-9.65241	VPS29;RAB6C;STX16;DCTN1;VPS53;VPS52;STX5;GCC2;TBC1D10B
epithelial to mesenchymal transition (GO:0001837)	1/33	0.869522	0.898606	0.905731	0.942002	69.1612	-9.66956	DDX17
telomere maintenance via recombination (GO:0000722)	7/30	0.00162188	0.0290641	0.0104162	0.190468	1.50632	-9.67686	POLD3;POLA1;PRIM2;RFC1;RPA3;PRIM1;POLD1
positive regulation of epithelial cell proliferation (GO:0050679)	1/32	0.861209	0.895697	0.898942	0.940949	66.0553	-9.86987	HRAS
adenylate cyclase-inhibiting G-protein coupled receptor signaling pathway (GO:0007193)	1/31	0.852367	0.890117	0.891665	0.936065	61.8803	-9.88468	GNAI1
positive regulation of stress fiber assembly (GO:0051496)	1/32	0.861209	0.895697	0.898942	0.940949	67.1537	-10.034	RAC1
regulation of calcium ion-dependent exocytosis (GO:0017158)	1/32	0.861209	0.895697	0.898942	0.940949	67.2104	-10.0425	SYTL2
positive regulation of MAPK cascade (GO:0043410)	2/55	0.848968	0.887085	0.902784	0.942002	61.3493	-10.0449	DAB2IP;HRAS
Ras protein signal transduction (GO:0007265)	8/56	0.0176183	0.156085	0.0630486	0.501797	2.4872	-10.0453	SETDB1;G3BP1;NF1;KRAS;USP28;SOS1;PLD1;HRAS
protein complex assembly (GO:0006461)	11/103	0.0437887	0.260351	0.141868	0.650198	3.25375	-10.179	CREBBP;PPP2R1A;TUBGCP2;REPS2;GEMIN5;PPIH;KNTC1;KIFAP3;PEX14;MDN1;SKAP2
spermatid development (GO:0007286)	1/34	0.877337	0.903038	0.912064	0.944659	80.1266	-10.4857	CIB1
cilium assembly (GO:0060271)	8/155	0.715329	0.788357	0.862262	0.91593	31.7455	-10.6352	ACTR3;RILPL2;RILPL1;NPHP3;NEK1;PTPN23;PCNT;ATP6V1D
single organismal cell-cell adhesion (GO:0016337)	2/54	0.841614	0.881972	0.897248	0.940949	62.2719	-10.7378	CYFIP2;CTNNA3
regulation of tumor necrosis factor-mediated signaling pathway (GO:0010803)	7/32	0.00241547	0.0389957	0.013858	0.227831	1.79783	-10.8335	CYLD;SPPL2A;TAX1BP1;RBCK1;IKBKG;RPS27A;UBA52
positive regulation of tumor necrosis factor production (GO:0032760)	1/28	0.822318	0.865801	0.86654	0.917212	57.2034	-11.1906	LBP
neuron differentiation (GO:0030182)	3/63	0.735158	0.804276	0.828037	0.89388	36.5379	-11.2416	NIF3L1;LDB1;ATP2B2
heart development (GO:0007507)	4/79	0.702927	0.781417	0.815846	0.887672	32.5102	-11.4599	RBP4;NF1;TSC2;MICAL2
regulation of transcription, DNA-templated (GO:0006355)	36/456	0.0543829	0.292655	0.314945	0.753313	3.95497	-11.5157	ZNF28;NOTCH2;ATF2;KDM3B;LDB1;CHD7;ZNF43;TCF20;ZFP82;CHD3;SUPT6H;CELSR2;RPL6;POLR2A;PPP2R1A;ZNF624;EP300;ZNF546;ASCC2;HMG20A;BPTF;RNF20;CREBBP;SKOR1;ZFHX3;ZNF260;NFYC;ATRX;EDF1;BAZ1A;CDK11B;HCFC1;MED23;PPIE;TERF2IP;PFDN5
nucleobase-containing compound metabolic process (GO:0006139)	1/30	0.842962	0.882352	0.883864	0.930056	67.5422	-11.5385	ERH
protein autoubiquitination (GO:0051865)	2/46	0.770174	0.827491	0.841257	0.901095	44.2195	-11.5474	TRAF6;RNF185
mitochondrial ATP synthesis coupled proton transport (GO:0042776)	6/21	0.00112522	0.0210042	0.00782254	0.152369	1.7081	-11.5976	ATP5E;ATP5J;ATP5C1;ATP5H;ATP5O;ATP5L
platelet degranulation (GO:0002576)	12/122	0.0612611	0.298884	0.187396	0.718519	4.18368	-11.6834	FGB;SERPINA3;APOOL;ACTN2;AHSG;APOH;ALB;CDC37L1;A1BG;HRG;TUBA4A;TTN
negative regulation of fat cell differentiation (GO:0045599)	1/29	0.832958	0.874435	0.875503	0.92244	64.7133	-11.8278	SMAD3
phagocytosis, recognition (GO:0006910)	2/45	0.759494	0.818901	0.832574	0.895566	43.4398	-11.9504	COLEC12;IGLL1
positive regulation of NF-kappaB transcription factor activity (GO:0051092)	12/120	0.0553413	0.29484	0.17441	0.718491	4.132	-11.959	ALK;TRAF6;RPS3;TERF2IP;CIB1;RBCK1;TAB1;BCL10;IKBKG;RPS27A;UBA52;AGT
cholesterol biosynthetic process (GO:0006695)	1/33	0.869522	0.898606	0.905731	0.942002	85.6872	-11.9801	HSD17B7
mitochondrial translation (GO:0032543)	7/33	0.00290998	0.0457428	0.0158536	0.24491	2.05302	-11.9888	PTCD3;RARS2;NDUFA7;MRPS15;MRPL2;MRPS11;MRPS18A
regulation of cell shape (GO:0008360)	5/96	0.687169	0.769284	0.815461	0.887672	32.0543	-12.0259	FGR;ARHGEF18;CSNK1D;ARAP1;BRWD3
positive regulation of protein kinase B signaling (GO:0051897)	3/61	0.714844	0.788308	0.811886	0.884438	35.9826	-12.079	TCF7L2;RICTOR;F3
positive regulation of cell growth (GO:0030307)	3/61	0.714844	0.788308	0.811886	0.884438	36.4178	-12.2251	RPTOR;CIB1;EXOSC2
mitotic nuclear envelope disassembly (GO:0007077)	7/44	0.0147652	0.136589	0.0523987	0.458041	2.91402	-12.284	CCNB1;SEH1L;NUP188;NUP85;NUP62;NUP54;NUP160
negative regulation of extrinsic apoptotic signaling pathway via death domain receptors (GO:1902042)	1/29	0.832958	0.874435	0.875503	0.92244	67.8475	-12.4006	FGB
negative regulation of inflammatory response (GO:0050728)	2/45	0.759494	0.818901	0.832574	0.895566	45.3616	-12.4791	SAA1;ELANE
autophagy (GO:0006914)	7/46	0.0186092	0.156085	0.0622778	0.501797	3.14775	-12.541	UVRAG;BECN1;RB1CC1;NRBF2;TECPR1;VPS39;ATG5
response to endoplasmic reticulum stress (GO:0034976)	3/61	0.714844	0.788308	0.811886	0.884438	37.3862	-12.5502	EIF2B5;OS9;HERPUD1
toll-like receptor signaling pathway (GO:0002224)	7/44	0.0147652	0.136589	0.0523987	0.458041	2.98379	-12.5781	FGB;TLR1;TRAF6;CD180;BCL10;LBP;APOB
DNA damage response, signal transduction by p53 class mediator resulting in cell cycle arrest (GO:0006977)	8/62	0.0307114	0.205517	0.0953821	0.569463	3.6266	-12.6319	CCNB1;CNOT1;EP300;CNOT10;RPL26;TRIAP1;RPS27A;UBA52
neurogenesis (GO:0022008)	1/29	0.832958	0.874435	0.875503	0.92244	69.4201	-12.6881	COPS2
cellular response to ionizing radiation (GO:0071479)	1/28	0.822318	0.865801	0.86654	0.917212	65.4792	-12.8096	INTS7
adenylate cyclase-activating G-protein coupled receptor signaling pathway (GO:0007189)	1/28	0.822318	0.865801	0.86654	0.917212	65.6963	-12.8521	GNA13
cytokinesis (GO:0000910)	7/43	0.0130722	0.127312	0.0478532	0.456133	2.96528	-12.8612	BECN1;ZFYVE26;DIAPH2;AHCTF1;BIN3;DCTN3;KIF13A
regulation of complement activation (GO:0030449)	6/109	0.640992	0.73303	0.791125	0.872429	29.0824	-12.934	CPB2;C5;C6;C8G;C4BPA;F2
cellular response to cAMP (GO:0071320)	1/29	0.832958	0.874435	0.875503	0.92244	70.9297	-12.964	INPP5K
homophilic cell adhesion via plasma membrane adhesion molecules (GO:0007156)	2/45	0.759494	0.818901	0.832574	0.895566	47.4923	-13.0653	FAT2;CELSR2
negative regulation of transcription, DNA-templated (GO:0045892)	22/408	0.72325	0.795029	0.928689	0.955345	40.4548	-13.1074	SPEN;TCF7L2;NDUFA13;ZHX2;LDB1;SFMBT1;CHD8;DAB2IP;CTCF;PTPRK;PEX14;MECP2;CENPF;NIPBL;YEATS2;COPS2;TRAF6;INPP5K;BTRC;MPHOSPH8;PFDN5;ZNF586
axon guidance (GO:0007411)	12/125	0.0709019	0.329161	0.207685	0.747341	4.97238	-13.1592	SPTA1;SPTBN4;NRP2;KIF5C;KIF5A;IRS2;KRAS;SLIT2;SOS1;EPHB2;SPTB;HRAS
cholesterol homeostasis (GO:0042632)	2/50	0.80885	0.857161	0.872044	0.921405	62.0779	-13.1693	LRP5;APOB
negative regulation of transcription from RNA polymerase II promoter (GO:0000122)	37/473	0.0576812	0.298884	0.330948	0.753313	4.62072	-13.1821	RPL10;RIF1;CHD8;CTR9;DDX20;GPS2;CTCF;CDC73;MECP2;RPS14;NIPBL;RXRA;VPS72;EP300;RPS27A;ELANE;BPTF;SPEN;TCF7L2;CREBBP;ZHX2;ZFHX3;JUND;SMAD3;KDM2B;H2AFY;RPL23;DAB2IP;SUPT5H;HCFC1;NCOR2;NCOR1;YEATS2;CNOT1;TRAF6;UBA52;TAF3
synapse assembly (GO:0007416)	2/50	0.80885	0.857161	0.872044	0.921405	62.2148	-13.1984	DNM3;SHANK2
regulation of autophagy (GO:0010506)	7/43	0.0130722	0.127312	0.0478532	0.456133	3.05773	-13.2622	RPTOR;VPS29;DAPK1;ITPR1;EP300;PIP4K2B;MAPT
regulation of protein localization (GO:0032880)	1/30	0.842962	0.882352	0.883864	0.930056	78.092	-13.3408	MAPK8
protein stabilization (GO:0050821)	13/139	0.0729926	0.336439	0.219326	0.753313	5.11346	-13.384	RPL5;CRTAP;PEX19;COG7;RPS7;RPL23;RPL11;COG3;ANK2;HCFC1;CDC37L1;EP300;NAA16
positive regulation of protein phosphorylation (GO:0001934)	11/113	0.07528	0.336439	0.209	0.747341	5.23721	-13.5463	RAP2A;RB1CC1;CIB1;CSNK1D;KRAS;RAC1;F2;HRAS;MTOR;PROM2;CAMKK2
endosomal vesicle fusion (GO:0034058)	5/10	0.000148343	0.00443051	0.00228154	0.0730094	1.53662	-13.5469	SAMD9L;VPS41;VPS8;VPS11;VPS39
I-kappaB kinase/NF-kappaB signaling (GO:0007249)	7/48	0.0231047	0.181483	0.073218	0.512621	3.60758	-13.5923	TBK1;TRAF6;RBCK1;TAB1;IKBKG;RPS27A;UBA52
regulation of gene expression (GO:0010468)	4/73	0.642354	0.733815	0.767399	0.853618	30.9616	-13.7041	DDX3Y;CDK4;HRG;MAPK12
chromosome segregation (GO:0007059)	7/48	0.0231047	0.181483	0.073218	0.512621	3.67438	-13.844	CENPF;RGS14;PPP2R1A;TLK2;RPS3;NDC80;ARL8B
spliceosomal complex assembly (GO:0000245)	6/24	0.00239245	0.0389957	0.0132249	0.223575	2.30247	-13.8964	DDX39B;SCAF11;SNRPD1;SNRPD3;CRNKL1;LSM4
maturation of LSU-rRNA (GO:0000470)	5/13	0.00065121	0.013729	0.00550158	0.120806	1.95502	-14.3433	RPL7A;NSA2;NHP2;RPL10A;RRP15
acyl-CoA metabolic process (GO:0006637)	1/27	0.811	0.857411	0.856932	0.911349	68.7191	-14.3958	ACBD6
DNA replication (GO:0006260)	6/106	0.613867	0.713391	0.769821	0.855781	29.5834	-14.4361	BARD1;POLA1;RBM14;RPA3;POLD1;NBN
hippo signaling (GO:0035329)	1/26	0.798962	0.847685	0.846634	0.902539	64.7253	-14.527	AMOT
nucleotide-binding oligomerization domain containing signaling pathway (GO:0070423)	6/24	0.00239245	0.0389957	0.0132249	0.223575	2.4252	-14.6371	CYLD;TRAF6;TAB1;IKBKG;RPS27A;UBA52
ATP biosynthetic process (GO:0006754)	6/25	0.00299077	0.0458073	0.0154931	0.241423	2.52295	-14.6639	ATP5E;ATP5J;ATP5C1;ATP5H;ATP5O;ATP5L
glucose transport (GO:0015758)	1/28	0.822318	0.865801	0.86654	0.917212	75.8378	-14.836	BRAF
chromatin remodeling (GO:0006338)	8/67	0.0457748	0.260408	0.128338	0.643814	4.81937	-14.863	CHRAC1;ATRX;SMARCAD1;BAZ1A;PADI4;SUPT5H;SUPT6H;BPTF
G1/S transition of mitotic cell cycle (GO:0000082)	9/87	0.0753678	0.336439	0.193594	0.727295	5.76405	-14.9022	POLA1;PPP6C;PRIM2;CDKN2C;CDK4;RPA3;PRIM1;EIF4E;RGPD4
protein ubiquitination involved in ubiquitin-dependent protein catabolic process (GO:0042787)	11/122	0.113452	0.419781	0.278756	0.753313	6.88403	-14.9822	CCNB1;HACE1;OS9;CDC27;BUB1B;ANAPC4;ANAPC5;RPS27A;RNF185;UBA52;ANAPC1
sensory perception of sound (GO:0007605)	8/69	0.0529523	0.285815	0.142979	0.653616	5.16872	-15.1876	SPTBN4;NDUFB9;NIPBL;COL2A1;MYO1A;ATP2B2;TIMM10;USH2A
positive regulation of I-kappaB kinase/NF-kappaB signaling (GO:0043123)	11/145	0.250448	0.597722	0.476047	0.75422	10.9722	-15.191	MAP3K3;TBK1;TRAF6;NUP62;TERF2IP;RBCK1;CCDC22;BCL10;IKBKG;RPS27A;UBA52
negative regulation of BMP signaling pathway (GO:0030514)	1/27	0.811	0.857411	0.856932	0.911349	72.8759	-15.2666	SKOR1
glucose metabolic process (GO:0006006)	1/28	0.822318	0.865801	0.86654	0.917212	78.3212	-15.3219	IRS2
antimicrobial humoral response (GO:0019730)	7/51	0.0311678	0.205517	0.0916192	0.569463	4.42484	-15.347	PGLYRP2;BPI;AZU1;RNASE3;ATP7A;CAMP;ELANE
double-strand break repair via nonhomologous end joining (GO:0006303)	7/50	0.0282974	0.204888	0.0852214	0.563768	4.31609	-15.3868	BABAM1;BARD1;POLA1;PAXIP1;XRCC4;RIF1;NBN
positive regulation of cell proliferation (GO:0008284)	18/326	0.671163	0.754059	0.890619	0.936064	38.7311	-15.4438	PDGFRB;RPS9;IRS1;RPL23;LRP5;KIF14;CIB1;IRS2;CIAO1;MECP2;RPS4X;RPS15A;CCPG1;CDK4;KRAS;KIF20B;HRAS;TRPM4
regulation of cardiac conduction (GO:1903779)	7/53	0.0374792	0.240021	0.105196	0.604205	4.72745	-15.5248	RYR1;ITPR1;ITPR2;ATP1A2;ATP2B2;AGT;RYR3
positive regulation of viral transcription (GO:0050434)	6/26	0.00369411	0.0516898	0.018017	0.262883	2.77685	-15.5532	POLR2A;POLR2C;POLR2E;SUPT5H;POLR2I;POLR2L
regulation of G-protein coupled receptor protein signaling pathway (GO:0008277)	1/28	0.822318	0.865801	0.86654	0.917212	79.5077	-15.554	GIT1
cellular response to DNA damage stimulus (GO:0006974)	15/179	0.117501	0.421123	0.320818	0.753313	7.37738	-15.7973	BARD1;ATF2;RIF1;CCDC13;CIB1;MASTL;USP28;SETX;NIPBL;TAOK1;PSME4;UBR5;RPS3;TLK2;IKBKG
regulation of type I interferon-mediated signaling pathway (GO:0060338)	1/26	0.798962	0.847685	0.846634	0.902539	70.4456	-15.8109	RNASEL
apoptotic process (GO:0006915)	16/195	0.124166	0.440604	0.341068	0.753313	7.65655	-15.9726	CYFIP2;NOTCH2;APAF1;FEM1B;DAPK1;GZMA;THOC1;CIB1;MRPS30;CDK11B;ACTC1;PPP2R1A;EP300;IKBKG;RAF1;OGT
protein ubiquitination (GO:0016567)	18/224	0.124432	0.440677	0.358049	0.753313	7.67307	-15.9906	BARD1;RNF20;HACE1;CTR9;DCAF8;WDR61;BCL10;RNF40;CDC73;RBX1;OS9;TRIM24;BIRC6;CCDC22;BTRC;RPS27A;UBA52;SKP1
defense response to virus (GO:0051607)	4/71	0.620454	0.718076	0.749185	0.842722	33.5346	-16.0062	RNASEL;LILRB1;AZU1;TRIM56
phosphatidylinositol-mediated signaling (GO:0048015)	9/97	0.125756	0.444486	0.279972	0.753313	7.73774	-16.0435	PDGFRB;IRS1;PDPK1;MAPKAP1;IRS2;RICTOR;PIK3AP1;OGT;MTOR
MyD88-dependent toll-like receptor signaling pathway (GO:0002755)	6/29	0.00654027	0.0751293	0.0272382	0.323251	3.19003	-16.0451	TLR1;TRAF6;TAB1;TLR5;RPS27A;UBA52
regulation of small GTPase mediated signal transduction (GO:0051056)	11/129	0.149547	0.484608	0.337228	0.753313	8.44474	-16.0462	GNA13;PREX1;ARHGEF12;RHOT1;ARHGEF17;ITSN1;ARHGEF18;ARAP1;RAC1;ARHGAP26;SOS1
bicellular tight junction assembly (GO:0070830)	1/27	0.811	0.857411	0.856932	0.911349	76.6085	-16.0485	GRHL2
cell migration (GO:0016477)	8/136	0.570747	0.688634	0.757207	0.848602	28.6253	-16.0533	PDGFRB;FGR;SCYL3;PDPK1;TNK2;ARPC5;PTPRK;CDC42BPA
regulation of glucose transport (GO:0010827)	6/33	0.0124474	0.122559	0.0437326	0.428245	3.69124	-16.1907	SEH1L;NUP188;NUP85;NUP62;NUP54;NUP160
oxidation-reduction process (GO:0055114)	7/119	0.572992	0.688634	0.748259	0.842722	29.3458	-16.3422	GLUD2;MTRR;ALDH3B1;UQCRC1;MICAL3;MICAL2;MPO
tRNA export from nucleus (GO:0006409)	6/33	0.0124474	0.122559	0.0437326	0.428245	3.73429	-16.3795	SEH1L;NUP188;NUP85;NUP62;NUP54;NUP160
stem cell population maintenance (GO:0019827)	6/22	0.00146963	0.0266017	0.00940341	0.17553	2.52058	-16.4411	NOTCH2;METTL3;CTR9;PADI4;CDC73;DIS3L2
protein autophosphorylation (GO:0046777)	12/145	0.158998	0.496384	0.361619	0.753313	8.95075	-16.4592	PDGFRB;ALK;FGR;MAP3K3;EPHA4;SMG1;DAPK1;PDPK1;MARK2;MTOR;DDR2;CAMKK2
muscle contraction (GO:0006936)	8/85	0.13527	0.459441	0.284443	0.753313	8.2461	-16.4961	RYR1;ACTA1;PABPN1;MYH13;MYL6B;MYH6;MYH7;TTN
autophagosome maturation (GO:0097352)	6/27	0.00451303	0.0581824	0.0208085	0.280367	3.06705	-16.5645	VAMP7;STX17;VPS33A;CHMP3;TECPR1;VPS16
positive regulation of vascular endothelial growth factor production (GO:0010575)	1/24	0.77254	0.827491	0.823763	0.889803	64.3822	-16.6152	C5
brain development (GO:0007420)	7/84	0.23635	0.597722	0.410179	0.753313	11.5211	-16.6186	NIPBL;UTP3;CHD8;NDUFS4;NF1;CDK5RAP3;BPTF
Rho protein signal transduction (GO:0007266)	2/40	0.699469	0.778056	0.782429	0.863903	46.551	-16.6389	GNA13;TAX1BP3
regulation of alternative mRNA splicing, via spliceosome (GO:0000381)	6/31	0.00915746	0.0976796	0.0348595	0.383241	3.5454	-16.6392	DDX17;SF3A1;WTAP;SRSF6;NSRP1;SRSF12
sphingolipid biosynthetic process (GO:0030148)	2/42	0.724847	0.795029	0.803898	0.880554	51.7669	-16.6583	ALDH3B1;KDSR
extracellular matrix disassembly (GO:0022617)	8/76	0.0835172	0.351321	0.200133	0.742522	6.72507	-16.6964	ADAMTS4;EXOC8;MMP16;CAPNS2;ELN;BSG;KLKB1;ELANE
response to virus (GO:0009615)	9/100	0.143698	0.468194	0.307812	0.753313	8.61867	-16.7206	FGR;IFIH1;TBK1;RPS15A;PSMA2;LILRB1;IKBKG;APOB;TPT1
regulation of heart contraction (GO:0008016)	1/26	0.798962	0.847685	0.846634	0.902539	74.6411	-16.7525	MYH6
regulation of apoptotic process (GO:0042981)	12/155	0.217545	0.597722	0.444669	0.753313	11.003	-16.7834	ALK;CREBBP;ACTN3;APAF1;ACTN2;DAPK1;RPS3;TP53BP2;TRIM24;TRIAP1;RAF1;TPT1
adenylate cyclase-modulating G-protein coupled receptor signaling pathway (GO:0007188)	2/40	0.699469	0.778056	0.782429	0.863903	47.1552	-16.8549	GNA11;GNAI1
cellular response to retinoic acid (GO:0071300)	2/40	0.699469	0.778056	0.782429	0.863903	47.1822	-16.8645	SETX;NDUFA13
nucleotide-excision repair, DNA incision (GO:0033683)	7/38	0.00662899	0.0751845	0.0289333	0.336679	3.36433	-16.8765	POLD3;RFC1;RPA3;POLD1;RPS27A;UBA52;RBX1
lymphocyte chemotaxis (GO:0048247)	1/25	0.786159	0.83807	0.835595	0.895566	70.3563	-16.9275	SAA1
vascular endothelial growth factor receptor signaling pathway (GO:0048010)	7/68	0.110859	0.419781	0.23627	0.753313	7.69963	-16.9353	CYFIP2;NRP2;BRK1;RAC1;DOCK1;MAPK12;ACTG1
cellular protein metabolic process (GO:0044267)	11/186	0.559396	0.684257	0.776278	0.862424	29.1613	-16.9397	ITIH2;CALB1;SERPIND1;AHSG;ALB;SAA1;APOB;RPS27A;F2;SORL1;UBA52
single fertilization (GO:0007338)	1/26	0.798962	0.847685	0.846634	0.902539	75.8712	-17.0286	TRPC3
positive regulation of DNA replication (GO:0045740)	1/27	0.811	0.857411	0.856932	0.911349	81.8096	-17.1381	HRAS
movement of cell or subcellular component (GO:0006928)	7/80	0.201264	0.567598	0.365489	0.753313	10.6999	-17.1535	ACTR3;GNA13;ARPC3;ARPC5;RAC1;ARF6;ACTG1
cellular response to UV (GO:0034644)	7/40	0.00882962	0.0953173	0.0357573	0.390714	3.63121	-17.1743	CREBBP;POLD1;EP300;RPL26;PTPRK;TRIAP1;USP28
extracellular matrix organization (GO:0030198)	9/142	0.478033	0.649556	0.689943	0.802557	23.2713	-17.176	FGB;COL2A1;LAMA2;ELN;BSG;NF1;COL4A5;ATP7A;DDR2
inositol phosphate metabolic process (GO:0043647)	2/45	0.759494	0.818901	0.832574	0.895566	62.517	-17.1986	ITPKC;PLCB4
activation of MAPK activity (GO:0000187)	8/84	0.128853	0.453643	0.274617	0.753313	8.39847	-17.2092	ALK;C5;TRAF6;SAA1;TAB1;IKBKG;RPS27A;UBA52
intracellular signal transduction (GO:0035556)	18/238	0.182037	0.540084	0.451845	0.753313	10.1267	-17.2512	MAP3K3;DAPK1;PDPK1;LIMK2;MASTL;MAPK12;NRBP1;AKAP11;PRKAR1A;RPS6KA2;FKBP8;TLK2;RAC1;MAP4K5;DGKK;CAMK2G;MAP3K4;MARK2
extrinsic apoptotic signaling pathway via death domain receptors (GO:0008625)	1/26	0.798962	0.847685	0.846634	0.902539	76.9537	-17.2716	DAB2IP
calcium ion transport (GO:0006816)	7/57	0.0524838	0.284142	0.135373	0.649222	5.87708	-17.3212	RYR1;TRPM2;TRPC3;ITPR1;ATP2B2;TPT1;RYR3
protein dephosphorylation (GO:0006470)	8/79	0.0992375	0.391704	0.227091	0.753313	7.50314	-17.3341	DUSP11;PPP1CC;PPP6C;PPP2R1A;PTPRK;BTRC;MTMR6;PPP1CA
intracellular protein transport (GO:0006886)	11/137	0.197118	0.567598	0.406445	0.753313	10.7019	-17.3794	TBC1D8B;TBC1D9B;COG7;STX17;STX16;KIF13A;STX5;SLU7;TBC1D22A;YWHAH;TBC1D10B
multicellular organism development (GO:0007275)	12/197	0.516327	0.66009	0.75128	0.843014	26.295	-17.3813	NOTCH2;RPS4X;DOPEY2;ZMYM2;ZMYM3;LDB1;GTF2IRD2;CDK4;ARAF;RPS4Y1;F2;RAF1
mitotic metaphase plate congression (GO:0007080)	7/38	0.00662899	0.0751845	0.0289333	0.336679	3.46918	-17.4025	BECN1;CCNB1;SEH1L;NUP62;KIF14;CHMP3;KIF2C
ribosomal large subunit biogenesis (GO:0042273)	6/22	0.00146963	0.0266017	0.00940341	0.17553	2.68053	-17.4844	RPL5;RPL11;RPL14;RPL35A;RPL26;RPL7
negative regulation of cell proliferation (GO:0008285)	21/276	0.153436	0.49618	0.432159	0.753313	9.33363	-17.4956	NOTCH2;CDKN2C;DAB2IP;TSC2;CHD5;CIB1;ADARB1;PTPRK;CDC73;DLG3;FTH1;ALDH1A2;RPS6KA2;CSNK2B;NUP62;HRG;RAF1;ARID2;HRAS;GAS8;DIS3L2
viral process (GO:0016032)	6/40	0.0303264	0.205517	0.0850833	0.563768	5.00829	-17.5077	SEH1L;NUP188;NUP85;NUP62;NUP54;NUP160
endocytosis (GO:0006897)	7/64	0.0867212	0.363945	0.196933	0.733595	7.21241	-17.6348	DNM3;VAMP7;TSC2;ATP6V1H;CSNK1D;SNX30;PIK3C2A
maturation of SSU-rRNA (GO:0030490)	6/16	0.00021496	0.00574937	0.00262684	0.0751868	2.09207	-17.6676	RPS14;NOP14;RPS28;RPS19;MPHOSPH10;UTP14C
regulation of cell cycle (GO:0051726)	7/61	0.07079	0.329161	0.169297	0.699034	6.68935	-17.7137	CENPF;CCNB1;JUND;TSC2;EP300;ADARB1;MASTL
Fc-gamma receptor signaling pathway involved in phagocytosis (GO:0038096)	10/132	0.265506	0.597722	0.4831	0.75422	13.458	-17.8468	CYFIP2;ACTR3;FGR;ARPC3;ARPC1A;BRK1;ARPC5;RAC1;DOCK1;ACTG1
response to hypoxia (GO:0001666)	7/67	0.10452	0.403662	0.226196	0.753313	7.9234	-17.8941	RYR1;CREBBP;SMAD3;NF1;ITPR1;ITPR2;EP300
phagocytosis, engulfment (GO:0006911)	3/52	0.608606	0.708657	0.722731	0.825452	36.1139	-17.9336	VAMP7;IGLL1;DOCK1
regulation of cell migration (GO:0030334)	6/41	0.0337918	0.217823	0.0923017	0.569463	5.30786	-17.9806	HACE1;LDB1;KIF14;LDB2;RAC1;AMOT
regulation of inflammatory response (GO:0050727)	2/44	0.748387	0.812793	0.823464	0.889803	62.1548	-18.0147	AHSG;PIK3AP1
positive regulation of cell differentiation (GO:0045597)	1/25	0.786159	0.83807	0.835595	0.895566	74.9688	-18.0372	JUND
receptor-mediated endocytosis (GO:0006898)	9/137	0.435178	0.634016	0.650899	0.784934	21.7481	-18.0944	COLEC12;HPX;AMBP;ALB;SAA1;HPR;APOB;SORL1;LRP1B
intrinsic apoptotic signaling pathway by p53 class mediator (GO:0072332)	1/25	0.786159	0.83807	0.835595	0.895566	75.7107	-18.2157	TP53BP2
cellular calcium ion homeostasis (GO:0006874)	3/65	0.754311	0.818732	0.842984	0.901867	64.6945	-18.2406	ANK2;ELANE;TPT1
peptidyl-tyrosine autophosphorylation (GO:0038083)	2/44	0.748387	0.812793	0.823464	0.889803	63.1963	-18.3165	FGR;TNK2
regulation of phosphatidylinositol 3-kinase signaling (GO:0014066)	5/79	0.514227	0.66009	0.671614	0.793364	27.6252	-18.3733	PDGFRB;IRS1;PIP4K2B;IRS2;PIK3AP1
COPII vesicle coating (GO:0048208)	7/63	0.0812016	0.34646	0.187528	0.718519	7.33483	-18.4164	PPP6C;TRAPPC3;SEC24B;STX5;PREB;CSNK1D;TRAPPC9
regulation of transcription from RNA polymerase II promoter (GO:0006357)	22/301	0.19285	0.5583	0.500963	0.754392	11.3333	-18.6528	DDX17;ATF2;STAT5B;TCF7L2;JUND;SMAD3;SRCAP;NFYC;ARID4B;CHD3;GABPB1;CHD2;CIAO1;TARBP1;MED23;PSMC5;MED14;PRKAR1A;KLHL6;ZBED1;PKN1;BRWD3
negative regulation of gene expression, epigenetic (GO:0045814)	1/24	0.77254	0.827491	0.823763	0.889803	72.3177	-18.6631	H2AFY
striated muscle contraction (GO:0006941)	6/21	0.00112522	0.0210042	0.00782254	0.152369	2.75219	-18.6868	MYBPC1;PGAM2;MYH6;TTN;MYOM3;MYH7
carbohydrate metabolic process (GO:0005975)	4/64	0.53752	0.675069	0.676899	0.79698	30.1302	-18.7045	SLC35A1;IDH3G;GUSB;PHKA2
negative regulation of MAP kinase activity (GO:0043407)	6/29	0.00654027	0.0751293	0.0272382	0.323251	3.73644	-18.7935	RGS14;DAB2IP;NF1;INPP5K;SORL1;CDK5RAP3
negative regulation of protein kinase activity (GO:0006469)	5/78	0.502826	0.66009	0.661235	0.79275	27.3702	-18.8174	PREX1;PDPK1;NF1;TSC2;INPP5K
blood coagulation (GO:0007596)	11/149	0.278861	0.60295	0.510335	0.758265	14.7655	-18.8561	DOCK6;FGB;SERPIND1;PRKAR1B;PRKAR1A;MFN2;HBD;RAC1;F2;DOCK1;F3
negative regulation of cell growth (GO:0030308)	7/102	0.410158	0.624156	0.601935	0.774348	21.1703	-18.8672	NDUFA13;SMAD3;CDKN2C;PPP2R1A;NDUFS3;SLIT2;HRG
positive regulation of Rho protein signal transduction (GO:0035025)	1/24	0.77254	0.827491	0.823763	0.889803	73.1895	-18.8881	RAC1
eye development (GO:0001654)	1/25	0.786159	0.83807	0.835595	0.895566	78.6952	-18.9338	RBP4
cytoskeleton organization (GO:0007010)	6/91	0.463566	0.641467	0.639496	0.780715	24.6377	-18.9416	ZMYM2;ZMYM3;MICAL3;MICAL2;ANK1;BRWD3
ubiquitin-dependent ERAD pathway (GO:0030433)	7/60	0.0658992	0.316042	0.160488	0.685923	6.96565	-18.944	PSMC5;PSMC3;OS9;PSMC4;SEC61B;RNF185;RNF121
lipid metabolic process (GO:0006629)	6/89	0.442191	0.639445	0.619193	0.777297	23.2501	-18.9724	ABCB4;ALDH3B1;MTTP;APOC1;PDE3A;LPA
positive regulation of JNK cascade (GO:0046330)	3/51	0.595303	0.703258	0.711032	0.817886	36.613	-18.9906	TAOK1;DAB2IP;HRAS
phagocytosis (GO:0006909)	1/25	0.786159	0.83807	0.835595	0.895566	79.3918	-19.1014	ELANE
phosphatidylinositol biosynthetic process (GO:0006661)	6/74	0.281037	0.60295	0.449607	0.753313	15.053	-19.1063	SLC27A1;PIK3R4;INPP5K;PIP4K2B;PIK3C2A;MTMR6
positive regulation of endothelial cell migration (GO:0010595)	2/42	0.724847	0.795029	0.803898	0.880554	59.4908	-19.1438	NRP2;AGT
activation of cysteine-type endopeptidase activity involved in apoptotic process (GO:0006919)	6/63	0.173676	0.533838	0.315982	0.753313	10.9554	-19.1781	MTCH1;SMAD3;APAF1;MAPT;F3;XDH
positive regulation of sequence-specific DNA binding transcription factor activity (GO:0051091)	6/88	0.431438	0.629591	0.608803	0.777297	22.8365	-19.1971	ATF2;GTF2A2;TRAF6;EP300;TRIM26;DDR2
histone deacetylation (GO:0016575)	1/26	0.798962	0.847685	0.846634	0.902539	85.7163	-19.2383	RBM14
positive regulation of B cell proliferation (GO:0030890)	1/23	0.758055	0.818901	0.811079	0.884438	69.509	-19.2539	IRS2
endosomal transport (GO:0016197)	6/63	0.173676	0.533838	0.315982	0.753313	11.0014	-19.2587	ALMS1;UBAP1;CHMP3;RPS27A;VPS25;UBA52
protein homooligomerization (GO:0051260)	7/99	0.380371	0.615966	0.572003	0.765159	19.9414	-19.2755	ALAD;COLEC12;ATL1;SMARCAD1;BCL10;MICU1;PEX14
social behavior (GO:0035176)	1/25	0.786159	0.83807	0.835595	0.895566	80.2242	-19.3017	SHANK2
mitotic spindle organization (GO:0007052)	6/31	0.00915746	0.0976796	0.0348595	0.383241	4.11764	-19.3249	MECP2;CCNB1;DCTN2;KIF3B;PCNT;NDC80
activation of protein kinase B activity (GO:0032148)	1/24	0.77254	0.827491	0.823763	0.889803	75.0431	-19.3665	PDPK1
cellular response to tumor necrosis factor (GO:0071356)	5/74	0.456265	0.639445	0.617645	0.777297	24.9923	-19.611	SMPD4;RPS3;DAB2IP;INPP5K;CIB1
transforming growth factor beta receptor signaling pathway (GO:0007179)	5/75	0.468033	0.643681	0.628847	0.780715	25.8529	-19.6279	SMAD3;ARHGEF18;PTPRK;RPS27A;UBA52
protein monoubiquitination (GO:0006513)	1/24	0.77254	0.827491	0.823763	0.889803	76.1803	-19.6599	RBX1
nucleotide-excision repair, DNA incision, 5'-to lesion (GO:0006296)	7/37	0.00569572	0.0703912	0.0258767	0.313317	3.81237	-19.7025	POLD3;RFC1;RPA3;POLD1;RPS27A;UBA52;RBX1
cell differentiation (GO:0030154)	9/136	0.426555	0.624498	0.642767	0.780715	23.1263	-19.7039	FGR;CSRP2;TNK2;ARAF;BRAF;CAMK2G;PRRC2B;TPT1;PRRC2A
negative regulation of apoptotic process (GO:0043066)	24/323	0.160543	0.500335	0.467158	0.75422	10.8425	-19.8331	BARD1;NOTCH2;RPL10;ARL6IP1;ARAF;KIF14;BRAF;CIB1;RPS3A;AZU1;TRIAP1;MPO;THOC6;SETX;MAPK8;TRAF6;NUP62;ALB;BIRC6;NAA16;RPS27A;RAF1;UBA52;TPT1
drug metabolic process (GO:0017144)	1/22	0.742649	0.80754	0.797484	0.874597	66.9326	-19.9146	ADH1A
positive regulation of neutrophil chemotaxis (GO:0090023)	1/23	0.758055	0.818901	0.811079	0.884438	71.9506	-19.9302	RAC1
sodium-independent organic anion transport (GO:0043252)	1/25	0.786159	0.83807	0.835595	0.895566	83.2047	-20.0188	ALB
double-strand break repair via homologous recombination (GO:0000724)	6/68	0.220364	0.597722	0.376648	0.753313	13.2487	-20.0383	GEN1;ZFYVE26;RPA3;NSMCE1;XRCC1;NBN
activation of GTPase activity (GO:0090630)	6/80	0.34486	0.60295	0.520528	0.758265	18.8887	-20.1092	TBC1D8B;TBC1D9B;RALGAPA1;TAX1BP3;TBC1D22A;TBC1D10B
Notch signaling pathway (GO:0007219)	6/46	0.0548851	0.294473	0.133065	0.649222	6.93302	-20.1232	NOTCH2;CREBBP;EP300;RPS27A;UBA52;NLE1
regulation of angiogenesis (GO:0045765)	1/24	0.77254	0.827491	0.823763	0.889803	78.0035	-20.1304	NF1
chloride transmembrane transport (GO:1902476)	1/24	0.77254	0.827491	0.823763	0.889803	78.0045	-20.1307	CLCNKB
antigen processing and presentation of peptide antigen via MHC class I (GO:0002474)	1/25	0.786159	0.83807	0.835595	0.895566	83.8155	-20.1657	SEC24B
nervous system development (GO:0007399)	16/247	0.407467	0.624156	0.692832	0.802557	22.5046	-20.2045	NOTCH2;APAF1;DCTN1;FUT10;TMOD2;MTR;ARHGAP26;DPYSL4;DLG3;NAGLU;EP300;NDUFV2;RBM45;EPHB2;PCDH1;CAMK2G
intraciliary transport involved in cilium assembly (GO:0035735)	6/40	0.0303264	0.205517	0.0850833	0.563768	5.79139	-20.2452	DYNC2H1;KIF3B;TRIP11;DYNLRB1;KIFAP3;DYNLL2
positive regulation of TOR signaling (GO:0032008)	6/27	0.00451303	0.0581824	0.0208085	0.280367	3.77091	-20.3659	RPTOR;WDR59;SEH1L;MIOS;RICTOR;LAMTOR3
ubiquitin-dependent protein catabolic process (GO:0006511)	6/77	0.312682	0.60295	0.48545	0.75422	17.579	-20.4368	RNF20;PSMD13;UBR5;BTRC;RNF40;RGPD4
nuclear import (GO:0051170)	6/18	0.000449342	0.0101927	0.00422381	0.105837	2.65184	-20.4397	SNRPD1;GEMIN2;GEMIN4;DDX20;GEMIN5;SNRPD3
negative regulation of Ras protein signal transduction (GO:0046580)	6/16	0.00021496	0.00574937	0.00262684	0.0751868	2.42659	-20.4927	MAPKAP1;RASA2;DAB2IP;NF1;MFN2;RASAL2
positive regulation of peptidyl-serine phosphorylation (GO:0033138)	6/57	0.123928	0.440604	0.245695	0.753313	9.90197	-20.6759	RPTOR;TBK1;ARAF;TERF2IP;BRAF;RAF1
exonucleolytic nuclear-transcribed mRNA catabolic process involved in deadenylation-dependent decay (GO:0043928)	6/32	0.0107133	0.109081	0.0391365	0.415803	4.56238	-20.6962	EXOSC7;WDR61;SKIV2L;LSM4;EXOSC2;LSM3
telomere maintenance (GO:0000723)	6/30	0.00776987	0.0870226	0.0308957	0.357195	4.26892	-20.7363	POLD3;RIF1;RPA3;POLD1;TERF2IP;NBN
cellular protein modification process (GO:0006464)	6/84	0.388168	0.615966	0.565742	0.765159	21.94	-20.7622	SLC35A1;ARAF;PADI4;SEPHS1;PHKA2;UBA52
positive regulation of cell adhesion (GO:0045785)	2/36	0.642908	0.733815	0.733248	0.830581	47.2045	-20.8528	SAA1;AZU1
canonical Wnt signaling pathway (GO:0060070)	3/50	0.581709	0.69172	0.698957	0.808606	38.5124	-20.8655	TCF7L2;CHD8;LRP5
cell morphogenesis (GO:0000902)	1/24	0.77254	0.827491	0.823763	0.889803	81.1843	-20.9513	FRYL
negative regulation of NF-kappaB transcription factor activity (GO:0032088)	6/62	0.164869	0.512926	0.30401	0.753313	11.6922	-21.0764	CYLD;TAX1BP1;DAB2IP;RBCK1;COMMD6;CDK5RAP3
positive regulation of filopodium assembly (GO:0051491)	1/24	0.77254	0.827491	0.823763	0.889803	81.913	-21.1394	ARAP1
generation of precursor metabolites and energy (GO:0006091)	6/48	0.0651303	0.316042	0.151412	0.674952	7.79208	-21.283	GYS2;PHKB;COX6C;PHKA2;COX7C;DHTKD1
T cell costimulation (GO:0031295)	5/67	0.372413	0.615966	0.534002	0.758265	21.6292	-21.3643	PDPK1;MAPKAP1;RICTOR;RAC1;MTOR
negative regulation of endothelial cell apoptotic process (GO:2000352)	1/23	0.758055	0.818901	0.811079	0.884438	77.188	-21.381	FGB
IRE1-mediated unfolded protein response (GO:0036498)	5/57	0.253727	0.597722	0.402575	0.753313	15.6059	-21.4034	DCTN1;SEC61G;DNAJB11;PREB;SEC61B
positive regulation of nitric oxide biosynthetic process (GO:0045429)	1/24	0.77254	0.827491	0.823763	0.889803	83.2471	-21.4837	SMAD3
cellular response to insulin stimulus (GO:0032869)	6/53	0.0952874	0.384674	0.201702	0.745259	9.16765	-21.5518	PKLR;PDPK1;IRS1;DENND4C;INPP5K;IRS2
positive regulation of substrate adhesion-dependent cell spreading (GO:1900026)	5/24	0.0124277	0.122559	0.0415107	0.415803	4.91379	-21.5608	FGB;DOCK5;CIB1;RAC1;DOCK1
transferrin transport (GO:0033572)	6/36	0.0188131	0.156805	0.0594761	0.498305	5.42779	-21.5657	ATP6V1G1;ATP6V1H;ATP6V1E1;ATP6V1D;RAB11B;ATP6V1F
negative regulation of ERK1 and ERK2 cascade (GO:0070373)	2/36	0.642908	0.733815	0.733248	0.830581	49.0007	-21.6463	RGS14;DAB2IP
innate immune response (GO:0045087)	17/256	0.36317	0.615966	0.659544	0.79275	21.4822	-21.759	COLEC12;PGLYRP2;F12;TNK2;CRISP3;BCL10;IFIH1;FGR;CYLD;TBK1;IGLL1;SAA1;TRIM26;IKBKG;LBP;RPS27A;UBA52
execution phase of apoptosis (GO:0097194)	2/37	0.657793	0.74464	0.746364	0.842722	51.9752	-21.7706	TAOK1;ACIN1
regulation of protein stability (GO:0031647)	6/56	0.116407	0.419781	0.234435	0.753313	10.2546	-22.0541	PSMD8;VPS11;TRIM24;ANK2;KRAS;USP28
chromatin silencing (GO:0006342)	6/37	0.021352	0.170816	0.0653834	0.509422	5.75336	-22.1309	HIST3H2A;H2AFY;HIST2H2AB;H2AFV;UBR2;SUPT6H
double-strand break repair (GO:0006302)	5/54	0.220009	0.597722	0.361851	0.753313	14.6241	-22.1422	BABAM1;SETX;XRCC4;CIB1;NBN
cholesterol efflux (GO:0033344)	1/23	0.758055	0.818901	0.811079	0.884438	81.3394	-22.5309	APOC1
DNA repair (GO:0006281)	6/121	0.737396	0.806232	0.861445	0.915604	74.1331	-22.5832	UVRAG;POLA1;RBM14;POLD1;PSME4;PDS5A
positive regulation of phosphatidylinositol 3-kinase signaling (GO:0014068)	5/51	0.187814	0.547257	0.321241	0.753313	13.6001	-22.7435	PDGFRB;FGR;BECN1;PIK3AP1;AGT
positive regulation of transcription, DNA-templated (GO:0045893)	28/464	0.508433	0.66009	0.842648	0.901867	33.6284	-22.7469	KDM3A;CHD8;LRP5;BCL10;CTCF;CAMKK2;MED14;NUP85;NUP62;SMARCAD1;INPP5K;BTRC;BPTF;YWHAH;RNF20;CREBBP;ZFHX3;BRPF1;SMAD3;EDF1;TFB2M;AGT;PSMC5;NIF3L1;PHF5A;KLHL6;NAA16;TAF4
mitochondrion organization (GO:0007005)	5/65	0.348288	0.60295	0.508617	0.758265	21.593	-22.7747	TFB2M;GABPB1;POLRMT;ATP7A;HCFC1
protein homotetramerization (GO:0051289)	5/51	0.187814	0.547257	0.321241	0.753313	13.7226	-22.9483	RYR1;RXRA;ACTN2;MAT1A;RYR3
epidermal growth factor receptor signaling pathway (GO:0007173)	6/53	0.0952874	0.384674	0.201702	0.745259	9.76731	-22.9615	PDPK1;REPS2;KRAS;SOS1;PIK3C2A;HRAS
positive regulation of protein binding (GO:0032092)	2/38	0.672177	0.754726	0.758922	0.849992	57.9018	-23.0005	TCF7L2;RPL11
response to glucose (GO:0009749)	5/20	0.00552699	0.0687804	0.0231295	0.304765	4.43255	-23.0409	EIF2B5;GYS2;TCF7L2;EIF2B2;IRS2
neuronal action potential (GO:0019228)	1/23	0.758055	0.818901	0.811079	0.884438	83.9865	-23.2642	SCN11A
muscle organ development (GO:0007517)	4/56	0.432846	0.63113	0.578035	0.765159	27.7917	-23.2721	LAMA2;DMD;CHD2;MAPK12
heart looping (GO:0001947)	2/35	0.627515	0.718076	0.719559	0.822353	50.2391	-23.4108	MICAL2;NPHP3
positive regulation of muscle cell differentiation (GO:0051149)	1/23	0.758055	0.818901	0.811079	0.884438	84.8968	-23.5163	MAPK12
hemopoiesis (GO:0030097)	2/35	0.627515	0.718076	0.719559	0.822353	50.6713	-23.6123	NOTCH2;FUT10
translesion synthesis (GO:0019985)	6/35	0.0164883	0.149227	0.0538995	0.468874	5.77164	-23.6932	POLD3;RFC1;RPA3;POLD1;RPS27A;UBA52
protein O-linked glycosylation (GO:0006493)	2/35	0.627515	0.718076	0.719559	0.822353	50.8825	-23.7107	TET2;OGT
circadian regulation of gene expression (GO:0032922)	5/51	0.187814	0.547257	0.321241	0.753313	14.2426	-23.8179	PPP1CC;ZFHX3;CSNK1D;OGT;PPP1CA
regulation of membrane potential (GO:0042391)	5/59	0.27687	0.60295	0.429572	0.753313	18.579	-23.8593	KCNH5;ACTN2;GRIK3;PIEZO2;PIEZO1
response to hormone (GO:0009725)	1/21	0.726262	0.795029	0.782912	0.863903	74.7067	-23.8945	RBM14
regulation of mitochondrial membrane potential (GO:0051881)	1/22	0.742649	0.80754	0.797484	0.874597	80.7474	-24.0249	NDUFS1
cellular response to mechanical stimulus (GO:0071260)	5/47	0.147885	0.48009	0.268093	0.753313	12.5757	-24.0363	MAPK8;PIEZO2;PIEZO1;BCL10;TLR5
animal organ morphogenesis (GO:0009887)	5/62	0.312305	0.60295	0.469555	0.75422	20.6774	-24.0639	NOTCH2;ELN;TMEM176B;BRAF;HRAS
vesicle fusion (GO:0006906)	5/51	0.187814	0.547257	0.321241	0.753313	14.4517	-24.1677	VAMP7;STX17;STX16;STX5;SYTL2
mitotic cell cycle checkpoint (GO:0007093)	5/25	0.014787	0.136589	0.0471679	0.454435	5.75666	-24.2586	BUB1B;KNTC1;NBN;HRAS;MAD1L1
fatty acid metabolic process (GO:0006631)	1/22	0.742649	0.80754	0.797484	0.874597	82.0405	-24.4097	STAT5B
phosphorylation (GO:0016310)	5/30	0.0310362	0.205517	0.0819529	0.552104	7.05452	-24.4975	ALK;TNK2;LIMK2;EPHB2;MTOR
calcium ion transmembrane transport (GO:0070588)	5/49	0.167378	0.51893	0.294462	0.753313	13.7145	-24.5147	TRPM2;TRPC3;TRPM8;RYR3;TRPM4
defense response to Gram-negative bacterium (GO:0050829)	4/42	0.241424	0.597722	0.371983	0.753313	17.3664	-24.6812	RPL30;RPS19;AZU1;LBP
cognition (GO:0050890)	5/34	0.0498923	0.275947	0.117311	0.604579	8.24575	-24.7199	DOPEY2;NIPBL;CHD7;NF1;MAGT1
positive regulation of protein complex assembly (GO:0031334)	1/22	0.742649	0.80754	0.797484	0.874597	83.4984	-24.8434	RPS3
transcription from RNA polymerase III promoter (GO:0006383)	1/20	0.708833	0.783125	0.767292	0.853618	72.2502	-24.8639	GTF3C1
protein K63-linked ubiquitination (GO:0070534)	2/35	0.627515	0.718076	0.719559	0.822353	53.3714	-24.8705	TRAF6;TRIM56
positive regulation of epithelial to mesenchymal transition (GO:0010718)	2/34	0.61161	0.71123	0.705283	0.814872	50.8373	-24.9947	SMAD3;MTOR
triglyceride metabolic process (GO:0006641)	1/21	0.726262	0.795029	0.782912	0.863903	78.2989	-25.0434	APOH
positive regulation of protein ubiquitination (GO:0031398)	4/50	0.350366	0.60295	0.493676	0.75422	23.8994	-25.0652	PAXIP1;TRAF6;BCL10;CDK5RAP3
negative regulation of sequence-specific DNA binding transcription factor activity (GO:0043433)	4/51	0.3642	0.615966	0.508254	0.758265	24.8223	-25.0718	TCF7L2;BTRC;TAF3;PEX14
negative regulation of phosphatase activity (GO:0010923)	5/51	0.187814	0.547257	0.321241	0.753313	14.9982	-25.0815	WDR81;DLG3;CD2BP2;MPHOSPH10;SYTL2
interstrand cross-link repair (GO:0036297)	3/46	0.524535	0.66009	0.646842	0.780715	38.9406	-25.1261	RPA3;RPS27A;UBA52
protein tetramerization (GO:0051262)	1/22	0.742649	0.80754	0.797484	0.874597	84.6865	-25.1969	RPS19
negative regulation of angiogenesis (GO:0016525)	4/47	0.308958	0.60295	0.448929	0.753313	21.7923	-25.5961	APOH;DAB2IP;HRG;AMOT
sarcomere organization (GO:0045214)	5/28	0.0236036	0.181483	0.0667457	0.512621	6.86573	-25.7215	MYBPC1;ACTN2;MYH6;TTN;MYOM3
cellular response to epidermal growth factor stimulus (GO:0071364)	5/23	0.010337	0.105851	0.0362847	0.391699	5.6275	-25.729	EEF1A1;STAT5B;PDPK1;DAB2IP;INPP5K
viral budding via host ESCRT complex (GO:0039702)	1/21	0.726262	0.795029	0.782912	0.863903	80.7661	-25.8326	CHMP3
neuron migration (GO:0001764)	2/35	0.627515	0.718076	0.719559	0.822353	55.4585	-25.843	TUBB2B;MARK2
anterograde axonal transport (GO:0008089)	5/24	0.0124277	0.122559	0.0415107	0.415803	5.90814	-25.9239	AP3M1;KIF3B;KIF4A;KIF1A;AP3S1
signal peptide processing (GO:0006465)	1/20	0.708833	0.783125	0.767292	0.853618	75.4941	-25.9802	F2
beta-catenin-TCF complex assembly (GO:1904837)	5/28	0.0236036	0.181483	0.0667457	0.512621	6.96497	-26.0932	TCF7L2;CREBBP;TRRAP;EP300;CDC73
mismatch repair (GO:0006298)	5/29	0.0271585	0.199459	0.0741366	0.512621	7.26932	-26.2136	POLD3;SETD2;RPA3;POLD1;TDG
antimicrobial humoral immune response mediated by antimicrobial peptide (GO:0061844)	6/43	0.041465	0.25447	0.107692	0.604579	8.25657	-26.2799	RPL30;RPS19;RNASE3;F2;HRG;CAMP
protein oligomerization (GO:0051259)	4/51	0.3642	0.615966	0.508254	0.758265	26.0836	-26.3458	KHDRBS3;MAPT;BCL10;CAMK2G
negative regulation of cysteine-type endopeptidase activity involved in apoptotic process (GO:0043154)	3/45	0.509582	0.66009	0.632857	0.780715	39.0861	-26.3505	ARL6IP1;TRIAP1;RAF1
cellular response to amino acid starvation (GO:0034198)	5/37	0.0676232	0.318897	0.147804	0.663822	9.78499	-26.3589	MAPK8;WDR59;SEH1L;MIOS;MTOR
positive regulation of protein insertion into mitochondrial membrane involved in apoptotic signaling pathway (GO:1900740)	5/29	0.0271585	0.199459	0.0741366	0.512621	7.34329	-26.4804	MAPK8;PPP3CC;TP53BP2;DYNLL2;YWHAH
regulation of cell growth (GO:0001558)	5/45	0.129431	0.454786	0.242286	0.753313	12.9632	-26.5047	KIAA1109;H2AFY;KIF14;CDK11B;AGT
regulation of cilium assembly (GO:1902017)	5/35	0.0554596	0.29484	0.127119	0.639882	9.17754	-26.5424	CYLD;TBC1D9B;TBC1D22A;ATG5;TBC1D10B
microtubule cytoskeleton organization (GO:0000226)	3/45	0.509582	0.66009	0.632857	0.780715	39.4212	-26.5764	MAPT;TUBG1;PCNT
cellular defense response (GO:0006968)	3/55	0.646732	0.735837	0.755609	0.847341	60.9804	-26.5767	BECN1;CD5L;LBP
protein localization to nucleus (GO:0034504)	1/21	0.726262	0.795029	0.782912	0.863903	83.0937	-26.577	RPL11
phagosome acidification (GO:0090383)	5/27	0.0203634	0.163638	0.0597855	0.498305	6.88263	-26.8011	ATP6V1G1;ATP6V1H;ATP6V1E1;ATP6V1D;ATP6V1F
negative regulation of protein binding (GO:0032091)	4/43	0.254687	0.597722	0.387519	0.753313	19.5957	-26.8015	MAPK8;SORL1;PEX14;PPP1CA
triglyceride catabolic process (GO:0019433)	1/21	0.726262	0.795029	0.782912	0.863903	83.9707	-26.8575	CPS1
fat cell differentiation (GO:0045444)	3/43	0.478956	0.649556	0.603748	0.776124	36.6608	-26.9878	TCF7L2;EP300;OSBPL11
small GTPase mediated signal transduction (GO:0007264)	4/38	0.190245	0.551649	0.309797	0.753313	16.3786	-27.1794	RAB6C;TNK2;ARHGEF18;PLD1
positive regulation of protein kinase activity (GO:0045860)	3/41	0.44746	0.639445	0.573152	0.765159	33.8698	-27.237	AZU1;DDR2;CAMKK2
ERBB2 signaling pathway (GO:0038128)	5/37	0.0676232	0.318897	0.147804	0.663822	10.1121	-27.24	KRAS;SOS1;RPS27A;UBA52;HRAS
negative regulation of epithelial to mesenchymal transition (GO:0010719)	1/21	0.726262	0.795029	0.782912	0.863903	85.3173	-27.2883	DAB2IP
fatty acid beta-oxidation (GO:0006635)	2/34	0.61161	0.71123	0.705283	0.814872	55.7264	-27.3984	ABCD2;ABCD1
positive regulation of translation (GO:0045727)	4/38	0.190245	0.551649	0.309797	0.753313	16.511	-27.3991	RPS4X;RPL5;RPL26;MTOR
positive regulation of protein catabolic process (GO:0045732)	6/42	0.0375032	0.240021	0.0998396	0.584619	8.36748	-27.4732	BARD1;NDUFA13;DAB2IP;STX5;C4BPA;SORL1
reactive oxygen species metabolic process (GO:0072593)	5/20	0.00552699	0.0687804	0.0231295	0.304765	5.29852	-27.5423	NDUFA13;NDUFS4;NDUFS3;AOX1;NDUFS1
protein glycosylation (GO:0006486)	4/37	0.178031	0.536222	0.294369	0.753313	15.9809	-27.5797	COG7;DAD1;FUT10;COG3
positive regulation of transcription from RNA polymerase II promoter (GO:0045944)	43/712	0.496204	0.653341	0.889005	0.934916	39.3747	-27.5925	ATF2;RNASEL;GTF2A2;LDB1;CHD8;CTR9;LRP5;WDR61;TRIAP1;GABPB1;CDC73;RXRB;MED14;TBK1;RXRA;EP300;IKBKG;RPS27A;HRAS;PELP1;DDX17;STAT5B;TCF7L2;CREBBP;RBM14;JUND;SMAD3;RPL23;ATRX;ECD;TET2;DAB2IP;LILRB1;SUPT5H;GRHL2;SETX;COPS5;PSMC3;TRAF6;TAF4;OGT;UBA52;CCDC62
regulation of blood pressure (GO:0008217)	3/44	0.494385	0.651424	0.618491	0.777297	39.2221	-27.6296	LRP5;AGT;MYH6
regulation of vesicle fusion (GO:0031338)	4/50	0.350366	0.60295	0.493676	0.75422	26.4102	-27.6984	TBC1D8B;TBC1D9B;TBC1D22A;TBC1D10B
regulation of circadian rhythm (GO:0042752)	6/45	0.0501534	0.276538	0.124312	0.631067	9.25752	-27.7047	PPP1CC;MAPK9;MAPK8;CSNK1D;BTRC;PPP1CA
positive regulation of cell death (GO:0010942)	1/21	0.726262	0.795029	0.782912	0.863903	86.704	-27.7318	SAP30BP
glutathione derivative biosynthetic process (GO:1901687)	1/22	0.742649	0.80754	0.797484	0.874597	93.2113	-27.7333	GSTM5
positive regulation of cytokinesis (GO:0032467)	2/33	0.595192	0.703258	0.690405	0.802557	53.6064	-27.8148	KIF14;KIF20B
positive regulation of erythrocyte differentiation (GO:0045648)	1/20	0.708833	0.783125	0.767292	0.853618	80.8758	-27.8322	STAT5B
actin filament organization (GO:0007015)	5/40	0.0884039	0.366683	0.181259	0.718519	11.489	-27.8706	SPTA1;MYBPC1;BIN3;RUFY3;MYOM3
fibroblast growth factor receptor signaling pathway (GO:0008543)	9/77	0.0398219	0.245226	0.121335	0.617705	8.66947	-27.9446	SETX;FIBP;POLR2A;POLR2C;POLR2E;RPS27A;POLR2I;UBA52;POLR2L
regulation of transcription involved in G1/S transition of mitotic cell cycle (GO:0000083)	1/22	0.742649	0.80754	0.797484	0.874597	94.4097	-28.0899	POLA1
positive regulation of cysteine-type endopeptidase activity involved in apoptotic process (GO:0043280)	2/31	0.560811	0.684587	0.658799	0.79275	48.6086	-28.1138	NDUFA13;DAPK1
positive regulation of epidermal growth factor receptor signaling pathway (GO:0045742)	5/20	0.00552699	0.0687804	0.0231295	0.304765	5.41392	-28.1422	NUP62;ARAP1;RPS27A;UBA52;AGT
cell chemotaxis (GO:0060326)	4/44	0.268094	0.60279	0.403002	0.753313	21.3822	-28.148	PDGFRB;DOCK4;SAA2;AZU1
positive regulation of gene expression, epigenetic (GO:0045815)	4/37	0.178031	0.536222	0.294369	0.753313	16.3279	-28.1787	H2AFY;POLR2E;EP300;POLR2L
negative regulation of G1/S transition of mitotic cell cycle (GO:2000134)	1/19	0.690295	0.769284	0.75055	0.842722	76.1722	-28.2322	CDC73
cellular response to starvation (GO:0009267)	2/33	0.595192	0.703258	0.690405	0.802557	54.4245	-28.2393	RPTOR;ALB
cellular response to hormone stimulus (GO:0032870)	4/34	0.143145	0.467242	0.248822	0.753313	14.6021	-28.3851	STAT5B;JUND;INPP5K;SLIT2
negative regulation of translation (GO:0017148)	4/48	0.322727	0.60295	0.463999	0.753313	25.1049	-28.3923	DAPK1;CNOT1;RPS3;EIF4E2
potassium ion import (GO:0010107)	1/22	0.742649	0.80754	0.797484	0.874597	95.86	-28.5214	ATP1A2
mRNA polyadenylation (GO:0006378)	5/25	0.014787	0.136589	0.0471679	0.454435	6.77351	-28.5436	CPSF1;CSTF3;PAPOLA;PABPC1;CDC73
positive regulation of ATPase activity (GO:0032781)	1/22	0.742649	0.80754	0.797484	0.874597	95.9518	-28.5487	DNAJB11
endoplasmic reticulum unfolded protein response (GO:0030968)	2/33	0.595192	0.703258	0.690405	0.802557	55.0584	-28.5682	CDK5RAP3;RNF121
transcription initiation from RNA polymerase I promoter (GO:0006361)	2/32	0.578259	0.688634	0.674915	0.795166	52.3138	-28.654	POLR2E;POLR2L
regulation of ubiquitin-protein ligase activity involved in mitotic cell cycle (GO:0051439)	5/23	0.010337	0.105851	0.0362847	0.391699	6.2695	-28.6643	CCNB1;CDC27;ANAPC4;ANAPC5;ANAPC1
regulation of cytokinesis (GO:0032465)	5/18	0.0033744	0.0499746	0.0163595	0.248443	5.05952	-28.7965	UVRAG;BECN1;PIK3R4;BIRC6;GIT1
positive regulation of cytokine production (GO:0001819)	1/20	0.708833	0.783125	0.767292	0.853618	83.8084	-28.8415	AGT
DNA synthesis involved in DNA repair (GO:0000731)	5/35	0.0554596	0.29484	0.127119	0.639882	9.99294	-28.9006	POLD3;BARD1;POLA1;POLD1;NBN
negative regulation of I-kappaB kinase/NF-kappaB signaling (GO:0043124)	2/33	0.595192	0.703258	0.690405	0.802557	55.969	-29.0407	DAB2IP;CCDC22
Golgi organization (GO:0007030)	8/68	0.0492789	0.273399	0.135558	0.649222	9.65224	-29.0558	DYNC2H1;HACE1;COG7;STX17;COG3;COG2;CSNK1D;SYNE1
female pregnancy (GO:0007565)	3/41	0.44746	0.639445	0.573152	0.765159	36.1842	-29.0982	AMBP;EPYC;PZP
cardiac muscle contraction (GO:0060048)	5/33	0.0446683	0.260351	0.107878	0.604579	9.43307	-29.3226	ATP1A2;DMD;MYH6;MYH7;TTN
androgen receptor signaling pathway (GO:0030521)	3/40	0.431426	0.629591	0.557313	0.765159	34.9094	-29.347	DDX17;KDM3A;MED14
chromatin organization (GO:0006325)	3/40	0.431426	0.629591	0.557313	0.765159	34.9919	-29.4162	SMARCAD1;HMG20A;PADI4
negative regulation of proteolysis (GO:0045861)	1/18	0.670578	0.753874	0.732604	0.830581	74.1783	-29.6428	F2
extrinsic apoptotic signaling pathway (GO:0097191)	3/29	0.249459	0.597722	0.363764	0.753313	21.5374	-29.9038	SMAD3;PDPK1;CIB1
protein processing (GO:0016485)	6/49	0.0706446	0.329161	0.160987	0.685923	11.2882	-29.9147	MMP16;F12;UQCRC1;PMPCB;AZU1;F3
cellular response to drug (GO:0035690)	2/31	0.560811	0.684587	0.658799	0.79275	51.8099	-29.9653	EIF2B5;RAP2A
mitophagy (GO:0000422)	5/27	0.0203634	0.163638	0.0597855	0.498305	7.70317	-29.9963	BECN1;RB1CC1;MARK2;ATG2B;ATG5
somatic stem cell population maintenance (GO:0035019)	5/38	0.0742157	0.336439	0.158649	0.685923	11.6672	-30.3438	POLR2A;POLR2C;POLR2E;POLR2I;POLR2L
positive regulation of microtubule polymerization (GO:0031116)	4/15	0.0102089	0.105747	0.0346348	0.383241	6.62798	-30.386	DCTN1;RPS3;MAPT;RAC1
intracellular transport (GO:0046907)	1/18	0.670578	0.753874	0.732604	0.830581	76.0991	-30.4104	TMEM167A
cytoplasmic microtubule organization (GO:0031122)	4/35	0.154459	0.49618	0.263852	0.753313	16.3275	-30.4969	CCDC13;TUBGCP2;CIB1;MAPT
membrane protein ectodomain proteolysis (GO:0006509)	1/20	0.708833	0.783125	0.767292	0.853618	88.6847	-30.5196	SPPL2A
multivesicular body assembly (GO:0036258)	2/30	0.542853	0.675069	0.642049	0.780715	50.7295	-30.9915	CHMP3;VPS25
glucose homeostasis (GO:0042593)	5/58	0.265241	0.597722	0.416099	0.753313	23.5313	-31.2287	TCF7L2;RBP4;IRS1;RPS6;INPP5K
cellular response to transforming growth factor beta stimulus (GO:0071560)	2/30	0.542853	0.675069	0.642049	0.780715	51.1878	-31.2715	SMAD3;PDE3A
protein targeting to plasma membrane (GO:0072661)	4/20	0.0285837	0.204888	0.0730391	0.512621	8.81325	-31.3304	BSG;INPP5K;ANK2;ANK1
regulation of actin cytoskeleton organization (GO:0032956)	4/38	0.190245	0.551649	0.309797	0.753313	18.9394	-31.4288	PDGFRB;RICTOR;HRG;MTOR
cell death (GO:0008219)	2/30	0.542853	0.675069	0.642049	0.780715	51.4803	-31.4502	NUP62;BCL10
negative regulation of Wnt signaling pathway (GO:0030178)	3/35	0.349191	0.60295	0.47316	0.75422	29.9017	-31.4606	CHD8;TSC2;TAX1BP3
regulation of GTPase activity (GO:0043087)	6/49	0.0706446	0.329161	0.160987	0.685923	11.8787	-31.4796	EPHA4;NF1;DAB2IP;ADAP1;PROM2;TBC1D10B
vesicle organization (GO:0016050)	1/19	0.690295	0.769284	0.75055	0.842722	85.0018	-31.5048	SNX30
substantia nigra development (GO:0021762)	5/40	0.0884039	0.366683	0.181259	0.718519	13.0153	-31.573	MAPKAP1;NDUFS3;ATP5J;COX6B1;YWHAH
gluconeogenesis (GO:0006094)	3/40	0.431426	0.629591	0.557313	0.765159	37.6481	-31.6493	RBP4;PGAM2;ENO3
autophagosome assembly (GO:0000045)	4/33	0.132174	0.459441	0.233986	0.753313	15.642	-31.6537	BECN1;RB1CC1;ATG2B;ATG5
viral life cycle (GO:0019058)	4/30	0.101525	0.393795	0.190956	0.718892	13.8439	-31.6671	UBAP1;CHMP3;RPS27A;UBA52
cellular iron ion homeostasis (GO:0006879)	6/49	0.0706446	0.329161	0.160987	0.685923	11.9637	-31.7048	ABCB7;FTH1;IREB2;RPS27A;UBA52;SKP1
nucleosome assembly (GO:0006334)	3/46	0.524535	0.66009	0.646842	0.780715	49.1381	-31.706	H2AFY;ATRX;PADI4
termination of RNA polymerase I transcription (GO:0006363)	2/31	0.560811	0.684587	0.658799	0.79275	54.8348	-31.7149	POLR2E;POLR2L
T cell differentiation (GO:0030217)	1/20	0.708833	0.783125	0.767292	0.853618	92.4982	-31.8319	CHD7
maturation of 5.8S rRNA (GO:0000460)	4/12	0.00427426	0.0571602	0.0190707	0.262883	5.83805	-31.8474	NSA2;EXOSC10;RRP15;SKIV2L2
low-density lipoprotein particle remodeling (GO:0034374)	4/11	0.00298999	0.0458073	0.0150874	0.241338	5.48301	-31.8699	LPA;APOB;MPO;AGT
regulation of cytosolic calcium ion concentration (GO:0051480)	4/31	0.111345	0.419781	0.20502	0.747341	14.5684	-31.9794	RYR1;CALB1;ATP2B2;F2
regulation of cyclin-dependent protein serine/threonine kinase activity (GO:0000079)	2/30	0.542853	0.675069	0.642049	0.780715	52.4135	-32.0203	CDKN2C;CDK5RAP3
endoplasmic reticulum mannose trimming (GO:1904380)	5/18	0.0033744	0.0499746	0.0163595	0.248443	5.62683	-32.0253	OS9;RPS27A;UGGT2;RNF185;UBA52
peptidyl-threonine phosphorylation (GO:0018107)	7/61	0.07079	0.329161	0.169297	0.699034	12.1069	-32.0596	MAPK8;TBK1;PDPK1;CSNK2B;CAMK2G;MARK2;CAMKK2
neuron projection morphogenesis (GO:0048812)	3/32	0.299099	0.60295	0.419316	0.753313	26.6065	-32.1135	DAB2IP;KIF20B;ATP7A
ceramide biosynthetic process (GO:0046513)	1/20	0.708833	0.783125	0.767292	0.853618	93.6034	-32.2123	SMPD4
retina homeostasis (GO:0001895)	3/38	0.398878	0.624156	0.524603	0.758265	35.0481	-32.2127	ALB;POTEF;ACTG1
cellular senescence (GO:0090398)	1/18	0.670578	0.753874	0.732604	0.830581	80.7246	-32.2588	HRAS
positive regulation of interleukin-6 production (GO:0032755)	1/20	0.708833	0.783125	0.767292	0.853618	93.8482	-32.2965	LBP
protein secretion (GO:0009306)	3/32	0.299099	0.60295	0.419316	0.753313	26.7745	-32.3162	TMEM167A;MTTP;PREB
cellular response to vascular endothelial growth factor stimulus (GO:0035924)	1/20	0.708833	0.783125	0.767292	0.853618	93.9257	-32.3232	DAB2IP
protein homotrimerization (GO:0070207)	1/19	0.690295	0.769284	0.75055	0.842722	87.3301	-32.3677	BRK1
dephosphorylation (GO:0016311)	2/29	0.524389	0.66009	0.624656	0.77735	50.1658	-32.3831	INPP5K;PPP1CA
positive regulation of neuron projection development (GO:0010976)	3/50	0.581709	0.69172	0.698957	0.808606	59.9656	-32.4884	SETX;DAB2IP;MARK2
response to unfolded protein (GO:0006986)	2/29	0.524389	0.66009	0.624656	0.77735	50.4358	-32.5574	HSPA1L;HERPUD1
activation of protein kinase activity (GO:0032147)	5/22	0.00850046	0.0923202	0.0314844	0.359364	6.8317	-32.571	TOM1L1;TPX2;TRAF6;KIF14;MARK2
sodium ion transport (GO:0006814)	3/34	0.3325	0.60295	0.455449	0.753313	29.6117	-32.606	NDUFA9;SCN11A;ATP1A2
cellular response to glucose starvation (GO:0042149)	2/33	0.595192	0.703258	0.690405	0.802557	62.8647	-32.6187	BECN1;PIK3R4
actin cytoskeleton reorganization (GO:0031532)	4/40	0.215415	0.597722	0.340848	0.753313	21.2873	-32.6801	RAP2A;RICTOR;PARVB;CDC42BPA
negative regulation of insulin receptor signaling pathway (GO:0046627)	5/22	0.00850046	0.0923202	0.0314844	0.359364	6.86095	-32.7105	KANK1;AHSG;IRS1;TSC2;INPP5K
positive regulation of type I interferon production (GO:0032481)	5/46	0.138522	0.462257	0.255109	0.753313	16.6114	-32.8361	CREBBP;TBK1;POLR2E;EP300;POLR2L
positive regulation of phosphorylation (GO:0042327)	1/19	0.690295	0.769284	0.75055	0.842722	88.7899	-32.9088	BCL10
positive regulation of phosphatidylinositol 3-kinase activity (GO:0043552)	4/24	0.0519648	0.282185	0.114422	0.604579	11.1459	-32.9606	PDGFRB;FGR;IRS1;PIK3R4
positive regulation of protein secretion (GO:0050714)	2/29	0.524389	0.66009	0.624656	0.77735	51.1102	-32.9927	FGB;TTN
regulation of type I interferon production (GO:0032479)	4/17	0.0161831	0.147923	0.0481295	0.456339	8.00643	-33.0168	TBK1;RPS27A;UBA52;TRIM56
negative regulation of transforming growth factor beta receptor signaling pathway (GO:0030512)	5/50	0.177485	0.536222	0.30781	0.753313	19.1304	-33.0741	SKOR1;SMAD3;PDPK1;RPS27A;UBA52
negative regulation of DNA replication (GO:0008156)	1/16	0.627301	0.718076	0.692751	0.802557	71.0173	-33.1174	PDS5A
regulation of mitotic nuclear division (GO:0007088)	1/21	0.726262	0.795029	0.782912	0.863903	103.659	-33.1548	KIF20B
negative regulation of autophagy (GO:0010507)	4/31	0.111345	0.419781	0.20502	0.747341	15.2486	-33.4725	TLK2;EIF4G3;EIF4E;MTOR
negative regulation of epidermal growth factor receptor signaling pathway (GO:0042059)	3/29	0.249459	0.597722	0.363764	0.753313	24.1463	-33.5261	DAB2IP;RPS27A;UBA52
embryo development (GO:0009790)	3/31	0.282456	0.60295	0.400948	0.753313	26.5575	-33.5749	FUT10;TDG;RICTOR
positive regulation of activated T cell proliferation (GO:0042104)	1/19	0.690295	0.769284	0.75055	0.842722	90.9342	-33.7035	RPS3
regulation of mitotic spindle organization (GO:0060236)	4/15	0.0102089	0.105747	0.0346348	0.383241	7.3906	-33.8822	TPX2;DCTN1;NUP62;GNAI1
transcription elongation from RNA polymerase I promoter (GO:0006362)	2/29	0.524389	0.66009	0.624656	0.77735	52.5451	-33.919	POLR2E;POLR2L
neuron development (GO:0048666)	4/27	0.0746567	0.336439	0.150818	0.673978	13.0754	-33.9288	ALK;MAPK9;SKOR1;MAPK8
negative regulation of cell migration (GO:0030336)	7/78	0.184533	0.546555	0.343252	0.753313	20.103	-33.9726	RNF20;KANK1;NF1;ADARB1;PTPRK;SLIT2;ARID2
positive regulation of fat cell differentiation (GO:0045600)	2/32	0.578259	0.688634	0.674915	0.795166	62.0259	-33.9737	LRP5;TRPM4
regulation of protein phosphorylation (GO:0001932)	1/20	0.708833	0.783125	0.767292	0.853618	98.8668	-34.0236	NDUFS4
endosome organization (GO:0007032)	4/31	0.111345	0.419781	0.20502	0.747341	15.5405	-34.1133	USP8;VPS18;EXOC8;VPS11
regulation of heart rate (GO:0002027)	4/20	0.0285837	0.204888	0.0730391	0.512621	9.61464	-34.1793	ANK2;DMD;MYH6;MYH7
peptidyl-tyrosine phosphorylation (GO:0018108)	5/47	0.147885	0.48009	0.268093	0.753313	17.9544	-34.3167	PDGFRB;FGR;EPHA4;EPHB2;DDR2
protein K11-linked ubiquitination (GO:0070979)	4/28	0.0831655	0.350665	0.163822	0.685923	13.8151	-34.3571	CDC27;ANAPC4;ANAPC5;ANAPC1
cell growth (GO:0016049)	3/38	0.398878	0.624156	0.524603	0.758265	37.5383	-34.5014	NOTCH2;RPTOR;MTOR
protein localization to plasma membrane (GO:0072659)	5/51	0.187814	0.547257	0.321241	0.753313	20.6496	-34.5323	RAP2A;DPP6;PPIL2;DENND4C;ANK2
positive regulation of telomere maintenance via telomerase (GO:0032212)	2/32	0.578259	0.688634	0.674915	0.795166	63.0546	-34.5371	MAP2K7;MAP3K4
negative regulation of cell cycle (GO:0045786)	4/29	0.0921267	0.37692	0.177212	0.718519	14.4883	-34.5487	RPS6KA2;TP53BP2;LILRB1;PTPRK
mitotic cytokinesis (GO:0000281)	2/30	0.542853	0.675069	0.642049	0.780715	56.6127	-34.5856	USP8;KIF4A
protein targeting to mitochondrion (GO:0006626)	3/28	0.233184	0.597722	0.34502	0.753313	23.7812	-34.6237	MFN2;TIMM10;TOMM20
protein targeting (GO:0006605)	5/19	0.0043568	0.0574072	0.0195531	0.267475	6.39127	-34.7431	FUT10;RPL11;HOMER3;SORL1;AP1M2
defense response to Gram-positive bacterium (GO:0050830)	5/42	0.103892	0.402106	0.204974	0.747341	15.3449	-34.7469	FGR;PGLYRP2;RNASE3;LBP;CAMP
osteoblast differentiation (GO:0001649)	6/66	0.201193	0.567598	0.352271	0.753313	21.7059	-34.8051	RPS15;FBL;CCDC47;NF1;RDH14;HNRNPC
skeletal muscle tissue development (GO:0007519)	1/19	0.690295	0.769284	0.75055	0.842722	93.9454	-34.8196	MYL6B
cellular response to calcium ion (GO:0071277)	4/39	0.202714	0.567598	0.325299	0.753313	21.8371	-34.8512	RYR1;TRPM2;BRAF;RYR3
cholesterol metabolic process (GO:0008203)	2/28	0.505428	0.66009	0.606615	0.777297	51.1065	-34.8725	RXRA;APOB
histone H3 acetylation (GO:0043966)	3/41	0.44746	0.639445	0.573152	0.765159	43.3875	-34.8908	BRPF1;YEATS2;TAF5L
negative regulation of fibroblast proliferation (GO:0048147)	4/18	0.0198427	0.161628	0.0558178	0.476312	8.90543	-34.9085	FTH1;DAB2IP;NF1;CDC73
blood coagulation, intrinsic pathway (GO:0007597)	4/18	0.0198427	0.161628	0.0558178	0.476312	8.90653	-34.9128	F12;APOH;F2;KLKB1
mitochondrial fission (GO:0000266)	1/19	0.690295	0.769284	0.75055	0.842722	94.4786	-35.0172	DNM3
nucleotide-excision repair, preincision complex assembly (GO:0006294)	4/29	0.0921267	0.37692	0.177212	0.718519	14.6922	-35.035	RPA3;RPS27A;UBA52;RBX1
protein destabilization (GO:0031648)	3/26	0.201282	0.567598	0.307426	0.753313	21.9451	-35.1791	NCLN;BTRC;CDC73
response to ionizing radiation (GO:0010212)	3/37	0.382407	0.615966	0.507756	0.758265	36.749	-35.3257	BABAM1;PAXIP1;USP28
negative regulation of neuron projection development (GO:0010977)	2/32	0.578259	0.688634	0.674915	0.795166	64.5532	-35.358	KANK1;CIB1
protein heterooligomerization (GO:0051291)	2/27	0.485982	0.649556	0.587922	0.765159	49.0312	-35.3801	MAT2A;CHMP3
wound healing (GO:0042060)	4/36	0.166095	0.515845	0.279044	0.753313	19.7325	-35.4237	SMAD3;FUT10;NF1;RAF1
outflow tract morphogenesis (GO:0003151)	2/28	0.505428	0.66009	0.606615	0.777297	52.089	-35.5429	RYR1;NIPBL
kidney development (GO:0001822)	3/42	0.463309	0.641467	0.588633	0.765159	46.4225	-35.7156	CENPF;NPHP3;AGT
platelet aggregation (GO:0070527)	4/30	0.101525	0.393795	0.190956	0.718892	15.6279	-35.748	FGB;FIBP;STXBP3;ACTG1
positive regulation of Wnt signaling pathway (GO:0030177)	3/31	0.282456	0.60295	0.400948	0.753313	28.2908	-35.7662	KANK1;ATP6AP2;CDC73
proteolysis involved in cellular protein catabolic process (GO:0051603)	2/29	0.524389	0.66009	0.624656	0.77735	55.4748	-35.8101	GZMA;CLPX
phosphatidic acid biosynthetic process (GO:0006654)	3/39	0.415225	0.624156	0.541126	0.765159	40.7979	-35.8587	GNPAT;SLC27A1;PLD1
mitotic spindle assembly (GO:0090307)	3/35	0.349191	0.60295	0.47316	0.75422	34.113	-35.8915	TPX2;KIF3B;TUBGCP2
protein N-linked glycosylation via asparagine (GO:0018279)	3/42	0.463309	0.641467	0.588633	0.765159	46.7461	-35.9646	DPM1;DAD1;MAGT1
mitochondrial electron transport, ubiquinol to cytochrome c (GO:0006122)	5/14	0.000963317	0.018562	0.00706079	0.142168	5.18858	-36.0353	UQCRQ;UQCRC1;UQCRFS1;PMPCB;UQCR10
response to cytokine (GO:0034097)	2/30	0.542853	0.675069	0.642049	0.780715	59.0267	-36.0604	JUND;ALDH1A2
membrane fusion (GO:0061025)	3/33	0.315792	0.60295	0.437493	0.753313	31.4454	-36.2462	DNM3;HACE1;OTOF
regulation of mitotic cell cycle (GO:0007346)	4/34	0.143145	0.467242	0.248822	0.753313	18.6585	-36.2703	RNF20;CYLD;CDK11B;RNF40
histone H4 acetylation (GO:0043967)	4/28	0.0831655	0.350665	0.163822	0.685923	14.5855	-36.2729	TRRAP;EP400;CHD5;EP300
regulation of mitophagy (GO:1903146)	2/27	0.485982	0.649556	0.587922	0.765159	50.5656	-36.4873	WDR75;RPL28
cellular response to glucagon stimulus (GO:0071377)	4/32	0.121567	0.433099	0.219375	0.753313	17.3478	-36.5568	GNG10;PRKAR1B;PRKAR1A;GNB2
renal water homeostasis (GO:0003091)	3/31	0.282456	0.60295	0.400948	0.753313	29.0447	-36.7192	PRKAR1B;PRKAR1A;MYO5B
determination of left/right symmetry (GO:0007368)	2/26	0.466066	0.641467	0.568578	0.765159	48.1614	-36.7678	KIF3B;NPHP3
positive regulation of viral genome replication (GO:0045070)	4/24	0.0519648	0.282185	0.114422	0.604579	12.4796	-36.9044	PPIE;PPIH;ADARB1;PABPC1
centrosome cycle (GO:0007098)	3/33	0.315792	0.60295	0.437493	0.753313	32.0845	-36.9829	UVRAG;NUP62;CHD3
low-density lipoprotein particle receptor catabolic process (GO:0032802)	3/10	0.0186396	0.156085	0.0517866	0.457151	9.30185	-37.0443	AP2S1;AP2B1;AP2M1
aerobic respiration (GO:0009060)	4/25	0.0590463	0.298884	0.126088	0.638276	13.1561	-37.2244	UQCRC1;PMPCB;UQCR10;SDHB
membrane depolarization during action potential (GO:0086010)	2/28	0.505428	0.66009	0.606615	0.777297	54.5747	-37.239	SCN11A;YWHAH
Golgi to plasma membrane transport (GO:0006893)	5/14	0.000963317	0.018562	0.00706079	0.142168	5.36489	-37.2599	C16ORF62;EXOC4;EXOC5;CCDC22;CCDC93
branched-chain amino acid catabolic process (GO:0009083)	1/19	0.690295	0.769284	0.75055	0.842722	101.047	-37.4518	BCKDHA
error-free translesion synthesis (GO:0070987)	4/19	0.0239723	0.181483	0.0641248	0.501797	10.0515	-37.5007	RFC1;RPA3;RPS27A;UBA52
negative regulation of epithelial cell proliferation (GO:0050680)	2/29	0.524389	0.66009	0.624656	0.77735	58.1099	-37.5112	DAB2IP;CDC73
GPI anchor biosynthetic process (GO:0006506)	1/19	0.690295	0.769284	0.75055	0.842722	101.343	-37.5616	DPM1
cellular response to reactive oxygen species (GO:0034614)	4/26	0.0666132	0.316042	0.13823	0.649222	13.8809	-37.6013	MAPK9;MAPK8;PTPRK;CAMKK2
nitric oxide mediated signal transduction (GO:0007263)	1/16	0.627301	0.718076	0.692751	0.802557	81.0521	-37.7969	AGT
substrate adhesion-dependent cell spreading (GO:0034446)	2/30	0.542853	0.675069	0.642049	0.780715	61.932	-37.8353	KIF14;RAC1
centrosome duplication (GO:0051298)	1/19	0.690295	0.769284	0.75055	0.842722	103.045	-38.1921	TUBGCP2
nuclear-transcribed mRNA poly(A) tail shortening (GO:0000289)	4/29	0.0921267	0.37692	0.177212	0.718519	16.0475	-38.2667	CNOT1;CNOT10;PABPC1;EIF4E
erythrocyte differentiation (GO:0030218)	3/27	0.21711	0.597722	0.326226	0.753313	25.0808	-38.3072	RPS14;RPS19;ACIN1
positive regulation of telomerase activity (GO:0051973)	3/33	0.315792	0.60295	0.437493	0.753313	33.3463	-38.4374	MAP2K7;GRHL2;MAP3K4
cellular response to hydrogen peroxide (GO:0070301)	3/26	0.201282	0.567598	0.307426	0.753313	24.018	-38.502	SETX;TRPM2;RPS3
protein N-linked glycosylation (GO:0006487)	3/28	0.233184	0.597722	0.34502	0.753313	26.447	-38.5049	DAD1;MGAT5;MAGT1
cellular response to estradiol stimulus (GO:0071392)	1/18	0.670578	0.753874	0.732604	0.830581	96.5945	-38.6007	CCDC62
regulation of translational initiation (GO:0006446)	4/24	0.0519648	0.282185	0.114422	0.604579	13.0956	-38.7261	EIF2B2;MTIF2;EIF4G3;EIF1
activation of JUN kinase activity (GO:0007257)	4/28	0.0831655	0.350665	0.163822	0.685923	15.5853	-38.7594	DAB2IP;PKN1;MAP2K7;MAP4K5
heme biosynthetic process (GO:0006783)	1/15	0.603577	0.703258	0.670652	0.79275	76.9105	-38.8307	ALAD
regulation of RNA splicing (GO:0043484)	2/26	0.466066	0.641467	0.568578	0.765159	50.9975	-38.9329	MBNL2;SNRNP70
positive regulation of JUN kinase activity (GO:0043507)	4/22	0.0392817	0.242734	0.0926263	0.569463	12.0357	-38.9594	TRAF6;DAB2IP;RPS3;MAP3K4
positive regulation of Notch signaling pathway (GO:0045747)	1/19	0.690295	0.769284	0.75055	0.842722	105.216	-38.9968	BMP2K
global genome nucleotide-excision repair (GO:0070911)	4/32	0.121567	0.433099	0.219375	0.753313	18.5286	-39.0451	SUMO3;RPS27A;UBA52;RBX1
regulation of heart rate by cardiac conduction (GO:0086091)	3/34	0.3325	0.60295	0.455449	0.753313	35.5905	-39.1893	ANK2;CTNNA3;TRPM4
mRNA transcription from RNA polymerase II promoter (GO:0042789)	1/15	0.603577	0.703258	0.670652	0.79275	77.6328	-39.1953	SUPT6H
DNA recombination (GO:0006310)	2/27	0.485982	0.649556	0.587922	0.765159	54.3247	-39.1997	RBM14;ATRX
collagen fibril organization (GO:0030199)	4/24	0.0519648	0.282185	0.114422	0.604579	13.2769	-39.2622	COL2A1;NF1;ATP7A;DDR2
neural tube closure (GO:0001843)	3/27	0.21711	0.597722	0.326226	0.753313	25.7971	-39.4012	TSC2;BCL10;GRHL2
protein transport (GO:0015031)	2/29	0.524389	0.66009	0.624656	0.77735	61.2009	-39.5065	CENPF;LRP1B
release of sequestered calcium ion into cytosol (GO:0051209)	4/22	0.0392817	0.242734	0.0926263	0.569463	12.2806	-39.7524	RYR1;TRPM2;ITPR1;ITPR2
calcium-mediated signaling (GO:0019722)	3/35	0.349191	0.60295	0.47316	0.75422	37.8673	-39.8415	PDPK1;CAMKK2;TRPM4
negative regulation of cell death (GO:0060548)	3/37	0.382407	0.615966	0.507756	0.758265	41.5735	-39.9633	BECN1;SRSF6;ATG5
positive regulation of cell cycle (GO:0045787)	4/23	0.0453753	0.260351	0.10326	0.594988	12.9319	-39.9956	RPS15A;CDK4;CCPG1;HCFC1
protein import into nucleus, translocation (GO:0000060)	2/24	0.424902	0.624156	0.527948	0.758265	46.9067	-40.1474	SEC61B;RANBP6
canonical glycolysis (GO:0061621)	3/27	0.21711	0.597722	0.326226	0.753313	26.3513	-40.2476	PKLR;PGAM2;ENO3
negative regulation of protein kinase B signaling (GO:0051898)	4/28	0.0831655	0.350665	0.163822	0.685923	16.2148	-40.3249	TSC2;INPP5K;CIB1;XDH
negative regulation of protein ubiquitination (GO:0031397)	3/34	0.3325	0.60295	0.455449	0.753313	36.6726	-40.3808	UBXN1;RPS3;OGT
positive regulation of macroautophagy (GO:0016239)	4/20	0.0285837	0.204888	0.0730391	0.512621	11.3806	-40.4571	TBK1;TSC2;IKBKG;SUPT5H
positive regulation of defense response to virus by host (GO:0002230)	1/17	0.649606	0.735837	0.713369	0.817886	93.8632	-40.4915	LILRB1
low-density lipoprotein particle clearance (GO:0034383)	4/24	0.0519648	0.282185	0.114422	0.604579	13.7076	-40.536	AP2S1;AP2B1;APOB;AP2M1
negative regulation of mitotic cell cycle (GO:0045930)	1/18	0.670578	0.753874	0.732604	0.830581	101.937	-40.7358	SMAD3
mitotic sister chromatid segregation (GO:0000070)	1/17	0.649606	0.735837	0.713369	0.817886	94.4408	-40.7407	NDC80
base-excision repair (GO:0006284)	2/27	0.485982	0.649556	0.587922	0.765159	56.5733	-40.8223	RPA3;TDG
tRNA modification (GO:0006400)	2/27	0.485982	0.649556	0.587922	0.765159	56.6452	-40.8742	QTRT1;AARS2
positive regulation of epithelial cell migration (GO:0010634)	3/27	0.21711	0.597722	0.326226	0.753313	26.8218	-40.9663	DOCK5;CAPN7;DOCK1
myelination (GO:0042552)	3/21	0.12741	0.449447	0.215072	0.747341	19.8876	-40.9753	EIF2B5;EIF2B2;SBF2
response to calcium ion (GO:0051592)	3/27	0.21711	0.597722	0.326226	0.753313	26.841	-40.9956	FGB;TRPC3;TTN
DNA replication initiation (GO:0006270)	3/24	0.17054	0.526002	0.269998	0.753313	23.2597	-41.1415	PRIM2;POLA1;PRIM1
establishment of protein localization (GO:0045184)	2/25	0.445698	0.639445	0.548584	0.765159	51.047	-41.2518	RAP2A;KIF14
phosphatidylcholine biosynthetic process (GO:0006656)	3/32	0.299099	0.60295	0.419316	0.753313	34.212	-41.2931	SLC27A1;CHKB;CSNK2B
histone H3-K4 trimethylation (GO:0080182)	5/9	7.80214e-05	0.00268874	0.00160911	0.0613516	4.36983	-41.3322	WDR82;CTR9;TET2;WDR61;OGT
TRIF-dependent toll-like receptor signaling pathway (GO:0035666)	4/28	0.0831655	0.350665	0.163822	0.685923	16.6647	-41.4438	TBK1;IKBKG;RPS27A;UBA52
replication fork processing (GO:0031297)	2/27	0.485982	0.649556	0.587922	0.765159	57.7658	-41.6828	ATRX;THOC1
cellular response to amino acid stimulus (GO:0071230)	3/26	0.201282	0.567598	0.307426	0.753313	26.01	-41.6953	RPTOR;LAMTOR3;MTOR
regulation of sodium ion transmembrane transporter activity (GO:2000649)	1/18	0.670578	0.753874	0.732604	0.830581	104.512	-41.7647	YWHAH
positive regulation of fibroblast proliferation (GO:0048146)	4/27	0.0746567	0.336439	0.150818	0.673978	16.0995	-41.7759	CDK4;NDUFS4;AGT;DDR2
phosphatidylinositol 3-kinase signaling (GO:0014065)	2/26	0.466066	0.641467	0.568578	0.765159	54.8304	-41.8591	IRS1;NF1
cytoskeleton-dependent intracellular transport (GO:0030705)	4/18	0.0198427	0.161628	0.0558178	0.476312	10.6863	-41.8895	TUBA1A;KIF5C;KIF5A;KIF13A
cell separation after cytokinesis (GO:0000920)	1/17	0.649606	0.735837	0.713369	0.817886	97.4198	-42.0258	CHMP3
sodium ion import across plasma membrane (GO:0098719)	1/14	0.578345	0.688634	0.646965	0.780715	76.9547	-42.1392	TRPM4
cellular response to zinc ion (GO:0071294)	1/15	0.603577	0.703258	0.670652	0.79275	83.6849	-42.2509	MT1A
establishment of protein localization to plasma membrane (GO:0090002)	3/33	0.315792	0.60295	0.437493	0.753313	36.7329	-42.341	SPTBN4;EFR3A;ACTN2
positive regulation of protein serine/threonine kinase activity (GO:0071902)	3/23	0.155718	0.49618	0.251472	0.753313	22.7792	-42.3627	RPTOR;DAB2IP;CIB1
response to UV (GO:0009411)	4/32	0.121567	0.433099	0.219375	0.753313	20.113	-42.3839	MAPK8;POLD1;MAP2K7;ELANE
TOR signaling (GO:0031929)	3/13	0.0388634	0.241817	0.0874596	0.563768	13.0953	-42.5297	RPTOR;RPS6;MTOR
protein targeting to membrane (GO:0006612)	2/26	0.466066	0.641467	0.568578	0.765159	55.754	-42.5642	RABGEF1;EXOC4
cornification (GO:0070268)	8/108	0.318403	0.60295	0.5195	0.758265	37.2454	-42.625	KRT33B;KRT79;TCHH;KRT77;KRT20;KRT75;KRT40;KRT9
cation transport (GO:0006812)	2/23	0.403705	0.624156	0.506681	0.758265	47.0333	-42.6626	PIEZO2;PIEZO1
positive regulation of calcium ion transport (GO:0051928)	1/18	0.670578	0.753874	0.732604	0.830581	106.792	-42.6758	ANK2
negative regulation of extrinsic apoptotic signaling pathway (GO:2001237)	2/25	0.445698	0.639445	0.548584	0.765159	53.061	-42.8793	TCF7L2;BIRC6
Arp2/3 complex-mediated actin nucleation (GO:0034314)	4/20	0.0285837	0.204888	0.0730391	0.512621	12.064	-42.8867	ACTR3;ARPC3;ARPC1A;ARPC5
negative regulation of programmed cell death (GO:0043069)	3/10	0.0186396	0.156085	0.0517866	0.457151	10.7984	-43.0043	PSMC5;ALB;NUP62
ventricular cardiac muscle cell action potential (GO:0086005)	1/14	0.578345	0.688634	0.646965	0.780715	78.6427	-43.0636	ANK2
negative regulation of tumor necrosis factor production (GO:0032720)	2/27	0.485982	0.649556	0.587922	0.765159	59.8912	-43.2165	BPI;LBP
regulation of cell adhesion (GO:0030155)	2/24	0.424902	0.624156	0.527948	0.758265	50.5283	-43.2471	PPP2R1A;KIF14
cellular nitrogen compound metabolic process (GO:0034641)	3/23	0.155718	0.49618	0.251472	0.753313	23.2562	-43.2498	BCKDHA;PDHA1;DHTKD1
positive regulation of cholesterol efflux (GO:0010875)	1/13	0.551507	0.675069	0.621577	0.777297	72.6895	-43.2576	PON1
regulation of blood coagulation (GO:0030193)	2/16	0.247719	0.597722	0.342253	0.753313	31.0559	-43.3373	F2;HRG
positive regulation of pri-miRNA transcription from RNA polymerase II promoter (GO:1902895)	1/15	0.603577	0.703258	0.670652	0.79275	85.8389	-43.3385	SMAD3
negative regulation of protein serine/threonine kinase activity (GO:0071901)	4/7	0.00038485	0.00900132	0.00452232	0.105837	5.52429	-43.4356	H2AFY;LRP5;DAB2IP;CDK5RAP3
proton transport (GO:0015992)	3/25	0.185743	0.546555	0.288667	0.753313	25.8204	-43.4659	ATP6V1E1;ATP5O;ATP6V1F
antibacterial humoral response (GO:0019731)	2/27	0.485982	0.649556	0.587922	0.765159	60.5731	-43.7085	RNASE3;CAMP
positive regulation of protein targeting to mitochondrion (GO:1903955)	6/85	0.39901	0.624156	0.576722	0.765159	47.5893	-43.7236	PSMD8;MYBPC1;HSPA1L;VPS11;WDR75;RPL28
nucleotide-excision repair, DNA duplex unwinding (GO:0000717)	3/22	0.141325	0.462989	0.233143	0.753313	22.3701	-43.7713	RPS27A;UBA52;RBX1
error-prone translesion synthesis (GO:0042276)	4/20	0.0285837	0.204888	0.0730391	0.512621	12.3424	-43.8762	RFC1;RPA3;RPS27A;UBA52
insulin secretion (GO:0030073)	1/13	0.551507	0.675069	0.621577	0.777297	73.8657	-43.9575	CAMK2G
negative regulation of ubiquitin protein ligase activity (GO:1904667)	4/7	0.00038485	0.00900132	0.00452232	0.105837	5.59684	-44.006	RPL5;RPS7;RPL23;RPL11
DNA damage response, signal transduction by p53 class mediator (GO:0030330)	4/13	0.0058845	0.0717348	0.0236457	0.305644	8.57739	-44.0486	PAXIP1;ATRX;TRIAP1;NBN
regulation of cell motility (GO:2000145)	2/26	0.466066	0.641467	0.568578	0.765159	57.789	-44.1177	PKN1;RAF1
aging (GO:0007568)	1/16	0.627301	0.718076	0.692751	0.802557	95.0506	-44.3248	KRT33B
regulation of ryanodine-sensitive calcium-release channel activity (GO:0060314)	1/14	0.578345	0.688634	0.646965	0.780715	81.1882	-44.4575	DMD
positive regulation of protein targeting to membrane (GO:0090314)	1/18	0.670578	0.753874	0.732604	0.830581	111.316	-44.4836	CIB1
negative regulation of phosphorylation (GO:0042326)	1/15	0.603577	0.703258	0.670652	0.79275	88.2837	-44.5728	CDKN2C
positive regulation of transcription regulatory region DNA binding (GO:2000679)	1/13	0.551507	0.675069	0.621577	0.777297	74.9494	-44.6024	TRAF6
spindle organization (GO:0007051)	4/19	0.0239723	0.181483	0.0641248	0.501797	11.9726	-44.6679	ASPM;RGS14;CHD3;RGPD4
positive regulation of interleukin-8 production (GO:0032757)	2/25	0.445698	0.639445	0.548584	0.765159	55.3008	-44.6893	LBP;TLR5
protein catabolic process (GO:0030163)	3/24	0.17054	0.526002	0.269998	0.753313	25.284	-44.7221	TRIM24;MTOR;ELANE
superoxide metabolic process (GO:0006801)	1/18	0.670578	0.753874	0.732604	0.830581	112.113	-44.8023	PREX1
positive regulation of smooth muscle cell proliferation (GO:0048661)	2/24	0.424902	0.624156	0.527948	0.758265	52.3755	-44.8281	PDGFRB;ELANE
in utero embryonic development (GO:0001701)	2/24	0.424902	0.624156	0.527948	0.758265	52.3854	-44.8366	CHD7;MYH6
miRNA metabolic process (GO:0010586)	1/13	0.551507	0.675069	0.621577	0.777297	75.3649	-44.8497	DDX17
glycosaminoglycan catabolic process (GO:0006027)	2/25	0.445698	0.639445	0.548584	0.765159	55.8102	-45.101	NAGLU;GUSB
positive regulation of establishment of protein localization to plasma membrane (GO:0090004)	3/25	0.185743	0.546555	0.288667	0.753313	26.8007	-45.116	PDPK1;CIB1;ARF6
negative regulation of smooth muscle cell proliferation (GO:0048662)	1/17	0.649606	0.735837	0.713369	0.817886	105.646	-45.5747	MFN2
fibrinolysis (GO:0042730)	3/15	0.0565988	0.29484	0.115595	0.604579	15.9021	-45.667	FGB;F2;HRG
cellular response to fibroblast growth factor stimulus (GO:0044344)	1/18	0.670578	0.753874	0.732604	0.830581	114.376	-45.7063	SETX
regulation of mRNA processing (GO:0050684)	3/10	0.0186396	0.156085	0.0517866	0.457151	11.4869	-45.7461	SUPT6H;CDK11B;IWS1
positive regulation of MAP kinase activity (GO:0043406)	3/41	0.44746	0.639445	0.573152	0.765159	57.0325	-45.8637	PDGFRB;HRAS;ELANE
spliceosomal tri-snRNP complex assembly (GO:0000244)	4/12	0.00427426	0.0571602	0.0190707	0.262883	8.41773	-45.9199	DDX20;CD2BP2;PRPF8;SRSF12
positive regulation of mitotic cell cycle (GO:0045931)	2/18	0.293093	0.60295	0.391636	0.753313	37.4471	-45.9575	CCNB1;EIF4E
protein kinase B signaling (GO:0043491)	2/20	0.338073	0.60295	0.439277	0.753313	42.3802	-45.961	SETX;TSC2
non-motile cilium assembly (GO:1905515)	3/18	0.0890107	0.366683	0.163018	0.685923	19.0023	-45.9665	CCDC13;DCTN1;CSNK1D
vesicle docking involved in exocytosis (GO:0006904)	3/22	0.141325	0.462989	0.233143	0.753313	23.4969	-45.9761	VPS18;VPS11;SYTL2
JAK-STAT cascade (GO:0007259)	2/24	0.424902	0.624156	0.527948	0.758265	53.8626	-46.1009	STAT5B;CTR9
nucleotide-excision repair, preincision complex stabilization (GO:0006293)	2/21	0.360248	0.612491	0.46232	0.753313	45.1711	-46.118	RPA3;RBX1
negative regulation of TOR signaling (GO:0032007)	3/24	0.17054	0.526002	0.269998	0.753313	26.0778	-46.126	PREX1;TSC2;UBR2
regulation of protein kinase activity (GO:0045859)	4/19	0.0239723	0.181483	0.0641248	0.501797	12.3847	-46.2057	FGR;SMG8;TTN;CAMKK2
positive regulation of transcription from RNA polymerase III promoter (GO:0045945)	3/10	0.0186396	0.156085	0.0517866	0.457151	11.6165	-46.2625	RPTOR;CHD8;MTOR
regulation of endocytosis (GO:0030100)	2/25	0.445698	0.639445	0.548584	0.765159	57.3768	-46.367	AP2S1;TSC2
nucleotide-excision repair, DNA incision, 3'-to lesion (GO:0006295)	2/21	0.360248	0.612491	0.46232	0.753313	45.4664	-46.4194	RPA3;RBX1
protein localization to centrosome (GO:0071539)	2/15	0.225087	0.597722	0.317069	0.753313	31.162	-46.4708	DCTN2;CSNK1D
activation of MAPKK activity (GO:0000186)	2/26	0.466066	0.641467	0.568578	0.765159	61.0225	-46.5863	RAF1;MAP3K4
linoleic acid metabolic process (GO:0043651)	1/16	0.627301	0.718076	0.692751	0.802557	99.9095	-46.5907	ABCD1
regulation of mitotic spindle assembly (GO:1901673)	1/16	0.627301	0.718076	0.692751	0.802557	99.9394	-46.6046	CHMP3
blood circulation (GO:0008015)	3/39	0.415225	0.624156	0.541126	0.765159	53.0651	-46.6407	ELN;MTHFR;LPA
strand displacement (GO:0000732)	2/26	0.466066	0.641467	0.568578	0.765159	61.257	-46.7653	BARD1;NBN
cellular response to heat (GO:0034605)	2/26	0.466066	0.641467	0.568578	0.765159	61.2894	-46.79	MAPT;SLU7
high-density lipoprotein particle remodeling (GO:0034375)	2/17	0.270417	0.60295	0.367133	0.753313	35.7839	-46.7978	APOC1;ALB
tRNA splicing, via endonucleolytic cleavage and ligation (GO:0006388)	1/14	0.578345	0.688634	0.646965	0.780715	85.5508	-46.8464	CPSF1
histone H4-K16 acetylation (GO:0043984)	4/19	0.0239723	0.181483	0.0641248	0.501797	12.6121	-47.0539	KANSL1;OGT;MSL1;HCFC1
folic acid metabolic process (GO:0046655)	2/17	0.270417	0.60295	0.367133	0.753313	36.1522	-47.2794	MTRR;MTHFR
positive regulation of cell-matrix adhesion (GO:0001954)	1/16	0.627301	0.718076	0.692751	0.802557	101.545	-47.3532	CIB1
viral mRNA export from host cell nucleus (GO:0046784)	4/8	0.000733222	0.0147633	0.00642715	0.133924	6.56699	-47.4009	DDX39B;THOC1;THOC7;THOC6
regulation of exocytosis (GO:0017157)	1/16	0.627301	0.718076	0.692751	0.802557	101.727	-47.4382	LLGL2
protein methylation (GO:0006479)	3/26	0.201282	0.567598	0.307426	0.753313	29.6236	-47.488	EEF1A1;SNRPD3;RPS2
negative regulation of endothelial cell proliferation (GO:0001937)	3/23	0.155718	0.49618	0.251472	0.753313	25.5536	-47.5222	APOH;NF1;XDH
spindle assembly (GO:0051225)	3/22	0.141325	0.462989	0.233143	0.753313	24.3571	-47.6594	NCOR1;RPS3;CSNK1D
lysosome organization (GO:0007040)	2/26	0.466066	0.641467	0.568578	0.765159	62.4585	-47.6825	VPS18;VPS11
cellular response to nerve growth factor stimulus (GO:1990090)	1/12	0.522963	0.66009	0.594365	0.765159	73.5797	-47.6976	CIB1
synapse organization (GO:0050808)	1/17	0.649606	0.735837	0.713369	0.817886	110.692	-47.7512	MAPT
regulation of potassium ion transmembrane transport (GO:1901379)	1/14	0.578345	0.688634	0.646965	0.780715	87.2933	-47.8005	DPP6
negative regulation of telomere maintenance via telomerase (GO:0032211)	2/20	0.338073	0.60295	0.439277	0.753313	44.0791	-47.8034	EXOSC10;HNRNPC
lipid transport (GO:0006869)	2/19	0.315668	0.60295	0.415701	0.753313	41.5776	-47.9417	ABCA8;ABCA13
endoplasmic reticulum calcium ion homeostasis (GO:0032469)	1/12	0.522963	0.66009	0.594365	0.765159	74.1532	-48.0694	HERPUD1
calcium-mediated signaling using intracellular calcium source (GO:0035584)	2/17	0.270417	0.60295	0.367133	0.753313	36.815	-48.1462	TRPM2;AZU1
memory (GO:0007613)	1/18	0.670578	0.753874	0.732604	0.830581	120.602	-48.1945	MAPT
positive regulation of cellular protein metabolic process (GO:0032270)	1/16	0.627301	0.718076	0.692751	0.802557	103.355	-48.1976	AGT
intrinsic apoptotic signaling pathway in response to endoplasmic reticulum stress (GO:0070059)	2/22	0.382141	0.615966	0.484798	0.75422	50.1342	-48.2274	DAB2IP;ITPR1
regulation of sequence-specific DNA binding transcription factor activity (GO:0051090)	3/23	0.155718	0.49618	0.251472	0.753313	25.9943	-48.3418	ATF2;MAPK9;MAPK8
phospholipid efflux (GO:0033700)	1/12	0.522963	0.66009	0.594365	0.765159	74.5874	-48.3508	APOC1
receptor clustering (GO:0043113)	1/16	0.627301	0.718076	0.692751	0.802557	103.996	-48.4963	DLG3
intrinsic apoptotic signaling pathway (GO:0097193)	2/23	0.403705	0.624156	0.506681	0.758265	53.5541	-48.5774	SART1;APAF1
endocytic recycling (GO:0032456)	2/22	0.382141	0.615966	0.484798	0.75422	50.5161	-48.5948	VPS53;VPS52
cell communication by electrical coupling involved in cardiac conduction (GO:0086064)	1/13	0.551507	0.675069	0.621577	0.777297	81.7647	-48.6582	ATP1A2
regulation of telomere maintenance (GO:0032204)	3/11	0.0245082	0.181483	0.0627268	0.501797	13.1328	-48.7064	SMG1;TERF2IP;SMG6
photoreceptor cell maintenance (GO:0045494)	2/24	0.424902	0.624156	0.527948	0.758265	56.9108	-48.7098	NPHP3;USH2A
regulation of transforming growth factor beta receptor signaling pathway (GO:0017015)	1/17	0.649606	0.735837	0.713369	0.817886	113.05	-48.7687	SMAD3
cerebral cortex development (GO:0021987)	3/23	0.155718	0.49618	0.251472	0.753313	26.2442	-48.8067	KIF14;NF1;TRAPPC9
cellular response to cadmium ion (GO:0071276)	3/22	0.141325	0.462989	0.233143	0.753313	24.949	-48.8174	MAPK9;MAPK8;MT1A
negative regulation of osteoblast differentiation (GO:0045668)	2/25	0.445698	0.639445	0.548584	0.765159	60.4121	-48.8198	LRP5;TRPM4
positive regulation of mitotic nuclear division (GO:0045840)	3/23	0.155718	0.49618	0.251472	0.753313	26.2826	-48.878	PDGFRB;NUP62;LRP5
learning (GO:0007612)	2/24	0.424902	0.624156	0.527948	0.758265	57.1081	-48.8787	RGS14;SHANK2
lipopolysaccharide-mediated signaling pathway (GO:0031663)	1/16	0.627301	0.718076	0.692751	0.802557	105.18	-49.0484	LBP
cellular amino acid metabolic process (GO:0006520)	3/25	0.185743	0.546555	0.288667	0.753313	29.2025	-49.1592	MTHFR;SCLY;GCAT
female gamete generation (GO:0007292)	1/16	0.627301	0.718076	0.692751	0.802557	105.917	-49.3923	DIAPH2
protein K63-linked deubiquitination (GO:0070536)	3/22	0.141325	0.462989	0.233143	0.753313	25.2444	-49.3954	BABAM1;USP8;CYLD
lipid homeostasis (GO:0055088)	2/19	0.315668	0.60295	0.415701	0.753313	42.8438	-49.4016	ABCB4;IRS2
regulation of innate immune response (GO:0045088)	1/13	0.551507	0.675069	0.621577	0.777297	83.1952	-49.5095	FGR
positive regulation of interferon-beta production (GO:0032728)	2/23	0.403705	0.624156	0.506681	0.758265	54.6021	-49.528	IFIH1;TBK1
Golgi to plasma membrane protein transport (GO:0043001)	2/21	0.360248	0.612491	0.46232	0.753313	48.5163	-49.5333	KIF13A;GCC2
regulated exocytosis (GO:0045055)	1/13	0.551507	0.675069	0.621577	0.777297	83.9954	-49.9857	RAB11B
receptor catabolic process (GO:0032801)	3/10	0.0186396	0.156085	0.0517866	0.457151	12.5525	-49.9897	UVRAG;BECN1;PIK3R4
negative regulation of signal transduction (GO:0009968)	3/14	0.0473208	0.263351	0.101134	0.584619	16.4035	-50.0439	ARAF;BRAF;RAF1
regulation of synaptic plasticity (GO:0048167)	1/17	0.649606	0.735837	0.713369	0.817886	116.01	-50.0454	YWHAH
DNA damage checkpoint (GO:0000077)	3/25	0.185743	0.546555	0.288667	0.753313	29.8869	-50.3113	INTS7;NBN;USP28
cAMP-mediated signaling (GO:0019933)	2/22	0.382141	0.615966	0.484798	0.75422	52.4235	-50.4297	NDUFS4;PDE3A
positive regulation of reactive oxygen species metabolic process (GO:2000379)	4/21	0.0336851	0.217823	0.0825457	0.554015	14.8856	-50.4725	PDGFRB;F2;XDH;AGT
mRNA stabilization (GO:0048255)	1/12	0.522963	0.66009	0.594365	0.765159	77.9228	-50.513	PABPC1
regulation of protein complex assembly (GO:0043254)	4/15	0.0102089	0.105747	0.0346348	0.383241	11.0213	-50.5271	NCLN;DAB2IP;HRG;HCFC1
endonucleolytic cleavage in ITS1 to separate SSU-rRNA from 5.8S rRNA and LSU-rRNA from tricistronic rRNA transcript (SSU-rRNA, 5.8S rRNA, LSU-rRNA) (GO:0000447)	4/7	0.00038485	0.00900132	0.00452232	0.105837	6.43138	-50.5677	NOP14;RPSA;KRI1;RPS21
protein localization to organelle (GO:0033365)	3/11	0.0245082	0.181483	0.0627268	0.501797	13.6503	-50.6256	COG7;COG3;ANK2
negative regulation of interleukin-6 production (GO:0032715)	1/16	0.627301	0.718076	0.692751	0.802557	108.618	-50.6516	BPI
activin receptor signaling pathway (GO:0032924)	1/14	0.578345	0.688634	0.646965	0.780715	92.6337	-50.7249	SMAD3
protein import into mitochondrial matrix (GO:0030150)	1/17	0.649606	0.735837	0.713369	0.817886	117.851	-50.8394	TOMM20
negative regulation of neuron death (GO:1901215)	2/23	0.403705	0.624156	0.506681	0.758265	56.0772	-50.866	IKBKG;SORL1
JAK-STAT cascade involved in growth hormone signaling pathway (GO:0060397)	1/15	0.603577	0.703258	0.670652	0.79275	101.029	-51.0075	STAT5B
peroxisome organization (GO:0007031)	4/18	0.0198427	0.161628	0.0558178	0.476312	13.0456	-51.1378	PEX19;PEX1;ABCD1;PEX14
very-low-density lipoprotein particle assembly (GO:0034379)	3/10	0.0186396	0.156085	0.0517866	0.457151	12.841	-51.1387	APOC1;MTTP;APOB
fatty acid beta-oxidation using acyl-CoA oxidase (GO:0033540)	1/15	0.603577	0.703258	0.670652	0.79275	101.325	-51.1571	ABCD1
glutamate metabolic process (GO:0006536)	1/13	0.551507	0.675069	0.621577	0.777297	86.3462	-51.3846	GLUD2
G2 DNA damage checkpoint (GO:0031572)	2/20	0.338073	0.60295	0.439277	0.753313	47.3952	-51.3997	BABAM1;TAOK1
negative regulation of protein ubiquitination involved in ubiquitin-dependent protein catabolic process (GO:2000059)	4/10	0.00199674	0.0337562	0.0116725	0.20507	8.27065	-51.4123	RPL5;RPS7;RPL23;RPL11
cobalamin metabolic process (GO:0009235)	2/21	0.360248	0.612491	0.46232	0.753313	50.3601	-51.4157	MTRR;MTR
Rac protein signal transduction (GO:0016601)	2/15	0.225087	0.597722	0.317069	0.753313	34.6148	-51.62	HACE1;BRK1
positive regulation of cell cycle arrest (GO:0071158)	2/22	0.382141	0.615966	0.484798	0.75422	53.7905	-51.7446	RPL23;DAB2IP
histone H2A acetylation (GO:0043968)	2/16	0.247719	0.597722	0.342253	0.753313	37.1622	-51.8584	TRRAP;EP400
cell-cell junction organization (GO:0045216)	1/13	0.551507	0.675069	0.621577	0.777297	87.4715	-52.0543	SMAD3
positive regulation of neuron death (GO:1901216)	1/12	0.522963	0.66009	0.594365	0.765159	80.401	-52.1194	MAPT
killing of cells of other organism (GO:0031640)	2/23	0.403705	0.624156	0.506681	0.758265	57.5003	-52.1569	RPL30;RPS19
NLS-bearing protein import into nucleus (GO:0006607)	3/22	0.141325	0.462989	0.233143	0.753313	26.6735	-52.1917	KPNA6;NUP54;RANBP6
positive regulation of catalytic activity (GO:0043085)	2/21	0.360248	0.612491	0.46232	0.753313	51.265	-52.3396	CIB1;ATP7A
very long-chain fatty acid metabolic process (GO:0000038)	1/12	0.522963	0.66009	0.594365	0.765159	80.8444	-52.4069	ABCD2
positive regulation of histone acetylation (GO:0035066)	1/14	0.578345	0.688634	0.646965	0.780715	95.7528	-52.4329	PAXIP1
skeletal muscle contraction (GO:0003009)	1/17	0.649606	0.735837	0.713369	0.817886	121.845	-52.5626	MYH7
skin development (GO:0043588)	3/17	0.0774827	0.336439	0.146605	0.661756	20.5551	-52.5737	RYR1;ATP7A;KRT9
ATP-dependent chromatin remodeling (GO:0043044)	3/22	0.141325	0.462989	0.233143	0.753313	26.8748	-52.5856	CHD8;SMARCAD1;HNRNPC
beta-catenin destruction complex disassembly (GO:1904886)	2/22	0.382141	0.615966	0.484798	0.75422	54.6758	-52.5963	LRP5;PPP1CA
regulation of gene expression, epigenetic (GO:0040029)	3/12	0.0312529	0.205517	0.0746367	0.512621	15.2154	-52.731	H2AFY;TDG;CTCF
melanosome transport (GO:0032402)	1/15	0.603577	0.703258	0.670652	0.79275	104.506	-52.763	RAB11B
positive regulation of cytokine secretion (GO:0050715)	2/19	0.315668	0.60295	0.415701	0.753313	45.8319	-52.8471	FGR;SAA1
telomere capping (GO:0016233)	1/13	0.551507	0.675069	0.621577	0.777297	88.9122	-52.9117	TERF2IP
DNA methylation (GO:0006306)	2/15	0.225087	0.597722	0.317069	0.753313	35.545	-53.007	MTRR;ATRX
negative regulation of growth (GO:0045926)	1/14	0.578345	0.688634	0.646965	0.780715	96.8379	-53.027	MT1A
negative regulation of fibrinolysis (GO:0051918)	3/9	0.0136468	0.128711	0.041866	0.415803	12.3564	-53.0616	APOH;F2;HRG
dolichol-linked oligosaccharide biosynthetic process (GO:0006488)	1/13	0.551507	0.675069	0.621577	0.777297	89.1821	-53.0723	SRD5A3
positive regulation of DNA binding (GO:0043388)	1/16	0.627301	0.718076	0.692751	0.802557	113.9	-53.1148	EDF1
manganese ion transport (GO:0006828)	1/11	0.492604	0.649556	0.565198	0.765159	75.2759	-53.299	TRPC3
positive regulation of focal adhesion assembly (GO:0051894)	2/14	0.202622	0.567598	0.291665	0.753313	33.4191	-53.3507	RAC1;HRG
positive regulation of neuron apoptotic process (GO:0043525)	1/16	0.627301	0.718076	0.692751	0.802557	114.665	-53.4715	NF1
intracellular steroid hormone receptor signaling pathway (GO:0030518)	1/16	0.627301	0.718076	0.692751	0.802557	114.884	-53.5735	MED14
lysosome localization (GO:0032418)	2/15	0.225087	0.597722	0.317069	0.753313	35.9465	-53.6058	VPS33A;ARL8B
regulation of extrinsic apoptotic signaling pathway via death domain receptors (GO:1902041)	1/16	0.627301	0.718076	0.692751	0.802557	114.992	-53.6242	FEM1B
positive regulation of protein export from nucleus (GO:0046827)	1/14	0.578345	0.688634	0.646965	0.780715	97.9849	-53.6551	TCF7L2
regulation of cell differentiation (GO:0045595)	2/23	0.403705	0.624156	0.506681	0.758265	59.1977	-53.6965	PPP2R1A;RAF1
positive regulation of intracellular protein transport (GO:0090316)	3/20	0.114021	0.419781	0.197317	0.733595	24.841	-53.9391	RUFY3;KIF20B;PCNT
cell division (GO:0051301)	3/22	0.141325	0.462989	0.233143	0.753313	27.5693	-53.9446	TUBA1A;RGS14;GNAI1
fertilization (GO:0009566)	1/13	0.551507	0.675069	0.621577	0.777297	90.9093	-54.1001	FUT10
nucleus organization (GO:0006997)	2/21	0.360248	0.612491	0.46232	0.753313	53.2206	-54.3361	CHMP3;SYNE1
activation of NF-kappaB-inducing kinase activity (GO:0007250)	1/16	0.627301	0.718076	0.692751	0.802557	116.592	-54.3704	TRAF6
positive regulation of peptidyl-threonine phosphorylation (GO:0010800)	2/21	0.360248	0.612491	0.46232	0.753313	53.4171	-54.5368	RPTOR;AZU1
histone mRNA metabolic process (GO:0008334)	1/12	0.522963	0.66009	0.594365	0.765159	84.2242	-54.5978	SNRPD3
glycolytic process (GO:0006096)	3/22	0.141325	0.462989	0.233143	0.753313	27.9729	-54.7344	PKLR;HKDC1;PGAM2
PERK-mediated unfolded protein response (GO:0036499)	1/12	0.522963	0.66009	0.594365	0.765159	84.8928	-55.0313	HERPUD1
glycogen metabolic process (GO:0005977)	1/12	0.522963	0.66009	0.594365	0.765159	85.0333	-55.1223	PHKB
ATP synthesis coupled proton transport (GO:0015986)	2/13	0.180436	0.536222	0.266139	0.753313	32.1997	-55.138	ATP5H;ATP5L
cell motility (GO:0048870)	3/22	0.141325	0.462989	0.233143	0.753313	28.1921	-55.1632	BRK1;RAC1;PLD1
positive regulation of DNA repair (GO:0045739)	2/25	0.445698	0.639445	0.548584	0.765159	68.3108	-55.2029	BABAM1;RPS3
negative regulation by host of viral transcription (GO:0043922)	1/12	0.522963	0.66009	0.594365	0.765159	85.2399	-55.2562	INPP5K
lamellipodium assembly (GO:0030032)	2/20	0.338073	0.60295	0.439277	0.753313	50.9547	-55.2599	PARVB;RAC1
positive regulation of cardiac muscle hypertrophy (GO:0010613)	1/13	0.551507	0.675069	0.621577	0.777297	92.9046	-55.2876	AGT
positive regulation of osteoclast differentiation (GO:0045672)	1/12	0.522963	0.66009	0.594365	0.765159	85.5074	-55.4296	TRAF6
action potential (GO:0001508)	1/11	0.492604	0.649556	0.565198	0.765159	78.3483	-55.4745	GNA11
cartilage development (GO:0051216)	2/20	0.338073	0.60295	0.439277	0.753313	51.1825	-55.507	COL2A1;ATP7A
positive regulation of actin cytoskeleton reorganization (GO:2000251)	1/15	0.603577	0.703258	0.670652	0.79275	110.007	-55.5404	HRAS
protein localization to cell surface (GO:0034394)	3/20	0.114021	0.419781	0.197317	0.733595	25.6258	-55.6432	ANK2;PTPRK;ARF6
cellular response to gamma radiation (GO:0071480)	3/16	0.0666651	0.316042	0.130775	0.643814	20.5581	-55.6728	TLK2;RPL26;HRAS
intrinsic apoptotic signaling pathway in response to DNA damage by p53 class mediator (GO:0042771)	2/19	0.315668	0.60295	0.415701	0.753313	48.2945	-55.6867	EP300;USP28
histone monoubiquitination (GO:0010390)	4/11	0.00298999	0.0458073	0.0150874	0.241338	9.59918	-55.7951	RNF20;CTR9;RNF40;CDC73
ovarian follicle development (GO:0001541)	2/12	0.158656	0.49618	0.240605	0.753313	30.3119	-55.8048	EIF2B5;EIF2B2
positive regulation of extrinsic apoptotic signaling pathway (GO:2001238)	3/19	0.101205	0.393795	0.179945	0.718519	24.3686	-55.8187	CYLD;BCL10;AGT
regulation of cell morphogenesis (GO:0022604)	2/23	0.403705	0.624156	0.506681	0.758265	61.689	-55.9563	ZMYM2;ZMYM3
semaphorin-plexin signaling pathway (GO:0071526)	1/15	0.603577	0.703258	0.670652	0.79275	111.013	-56.0485	RAC1
positive regulation of protein tyrosine kinase activity (GO:0061098)	1/13	0.551507	0.675069	0.621577	0.777297	94.264	-56.0965	AGT
negative regulation of DNA binding (GO:0043392)	2/18	0.293093	0.60295	0.391636	0.753313	45.7993	-56.2079	GZMA;SUMO3
positive regulation of transcription elongation from RNA polymerase II promoter (GO:0032968)	4/13	0.0058845	0.0717348	0.0236457	0.305644	10.9536	-56.2514	CTR9;WDR61;SUPT6H;CDC73
chaperone-mediated protein complex assembly (GO:0051131)	1/15	0.603577	0.703258	0.670652	0.79275	111.501	-56.2949	CCT6B
positive regulation of protein localization to nucleus (GO:1900182)	2/13	0.180436	0.536222	0.266139	0.753313	32.9289	-56.3868	F2;CDK5RAP3
negative regulation of GTPase activity (GO:0034260)	2/19	0.315668	0.60295	0.415701	0.753313	48.9283	-56.4175	DAB2IP;HRAS
Golgi to endosome transport (GO:0006895)	1/17	0.649606	0.735837	0.713369	0.817886	130.82	-56.4345	DOPEY2
positive regulation of p38MAPK cascade (GO:1900745)	2/15	0.225087	0.597722	0.317069	0.753313	37.8461	-56.4387	XDH;MAP3K4
ceramide metabolic process (GO:0006672)	1/13	0.551507	0.675069	0.621577	0.777297	95.2836	-56.7033	PPP2R1A
mitotic chromosome condensation (GO:0007076)	2/13	0.180436	0.536222	0.266139	0.753313	33.1546	-56.7733	NCAPD2;TTN
ATP metabolic process (GO:0046034)	4/19	0.0239723	0.181483	0.0641248	0.501797	15.2284	-56.8148	ATP1A2;NDUFS1;MYH6;MYH7
negative regulation of release of cytochrome c from mitochondria (GO:0090201)	1/15	0.603577	0.703258	0.670652	0.79275	112.87	-56.9859	TRIAP1
activation of protein kinase A activity (GO:0034199)	2/16	0.247719	0.597722	0.342253	0.753313	40.9204	-57.1028	PRKAR1B;PRKAR1A
protein kinase C signaling (GO:0070528)	1/11	0.492604	0.649556	0.565198	0.765159	80.78	-57.1962	AZU1
peptidyl-glutamic acid carboxylation (GO:0017187)	1/11	0.492604	0.649556	0.565198	0.765159	80.9375	-57.3077	F2
phosphatidylethanolamine biosynthetic process (GO:0006646)	2/14	0.202622	0.567598	0.291665	0.753313	36.0409	-57.5362	SLC27A1;CHKB
positive regulation of wound healing (GO:0090303)	2/13	0.180436	0.536222	0.266139	0.753313	33.6076	-57.5489	KANK1;HRAS
ERAD pathway (GO:0036503)	1/15	0.603577	0.703258	0.670652	0.79275	114.084	-57.599	RNF185
positive regulation of glycogen biosynthetic process (GO:0045725)	2/12	0.158656	0.49618	0.240605	0.753313	31.2937	-57.6123	IRS1;IRS2
response to mechanical stimulus (GO:0009612)	3/10	0.0186396	0.156085	0.0517866	0.457151	14.49	-57.7059	MAPK9;JUND;PIEZO2
face morphogenesis (GO:0060325)	1/16	0.627301	0.718076	0.692751	0.802557	123.754	-57.7102	NIPBL
positive regulation of T cell activation (GO:0050870)	1/17	0.649606	0.735837	0.713369	0.817886	133.917	-57.7701	TRAF6
bile acid and bile salt transport (GO:0015721)	2/21	0.360248	0.612491	0.46232	0.753313	56.5886	-57.7748	RXRA;ALB
plasminogen activation (GO:0031639)	3/9	0.0136468	0.128711	0.041866	0.415803	13.4661	-57.8269	FGB;APOH;KLKB1
lipoxygenase pathway (GO:0019372)	1/15	0.603577	0.703258	0.670652	0.79275	114.707	-57.9133	PON1
cellular response to growth factor stimulus (GO:0071363)	2/20	0.338073	0.60295	0.439277	0.753313	53.4263	-57.9404	STAT5B;CIB1
regulation of canonical Wnt signaling pathway (GO:0060828)	3/17	0.0774827	0.336439	0.146605	0.661756	22.6785	-58.0048	LRP5;BTRC;PPP1CA
clathrin-dependent endocytosis (GO:0072583)	3/16	0.0666651	0.316042	0.130775	0.643814	21.4519	-58.0933	AP2S1;AP2B1;AP2M1
[truncated: 898 more rows]

## Sheet: KEAP1 protein-protein corrs
Symbol	spearman_corr	pval	padj	mut_wt_difference
[truncated: 107 more rows]

[truncated: 1 more sheets: CN RNA correlations]
