# Supplementary material for: Proteogenomic landscape of squamous cell lung cancer
Source: Nat Commun. 2019 Aug 8;10:3578. doi: 10.1038/s41467-019-11452-x (PMC6687710; doi:10.1038/s41467-019-11452-x)
Supplement: Supplementary file 10 — Supplementary Data 7 [file 41467_2019_11452_MOESM10_ESM.xlsx]

## Sheet: Infl A vs. Others
Symbol	Others	Inflamed A	Log2 Ratio	Wilcoxon P-value	Wilcoxon Padj
RBM28	17.284	17.1849	-0.0990752	0.202057	0.400666
RPL17 RPL17-C18orf32	17.145	16.8744	-0.270596	5.95105e-05	0.0018038
CAMKK2	18.347	18.4553	0.108269	0.594093	0.758609
RPL11	17.8137	17.645	-0.168693	0.0116886	0.0631676
NUBP1	16.1083	16.1819	0.073583	0.0990237	0.256223
RCN3	15.4876	15.7372	0.249623	0.0124581	0.0660102
HMCES	17.1036	16.7419	-0.361689	0.000699707	0.00882319
SET	16.9838	16.7374	-0.246398	0.00214617	0.0194315
MAPK14	16.1395	16.3041	0.164616	0.0212346	0.0928538
SEC62	17.6463	17.6786	0.0322591	0.311029	0.52429
LOC102725117	16.1821	16.1905	0.00846995	0.824977	0.904579
FERMT3	15.9258	16.0434	0.117613	0.167349	0.357246
SET	16.9178	16.7105	-0.207249	0.00435007	0.0313565
RPL10A	17.5317	17.4926	-0.0391481	0.583825	0.751534
PAFAH1B1	16.8901	16.8554	-0.0346644	0.359923	0.569528
SELENOF	16.4257	16.5118	0.0860378	0.144109	0.324378
RPIA	16.3691	16.2221	-0.147002	0.109956	0.273767
RHOC	16.2648	16.2207	-0.0441128	0.247826	0.45194
RHOA	16.4418	16.4159	-0.0259557	0.422004	0.620857
RHOB	16.4109	16.5147	0.103718	0.553294	0.727195
TSR1	16.8368	16.805	-0.0317174	0.851186	0.915335
NKRF	18.0097	17.8771	-0.132612	0.0790909	0.219674
PRDX3	16.4535	16.4597	0.00623635	0.958107	0.98123
HLA-DQB1	17.2996	17.0117	-0.287832	0.0705271	0.203893
ERI3	16.2155	16.0574	-0.158155	0.0433359	0.146454
IMMT	16.9471	16.8494	-0.0976737	0.0192163	0.0870711
WIZ	16.7384	16.5235	-0.214859	0.0427512	0.144678
MTPN	16.703	16.6648	-0.0381999	0.384035	0.588781
ZBED1	19.4481	19.5479	0.0997912	0.158307	0.343045
MAPK9	17.9522	17.8385	-0.113732	0.0740996	0.211272
STUB1	15.9364	15.8209	-0.115511	0.0435259	0.146487
RCC2	16.8264	16.7018	-0.124601	0.19421	0.39163
AP3S1	17.8119	17.7762	-0.0357101	0.777672	0.880042
PEBP1	16.4683	16.1985	-0.269812	0.0019899	0.0184269
RNF213	16.4202	16.4286	0.00839084	0.769779	0.87361
NID1	16.1192	16.0624	-0.0567418	0.857074	0.919437
SIRPA	16.8187	17.1059	0.2872	0.000420343	0.00637042
ETHE1	16.4708	16.6151	0.144332	0.0705271	0.203893
NNMT	17.1061	17.3246	0.218411	0.0830124	0.22682
SAFB2	16.9663	16.783	-0.183337	0.00282035	0.0234469
NPL	16.2761	16.3759	0.0997788	0.392702	0.594965
NPL	16.435	16.424	-0.0110328	0.85704	0.919437
ESRP2	15.991	15.8396	-0.1514	0.10299	0.262631
PDHA1	17.224	17.1692	-0.0547856	0.215645	0.417764
DOCK5	17.6965	17.8552	0.158749	0.0957272	0.249812
PGLYRP2	16.1065	16.1603	0.0537276	0.543294	0.718892
CCDC91	17.1275	17.1368	0.00935152	0.798613	0.889576
VPS18	16.2374	16.2446	0.0071817	0.685311	0.819284
SERBP1	17.2414	17.1934	-0.0480095	0.174382	0.365372
POLA1	18.2479	18.4004	0.152464	0.176547	0.367871
SDAD1	17.7805	17.8729	0.0924399	0.233846	0.438237
ATRX	17.9542	17.3971	-0.557067	9.52915e-08	2.58346e-05
SRP54	16.4977	16.5379	0.0401459	0.604605	0.765363
FAM192A	17.6729	17.7658	0.0928728	0.0606487	0.182921
RPL6	17.7373	17.6167	-0.120569	0.0484269	0.156402
QRICH2	17.8864	17.9309	0.0445143	0.518373	0.698847
RARS2	19.9318	19.4461	-0.485652	0.00104053	0.0117541
VAV2	16.371	16.2634	-0.107566	0.175526	0.367468
RPL38	16.9067	16.8382	-0.0685139	0.363874	0.572255
SAP30BP	16.5612	16.3967	-0.164484	0.0831519	0.226947
STX5	17.2645	17.2074	-0.0570616	0.62571	0.778549
RAD50	16.7055	16.6292	-0.0762288	0.0312634	0.118636
URGCP	18.2988	18.041	-0.257746	0.134176	0.309004
MTCH1	15.817	15.637	-0.180022	0.0600688	0.182185
ARMC8	17.5519	17.6156	0.0637623	0.184098	0.377003
ARGLU1	17.6008	17.5162	-0.0846596	0.0717012	0.20619
NDUFS4	17.003	16.9975	-0.00545364	0.916329	0.956715
RPL23A	17.3892	17.1447	-0.244451	0.000118286	0.00272282
ZNF806	17.3237	17.3213	-0.00246286	0.800772	0.891777
PSMD13	16.7309	16.6863	-0.0445505	0.109956	0.273767
ISY1 ISY1-RAB43	16.8291	16.8141	-0.0149337	0.943803	0.973116
SCRN2	17.4321	17.3936	-0.0384369	0.922286	0.960674
CDC5L	16.5917	16.4589	-0.132841	0.00843925	0.0499195
RPL24	18.0515	17.4961	-0.555378	9.53431e-06	0.000494973
DDX60	16.911	16.9758	0.0647697	0.19421	0.39163
CARM1	16.455	16.3708	-0.084208	0.0717019	0.20619
ATP6V1H	17.6652	17.3925	-0.27265	0.106657	0.267328
AP2A1	16.5481	16.5777	0.0296117	0.509017	0.690768
APPL2	16.9683	16.7947	-0.173534	0.023872	0.100451
RPS15	17.2069	16.9563	-0.250567	0.00255555	0.0219175
CALML3	16.7764	16.5522	-0.22422	0.1968	0.394409
FCGR3B	17.4203	17.6224	0.202185	0.0638056	0.190325
PTPN1	16.6153	16.689	0.0737323	0.355999	0.566257
TGFB1I1	16.548	16.5805	0.0325175	0.881701	0.93334
PRPF3	16.8768	16.6952	-0.181545	0.00455988	0.0323835
BICD2	16.3196	16.2715	-0.0481359	0.594174	0.758609
ADH5	16.7067	16.5929	-0.113875	0.0957272	0.249812
UACA	16.9444	17.0032	0.0588368	0.224107	0.427538
UTP6	16.2558	16.4176	0.161787	0.0798134	0.221404
MRPL47	16.6861	16.5639	-0.122234	0.131467	0.304805
PPID	17.983	17.864	-0.119057	0.0265893	0.106883
PDLIM3	16.5003	16.4276	-0.0726912	0.647128	0.79406
AIMP2	17.21	17.1345	-0.0754818	0.158307	0.343045
GNG2	17.5337	17.7252	0.191517	0.0154726	0.0761922
PFAS	16.589	16.6384	0.0494186	0.371858	0.5782
GSTK1	16.7696	16.7733	0.00367043	0.940181	0.970612
GSTK1	16.8472	16.8614	0.0141956	0.746937	0.859277
ABCB6	17.5527	17.4741	-0.0785462	0.685311	0.819284
---	17.1798	17.1597	-0.0201366	0.241738	0.446849
ARIH1	16.6002	16.5732	-0.0270031	0.260323	0.46781
GSK3B	16.643	16.4082	-0.234776	0.000163308	0.00343889
TRIP11	17.2534	17.3556	0.102231	0.00738431	0.0451007
GK	16.4608	16.6087	0.147942	0.147531	0.328744
SETD1A	17.9576	18.0424	0.0848401	0.307217	0.520068
CPSF6	16.5461	16.3099	-0.236236	0.000257642	0.00462024
ALDH9A1	16.5932	16.567	-0.0262772	0.886622	0.936316
MX2	16.2344	16.1815	-0.0529379	0.916329	0.956715
MDH2	16.5142	16.4128	-0.101409	0.2115	0.413841
SMAD3	17.5049	17.3215	-0.183453	0.129558	0.302075
ALDH18A1	16.063	16.1293	0.0663456	0.156105	0.340239
RPLP2	15.7968	16.0219	0.225076	0.00020967	0.00409276
POLB	17.2116	17.0616	-0.149955	0.160532	0.346789
NHLRC2	16.1483	16.0555	-0.0927436	0.0356257	0.129259
RBBP5	15.9291	15.9242	-0.00491812	1	1
PRG4	16.943	16.8984	-0.0445702	0.599747	0.762576
PFDN5	16.2428	16.2258	-0.0169562	0.494682	0.68232
SPTLC1	17.0835	17.0027	-0.080709	0.0778187	0.217625
LIMD2	17.1859	17.1098	-0.0760837	0.348232	0.558636
EIF2B5	16.554	16.5883	0.0343562	0.548283	0.722945
EML4	16.3845	16.3845	9.31458e-06	0.804414	0.892371
PPP1CA	15.9766	15.8923	-0.0842494	0.0243692	0.101556
ARHGEF12	17.2265	17.3989	0.172394	0.0383441	0.135889
METTL14	16.4693	16.7279	0.258587	0.00354003	0.0272053
TLDC1	16.3337	16.4716	0.13786	0.300399	0.512569
SON	17.2706	17.1309	-0.139751	0.0208168	0.0916839
NOMO2	16.367	16.387	0.0200362	0.543294	0.718892
NOMO1	16.4164	16.4446	0.0282758	0.400645	0.601955
HIBADH	16.1073	16.1275	0.0202117	0.758332	0.866462
LOXL2	16.5875	16.6178	0.0303242	0.740987	0.856178
EIF4B	16.7934	16.7395	-0.0539091	0.181632	0.373678
GNAI1	17.2885	17.5009	0.212332	0.00562205	0.037226
LARP7	17.9005	18.124	0.223509	0.0258309	0.105045
TRMT6	17.1585	16.9904	-0.168065	0.0427512	0.144678
DIDO1	17.6083	17.5567	-0.0515561	0.453001	0.648475
ESF1	18.4927	18.5682	0.075559	0.260363	0.46781
SF3A3	16.4457	16.2625	-0.183239	0.00067532	0.00860486
HGS	17.2305	17.1146	-0.115893	0.00204084	0.0186854
ZC3H4	15.9767	15.9119	-0.0647972	0.29691	0.510363
OGT	16.0084	15.8653	-0.143116	0.0017083	0.0168075
CHORDC1	16.6602	16.5279	-0.13229	0.0390506	0.137594
GAR1	16.5188	16.2545	-0.264345	0.000289493	0.00502749
RPL27	17.732	17.2059	-0.526033	4.77067e-07	6.46691e-05
CD59	16.289	16.5199	0.230922	0.0170173	0.0806257
NPM1	17.6456	17.3938	-0.251763	0.00112668	0.0123833
NPM1	18.0442	17.7593	-0.284859	0.000817295	0.00987228
PPP1R14B	17.8499	18.1097	0.259742	0.0104498	0.0583465
ATP1B1	16.518	16.5801	0.0621095	0.588989	0.7544
ZFYVE19	17.6737	17.9582	0.284428	0.00197637	0.0184269
RABAC1	16.6023	16.7153	0.11303	0.0338375	0.125096
RANBP6	17.2323	17.0537	-0.178657	0.0226551	0.0968949
ABR	16.2899	16.2784	-0.01156	0.392287	0.594521
RUFY1	16.5201	16.6259	0.105729	0.0312634	0.118636
AGRN	16.0274	16.1335	0.106071	0.273249	0.484188
ZBTB8A	18.3825	18.2484	-0.134041	0.844969	0.914251
DHCR24	16.7207	16.7257	0.00496167	0.724316	0.844654
OPLAH	15.6422	15.8655	0.223261	0.0157253	0.0769703
DDX19B	16.6466	16.6275	-0.0191144	0.707505	0.833363
NFYC	17.4918	17.2834	-0.208396	0.118554	0.286833
GNG10	15.7932	15.6311	-0.162113	0.0201056	0.0894395
SRXN1	16.2398	15.9514	-0.288447	0.209941	0.411331
RIDA	16.0355	15.9221	-0.113345	0.37589	0.581224
COG3	16.2178	16.3684	0.150655	0.0404969	0.139961
TPX2	17.8403	17.8186	-0.0217264	0.781277	0.880922
STAMBP	16.3268	16.392	0.0652155	0.169669	0.359369
MFN2	15.8412	15.9466	0.105334	0.145444	0.32588
DLST	17.24	17.117	-0.123057	0.0705271	0.203893
CDCP1	18.1068	18.1042	-0.00260627	0.791954	0.886363
LYN	16.8651	16.896	0.0309002	0.480565	0.67235
LYN	16.9156	16.9494	0.0338619	0.489952	0.680217
DOCK8	16.7986	16.8133	0.0146675	1	1
IPO13	18.371	18.4397	0.0687078	0.29691	0.510363
MYBBP1A	16.2159	16.0159	-0.199951	0.00477882	0.0331259
NOL11	16.4393	16.5083	0.0690058	0.545969	0.721845
MED23	16.7126	16.8681	0.155475	0.0229798	0.0977693
CLIC6	16.3065	16.2396	-0.0669818	0.340574	0.550513
RAB1A	17.3922	17.5093	0.117095	0.00659726	0.0415415
CFL2	16.7608	16.8471	0.0863601	0.307458	0.520068
MTHFR	17.8013	17.7988	-0.00250673	0.498923	0.685583
SUN2	16.0032	16.1405	0.137245	0.0129957	0.0679909
KLC4	16.501	16.5	-0.000932772	0.792823	0.886363
OLFML1	16.4799	16.6479	0.167981	0.139321	0.316667
ADGRE5	15.9944	16.0988	0.104428	0.1968	0.394409
ASMTL	16.0991	16.2601	0.160982	0.0240795	0.101039
SH3GLB2	16.0468	15.9788	-0.0680058	0.160532	0.346789
KRT77	17.4737	17.5327	0.0589705	0.311029	0.52429
KRT2	17.0734	17.2905	0.217082	0.371858	0.5782
LMF2	16.6383	16.6542	0.0158954	0.652529	0.797881
FYB	17.4124	17.3999	-0.0124835	0.874781	0.929848
SBDS	17.0822	16.957	-0.125191	0.0289828	0.112519
BECN1	20.7323	20.6965	-0.0357992	0.956277	0.98123
AGR3	15.7514	15.6452	-0.106154	0.723827	0.844654
NCK2	16.749	16.7164	-0.0325714	0.715483	0.840529
PSMD9	17.0021	16.9728	-0.0292833	0.426355	0.624996
NARS	16.7301	16.6335	-0.0966498	0.0987544	0.255797
DCPS	16.2	16.086	-0.113949	0.0606487	0.182921
LAMB3	16.7194	17.1989	0.479576	0.000839699	0.0100189
NCOR2	16.425	16.4477	0.0226688	0.840251	0.912016
RPL9	16.5998	16.5444	-0.0554335	0.290014	0.501335
DBR1	16.3037	16.1073	-0.19648	0.00941924	0.054462
STIP1	17.5388	17.4447	-0.0941072	0.0519454	0.16418
IGF2BP1	16.1141	15.9417	-0.172341	0.174382	0.365372
EXOC8	16.402	16.4381	0.0361884	0.241737	0.446849
VRK1	17.1875	17.1311	-0.0564313	0.583825	0.751534
WDR82	16.9474	16.7753	-0.172131	0.00131909	0.0139031
PRAG1	18.1681	18.356	0.187891	0.181524	0.373678
GYS2	17.4381	17.3697	-0.0683537	0.609955	0.768943
GPD2	16.4256	16.286	-0.139611	0.151772	0.334076
ANXA2	16.976	16.9716	-0.00436237	0.868871	0.927201
LAMP2	16.9018	17.1349	0.233022	0.0010132	0.0115523
HBS1L	16.2904	16.3035	0.013106	0.816049	0.898335
CAPN3	18.894	19.2237	0.329639	0.00125182	0.0134853
RPS15A	17.149	17.1482	-0.00076134	0.781277	0.880922
DNAJC9	16.277	16.2101	-0.0668136	0.279872	0.491289
WAC	16.7713	16.8554	0.0840516	0.230754	0.435508
PPM1B	15.8346	15.8115	-0.0230563	0.821881	0.901704
PPM1B	15.6409	15.697	0.0560674	0.340574	0.550513
PSMA4	17.1407	17.0963	-0.0443265	0.125804	0.297446
LMNB2	17.3155	17.2336	-0.0818464	0.247826	0.45194
SMC4	17.4262	17.4648	0.0385837	0.435134	0.632734
CARHSP1	17.2744	17.2026	-0.0718567	0.0208168	0.0916839
SUB1	17.1744	17.2501	0.075687	0.22698	0.430997
ROCK2	16.393	16.3734	-0.0196813	0.718697	0.841468
ADK	16.3248	16.2498	-0.0749497	0.355999	0.566257
LIMS1	16.4508	16.3461	-0.104707	0.106657	0.267328
APCS	17.1234	17.0445	-0.0788911	0.679804	0.815933
FTH1	16.5276	16.4062	-0.121402	0.352102	0.562073
P4HA2	16.3247	16.5094	0.18474	0.131467	0.304805
ZMYM3	16.7605	16.82	0.0594312	0.902864	0.947318
COG5	15.7302	15.9824	0.252257	0.0206985	0.0916839
SYNE1	18.2238	18.4401	0.216265	5.23743e-06	0.000326998
ACTR10	16.8238	16.7839	-0.0399511	0.39326	0.595441
AP1G1	16.5121	16.4492	-0.0629179	0.100296	0.258147
DNM1	16.9623	16.8089	-0.153395	0.00414905	0.0303559
EMSY	18.2237	18.2965	0.0728295	0.314626	0.526137
ALB	17.1782	17.1394	-0.0388251	0.880698	0.932684
WDR11	16.162	16.1172	-0.0448704	0.370877	0.5782
ORM2	17.7059	18.0053	0.299385	0.0830124	0.22682
ORM1	17.1827	17.5304	0.347661	0.0596255	0.180953
HDGF	16.9308	16.9019	-0.0289513	0.588989	0.7544
BZW1	16.9966	17.1244	0.127769	0.202057	0.400666
AGPAT5	16.6902	16.532	-0.158242	0.0827683	0.22682
ALDH3B1	17.1869	16.6055	-0.581348	0.000315763	0.00533192
SART1	16.6086	16.4356	-0.172977	0.162781	0.350251
MAX	16.4792	16.4244	-0.0548473	0.75195	0.862368
TRAFD1	16.4772	16.4637	-0.0134521	0.663386	0.805906
ARPC5	17.0289	17.1164	0.087535	0.0638056	0.190325
INTS3	16.192	16.0485	-0.143451	0.0051251	0.0349308
USO1	16.8057	16.9266	0.120851	0.0459214	0.151552
ARAF	16.5319	16.6316	0.099681	0.0344536	0.126227
CBX3	16.839	16.6153	-0.223688	0.00067534	0.00860486
LIMCH1	16.6469	16.5988	-0.0480581	0.691534	0.824299
EPHB2	15.421	15.5	0.079056	0.144005	0.324294
KHSRP	17.2569	17.0267	-0.23018	0.000817295	0.00987228
WDFY3	18.9233	18.7818	-0.141525	0.533384	0.710015
COL1A2	16.9622	16.9923	0.0301626	0.615118	0.771269
USP24	16.7894	16.4915	-0.297889	0.0397682	0.138522
THBD	17.4748	17.8106	0.335772	0.0477483	0.155445
AKAP12	16.2204	16.2101	-0.0103328	0.448496	0.645515
CDC37L1	17.9243	17.709	-0.215307	0.124752	0.295959
EHMT2	18.188	18.0646	-0.12334	0.106657	0.267328
ALYREF	16.8268	16.7684	-0.0584588	0.344389	0.555026
SORL1	16.927	17.1926	0.265622	0.000159898	0.00340027
GORASP1	19.0693	19.137	0.0676946	0.215645	0.417764
BRWD3	17.9439	17.7644	-0.179532	0.0258309	0.105045
SHANK2	19.2081	19.026	-0.182152	0.0141328	0.0713215
STK3	16.0816	16.0143	-0.0672486	0.314626	0.526137
AIMP1	16.6196	16.4367	-0.182901	0.00198995	0.0184269
PI4KA	16.551	16.6087	0.057709	0.0803815	0.222245
TERF2IP	15.9476	15.9574	0.00980259	0.985661	0.994547
SORCS1	18.6814	18.953	0.271553	0.0034265	0.0266263
RPS13	16.8077	16.6352	-0.172526	0.00255555	0.0219175
C16orf96	18.2446	18.0864	-0.158189	0.0217409	0.0943909
BRE	16.536	16.4933	-0.0427829	0.578682	0.748667
PTGFRN	16.5328	16.6492	0.116404	0.0728927	0.208631
GMPS	16.2494	15.9726	-0.276804	0.00049777	0.00708219
FRYL	17.8476	17.9861	0.138539	0.0287073	0.111894
PIN4	16.3131	16.0308	-0.282361	0.00148051	0.0151465
DEK	17.0472	16.7349	-0.31236	4.70436e-06	0.000306097
HNRNPA0	16.8271	16.5142	-0.312909	1.49164e-05	0.000693257
UBE2K	16.3699	16.2394	-0.130503	0.0105502	0.058639
HMCN1	16.5478	16.6116	0.06376	0.108296	0.270603
UBE2D3	16.545	16.6744	0.12944	0.0034454	0.0266882
LRRFIP1	16.4222	16.5853	0.163075	0.0150423	0.0749046
MYO1A	15.6988	15.8429	0.144103	0.119754	0.289307
SSH3	16.4039	16.4171	0.0132254	0.792823	0.886363
PITPNB	16.2981	16.3571	0.0590001	0.162781	0.350251
TRAF2	16.0662	16.0346	-0.0316195	0.772807	0.876254
POR	16.5832	16.5731	-0.0100874	0.851186	0.915335
COPA	16.5207	16.4872	-0.033432	0.355999	0.566257
SNRPC	16.9283	16.7989	-0.129364	0.0200026	0.0890625
TNKS1BP1	16.5339	16.6619	0.127979	0.0253354	0.103635
RPS11	17.3639	17.0963	-0.267581	0.00179783	0.0173731
OARD1	17.833	17.7154	-0.117563	0.119199	0.288108
BLMH	17.1782	16.8647	-0.313449	0.00131909	0.0139031
CDC23	17.0373	16.9142	-0.12305	0.131467	0.304805
PITHD1	16.0975	16.0918	-0.00570972	0.821881	0.901704
ATL2	16.0142	16.0211	0.00689348	0.898488	0.943538
SMG1	17.8723	17.9179	0.0455836	0.363874	0.572255
KRT24	16.4163	16.7066	0.290314	0.123961	0.294512
GNA11	17.1223	16.948	-0.174307	0.00372714	0.0282429
THOC5	16.8073	16.6616	-0.145746	0.00789601	0.0476298
PSMD5	16.3762	16.2941	-0.0821214	0.0765624	0.215098
KPNA4	16.63	16.6042	-0.0257672	0.553294	0.727195
BCCIP	16.4644	16.3621	-0.102295	0.304877	0.516596
SNCG	15.8949	15.9434	0.0485377	0.614044	0.771269
TSTD1	18.1546	18.1004	-0.054227	0.384035	0.588781
NDUFC2	16.4138	16.397	-0.0168271	0.804414	0.892371
SMAD5	16.2495	16.2352	-0.0142161	0.666631	0.808307
SMAD2	16.9928	16.792	-0.200803	0.0778187	0.217625
ACP2	16.5012	16.6564	0.155177	0.0693681	0.20222
MCM4	16.4084	16.2857	-0.122665	0.238734	0.443648
NOLC1	17.8973	17.7998	-0.0975524	0.318251	0.528614
NOLC1	17.9605	17.8676	-0.09288	0.321904	0.531784
SCAMP3	16.5388	16.6458	0.107012	0.0638056	0.190325
NUCB1	16.276	16.4684	0.192366	0.00318652	0.0253674
FAM83B	16.7542	16.8726	0.118472	0.568098	0.739167
C14orf2	16.0813	15.9551	-0.126224	0.233846	0.438237
MGST3	18.3571	18.4439	0.0868058	0.22698	0.430997
HACE1	17.6637	17.6809	0.017278	0.746937	0.859277
RTN3	17.8515	17.9115	0.0599839	0.631037	0.782781
MRPL1	16.0718	16.1452	0.0733766	0.493796	0.68232
ARHGAP17	15.9882	15.9558	-0.0323599	0.513843	0.694614
SRP68	16.2865	16.3934	0.106905	0.0362894	0.130555
MYO1B	16.7443	16.7656	0.0212203	0.833576	0.907395
SERPINE1	16.9832	17.1822	0.198959	0.541544	0.717745
TPP2	16.6569	16.7271	0.0702072	0.0957272	0.249812
PDE6D	16.3519	16.2331	-0.118844	0.553294	0.727195
BCAR1	17.0356	17.4878	0.452153	0.000101419	0.00251231
SERPINC1	17.2149	17.1901	-0.0248752	0.862969	0.923123
SSFA2	17.8942	17.9435	0.0493132	0.444017	0.641397
ARG1	16.9207	17.3561	0.435429	0.000107874	0.00260605
N4BP1	15.9124	15.9583	0.0458699	0.400359	0.601955
CAPZA2	16.6571	16.6589	0.00180398	0.663386	0.805906
SERPINA7	16.6282	16.1153	-0.512964	0.00455988	0.0323835
TEX2	18.6987	18.6724	-0.0262948	0.851186	0.915335
MATN2	17.7677	17.9558	0.188123	0.0397682	0.138522
TTC39C	18.5778	18.5339	-0.0439031	0.696717	0.827447
THBS2	16.0493	16.1339	0.0846132	0.352102	0.562073
GIGYF2	16.1114	16.2012	0.0898012	0.0648876	0.192143
PPP2R5E	16.6072	16.6911	0.0838726	0.158307	0.343045
CHAMP1	16.6324	16.5061	-0.126293	0.0268469	0.106949
COG6	16.9097	16.8373	-0.0724517	0.633812	0.785226
NDUFA4L2	16.9964	17.1927	0.196234	0.380908	0.585828
ATXN10	16.1955	15.9034	-0.292137	0.00106852	0.0118883
SPOUT1	16.8509	16.6332	-0.217788	0.00404725	0.0298227
MCM2	16.0049	15.9035	-0.101341	0.273249	0.484188
AGR2	16.3972	16.6708	0.273607	0.172013	0.362603
PML	16.7202	16.7053	-0.0148919	0.910377	0.951926
PML	16.7822	16.7546	-0.0275614	0.821881	0.901704
CARD16	17.1154	17.1624	0.0469886	0.625711	0.778549
CASP1	16.4759	16.4797	0.00371297	0.769779	0.87361
CLIP1	16.5563	16.5396	-0.0167334	0.641745	0.790239
DENND2D	17.3695	16.9521	-0.417339	2.0226e-05	0.000843613
EDF1	17.7288	17.6402	-0.088576	0.0475793	0.154998
CCDC141	19.8211	19.6098	-0.211315	0.00492656	0.0339092
DHX36	15.9196	15.8168	-0.102835	0.1968	0.394409
PPA2	16.1927	16.0262	-0.16656	0.0278972	0.109701
TTC7A	18.1572	18.0309	-0.126314	0.0603929	0.182921
PLCG1	17.1701	17.2158	0.0457022	0.202912	0.402198
RFC5	15.9686	15.8709	-0.0976316	0.379949	0.584537
AGFG2	18.2573	18.366	0.108749	0.283276	0.494246
FUBP1	17.2094	17.1622	-0.0472041	0.22698	0.430997
FUBP1	17.3518	17.3013	-0.0504759	0.244769	0.449726
NELFB	16.9655	16.8264	-0.139156	0.0109616	0.0603753
PSMA6	16.4609	16.3975	-0.063399	0.118554	0.286833
SPG20	18.7857	18.4635	-0.322124	0.00225657	0.0201686
ST13	17.364	17.1729	-0.191092	0.00881974	0.0517934
RAP1A	16.9999	17.0019	0.00194719	0.868871	0.927201
RAP1B	17.0342	16.9835	-0.0507016	0.489952	0.680217
RAP2B	15.8445	15.7154	-0.129037	0.112491	0.278093
RAP2A	16.1717	16.0409	-0.130835	0.118099	0.286833
HNRNPA1	16.8177	16.6844	-0.133261	0.0212346	0.0928538
MAPRE1	16.6473	16.4321	-0.215165	0.00128505	0.0137522
SERPINB2	17.0116	17.3352	0.323559	0.116793	0.284833
CLEC3B	16.9776	16.8955	-0.0820817	0.480565	0.67235
TECPR1	17.9672	18.1486	0.18133	0.0451108	0.149451
WASL	16.5402	16.5944	0.0542138	0.701932	0.83081
EIF2B3	17.0728	17.1756	0.102768	0.00807351	0.0484014
MCTS1	16.4947	16.5282	0.0335072	0.523567	0.702697
HIST1H1E	18.0925	17.8711	-0.221466	0.0295391	0.114224
HIST1H1C	18.1769	17.9842	-0.192665	0.0427512	0.144678
DDX3X	16.8134	16.7966	-0.0167606	0.798613	0.889576
RAB6C	17.3934	17.4393	0.0459257	0.340574	0.550513
RAB6B	16.5561	16.4036	-0.152451	0.176774	0.367871
SPP1	15.319	15.1892	-0.129848	0.448853	0.645515
SNW1	16.6699	16.5893	-0.0806385	0.153927	0.337602
DSP	17.0546	17.0744	0.0197748	0.976054	0.989435
RBP4	17.2344	17.1847	-0.0496847	0.758332	0.866462
TPM4	17.3506	17.389	0.0383996	0.696375	0.827444
MVD	17.0706	17.068	-0.0025665	0.672336	0.811727
PPP1CC	15.8687	15.7717	-0.096994	0.019606	0.0881818
PDGFRB	16.0547	16.1337	0.0789909	0.37192	0.5782
S100A14	15.6764	16.2316	0.555108	0.00616207	0.039567
CACYBP	17.2973	17.1995	-0.0978024	0.229879	0.434305
CLIC2	17.6594	17.5363	-0.123117	0.0616863	0.185249
DOCK2	16.795	16.9587	0.163621	0.0132721	0.0689019
UFL1	16.5983	16.6806	0.0823828	0.0765624	0.215098
OAT	15.8102	15.8155	0.00530161	0.892552	0.940746
JUNB	17.0512	16.9513	-0.0999537	0.351673	0.562073
ENAH	16.4524	16.3692	-0.0831764	0.266732	0.47697
ENAH	16.4499	16.364	-0.0858997	0.290014	0.501335
VDAC3	16.8985	16.4803	-0.418223	2.31247e-05	0.000910068
SLTM	16.6189	16.5653	-0.0536039	0.588989	0.7544
CAT	16.3943	16.4034	0.00913445	0.674314	0.811905
ZNF431	19.5196	19.029	-0.490567	0.000470603	0.00689653
PANK4	15.9743	15.9958	0.021529	0.27979	0.491289
STXBP3	16.6835	16.6619	-0.0215946	0.851186	0.915335
TRAPPC13	16.918	16.9466	0.0286101	0.248136	0.452337
ARHGEF1	16.4489	16.6032	0.154351	0.00020967	0.00409276
PAPSS1	15.9734	15.9428	-0.0305714	0.457533	0.653045
GLUD1	16.0889	15.8576	-0.231295	0.000175362	0.00361083
PRPF4	16.0276	16.0363	0.00869452	0.862969	0.923123
SLIRP	16.2357	15.8959	-0.339776	0.000242977	0.00450848
LGALS7 LGALS7B	16.0304	16.2994	0.269032	0.499436	0.685583
IDI1	16.4035	16.253	-0.150537	0.160532	0.346789
RPS10-NUDT3	17.1591	17.0527	-0.106419	0.00772202	0.0467537
RPS10	17.0645	16.9529	-0.111584	0.0121967	0.0649074
RNPS1	15.3014	15.1626	-0.138867	0.0689102	0.202214
HK2	16.561	16.3329	-0.228121	0.00659726	0.0415415
GRHL2	18.1521	17.9487	-0.203454	0.0692026	0.20222
SPRR3	15.6379	15.7818	0.143851	0.688167	0.822295
COL6A1	16.7248	16.9432	0.218418	0.0336964	0.124669
SMG8	17.555	17.4496	-0.105423	0.137324	0.314031
CACNA1G	18.1389	18.1749	0.0359709	0.868871	0.927201
CHMP3	17.5972	17.4443	-0.152873	0.0404969	0.139961
ARF1	15.9404	15.9075	-0.0328735	0.336785	0.54638
CCDC80	18.2111	18.2006	-0.0104784	0.821881	0.901704
CCDC47	16.3438	16.3201	-0.0236824	0.657948	0.801695
HSPA4L	16.5582	16.4154	-0.14278	0.120335	0.289421
CCT4	17.4317	17.3122	-0.119555	0.0138406	0.0706505
GLUL	16.999	16.9037	-0.0952539	0.115053	0.281858
HDGFRP2	17.4533	17.2293	-0.224014	0.000125747	0.00285416
HDGFRP2	17.4573	17.2334	-0.223874	0.000197589	0.00391964
NUP98	16.6525	16.6491	-0.00344922	0.922286	0.960674
ACOT2	16.1465	16.0483	-0.0982565	0.17639	0.367871
RAB3GAP1	16.1509	16.168	0.0170934	0.851186	0.915335
PRPSAP1	16.2293	16.2684	0.0391513	0.668841	0.808307
ATL1	16.5273	16.5751	0.0478038	0.849453	0.915335
PSMB9	16.1912	16.1954	0.00427982	0.928247	0.963797
THOC7	16.5824	16.4771	-0.105294	0.121716	0.291743
SH3PXD2B	16.6209	16.7982	0.177318	0.0017083	0.0168075
SUPT6H	16.8532	17.1348	0.281603	0.000118286	0.00272282
FABP5	16.1407	16.5291	0.388346	0.0586168	0.17867
LUM	15.7186	15.732	0.0134088	0.946154	0.97451
ACLY	16.7245	16.5321	-0.192422	0.00983884	0.055507
ACLY	16.7145	16.5198	-0.194696	0.00983884	0.055507
HLA-A	16.4461	16.3002	-0.145899	0.120335	0.289421
HLA-A	16.5143	16.5025	-0.0118293	0.880698	0.932684
HLA-A	16.6723	16.5775	-0.0948601	0.509017	0.690768
POLD2	16.0647	16.2136	0.148886	0.155048	0.339755
PKN1	17.3178	17.564	0.24626	0.000621824	0.00815705
PDAP1	17.2942	17.2206	-0.0735863	0.229879	0.434305
HDAC2	17.1459	17.0713	-0.0745866	0.131467	0.304805
DHX30	17.2833	17.1546	-0.128724	0.00575289	0.0378868
DTX3L	16.4743	16.5021	0.0277432	0.798613	0.889576
HSD17B8	15.7626	15.5065	-0.256152	0.0171073	0.0809734
FH	17.3152	17.2544	-0.0607592	0.344389	0.555026
RAB2B	15.7791	15.7863	0.00727562	0.724316	0.844654
COX7A2	17.4817	17.6131	0.13143	0.0884836	0.236473
DSG2	16.3014	16.2094	-0.0920086	0.439563	0.637275
COL5A2	16.804	16.9079	0.103854	0.386257	0.591286
IVL	15.8281	16.3566	0.528518	0.0693681	0.20222
GYS1	16.1934	16.3221	0.128726	0.120335	0.289421
COX5B	16.7167	16.7437	0.027059	0.787044	0.883953
NAA10	16.0235	16.0243	0.000762997	0.647128	0.79406
TIMP1	16.937	17.1157	0.178698	0.0343293	0.125865
ASL	15.8247	15.9656	0.140979	0.0390506	0.137594
MGAT1	16.4532	16.6631	0.209907	0.00477882	0.0331259
COPS6	16.3497	16.3591	0.00937482	0.816049	0.898335
LPP	16.0782	16.0635	-0.014749	0.769779	0.87361
NLRX1	17.1161	17.1277	0.0115358	0.820317	0.901704
ATP6V1E1	17.3178	17.3046	-0.0132774	0.713093	0.838326
NUP153	16.4467	16.3843	-0.0624659	0.352102	0.562073
FNDC1	16.1406	16.2252	0.0845949	0.32165	0.531784
PPP2R5C	15.9406	16.0317	0.0911398	0.0397682	0.138522
NDUFB7	17.0024	16.7678	-0.23457	0.00135809	0.0141613
VDAC1	16.3479	16.3202	-0.0277217	0.303915	0.515146
RMDN1	15.6943	15.5471	-0.147249	0.173939	0.365372
INTS7	18.512	18.2329	-0.279041	0.0138406	0.0706505
CIB1	16.0206	15.842	-0.178584	0.233801	0.438237
FAM49B	16.9625	17.087	0.124595	0.0443124	0.148418
PRKAA1	15.903	15.8238	-0.0792051	0.179191	0.371475
RHOT2	16.1234	16.1281	0.00468798	0.566788	0.739157
RHOT2	16.1349	16.129	-0.00589901	0.652044	0.797881
GDI2	16.4096	16.406	-0.00362322	0.851186	0.915335
GDI1	16.1315	16.0621	-0.0693734	0.0987544	0.255797
NAPA	15.6657	15.6735	0.00776992	0.952129	0.978393
SFMBT1	18.4621	18.8431	0.380955	0.0790916	0.219674
UBR4	16.3846	16.4384	0.053779	0.279873	0.491289
HIST2H2AB	17.6267	17.5387	-0.0879897	0.471277	0.66558
H2AFX	17.7506	17.4993	-0.251344	0.0017083	0.0168075
HIST3H2A	17.4771	17.398	-0.0791053	0.480565	0.67235
TMED9	17.0689	17.1894	0.120537	0.0528577	0.165881
MOGS	16.3283	16.3022	-0.0260507	0.657948	0.801695
ARID2	17.3111	17.3122	0.00111528	0.857074	0.919437
UBXN7	16.0222	15.6786	-0.343599	0.00303514	0.0244414
POLDIP3	16.4488	16.2529	-0.195918	0.00477882	0.0331259
PRDX6	16.5573	16.2224	-0.334909	4.70436e-06	0.000306097
PRRC1	16.8328	16.9151	0.0823509	0.169669	0.359369
ATP2A2	16.5058	16.5136	0.00779661	0.583825	0.751534
MORC2	16.2805	16.3637	0.0832186	0.556714	0.731251
HEXA	16.5856	16.5834	-0.00217604	0.898488	0.943538
P3H3	16.1131	16.1275	0.0144737	0.964087	0.983829
TRA2B	17.267	17.1853	-0.0816589	0.0547225	0.170201
AGPS	16.7564	16.7956	0.0391916	0.40911	0.609791
TRA2A	17.5024	17.4366	-0.0658404	0.232804	0.436955
IAH1	16.428	16.5161	0.0880677	0.300399	0.512569
ABCB4	19.7119	19.8728	0.160827	0.0284352	0.111101
LDB2	20.0565	20.1461	0.0896357	0.169669	0.359369
SAMM50	16.514	16.4119	-0.102095	0.00659726	0.0415415
IMPA1	16.4011	16.3745	-0.0265946	0.857074	0.919437
DES	17.2928	17.1246	-0.168234	0.241738	0.446849
POTEJ	17.201	17.5865	0.385488	2.10941e-06	0.000190628
MYO5A	16.595	16.585	-0.00992803	0.710296	0.836449
SLFN11	17.6779	17.7119	0.0340085	0.325583	0.534965
MRC2	15.8619	16.0003	0.138439	0.210133	0.411331
NCBP2	16.6672	16.5725	-0.0947609	0.127671	0.299536
VCPIP1	16.74	16.5993	-0.140685	0.0151817	0.0754449
UMPS	16.2137	16.0565	-0.157184	0.133397	0.307355
UBXN4	17.2148	17.1528	-0.0620204	0.290014	0.501335
ADARB1	17.5542	17.6476	0.0934295	0.44644	0.644183
MRI1	16.1363	16.0743	-0.0619699	0.427121	0.625555
SRPRA	16.7636	16.7535	-0.0100758	0.752628	0.862368
SLC35F6	16.2056	16.261	0.0554577	0.318251	0.528614
JAG1	17.6315	17.9756	0.344175	0.000112773	0.00268456
RPS24	17.3289	17.2482	-0.0806056	0.0753228	0.213211
ITGB2	16.3046	16.6631	0.358511	0.00067534	0.00860486
PSMD1	16.6877	16.5865	-0.101264	0.000588369	0.00784491
SAA2	16.9792	17.2792	0.299959	0.316085	0.52771
SAA1	16.1068	16.4049	0.298189	0.213008	0.4143
SAA2-SAA4	17.0177	17.2644	0.246745	0.0765624	0.215098
GSTT2	16.9451	16.7399	-0.205126	0.184593	0.377859
MYH4	18.5296	18.4996	-0.0299755	0.679804	0.815933
MUT	15.9016	15.9731	0.0714207	0.279873	0.491289
FKBP4	16.4375	16.3441	-0.0934175	0.336785	0.54638
YAP1	16.4479	16.4432	-0.00470377	0.811189	0.896626
YAP1	16.4592	16.4584	-0.000790635	0.749065	0.861116
GLRX	16.4287	16.6661	0.237328	0.0492872	0.158551
YBX1	16.1666	16.0928	-0.0737877	0.139321	0.316667
ESPN	19.3725	19.4622	0.0896683	0.232804	0.436955
CD53	19.5094	19.8006	0.291168	0.0327589	0.122783
KRT14	16.7059	16.9041	0.198248	0.40911	0.609791
KRT16	16.4917	16.7292	0.237567	0.37589	0.581224
UFD1	17.0227	16.891	-0.131655	0.00921549	0.0536014
EGFR	15.8339	16.1123	0.278447	0.0170173	0.0806257
BTBD11	18.4676	18.7105	0.242909	8.4173e-05	0.00226942
THEM6	15.797	15.6483	-0.148699	0.244769	0.449726
RPF2	18.7248	18.6598	-0.0649414	0.347549	0.558636
DYNLL1	17.2668	17.1359	-0.130838	0.0369636	0.132342
DYNLL2	17.5614	17.3997	-0.161693	0.00237209	0.0207451
TMEM126A	16.3799	16.4035	0.023618	0.333023	0.542805
ECE1	15.9517	16.2103	0.258558	0.0501603	0.160408
FHL3	17.1359	17.2776	0.141682	0.0153568	0.0757745
RPL10	18.0457	17.8843	-0.161396	0.0212346	0.0928538
AGFG1	16.4801	16.6083	0.128243	0.0586162	0.17867
SRSF7	16.9635	16.8428	-0.120688	0.0166731	0.0796914
TBL2	16.717	16.7588	0.0417247	0.422004	0.620857
HADHA	17.1098	16.9651	-0.144665	0.00500713	0.0343192
SART3	16.8235	16.6048	-0.21874	5.40801e-05	0.00167032
RAB12	18.4068	18.5587	0.151889	0.0268469	0.106949
PTRF	17.4549	17.0958	-0.359134	0.0475793	0.154998
FKBP11	15.5759	16.0247	0.448793	0.00410447	0.0301654
COX4I1	17.0757	17.0607	-0.0150446	0.718697	0.841468
ITPA	16.295	16.2368	-0.0581936	0.475909	0.669235
MAGED2	16.9975	16.8595	-0.13802	0.129558	0.302075
IPO5	16.2692	16.167	-0.102177	0.113334	0.279046
HNRNPH3	15.8512	15.7676	-0.0835148	0.156105	0.340239
GAA	15.9385	15.7905	-0.147959	0.116793	0.284833
ME3	18.3452	18.2071	-0.13805	0.370877	0.5782
DDX21	16.7722	16.7393	-0.0329468	0.724316	0.844654
EPM2AIP1	15.5747	15.4897	-0.0849813	0.363285	0.572255
CPSF2	16.9501	16.998	0.0479325	0.371858	0.5782
USH2A	17.3624	17.3453	-0.0170766	0.839437	0.911539
ZFP82	18.5485	18.926	0.377492	0.026423	0.106302
NBAS	17.0628	17.1441	0.081316	0.204723	0.403983
PDXK	17.1028	17.3103	0.207436	0.000839699	0.0100189
CAPZB	17.1931	17.3375	0.144483	0.00674836	0.0421664
AP1B1	16.9385	16.888	-0.0504865	0.111635	0.276677
AP1B1	16.9177	16.8563	-0.0613979	0.0616863	0.185249
AK3	16.5316	16.3393	-0.192337	0.0451108	0.149451
LMNA	16.8776	16.8266	-0.0509981	0.400645	0.601955
MZB1	16.1961	16.6888	0.492708	0.0616863	0.185249
OLFML3	16.1668	16.2647	0.0979273	0.182001	0.374122
FUBP3	17.4034	17.2929	-0.110488	0.0301046	0.115769
TPT1	17.047	16.9929	-0.0541472	0.462089	0.657433
UVRAG	17.3796	17.7367	0.357151	0.00103398	0.0117541
PARK7	16.9478	17.0121	0.064297	0.22126	0.425099
KPNB1	16.8013	16.797	-0.00432125	0.816049	0.898335
BAZ1B	17.2994	17.3006	0.00115393	0.798613	0.889576
IGSF10	17.7672	17.5382	-0.229038	0.0225322	0.0964536
CAV1	17.8191	17.7626	-0.0565279	0.97007	0.987678
FGA	16.7213	16.8544	0.133071	0.235756	0.439957
FGA	16.711	16.849	0.138017	0.232804	0.436955
CCT6B	18.1405	18.068	-0.0725389	0.276547	0.488614
C1S	16.3746	16.3141	-0.0604353	0.615118	0.771269
UBE2F	15.53	15.4761	-0.0538547	0.821881	0.901704
DDX10	18.0731	18.147	0.0738996	0.448853	0.645515
KPNA3	16.9174	16.838	-0.0794306	0.13535	0.310827
CCDC12	15.8318	15.4263	-0.405527	0.00164331	0.0164668
ACBD3	15.9077	15.9284	0.0207073	0.769779	0.87361
SPATS2L	16.7662	16.82	0.0537309	0.631037	0.782781
RPS6	17.3945	17.1281	-0.266413	4.18016e-05	0.00140684
VAPA	17.1027	17.068	-0.0347463	0.191645	0.387739
PICALM	16.9969	16.9793	-0.0175912	0.657948	0.801695
L2HGDH	16.6921	16.8047	0.112693	0.1972	0.395048
TUBB	16.4232	16.2823	-0.140905	0.000511918	0.00715805
TUBB2A	16.556	16.4328	-0.123194	0.00128505	0.0137522
TUBB2B	16.5647	16.4362	-0.128556	0.000986528	0.0112746
TUBB3	16.2663	16.1511	-0.115141	0.00477882	0.0331259
RPL13A	16.9095	16.6217	-0.287839	2.16291e-05	0.000879585
TUBB4A	16.5682	16.412	-0.156199	0.000281192	0.00495401
TUBB4B	16.444	16.3009	-0.143101	0.000257642	0.00462024
SPTA1	16.2605	16.221	-0.039525	0.898488	0.943538
PABPC4	17.0224	16.9976	-0.0247372	0.471277	0.66558
NECAP2	16.4928	16.3479	-0.144871	0.0659847	0.194801
LAMTOR3	14.8729	15.0041	0.131167	0.0866887	0.234028
GSN	17.074	16.9844	-0.0895793	0.174382	0.365372
ARPC2	16.6582	16.8203	0.162046	0.000511918	0.00715805
TMED7	16.5323	16.6732	0.140887	0.0484269	0.156402
CLEC3A	18.8655	18.5229	-0.342591	0.00234042	0.0206533
CPNE3	16.6634	16.6891	0.025642	0.384035	0.588781
ITGAM	16.3621	16.8555	0.493482	3.39919e-06	0.000251334
LLGL2	17.2488	17.3024	0.0535876	0.832445	0.907395
UCHL1	16.8533	16.0055	-0.847786	0.00220076	0.0198516
NDRG1	15.7588	15.9898	0.231011	0.293448	0.505303
COLEC12	17.4812	17.5714	0.0901967	0.242869	0.448599
SLC25A4	17.5416	17.4828	-0.058802	0.558328	0.731251
DDI2	16.1619	16.0921	-0.0698533	0.471277	0.66558
SCYL3	17.4197	17.6477	0.227942	0.060895	0.18355
NUDT5	16.0268	15.8689	-0.157876	0.0333832	0.124359
SYMPK	16.5926	16.614	0.0213855	0.615118	0.771269
LAMB1	16.8184	16.9767	0.158328	0.0141328	0.0713215
LSM7	17.4492	17.3981	-0.051107	0.363874	0.572255
PDIA6	17.0799	17.2816	0.201711	0.00630417	0.0403203
SIN3A	16.7043	16.604	-0.100368	0.103438	0.262631
TANGO2	16.6895	16.6326	-0.0569651	0.773553	0.876873
HVCN1	16.2279	16.4652	0.237232	0.028619	0.111729
NCKAP1	16.1653	16.0407	-0.124612	0.0475793	0.154998
BTRC	19.1914	19.0501	-0.141384	0.235756	0.439957
PCBP3	16.9009	16.9089	0.00796668	0.679804	0.815933
PCBP2	16.675	16.6581	-0.0169299	0.752628	0.862368
PCBP2	16.6427	16.6183	-0.0244067	0.583825	0.751534
PCBP1	16.9012	16.9416	0.0403837	0.113334	0.279046
TMOD3	16.5037	16.4526	-0.0510734	0.279873	0.491289
AHSA1	17.8317	17.7475	-0.0842587	0.0740996	0.211272
CAP2	16.9338	17.2212	0.287416	0.000160259	0.00340027
HLA-F	18.1334	18.117	-0.0163924	0.898488	0.943538
PGM3	16.8745	16.9613	0.0867843	0.0957272	0.249812
ILF3	16.7388	16.6075	-0.131265	0.009627	0.0551406
ILF3	16.7981	16.6619	-0.136157	0.00722047	0.0443219
XPO7	16.3317	16.2399	-0.0918469	0.103438	0.262631
RPS9	17.4337	17.262	-0.171681	0.00237209	0.0207451
RPS5	17.4933	17.4029	-0.090367	0.0362894	0.130555
AMBP	16.4419	16.4339	-0.00800403	0.833576	0.907395
SCFD1	16.5664	16.57	0.00359738	0.928247	0.963797
RALY	17.3145	16.9717	-0.342859	7.4258e-05	0.00211917
DHX29	17.3848	17.3881	0.00330706	0.976054	0.989435
ZC3H14	16.2524	16.3263	0.073861	0.148499	0.33048
B2M	17.6551	17.7138	0.0587249	0.513843	0.694614
DGKK	17.5453	17.5662	0.0208888	0.927069	0.963797
MUC1	15.6271	15.7829	0.155788	0.788045	0.884873
GSTO1	17.0146	16.8625	-0.152127	0.0177244	0.0827049
GGA1	16.5302	16.4683	-0.0619464	0.17919	0.371475
CXADR	16.3773	16.5413	0.164013	0.207308	0.407155
FCGR1A	17.2752	17.2247	-0.0504852	0.645071	0.793934
SVIL	16.1033	16.1206	0.0173051	0.857074	0.919437
NAA25	17.2767	17.106	-0.170682	0.0273677	0.107966
PPHLN1	16.717	16.628	-0.0889504	0.333024	0.542805
CAPRIN1	16.8564	16.7439	-0.11249	0.184098	0.377003
RAB5C	16.5068	16.4268	-0.079999	0.0693681	0.20222
SRSF3	17.7749	17.6228	-0.152126	0.00150212	0.0152716
PAFAH1B3	17.066	16.9616	-0.104424	0.212876	0.414209
CBX5	16.9642	16.7315	-0.232687	0.0225322	0.0964536
GPD1L	16.1201	15.9457	-0.174462	0.0803815	0.222245
HSBP1	17.1868	17.2391	0.0522775	0.445595	0.643154
DHRS7	16.4363	16.5467	0.110455	0.176773	0.367871
CLTB	17.4043	17.5043	0.100006	0.151772	0.334076
HIST1H1D	18.109	17.9332	-0.175743	0.0566418	0.174502
DHRS4	17.0183	16.566	-0.452322	6.71538e-06	0.000376679
CPSF7	15.5288	15.3481	-0.180684	0.00194023	0.0182434
RBCK1	17.5017	17.5964	0.0946874	0.151772	0.334076
CC2D1B	17.7649	17.7337	-0.0311868	0.615118	0.771269
CDC42BPA	16.8552	16.7076	-0.147602	0.00112668	0.0123833
EIF2S1	16.5476	16.5519	0.00430244	0.641745	0.790239
VPS35	16.8023	16.7573	-0.0449919	0.156105	0.340239
STAT5B	16.6177	16.3573	-0.260324	0.000344252	0.00551722
TARS2	16.1633	15.9833	-0.179991	0.0240408	0.100963
RPL32	17.2414	16.7908	-0.450612	2.15555e-07	4.0458e-05
RPS7	16.955	16.8757	-0.0792993	0.0670971	0.197368
THYN1	16.8321	16.706	-0.12618	0.160532	0.346789
STXBP2	16.4376	16.5077	0.0700843	0.0898958	0.23933
ATP2B4	16.5482	16.4664	-0.0818292	0.0830124	0.22682
AAMP	16.7914	16.8399	0.0485052	0.513843	0.694614
ACTN3	16.4138	16.553	0.139268	0.0163351	0.0785371
DDX50	16.7266	16.5813	-0.145327	0.135674	0.311425
SACS	17.8848	17.9396	0.0547307	0.499436	0.685583
TRIAP1	16.8347	16.9099	0.0752801	0.267599	0.478346
KIAA1429	16.6399	16.6394	-0.000491667	0.869553	0.927523
RYR3	18.4007	18.5969	0.196171	0.00158167	0.0159146
ARHGEF2	16.6986	16.8505	0.151851	0.000250209	0.0045903
ZNF638	16.7935	16.8446	0.0510187	0.290014	0.501335
MOV10	16.3693	16.3887	0.0194101	0.851186	0.915335
CDH5	17.6051	17.6489	0.0437906	0.961881	0.983829
HLA-DPB1	17.1904	17.0504	-0.140018	0.257158	0.463246
NAA16	17.6431	17.6387	-0.00441345	0.982039	0.992
NQO2	16.4821	16.6067	0.124588	0.27285	0.484188
CMBL	16.9222	16.7903	-0.13188	0.41768	0.61714
CLSTN1	16.4921	16.7807	0.288605	0.0129957	0.0679909
SKP1	17.4009	17.2895	-0.111404	0.00644922	0.04082
FEM1B	19.5614	19.4107	-0.150669	0.111792	0.276915
NEDD4L	17.664	17.6452	-0.018834	0.988025	0.994547
LRRFIP1	16.5588	16.7284	0.169678	0.0312634	0.118636
FKBP5	15.9924	16.0396	0.0471762	0.588989	0.7544
VPS51	16.4245	16.5834	0.158844	0.118554	0.286833
RPS27	17.3562	17.2867	-0.0695057	0.125805	0.297446
NAXD	15.1748	15.1639	-0.0108891	0.798028	0.889576
CCDC22	16.168	16.2225	0.0544959	0.982039	0.992
ABCF2	16.4146	16.5537	0.139062	0.00435876	0.0313728
PRPF8	16.3625	16.2155	-0.147066	0.000444811	0.00655794
ADSS	16.1652	16.1773	0.0121203	0.833576	0.907395
CCAR2	16.5454	16.423	-0.122436	0.0200026	0.0890625
ALG5	15.5042	15.6028	0.0985986	0.471762	0.66576
WDR72	16.6062	16.4921	-0.114052	0.37709	0.582895
C9orf142	17.0739	17.051	-0.022931	0.504215	0.688849
FKBP1A	17.4284	17.4614	0.0329707	0.518694	0.698847
DDX27	17.2251	17.1266	-0.0984608	0.0957272	0.249812
LGALS1	16.849	17.1102	0.261199	0.00825457	0.0490649
GAPVD1	16.253	16.221	-0.0320141	0.489952	0.680217
FBLN1	17.0983	17.136	0.0377089	0.982039	0.992
FBLN1	17.039	17.0758	0.0368299	0.958107	0.98123
TRAPPC9	16.5541	16.6793	0.125125	0.0259981	0.105637
PXDN	15.9432	16.2464	0.303193	0.000556595	0.0075871
CCDC88B	17.5586	17.5422	-0.0164702	0.632829	0.784207
VKORC1L1	16.8118	16.7639	-0.0478942	0.668841	0.808307
TSPO	17.6686	17.7494	0.0807488	0.604605	0.765363
SNRNP200	16.3222	16.1788	-0.143371	0.000142014	0.00309387
GABARAPL2	16.5428	16.4337	-0.10913	0.239032	0.444033
DPYSL2	16.3231	16.1404	-0.182699	0.0765624	0.215098
GFM1	16.5673	16.4925	-0.0748158	0.379949	0.584537
LILRB1	18.4277	18.8385	0.410749	0.02716	0.107932
C1QA	17.2641	17.2699	0.00573076	0.961333	0.983502
CAB39	16.4747	16.4158	-0.0589312	0.0913261	0.242081
ANP32A	17.1062	17.0914	-0.0148095	0.792823	0.886363
ANP32B	16.9547	16.806	-0.148706	0.103438	0.262631
SEPT9	17.2233	17.1686	-0.0547033	0.0972314	0.252791
VAC14	15.8661	15.8481	-0.0179205	0.553294	0.727195
CYBA	16.7517	17.1401	0.388454	0.00069411	0.00877527
AHCY	17.0297	16.9048	-0.124859	0.109956	0.273767
CD9	17.6565	17.364	-0.292506	0.0343293	0.125865
DDX54	17.1225	17.286	0.1635	0.0177273	0.0827049
COL14A1	16.3773	16.4258	0.0485324	0.940181	0.970612
OAS3	16.6774	16.5164	-0.161066	0.1968	0.394409
NAA15	16.8789	16.847	-0.0318721	0.518694	0.698847
MMP2	16.5952	16.6617	0.0664795	0.701139	0.83081
DCTN1	16.683	16.7654	0.0823121	0.0135537	0.0696231
PRKG1	17.5032	17.529	0.0258586	0.528464	0.706743
SHC1	15.601	15.8063	0.205326	0.0390506	0.137594
XPC	16.4922	16.5723	0.0800511	0.785646	0.883953
TOMM70	17.0695	16.9941	-0.0754344	0.435134	0.632734
ITPR3	16.8724	16.9283	0.0559493	0.336785	0.54638
GHITM	18.0768	18.0427	-0.0340347	0.735598	0.85226
ZNF326	16.5231	16.4875	-0.0355627	0.471277	0.66558
GTF2A2	16.9954	16.7282	-0.267224	0.000163488	0.00343889
WDR77	17.236	17.2276	-0.00835995	0.690835	0.823668
FXR2	16.9629	16.7473	-0.215659	0.00310999	0.0249208
FMR1	17.3143	17.1803	-0.133985	0.0318571	0.120234
FXR1	17.0449	16.8196	-0.225317	0.00549389	0.0365262
NSFL1C	16.4342	16.4989	0.0647358	0.19421	0.39163
CRYL1	15.7666	15.7377	-0.0289295	0.91716	0.957173
SPCS3	17.0499	17.2804	0.230434	0.247826	0.45194
ACAP2	16.5812	16.4968	-0.0843899	0.348232	0.558636
SIKE1	18.405	18.0301	-0.374914	0.0017083	0.0168075
HADH	17.5429	17.419	-0.123905	0.131467	0.304805
RUVBL1	16.449	16.259	-0.190044	0.0273677	0.107966
ACOT7	16.3101	16.4419	0.131804	0.37589	0.581224
THOC2	16.7776	16.7304	-0.0471776	0.29865	0.512208
MTTP	18.8378	18.8171	-0.0207252	0.769779	0.87361
PITPNA	16.8873	16.9136	0.0262215	0.781277	0.880922
RNF20	17.2296	17.2206	-0.00903769	0.663386	0.805906
CRIP2	17.1634	16.7922	-0.371169	0.00983884	0.055507
XIRP2	17.8557	17.7803	-0.0753256	0.558328	0.731251
C16orf62	17.3515	17.8397	0.488192	3.34574e-07	5.63007e-05
GOLGA7	16.5967	16.5384	-0.0583579	0.256711	0.463246
ADH7	16.3705	15.5549	-0.815573	0.00901568	0.0526904
NASP	16.3257	16.364	0.038339	0.845308	0.914251
MAPKAPK3	16.1679	16.3545	0.186682	0.00901568	0.0526904
TOMM5	17.0136	16.957	-0.0566153	0.27285	0.484188
CACHD1	18.2602	18.2822	0.022039	0.910377	0.951926
SNCA	16.7391	16.5723	-0.166738	0.336785	0.54638
IFT27	16.1404	16.0947	-0.0457379	0.408839	0.609791
NDUFA13	15.8042	15.842	0.0377901	0.31571	0.527444
BRAF	16.4992	16.4493	-0.0498821	0.444017	0.641397
HDGFRP3	16.7929	16.7058	-0.0871525	0.388147	0.591925
ETF1	16.6723	16.7348	0.0625353	0.189104	0.383553
EIF2A	16.3063	16.1769	-0.129417	0.0336964	0.124669
CCDC134	16.3604	16.3847	0.0243113	0.828117	0.904883
GRID2IP	18.9912	18.475	-0.516222	0.00456554	0.0323835
MICAL1	16.5768	16.7785	0.201699	0.00261953	0.0223875
RABGAP1L	17.9678	18.0829	0.115091	0.0451108	0.149451
SF3A2	16.6476	16.5997	-0.0478714	0.729949	0.84793
EMILIN1	16.1731	16.3769	0.203751	0.0121967	0.0649074
COPS7B	16.0202	16.0763	0.0560504	0.558328	0.731251
SNRNP70	16.6771	16.4963	-0.180779	0.000137774	0.00301497
PTRH2	15.5455	15.0557	-0.489817	0.000444692	0.00655794
ILKAP	16.5454	16.4059	-0.139583	0.0273677	0.107966
TXNDC9	15.7027	15.7117	0.00898024	0.928247	0.963797
PDCD5	16.9494	16.9091	-0.0402502	0.422004	0.620857
PCK2	16.3916	16.3162	-0.0753807	0.422004	0.620857
S100A13	16.6265	16.6234	-0.00303484	0.741261	0.856178
LRRC57	16.7772	16.7183	-0.0588137	0.833576	0.907395
SEPT11	16.4998	16.4215	-0.0783119	0.271608	0.48374
ARHGAP26	17.6576	17.7204	0.0628742	0.547941	0.722945
RANGAP1	16.2107	16.1704	-0.0402735	0.186589	0.380189
MAP7D1	17.1297	17.394	0.26434	0.000257642	0.00462024
ATAD3C	16.6958	16.7603	0.0645132	0.21844	0.421172
APOBR	15.6846	15.9401	0.255496	0.00862762	0.0507874
ASCC3	17.3232	17.6821	0.358926	4.45958e-05	0.00147046
AIFM1	16.074	15.9032	-0.170818	0.00644922	0.04082
ZNF609	16.6643	16.6351	-0.0291658	0.885607	0.936316
PPIG	16.56	16.4236	-0.136412	0.109956	0.273767
GALE	15.8823	16.127	0.244712	0.0670971	0.197368
CPQ	16.665	16.8466	0.181644	0.203506	0.403047
PLXNA1	17.5875	17.8171	0.229604	0.000910374	0.0107051
RBMS1	16.9369	16.911	-0.0259446	0.318251	0.528614
EEF1B2	17.4009	17.4955	0.0945401	0.133397	0.307355
MT1X	17.7691	18.5567	0.787599	0.000484016	0.00694705
COQ3	17.536	17.078	-0.457956	0.0437728	0.147216
PQBP1	16.9548	16.7918	-0.163027	0.00246836	0.0213196
DNAJA4	17.5523	17.7148	0.162539	0.495816	0.683497
AKR1B1	17.0895	16.6516	-0.437849	3.11589e-05	0.00115193
AARS	16.7945	16.7026	-0.0919203	0.123961	0.294512
UQCRC2	16.6263	16.6309	0.00458987	0.513843	0.694614
CSTF3	17.2166	16.862	-0.354541	1.89097e-05	0.000809469
ETFB	16.5141	16.2798	-0.234325	0.000114714	0.00269137
CFL1	17.4568	17.3865	-0.0703866	0.189104	0.383553
ERH	16.9905	16.9496	-0.0409131	0.707505	0.833363
C1orf198	16.4912	16.6181	0.126856	0.26657	0.47697
COMP	15.6524	15.7698	0.117439	0.494682	0.68232
DYNC1H1	16.5699	16.4809	-0.088991	0.0144304	0.0725236
NONO	17.2221	17.1076	-0.11454	0.0100548	0.0564644
RBX1	16.8772	17.0131	0.135927	0.0200026	0.0890625
PDLIM2	16.327	16.2021	-0.124976	0.453002	0.648475
MROH2B	16.0117	15.8283	-0.183434	0.158307	0.343045
DNHD1	17.2965	17.4946	0.198105	0.0324604	0.121851
RSL24D1	17.0591	16.9348	-0.124317	0.231589	0.436522
APOL2	16.788	16.7809	-0.00705686	0.886622	0.936316
MYOF	16.4093	16.4837	0.074441	0.139321	0.316667
PDE5A	16.8715	16.5788	-0.292727	0.00445386	0.0318226
PSAP	17.007	16.9434	-0.0636423	0.573561	0.744013
PSAP	17.042	16.9796	-0.0623819	0.588989	0.7544
PIEZO1	18.3335	18.2798	-0.0537004	0.988025	0.994547
TRIM16	16.2383	16.2406	0.00230976	0.869553	0.927523
CCZ1 CCZ1B	15.0727	15.1475	0.0748358	0.488698	0.680217
RINT1	17.1955	17.1915	-0.00403755	0.922286	0.960674
TBC1D4	16.8221	16.5682	-0.253919	0.0212346	0.0928538
ZMYND8	16.3855	16.2961	-0.0894146	0.117241	0.285782
NAPSA	15.9629	15.7973	-0.165637	0.495612	0.683409
MAN2C1	16.3944	16.6934	0.299004	0.0145042	0.0727446
OCIAD1	16.6707	16.7392	0.0684782	0.321904	0.531784
DNAJC8	17.2977	17.2429	-0.0548082	0.523567	0.702697
POLR2A	16.1898	16.2095	0.0197216	0.599379	0.762307
SUCLG2	16.9151	16.8458	-0.0692323	0.448497	0.645515
NOL10	17.0048	17.122	0.117228	0.31853	0.528896
NDRG2	16.8616	16.8101	-0.0514768	1	1
ITGB1	16.713	16.8888	0.175774	0.0790916	0.219674
ZC3H7B	17.9153	18.3575	0.442136	3.21999e-05	0.00118147
NSDHL	17.084	17.1624	0.0783853	0.212875	0.414209
CFAP20	16.3943	15.963	-0.431291	1.34629e-05	0.000631722
NDUFV1	16.1803	16.08	-0.100221	0.101857	0.260653
CDH11	15.7977	15.9673	0.169594	0.0816884	0.22512
C8B	15.9393	16.0591	0.119849	0.172013	0.362603
VPS4A	16.9083	16.924	0.0157694	0.690835	0.823668
AKAP13	16.1352	16.2266	0.0914061	0.0790916	0.219674
NACA	16.8763	16.7914	-0.0849277	0.396453	0.598604
ROCK1	16.8384	16.8324	-0.00594484	0.674314	0.811905
UBA2	16.7619	16.5681	-0.193768	0.00477882	0.0331259
MAP3K20	15.6321	15.7037	0.0716377	0.116221	0.284415
EP300	16.7029	16.7557	0.0527571	0.276547	0.488614
CREBBP	16.8916	16.9125	0.0208693	0.85704	0.919437
RPL12	17.6819	17.714	0.0321328	0.453002	0.648475
PGAM5	16.258	16.1872	-0.0708447	0.344389	0.555026
DFFA	15.4506	15.5101	0.0595627	0.366741	0.575728
DFFA	15.9768	16.0314	0.0545474	0.283226	0.494246
DDT	17.2574	17.1567	-0.100722	0.232804	0.436955
MIPEP	16.0844	16.0492	-0.0352336	0.628317	0.781393
TGFBI	16.7992	16.9946	0.195398	0.22126	0.425099
UGT1A10	15.7819	15.2015	-0.580412	0.0147963	0.0740574
UGT1A7	15.6727	15.2211	-0.451628	0.0386124	0.136741
ARRB1	16.2325	15.8738	-0.35869	0.00231367	0.0204542
VAMP8	17.0071	17.2423	0.235163	0.00243186	0.0210416
ARMT1	16.0253	15.9839	-0.0413543	0.241738	0.446849
UFC1	16.7884	16.7947	0.0063085	0.816049	0.898335
APOD	16.6408	16.5006	-0.140237	0.115053	0.281858
PPP4R3B	16.9704	17.3591	0.388744	0.00296194	0.0240104
DNAAF5	15.5402	15.5233	-0.0168714	0.323739	0.534454
POLR2C	16.3486	16.0413	-0.307332	1.81802e-06	0.000170615
DNAJA1	16.2733	16.1265	-0.146877	0.0383441	0.135889
NAGK	16.5078	16.5235	0.0157337	0.690835	0.823668
LSM14A	16.0748	15.7962	-0.278581	0.00355603	0.0272852
SMARCC1	16.2742	16.2927	0.0184873	0.679803	0.815933
FOCAD	17.5273	17.5854	0.0581241	0.623113	0.778549
COL4A2	16.2597	16.4142	0.154564	0.105038	0.265176
MOB4	16.699	16.6029	-0.0961386	0.0913261	0.242081
LARS	16.8002	16.7287	-0.0715349	0.0383441	0.135889
SERPINB5	16.2344	16.3749	0.140506	0.674314	0.811905
UGDH	16.5838	16.1536	-0.43021	0.00405173	0.0298227
FCHO2	16.2813	16.263	-0.0183245	0.798613	0.889576
RPL35A	17.9298	17.6428	-0.287049	0.000160259	0.00340027
MYCBP	16.1308	16.1665	0.0357162	0.808268	0.895425
NUMA1	16.7372	16.6934	-0.0437546	0.625711	0.778549
NUMA1	16.7412	16.698	-0.0431424	0.615117	0.771269
CAPN7	17.5999	17.5631	-0.036757	0.657948	0.801695
BRD4	16.6728	16.3509	-0.321925	1.68724e-06	0.000164675
COMMD3	16.103	16.0245	-0.0785241	0.101293	0.260301
COMMD3-BMI1	15.8524	15.7645	-0.0879594	0.0741616	0.211272
DNM1L	16.4414	16.3771	-0.0643649	0.184098	0.377003
DNM1L	16.476	16.4072	-0.0687308	0.176774	0.367871
CHMP2B	17.3382	17.3657	0.0275084	0.792823	0.886363
HIST1H1T	17.9138	17.9812	0.0674067	0.32929	0.539421
TAOK3	15.9757	16.1241	0.148444	0.0451108	0.149451
C1orf123	16.614	16.3243	-0.289756	0.00131909	0.0139031
ILF2	16.8926	16.693	-0.199651	0.000713363	0.00890336
TPI1	16.8185	16.7791	-0.0394764	0.548283	0.722945
PPP3CC	16.1175	16.2274	0.109921	0.127671	0.299536
EEF1G	17.0027	17.0818	0.0790686	0.118554	0.286833
GMPPA	15.8209	15.9548	0.13389	0.09526	0.249812
ACTR3	16.1688	16.2384	0.0696228	0.0528577	0.165881
PREP	15.9595	15.9459	-0.0135435	0.769779	0.87361
MUC5AC	15.9782	16.0184	0.0402181	0.45211	0.648475
STK26	16.0349	15.8451	-0.189783	0.00113058	0.0123983
LANCL1	16.3551	16.2641	-0.0909691	0.400645	0.601955
VPS41	16.8324	16.9053	0.0728931	0.1123	0.277789
HDHD2	17.3901	17.458	0.0679067	0.224107	0.427538
FAS	18.2534	18.1887	-0.0647184	0.413382	0.613908
NDUFA8	16.8501	16.7489	-0.101177	0.162781	0.350251
UGT1A4	15.7269	15.2395	-0.487436	0.0254245	0.103913
PDK1	15.4277	15.5175	0.0897255	0.678053	0.815933
RP2	16.7022	16.8084	0.10612	0.0778187	0.217625
RPL22	17.4436	17.2041	-0.239512	0.00194023	0.0182434
SRSF9	17.2819	17.0843	-0.197629	0.0132721	0.0689019
TRIM32	18.3773	18.4126	0.035306	0.889222	0.938858
CPED1	19.3501	19.3993	0.0491943	0.321904	0.531784
FLAD1	16.2555	16.4129	0.157379	0.500536	0.6869
MAOB	16.8697	16.7407	-0.129061	0.263514	0.472601
NDUFB9	15.9824	16.0247	0.0422913	0.367853	0.575728
C9orf64	16.5988	16.4924	-0.106359	0.0784523	0.219271
DSC3	16.4971	16.4174	-0.0796943	0.668841	0.808307
GOLIM4	15.4876	15.5514	0.0637559	0.303915	0.515146
CYP2S1	15.4068	15.3398	-0.06701	0.674314	0.811905
NUP62	16.8582	16.8897	0.0315631	0.599379	0.762307
HECTD4	16.7376	16.6743	-0.063365	0.327561	0.537491
MAPKAP1	17.1055	16.9612	-0.144329	0.120329	0.289421
CD47	16.8918	17.0832	0.191446	0.0213586	0.0931456
CD47	16.8835	17.0753	0.191829	0.0195775	0.0881818
DNAL1	16.771	16.8285	0.0575402	0.548214	0.722945
CA3	15.6248	15.7879	0.163047	0.440561	0.638532
LRPPRC	16.4699	16.2051	-0.264835	0.00214622	0.0194315
HDDC2	16.0502	15.9058	-0.144453	0.113334	0.279046
CLC	17.9765	18.5799	0.603371	0.0188334	0.0858944
NOTCH3	16.2744	16.258	-0.0164135	0.812543	0.897919
PDLIM5	16.53	16.5713	0.0412712	0.533384	0.710015
MICAL2	16.9389	16.9695	0.0306238	0.224107	0.427538
CSPG4	15.6947	15.7015	0.00674	0.928247	0.963797
COLGALT1	16.6572	16.5557	-0.101554	0.0324604	0.121851
IFIT1	16.5124	16.4941	-0.018226	0.880698	0.932684
EXOC5	17.2983	17.3114	0.0130509	0.775522	0.877882
RPGRIP1	18.591	19.2414	0.650393	0.0474027	0.154998
OSGEP	16.2484	16.3703	0.121954	0.0765624	0.215098
ABCA8	17.9297	18.0905	0.160835	0.352102	0.562073
SPATS2L	16.5927	16.6445	0.0517839	0.657948	0.801695
RRM1	16.1449	15.9609	-0.184063	0.0957272	0.249812
GCLM	15.9224	15.5323	-0.390064	0.0147336	0.0738191
TBXAS1	16.5807	16.6918	0.11111	0.22698	0.430997
NDUFAF2	16.7303	16.7612	0.0309008	0.95857	0.981499
DNAJB6	15.7053	15.8184	0.113059	0.892017	0.940746
DNAJB6	16.3628	16.4227	0.0598276	0.952909	0.978989
BCAT1	16.9822	17.0923	0.110058	0.14338	0.323036
SNX12	16.7742	16.6406	-0.133621	0.000621824	0.00815705
CTHRC1	16.4433	16.3764	-0.0669325	0.818605	0.900743
MTHFD1	16.7325	16.7665	0.0340483	0.37589	0.581224
TFB2M	18.192	18.0254	-0.166556	0.0606487	0.182921
PPIP5K2	17.2559	17.3085	0.0525866	0.401999	0.603675
HSP90B1	17.3213	17.5333	0.212024	0.009627	0.0551406
ERLEC1	15.8283	16.0335	0.205167	0.0330734	0.123488
LAS1L	16.3724	16.067	-0.305396	3.39919e-06	0.000251334
AASS	16.4097	16.1202	-0.289499	0.0238982	0.100451
DRG1	16.0636	15.8358	-0.227738	0.00179783	0.0173731
MTA3	17.0573	16.9906	-0.0667047	0.448497	0.645515
MTA1	16.9237	16.8272	-0.0964719	0.129558	0.302075
PSPH	16.4702	16.4436	-0.0266838	0.95157	0.978393
PPFIBP1	15.9536	15.9825	0.028929	0.464078	0.660071
EPS8L2	16.4175	16.3059	-0.111559	0.160532	0.346789
RPL7L1	15.8037	15.9394	0.135695	0.170483	0.360779
NCLN	15.7228	15.7934	0.0705844	0.085712	0.232248
TAX1BP1	18.4328	18.4712	0.0384115	0.359923	0.569528
ERGIC3	16.7862	17.068	0.281762	0.00690255	0.0426926
TOR1AIP1	16.359	16.4448	0.0858194	0.186589	0.380189
TOR1AIP1	16.3889	16.4814	0.0925368	0.129558	0.302075
PYCARD	15.9883	15.7796	-0.208703	0.262705	0.471845
IL18	16.3665	16.4384	0.0719743	0.548283	0.722945
APOH	16.4303	16.2441	-0.186187	0.0857127	0.232248
RPL19	17.7906	17.4647	-0.325844	0.000125747	0.00285416
APOL3	16.1334	16.0096	-0.123795	0.399894	0.601955
KIF13B	16.0123	15.9882	-0.0241069	0.988025	0.994547
TIMP2	17.9642	18.0799	0.115675	0.0419883	0.143691
EML2	16.5968	16.7494	0.152689	0.0648876	0.192143
TP53BP1	16.2488	16.1032	-0.145626	0.0248483	0.102588
CDC40	15.9631	15.76	-0.203042	0.00524086	0.0355339
PEPD	16.5543	16.4559	-0.0983774	0.0467441	0.153404
PTPRK	17.3396	17.3382	-0.00138874	0.588989	0.7544
FUT10	17.6438	17.7975	0.15375	0.336785	0.54638
SEPT7	16.9598	16.957	-0.00279368	0.952129	0.978393
SEPT7	17.1717	17.1662	-0.00549924	0.958107	0.98123
PSME3	16.2037	16.2206	0.0168951	0.631037	0.782781
RNF113A	17.6481	17.3247	-0.323336	0.0212959	0.0929552
PSMG1	15.6486	15.6644	0.0157512	0.738974	0.855765
DPP9	16.0786	15.961	-0.117624	0.0188334	0.0858944
NUP160	16.2395	16.222	-0.0175248	0.475909	0.669235
ATF1	17.2645	17.1074	-0.157088	0.00310999	0.0249208
SLC25A1	16.9739	16.8783	-0.0955927	0.165053	0.353427
EBNA1BP2	16.9917	16.9492	-0.0425934	0.996859	1
MTMR12	16.0547	15.9662	-0.088516	0.570916	0.74216
LMO7	16.6441	16.6599	0.0157896	0.588988	0.7544
NECTIN2	17.2588	17.3367	0.0779076	0.111635	0.276677
PDIA4	16.8204	16.9165	0.0960778	0.257158	0.463246
PDIA4	16.8643	16.9693	0.104948	0.202057	0.400666
PHF6	15.895	15.7996	-0.0953587	0.141339	0.319915
UBQLN4	16.4253	16.4012	-0.0241074	0.523567	0.702697
UBQLN1	15.3944	15.3857	-0.00867673	0.588989	0.7544
MAP4K5	17.7512	17.0406	-0.710581	0.00194023	0.0182434
AKR1C1	16.8837	15.7464	-1.1373	0.000215968	0.0041657
AKR1C2	16.9798	15.8914	-1.08839	0.000250209	0.0045903
RPP40	17.5189	17.5848	0.06591	0.491441	0.682091
UBE2L3	17.1098	17.14	0.0301789	0.729949	0.84793
DPP7	16.0319	16.1025	0.0705384	0.976054	0.989435
LCN2	15.6851	16.7458	1.06066	3.48103e-07	5.66248e-05
KIF1B	17.9312	17.7624	-0.168799	0.0987544	0.255797
ARPC4	17.2691	17.3166	0.0475632	0.384035	0.588781
CNN1	17.3035	17.3363	0.0327649	0.880698	0.932684
ANXA7	16.9275	16.8807	-0.046845	0.509017	0.690768
CLINT1	16.1365	16.1078	-0.0286876	0.816049	0.898335
TAP2	17.2629	17.2647	0.00182673	0.982039	0.992
RANBP2	16.7891	16.706	-0.0831451	0.0234351	0.0991103
PSMB1	16.5284	16.5064	-0.022066	0.466671	0.661829
ADA	16.5026	16.6081	0.105521	0.036289	0.130555
MMP9	16.0768	17.0136	0.936751	1.76125e-07	3.53041e-05
AOC3	16.6677	16.6982	0.0304426	0.988025	0.994547
CLU	16.9723	16.9912	0.0188914	0.988025	0.994547
WDR87	18.281	18.2749	-0.00602019	0.886622	0.936316
IMPACT	16.5448	16.4751	-0.0696702	0.523567	0.702697
HSPB6	16.2253	16.1656	-0.0596832	0.615118	0.771269
ZBTB7B	18.0268	18.0538	0.0270771	0.650196	0.797425
CPS1	17.0049	17.1792	0.174375	0.0212346	0.0928538
AIF1L	18.044	17.9145	-0.12943	0.312319	0.525921
C17orf62	16.8225	17.0251	0.202603	0.00268497	0.0227082
RPL26	18.006	17.5858	-0.420218	5.42764e-06	0.000326998
RPL26L1	17.9386	17.5049	-0.433685	1.45228e-06	0.00015079
UBA3	15.4574	15.4919	0.034475	0.583824	0.751534
ATP5F1	17.0368	17.2559	0.219029	0.000420343	0.00637042
TIGAR	16.364	16.31	-0.0539577	0.387665	0.591925
ANKRD31	18.3454	18.3684	0.0230171	0.371858	0.5782
MYO1D	16.7302	16.5921	-0.138054	0.0141328	0.0713215
RAB10	17.1372	17.2023	0.065103	0.103438	0.262631
MRPS22	16.8716	16.8091	-0.0624865	0.433492	0.63223
COMT	15.0105	14.9624	-0.0481352	0.523567	0.702697
SCYL2	16.1834	16.2507	0.0672964	0.247826	0.45194
KIAA1524	17.0559	17.0834	0.027492	0.713093	0.838326
BIVM-ERCC5	18.1368	18.1934	0.0566227	0.137324	0.314031
PAK2	15.9941	15.8899	-0.104153	0.0188334	0.0858944
RB1	17.6961	17.4985	-0.197572	0.098232	0.255257
MSH6	16.8766	16.7112	-0.165366	0.0160031	0.0776291
DIAPH1	16.5727	16.6898	0.117059	0.0913261	0.242081
ANAPC1	16.8553	16.8562	0.000928926	0.833576	0.907395
CALR	17.0976	17.2973	0.199707	0.00150212	0.0152716
OR13C2	19.1081	17.769	-1.33906	0.000296848	0.00511879
OR13C9	19.0587	17.7469	-1.31182	0.000366755	0.00573642
ITGB4	16.2137	16.4535	0.239809	0.019606	0.0881818
PALLD	16.428	16.268	-0.160049	0.113334	0.279046
COG4	16.1977	16.1549	-0.042831	0.351908	0.562073
DNAJC2	16.6967	16.6884	-0.0083219	0.878581	0.932684
QSOX1	16.0894	16.2101	0.120671	0.283226	0.494246
PHF14	16.4678	16.5533	0.0854701	0.456835	0.653045
MYO5B	16.7975	16.8596	0.0621088	0.0740996	0.211272
COASY	16.5921	16.5058	-0.0863317	0.254021	0.4598
RAPH1	16.6155	16.4414	-0.174061	0.144856	0.325759
ITGAV	16.395	16.6097	0.214786	0.015677	0.0768109
PRG3	16.8302	16.9024	0.0721283	0.600549	0.763198
PRG2	16.0785	16.2411	0.162609	0.363874	0.572255
PSTPIP2	16.52	16.5771	0.0570302	0.668222	0.808307
CCDC186	17.0744	17.1509	0.0764972	0.045042	0.149451
CNN2	17.2737	17.4041	0.130438	0.125805	0.297446
CNN3	17.2858	17.4127	0.126935	0.204723	0.403983
ARHGAP18	16.1292	16.0534	-0.0758684	0.827724	0.904657
EIF3A	16.5274	16.5697	0.042286	0.186589	0.380189
HCK	17.0422	17.1763	0.134173	0.0492872	0.158551
DNPEP	16.1994	16.0091	-0.190236	0.00414905	0.0303559
SFPQ	17.1048	17.0435	-0.0612625	0.40911	0.609791
UBE2H	16.5388	16.4626	-0.0762	0.343204	0.554214
UAP1L1	15.4675	15.3704	-0.097095	0.0790916	0.219674
UAP1	16.5695	16.7034	0.133978	0.0765624	0.215098
TRAP1	16.8695	16.7448	-0.124728	0.123961	0.294512
EMILIN2	17.8978	17.8653	-0.0325052	0.764049	0.870752
HTRA1	16.2623	16.3268	0.064542	0.599379	0.762307
HP	16.7139	16.9082	0.194307	0.244769	0.449726
PITRM1	16.5031	16.5611	0.0579575	0.371858	0.5782
NNT	16.6024	16.4788	-0.123573	0.100296	0.258147
RPRD1B	16.5147	16.4983	-0.0164296	0.679804	0.815933
CD151	17.4024	17.6218	0.219398	0.0648876	0.192143
ACTC1	16.9865	17.1501	0.163606	0.00359552	0.0275018
ACTA1	17.0532	17.2187	0.165551	0.00334474	0.0261576
TRPM8	20.0678	20.4284	0.360587	0.000556595	0.0075871
PGRMC2	17.1536	17.2595	0.105896	0.0121967	0.0649074
KIAA1109	18.5726	18.2471	-0.325492	0.00983884	0.055507
CSDE1	16.4666	16.4725	0.00586059	0.940181	0.970612
DIABLO	16.4101	16.3441	-0.0660454	0.300399	0.512569
GTPBP4	16.1486	16.0348	-0.113821	0.107917	0.270347
PLEK	17.3777	17.2836	-0.0941683	0.568462	0.739167
IK	17.1729	17.1159	-0.0570419	0.224107	0.427538
CHCHD6	16.5965	16.4559	-0.140514	0.119084	0.287974
MMP12	16.506	16.3865	-0.119501	0.636381	0.786811
UBXN1	17.2681	17.0519	-0.216155	1.59667e-05	0.000728202
SERPINB13	15.6663	15.8217	0.155438	0.595083	0.75882
SERPINB13	15.6986	15.8579	0.159243	0.600549	0.763198
SOD3	15.2905	15.3713	0.0808088	0.764049	0.870752
RPS27L	16.8985	16.7725	-0.125965	0.0111993	0.0611328
KIF3B	16.6203	16.6721	0.0518152	0.424175	0.622995
PTPN9	17.1034	17.4937	0.390302	0.00542806	0.0361871
ZNF260	18.0705	17.9823	-0.0881646	0.662597	0.805906
GBP2	17.2957	17.3121	0.0163732	0.513843	0.694614
IRS2	17.7749	17.798	0.0230938	0.641745	0.790239
AHSP	15.9893	15.5384	-0.450869	0.0169011	0.0806229
SRSF11	16.7859	16.6703	-0.115618	0.108296	0.270603
EIF1	16.3863	16.148	-0.238243	0.0459316	0.151552
ISOC1	16.3055	16.3179	0.0123454	0.89442	0.942512
UBA7	16.5148	16.4842	-0.0306065	0.641745	0.790239
ZMYM2	17.8656	17.9144	0.0488313	0.827724	0.904657
DHTKD1	16.9548	16.8385	-0.116327	0.41573	0.615896
PFN1	16.949	16.9649	0.0159497	0.976054	0.989435
PDS5B	16.8752	16.8552	-0.0199352	0.901458	0.946046
KLC2	16.7885	16.695	-0.0935262	0.151772	0.334076
NSRP1	16.7752	16.8519	0.0766883	0.820635	0.901704
MRPL15	16.6465	16.5423	-0.104186	0.231054	0.435681
CCT2	16.5625	16.4983	-0.0641264	0.0427512	0.144678
KIF5A	16.7993	16.8546	0.055313	0.139321	0.316667
BPGM	16.5964	16.3883	-0.208032	0.127671	0.299536
MYO15A	18.7193	18.6161	-0.103266	0.118554	0.286833
METTL3	18.2535	18.1817	-0.0718339	0.176899	0.367973
SUMO3	17.7486	17.3702	-0.378449	5.07243e-05	0.001597
GPI	17.1029	16.9594	-0.143496	0.340574	0.550513
FKBP8	15.7656	15.6073	-0.158349	0.00690242	0.0426926
SMYD5	16.3988	16.2122	-0.186617	0.018077	0.0837451
EPN1	16.3422	16.2465	-0.0956948	0.115053	0.281858
ADAM10	15.6193	15.5731	-0.0462383	0.775522	0.877882
CASK	16.3917	16.3114	-0.0803499	0.153927	0.337602
AKT2	16.63	16.5752	-0.0548255	0.589338	0.754452
CORO1B	16.8947	16.727	-0.167669	0.00616207	0.039567
CISD1	16.179	16.1808	0.00175995	0.874781	0.929848
TSC2	17.4382	17.5963	0.158121	0.0860421	0.233011
ATP6V1A	16.4113	16.3635	-0.0477747	0.191645	0.387739
RAD23B	16.8637	16.7387	-0.125009	0.0537833	0.16803
EHD4	16.4218	16.3935	-0.0282826	0.781277	0.880922
SPR	16.5012	16.3636	-0.137536	0.0528577	0.165881
TXNDC17	16.5921	16.6886	0.0965441	0.1968	0.394409
EPPK1	16.1609	16.214	0.0531203	0.746937	0.859277
EPPK1	16.1706	16.2253	0.054649	0.746937	0.859277
YES1	16.3235	16.3371	0.0135642	0.615118	0.771269
LAMTOR4	17.3881	16.7095	-0.678653	1.88701e-06	0.000173748
CES2	19.1042	18.9562	-0.147986	0.0369636	0.132342
CFAP47	18.1353	18.1802	0.044889	0.509017	0.690768
CYB5R3	16.8423	16.5583	-0.283968	0.000180687	0.00368934
BLVRA	17.0598	16.8533	-0.20645	0.000604881	0.00799951
ABI1	16.6143	16.4706	-0.143674	0.00602285	0.0390845
YEATS2	17.6912	17.6333	-0.0578682	0.612864	0.771269
LRRC47	16.3119	16.3075	-0.00430471	0.97007	0.987678
ACP5	15.4481	15.4327	-0.0154391	0.90776	0.95082
CDV3	16.2081	16.1869	-0.0211504	0.583825	0.751534
CDV3	16.1874	16.1919	0.00455566	0.845308	0.914251
MBNL1	17.0828	16.8147	-0.268066	7.03947e-07	8.58815e-05
MBNL1	17.011	16.7755	-0.235487	5.62444e-06	0.00033069
MBNL2	17.2566	16.9904	-0.266181	3.32739e-05	0.00120279
GATM	17.3498	17.2282	-0.12161	0.303915	0.515146
GNAI2	16.7641	16.9729	0.208766	0.0017083	0.0168075
GNAI3	16.9875	17.14	0.152508	0.0111993	0.0611328
RRP15	18.0514	18.0408	-0.0106185	0.832519	0.907395
XPOT	15.4482	15.285	-0.163191	0.0690006	0.20222
GSTP1	15.881	15.6545	-0.22653	0.0027519	0.0229953
ICAM3	16.2752	16.7575	0.482248	2.27143e-06	0.000194466
SEC24B	17.3186	17.5501	0.231448	6.34135e-05	0.0018755
DMXL2	18.1852	18.1489	-0.0362278	0.737008	0.85369
DMXL1	17.2121	17.826	0.613936	4.8822e-08	1.62014e-05
MRE11	16.6916	16.5597	-0.131916	0.0263346	0.106034
BUD31	16.7584	16.6984	-0.0600016	0.392287	0.594521
PHF21A	18.0189	17.9615	-0.057405	0.301816	0.51417
DDX39B	17.0875	16.9494	-0.138077	0.00674836	0.0421664
SYNCRIP	16.8582	16.7959	-0.0622874	0.100296	0.258147
PPIA	17.0413	16.9865	-0.0547983	0.513843	0.694614
HLA-C	16.5479	16.6248	0.0769588	0.371858	0.5782
HLA-C	16.5319	16.6118	0.0799848	0.426355	0.624996
FCGR2A	17.7443	17.8047	0.0603332	0.533384	0.710015
RXRB	17.0891	17.0804	-0.00867212	0.975939	0.989435
CDK5RAP3	16.6046	16.6525	0.0478077	0.563384	0.73511
FHL1	17.087	16.7588	-0.328263	0.0648876	0.192143
SYNPO	16.9751	16.8289	-0.146201	0.0870892	0.234028
FKBP3	17.5731	17.4742	-0.0989081	0.133397	0.307355
BAIAP2L1	16.572	16.7049	0.132916	0.129558	0.302075
KRT19	16.7332	16.7531	0.0198865	0.839437	0.911539
PKP3	16.9425	16.7734	-0.16909	0.111635	0.276677
NUFIP2	16.4952	16.4419	-0.0533244	0.40911	0.609791
DNAJC11	16.3784	16.3626	-0.0157724	0.922286	0.960674
AFG3L2	16.7081	16.6974	-0.0107124	0.758332	0.866462
RNPEP	16.083	16.1264	0.0433876	0.910377	0.951926
HMOX1	16.0209	15.9382	-0.0827331	0.25091	0.4562
LRRK2	17.6495	17.5942	-0.0553475	0.789244	0.886016
ARMC10	16.2496	16.0309	-0.218651	0.00184419	0.0176119
YARS	16.6096	16.6366	0.0270535	0.504215	0.688849
AKR7A2	17.1761	16.9958	-0.180229	0.00588648	0.0383014
MCM5	16.9173	16.814	-0.103339	0.325583	0.534965
TPSAB1 TPSB2	16.3857	16.1647	-0.221023	0.158307	0.343045
GLTP	16.4787	16.5203	0.0416183	0.424351	0.622995
PSMD8	16.9693	16.8973	-0.0719967	0.0586168	0.17867
DNAH2	17.4651	17.0482	-0.416852	0.015677	0.0768109
RAE1	16.4238	16.2796	-0.144253	0.00351009	0.0270177
PPIL1	17.2193	17.13	-0.0892776	0.0753228	0.213211
PHKB	17.2867	17.4124	0.12565	0.010621	0.0588981
RB1CC1	17.3866	17.586	0.19943	0.0304625	0.11696
SCP2	16.7822	16.6361	-0.146161	0.0423678	0.144678
ZRANB2	17.4664	17.4414	-0.0250299	0.833576	0.907395
SCRN1	16.783	16.7505	-0.0325119	0.388146	0.591925
CD2AP	17.0636	17.127	0.0633831	0.273249	0.484188
APOE	17.1717	17.0289	-0.142835	0.199416	0.397529
A2M	16.6765	16.5204	-0.156083	0.325583	0.534965
SEPHS2	17.1618	17.614	0.452189	9.57206e-07	0.000108632
SMC2	16.5771	16.4936	-0.0834381	0.355999	0.566257
GLRX5	15.6464	15.5498	-0.0966326	0.283225	0.494246
UBAP2	16.1844	16.0867	-0.0977492	0.19833	0.396986
CD63	17.494	17.8563	0.362314	0.00106073	0.0118883
KRT10	16.7017	16.9352	0.233431	0.232804	0.436955
TPM2	17.2448	17.2375	-0.00725907	0.810226	0.895867
TPM2	17.2412	17.2338	-0.00738953	0.804414	0.892371
TPM2	17.254	17.2378	-0.0161403	0.880698	0.932684
TPM2	17.2494	17.2331	-0.0163184	0.868871	0.927201
TPM1	17.1908	17.1598	-0.0309766	0.880698	0.932684
USP7	16.1791	16.0933	-0.0858426	0.118554	0.286833
UBE2V2	17.4034	17.3238	-0.0796195	0.0857127	0.232248
PSMD10	15.7512	15.8083	0.0570461	0.568462	0.739167
PPP5C	17.0851	16.9849	-0.100189	0.0268469	0.106949
TNPO3	16.1699	16.1524	-0.0175032	0.652529	0.797881
ZNF787	15.0085	15.1698	0.161283	0.157749	0.343045
HNRNPLL	16.5845	16.4711	-0.113325	0.0312634	0.118636
NEK1	18.0594	17.9299	-0.129567	0.0484269	0.156402
VDAC2	16.7046	16.4729	-0.231714	0.0121967	0.0649074
REPS1	17.3608	17.2871	-0.0736828	0.202057	0.400666
ZFYVE26	17.0223	16.689	-0.33327	0.00315657	0.0252525
TMEM43	16.3433	16.3652	0.0219291	0.729949	0.84793
SHROOM4	19.4561	19.2687	-0.187391	0.0248483	0.102588
MFAP5	17.5853	17.4291	-0.156201	0.29691	0.510363
LUC7L3	16.4637	16.4106	-0.0530609	0.504215	0.688849
RPS4Y1	17.7863	17.6539	-0.132397	0.0104995	0.0584236
RPS4X	17.7407	17.5432	-0.197507	0.0017083	0.0168075
GLS	15.8089	15.7292	-0.0796968	0.640119	0.790239
FREM2	18.4748	18.4552	-0.0195635	0.583825	0.751534
CLPX	16.0743	15.9307	-0.143647	0.0160031	0.0776291
FKBP15	16.5738	16.5756	0.00177432	0.816049	0.898335
TAF5L	19.9533	20.0723	0.119049	0.181632	0.373678
AK1	16.9798	16.6408	-0.338988	0.00182083	0.0175259
COA6	15.8551	15.6797	-0.175382	0.0163351	0.0785371
DPM1	17.2813	17.2235	-0.0578515	0.400645	0.601955
NAMPT	16.2675	16.2276	-0.0399105	0.724316	0.844654
TM9SF1	17.7341	17.6952	-0.038875	0.714265	0.8393
UBE4B	16.5575	16.4377	-0.119712	0.139437	0.316785
CAMLG	17.8794	17.9447	0.0653152	0.373081	0.579635
SMYD3	18.8286	19.0534	0.224716	0.101858	0.260653
NPHP3	17.5718	17.6342	0.0623869	0.742188	0.856844
MT2A	17.5251	18.3579	0.832764	0.000306768	0.00523436
TRPC3	19.7922	19.7434	-0.0487707	0.752628	0.862368
SERPINH1	16.148	16.2518	0.103854	0.181632	0.373678
NTPCR	16.3254	16.2501	-0.0752359	0.169669	0.359369
RTKN	17.4393	16.6912	-0.74805	0.00204084	0.0186854
RPL34	18.0655	17.7578	-0.307699	0.000604881	0.00799951
GSN	17.0761	16.9867	-0.0894639	0.169669	0.359369
PLEK2	18.4969	18.4	-0.0968865	0.632466	0.784207
DLAT	16.6845	16.6061	-0.0784184	0.300399	0.512569
CAPN2	16.3351	16.5609	0.225792	0.0129957	0.0679909
TYMP	16.3479	16.4947	0.146782	0.127671	0.299536
HDAC1	17.1065	17.0276	-0.0789743	0.120335	0.289421
ACTL6A	16.9681	16.8197	-0.148357	0.0229798	0.0977693
EPB42	16.5906	16.234	-0.356539	0.0263346	0.106034
DCK	16.3154	16.0899	-0.225452	0.026629	0.106949
TPMT	16.1631	16.0073	-0.155872	0.10396	0.263683
MOB1A	16.4076	16.3566	-0.0509447	0.283226	0.494246
HACD2	17.5247	17.3886	-0.136131	0.136715	0.313371
MT1A	18.2583	18.9498	0.691536	0.00289035	0.0237753
UBE2J1	16.2515	16.4357	0.18421	0.164319	0.352938
TP53BP2	17.9809	18.1653	0.184425	0.0778187	0.217625
XRCC6	16.765	16.7305	-0.0345057	0.625711	0.778549
HPX	16.5874	16.5946	0.00722021	0.775522	0.877882
PLEKHG4B	17.218	17.2936	0.0756443	0.89484	0.942751
NXF1	16.207	16.1488	-0.0582168	0.798028	0.889576
DCTPP1	15.6401	15.1255	-0.514603	0.00282035	0.0234469
PLCL1	18.0582	18.1648	0.106579	0.0798506	0.221404
CTSG	16.2884	17.0552	0.766739	8.58757e-06	0.00046052
CFD	14.8315	14.8499	0.0184427	0.721504	0.843945
TMX3	16.5308	16.7011	0.170307	0.0121967	0.0649074
TBC1D10B	16.2198	16.1917	-0.0280984	0.547886	0.722945
SPTBN1	16.7139	16.6718	-0.0420838	0.787044	0.883953
SPTBN1	16.6753	16.6263	-0.0490371	0.679804	0.815933
MRTO4	16.8824	16.8857	0.00327019	0.805898	0.893408
PREX1	18.2654	18.038	-0.227344	0.0728927	0.208631
RPL36AL	18.2307	18.0866	-0.144164	0.00807351	0.0484014
RPL36A	18.1726	17.9578	-0.214794	0.000334499	0.0054777
TBCA	17.7291	17.5705	-0.158522	0.019606	0.0881818
DDX20	18.1381	18.0753	-0.0628609	0.257158	0.463246
VPS45	16.9476	16.9359	-0.0116979	0.594313	0.758609
RPL37A	18.1144	17.8546	-0.259767	0.000713363	0.00890336
PRCC	17.0907	17.0082	-0.0825037	0.379211	0.584537
DDX5	16.8982	16.7674	-0.130842	0.0248483	0.102588
RAB23	15.7373	15.8295	0.0921772	0.58227	0.751534
YIPF5	16.3789	16.5813	0.202386	0.00683986	0.0426835
RPL13	18.0741	17.9464	-0.127675	0.0427512	0.144678
CNPY2	16.4842	16.6263	0.142062	0.0144304	0.0725236
STX7	17.541	17.5573	0.0163035	0.318251	0.528614
GAS8	19.0012	19.1254	0.124117	0.466671	0.661829
SETDB1	17.8819	17.8484	-0.0335109	0.966011	0.984984
KRT23	17.3442	17.5375	0.193357	0.41768	0.61714
RNASET2	16.2479	16.3103	0.0624224	0.207415	0.407155
NSUN2	16.3795	16.2487	-0.130848	0.0972314	0.252791
ZNF280C	17.2152	18.3374	1.12221	4.27462e-06	0.000298002
F2	16.3489	16.3904	0.0414858	0.787044	0.883953
LRP1B	17.835	17.8654	0.0304333	0.685311	0.819284
NSMCE1	17.6779	18.2161	0.538133	1.27405e-05	0.00061558
ATG16L1	15.5008	15.7067	0.205888	0.0160532	0.077795
HAGH	16.2836	16.2225	-0.0611109	0.499436	0.685583
WDR59	19.0117	19.2164	0.204685	0.0444839	0.14889
SCAF8	16.1726	16.2055	0.0328757	0.989687	0.996014
PGAM2	17.2984	17.2086	-0.0898131	0.318251	0.528614
CRKL	15.6959	15.7188	0.0228464	0.787044	0.883953
HNMT	17.0171	16.9007	-0.116379	0.266732	0.47697
DLD	17.1052	17.0455	-0.0596641	0.1968	0.394409
EPS15L1	16.9417	16.9143	-0.027483	0.518694	0.698847
RANBP3	16.9583	16.8136	-0.144774	0.0248483	0.102588
SLC16A3	16.5094	16.8101	0.300692	0.00705492	0.0434456
MICU1	16.4779	16.3524	-0.125445	0.0830124	0.22682
UBE2Z	16.9366	17.1345	0.197913	0.0220922	0.0954915
ST5	18.8505	18.5283	-0.322252	0.0131626	0.0686992
PADI4	15.4858	16.4282	0.942364	1.75146e-06	0.000167591
CLTA	17.9247	17.7596	-0.165151	0.000289493	0.00502749
ENO3	16.8428	17.0779	0.235146	0.0051251	0.0349308
PRKCI	16.5724	16.5527	-0.0197406	0.63991	0.790239
ABCA3	16.402	16.4679	0.0658892	0.571299	0.742263
RGS10	15.5591	15.5638	0.00474732	0.987502	0.994547
ENSA	17.0557	17.0169	-0.0387277	0.668841	0.808307
CS	17.0857	16.9496	-0.136128	0.0397682	0.138522
AAMDC	16.5769	16.5856	0.00874851	0.685311	0.819284
NIPBL	16.7545	16.6059	-0.148556	0.513622	0.694614
GMIP	17.2792	17.4956	0.216316	0.00464535	0.0328541
PKN2	16.3095	16.4249	0.115391	0.136715	0.313371
PSMC2	16.3872	16.4336	0.0463832	0.103438	0.262631
ZNF518A	18.3029	18.4595	0.156533	0.277467	0.490061
ACSL1	16.2316	16.12	-0.111589	0.314626	0.526137
LNPK	16.2487	16.2273	-0.0213631	0.394468	0.597086
C5	16.7256	16.6258	-0.0997193	0.348232	0.558636
PIK3R1	16.6985	16.8879	0.189435	0.00237209	0.0207451
PARD3	17.1475	17.1376	-0.00986334	0.724316	0.844654
GPCPD1	17.8267	17.9729	0.146242	0.215645	0.417764
MSL1	18.2153	18.6582	0.442891	0.00173754	0.0170607
ARHGAP4	16.8324	16.9125	0.0800815	0.0740996	0.211272
NDUFB3	18.0221	18.0321	0.0100002	0.456835	0.653045
ARHGEF7	16.7097	16.5822	-0.127501	0.0109616	0.0603753
PTPN2	16.632	16.5352	-0.0967759	0.396453	0.598604
PRDX5	15.3525	15.2645	-0.0879876	0.174382	0.365372
PLCG2	16.3883	16.6475	0.259147	0.0160031	0.0776291
CCDC88A	17.959	17.8225	-0.136491	0.0397682	0.138522
VAMP5	15.2714	15.3296	0.0581627	0.647289	0.79406
LCK	17.3443	17.29	-0.0543459	0.630173	0.782781
LETM1	17.022	16.8978	-0.124203	0.0717019	0.20619
ENO2	16.3495	16.5309	0.18145	0.0318571	0.120234
MED12L	18.5977	18.4676	-0.130028	0.293448	0.505303
GSS	17.0585	17.011	-0.0475289	0.363874	0.572255
KANK1	17.9879	18.2653	0.277324	0.164319	0.352938
MRPS36	16.3123	16.1463	-0.165948	0.00492656	0.0339092
PFKL	16.8692	16.913	0.0438422	0.462089	0.657433
SLK	16.8164	16.9527	0.136321	0.0070599	0.0434456
SPAST	16.57	16.3459	-0.22411	0.00825457	0.0490649
NPC1	17.2966	17.3132	0.0166108	0.752628	0.862368
HINT1	16.2981	16.2628	-0.0353864	0.176774	0.367871
IQGAP1	16.8465	16.7988	-0.0477139	0.181632	0.373678
MCCC2	15.7504	15.6195	-0.130973	0.116793	0.284833
RNF185	16.8676	16.631	-0.236525	0.081665	0.22512
BOLA2 BOLA2B LOC107984053	17.1585	16.9682	-0.190259	0.0312634	0.118636
DNAH9	17.9527	18.0367	0.0839867	0.224107	0.427538
SRCAP	17.3162	17.2032	-0.112962	0.154104	0.337838
ASPM	17.9956	18.0576	0.0620411	0.14858	0.33048
ZNF644	19.3374	19.0884	-0.249035	0.0160031	0.0776291
HIP1	16.3912	16.3456	-0.0455777	0.504215	0.688849
DMD	17.0645	17.0835	0.0190236	0.180465	0.373678
GMFG	16.5777	16.9139	0.33613	0.000556595	0.0075871
MIOS	16.8574	16.8779	0.0205066	0.415324	0.615669
LY75-CD302	18.2662	18.0272	-0.238978	0.235564	0.439957
LPXN	17.0051	17.1799	0.174837	0.0253354	0.103635
SYNJ2BP SYNJ2BP-COX16	16.3647	16.4075	0.0427455	0.855421	0.919281
FAM208B	17.5015	17.6532	0.15169	0.0200026	0.0890625
FAT1	18.0866	18.2031	0.116498	0.158307	0.343045
HERPUD1	18.3553	18.3133	-0.0419681	0.408839	0.609791
TIMP3	17.575	17.515	-0.0599768	0.787044	0.883953
CYFIP1	16.6623	16.5506	-0.111669	0.00429891	0.0312183
GABARAP	16.9362	16.9332	-0.0029995	0.696375	0.827444
EDC3	15.5176	15.4965	-0.0210936	0.634761	0.786202
CHMP1B	17.9573	17.4229	-0.534448	7.42766e-08	2.13218e-05
ZNF33A	18.7966	19.2793	0.482646	0.00125182	0.0134853
SETX	17.0461	17.0543	0.00821531	0.942567	0.972252
GBP1	16.9319	16.8716	-0.0603228	0.690835	0.823668
CPVL	16.308	16.1571	-0.15096	0.333024	0.542805
NFS1	16.0518	16.097	0.0451815	0.343435	0.554404
ARID4B	18.4442	18.417	-0.0271984	0.729949	0.84793
DAB2	16.1937	16.0432	-0.150443	0.182001	0.374122
RABGEF1	17.4228	17.5141	0.0912742	0.413382	0.613908
MAPK12	17.2708	17.5535	0.282735	0.0192163	0.0870711
CMTR2	17.5473	17.5909	0.0436203	0.466366	0.661829
TOM1L2	16.9586	16.9321	-0.0264924	0.670499	0.81011
MCM3	16.7116	16.5761	-0.135532	0.22126	0.425099
ATG5	16.103	16.1617	0.0587471	0.580901	0.751139
YARS2	16.8946	16.7945	-0.100118	0.101368	0.260357
VPS39	16.9287	16.9456	0.0169632	0.439563	0.637275
MFGE8	16.3357	16.4347	0.0989824	0.494682	0.68232
FASN	16.4503	16.3079	-0.142441	0.0670971	0.197368
LAMA1	16.4878	16.4949	0.00712963	0.729949	0.84793
COL6A6	16.8585	16.7993	-0.0591865	0.707505	0.833363
SYNE2	16.2891	16.3331	0.0439995	0.336785	0.54638
EHHADH	16.0599	16.0249	-0.0349897	0.528464	0.706743
PRICKLE2	18.8616	20.7416	1.87999	1.50789e-06	0.000153302
PEX19	16.3461	16.4813	0.135254	0.0705271	0.203893
ELOB	16.7577	16.8553	0.0975153	0.0318571	0.120234
SUMO1	17.6013	17.4645	-0.136856	0.0765624	0.215098
DLG1	16.4041	16.3876	-0.0165007	0.874781	0.929848
WDHD1	16.5058	16.3959	-0.109896	0.630299	0.782781
ADA2	16.1557	16.304	0.148328	0.241935	0.447043
TMEM173	16.0266	16.0133	-0.0132489	0.941624	0.971896
CTSB	15.6893	15.7863	0.0970074	0.21844	0.421172
ADD3	16.6163	16.526	-0.0903423	0.145444	0.32588
SMAP1	16.9059	16.8041	-0.101757	0.326889	0.536653
IRF3	16.4917	16.4532	-0.0384364	0.243205	0.44905
SLC9A3R1	16.5734	16.2924	-0.281023	0.0343293	0.125865
PDCD10	17.4721	17.4449	-0.0272083	0.609852	0.768943
FAM213A	16.5049	16.3	-0.204815	0.139321	0.316667
KIF2A	15.7636	15.8452	0.0815795	0.301864	0.51417
KMT2A	17.2668	17.4856	0.218766	0.0390506	0.137594
GJA1	15.8014	16.0747	0.273325	0.0234575	0.0991103
RPS14	16.5303	16.3785	-0.151847	0.00243186	0.0210416
MANF	16.829	17.003	0.174048	0.113334	0.279046
EPN2	16.5082	16.2728	-0.235327	0.000186164	0.0037386
NEMF	16.9721	17.1312	0.15911	0.00395649	0.0294324
SEPHS1	16.3515	16.566	0.214531	0.000180687	0.00368934
TWF2	16.7688	16.8189	0.0501116	0.283226	0.494246
APBB1IP	16.3384	16.5208	0.182409	0.0427512	0.144678
SLC25A3	17.4647	17.4047	-0.0600533	0.314626	0.526137
TMEM214	16.2949	16.3219	0.0270066	0.707505	0.833363
MYO9B	16.3032	16.4636	0.160397	0.00536838	0.0358873
TSG101	16.4436	16.5281	0.084518	0.754059	0.863804
SF3B4	16.894	17.0432	0.149185	0.197923	0.396333
SEC61A1	17.3002	17.3168	0.0165547	0.982039	0.992
PARP14	16.4901	16.5136	0.023468	0.851186	0.915335
CSTF2	16.3663	16.412	0.0456979	0.367853	0.575728
KIAA0430	17.9487	17.8034	-0.145333	0.239287	0.444338
VPS53	16.6259	16.5822	-0.0436355	0.916329	0.956715
SQSTM1	15.0246	14.954	-0.0705349	0.435134	0.632734
CSNK1A1	16.1121	15.9767	-0.135469	0.0576222	0.176742
GEMIN4	16.2704	16.306	0.0355362	0.477169	0.670289
EDC4	16.0902	15.9772	-0.113031	0.002493	0.0214565
PLTP	16.9817	17.0251	0.043451	0.400645	0.601955
TMEM189-UBE2V1	17.6428	17.6735	0.0306567	0.994013	0.997487
PSMA1	16.6507	16.5115	-0.139142	5.07243e-05	0.001597
USP34	16.7131	16.752	0.0389125	0.190428	0.386078
TACO1	16.2493	16.0465	-0.202725	0.0208588	0.0917864
LONP1	16.4876	16.2265	-0.261073	6.34135e-05	0.0018755
KRT9	16.748	16.9352	0.187189	0.167349	0.357246
LANCL2	15.7293	15.6504	-0.0788572	0.771407	0.87505
CHD4	16.7589	16.6393	-0.119604	0.0192163	0.0870711
RUFY3	17.3481	17.6137	0.265563	0.00125182	0.0134853
FERMT2	16.4227	16.3169	-0.105809	0.207415	0.407155
KIAA1468	17.0158	17.1615	0.145775	0.0728927	0.208631
LRP2	16.6648	17.24	0.575121	0.00106855	0.0118883
UBE2M	16.8829	16.8806	-0.00235835	0.976054	0.989435
ANPEP	16.6752	16.7451	0.0698712	0.388147	0.591925
COPB2	16.5531	16.5763	0.0231217	0.504215	0.688849
LTBP2	16.1763	16.0599	-0.11639	0.257158	0.463246
EIF4G1	16.7458	16.711	-0.0348645	0.558328	0.731251
LYPD3	16.8605	16.8705	0.00994279	0.874781	0.929848
SEC24A	17.3762	17.5343	0.158101	0.0177244	0.0827049
SAMD9	17.0064	17.0607	0.0542651	0.151772	0.334076
RAB1B	17.2631	17.3502	0.0870067	0.0519454	0.16418
FCHSD2	17.5948	17.7385	0.143726	0.408839	0.609791
HN1	16.8971	16.7371	-0.160011	0.0195645	0.0881818
GYG1	16.9039	17.0056	0.101737	0.113334	0.279046
RPSA	15.7708	15.4989	-0.271894	7.90687e-05	0.00221756
MASTL	17.9655	17.9619	-0.0035561	0.834716	0.908433
TMSB4X	17.8687	18.1891	0.320449	0.00326475	0.0256554
WNK1	17.0967	17.0298	-0.066913	0.0717019	0.20619
SSBP1	16.631	16.3995	-0.231519	0.00231367	0.0204542
PTCD3	16.9161	16.9949	0.0787394	0.186588	0.380189
BAG3	15.8624	15.9649	0.102456	0.129558	0.302075
EMP2	17.3228	16.881	-0.441847	0.00690255	0.0426926
SEH1L	16.4278	16.3822	-0.0456364	0.371858	0.5782
TPM4	17.3797	17.4397	0.0600299	0.563384	0.73511
TPBG	16.4288	16.6507	0.221918	0.0130436	0.0681508
EPHA10	18.3068	18.1983	-0.108516	0.120951	0.290758
ALG1	16.3576	16.5256	0.167949	0.00789601	0.0476298
CCDC25	16.7878	16.4941	-0.293697	0.00018509	0.0037386
IVD	16.6519	16.4884	-0.163535	0.0390506	0.137594
CPB2	15.7743	16.1055	0.331265	0.0163351	0.0785371
PCM1	16.0564	16.0664	0.00995053	0.475909	0.669235
ACAN	15.7727	15.3433	-0.429389	0.0467441	0.153404
PRKAB1	15.2716	15.114	-0.157585	0.0710201	0.205197
HNRNPDL	17.6979	17.2545	-0.443432	1.17353e-05	0.000584369
ABCD1	17.1774	17.1146	-0.0627875	0.442441	0.640876
LRBA	16.6742	16.6919	0.0177597	0.769779	0.87361
TRIP10	16.3404	16.3478	0.00736818	0.746937	0.859277
CTSS	16.5152	16.534	0.0188159	0.758332	0.866462
ANKHD1 ANKHD1-EIF4EBP3	15.5841	15.5776	-0.00650479	0.892552	0.940746
HARS2	15.9818	16.0092	0.0274317	0.254021	0.4598
ELOA	18.5228	18.4286	-0.0941755	0.489952	0.680217
SH3GL1	16.7039	16.6396	-0.0642977	0.113334	0.279046
SMU1	16.6523	16.5385	-0.113844	0.0510463	0.162178
PABPC1	17.317	17.2744	-0.0425385	0.263514	0.472601
SLC25A5	17.5052	17.3602	-0.144941	0.122137	0.291743
ADPGK	15.1628	15.2499	0.0871515	0.546451	0.722286
SLC1A4	18.3353	17.9424	-0.392945	0.000526425	0.00733987
APP	16.3134	16.4187	0.105359	0.333024	0.542805
ESRP1	16.5557	16.5124	-0.0433109	0.636381	0.786811
GPHN	17.2074	16.981	-0.226426	0.0492872	0.158551
TSTA3	16.2133	16.4073	0.194022	0.0284356	0.111101
SP1	16.5525	16.3781	-0.174377	0.0150423	0.0749046
NCL	17.7901	17.4781	-0.311993	0.000753368	0.00933105
PIEZO2	18.0056	18.3289	0.323266	1.70873e-05	0.000758056
DNAJC13	16.0947	16.1753	0.0806754	0.174382	0.365372
SELENOK	15.9232	16.0964	0.173171	0.0457994	0.151552
C19orf53	17.7451	17.7002	-0.0448996	0.518694	0.698847
HINT2	16.7489	16.4343	-0.314692	0.0263346	0.106034
EXOC2	16.4277	16.3772	-0.0505878	0.140885	0.319646
DIAPH2	16.8832	16.9217	0.0385116	0.204723	0.403983
SPTBN4	16.8845	16.7239	-0.160555	0.0336964	0.124669
PI4K2A	15.8128	15.7906	-0.0221758	0.448853	0.645515
KCTD12	16.3494	16.2004	-0.148973	0.0475793	0.154998
FAM98B	17.0676	16.9468	-0.120795	0.0160031	0.0776291
ALCAM	16.4393	15.9594	-0.479921	0.0427512	0.144678
CLPB	16.4219	16.5657	0.143787	0.0253354	0.103635
TPM3	17.1326	17.2508	0.118198	0.0942417	0.248058
IMPDH2	16.4742	16.4718	-0.00244115	0.798613	0.889576
HIST1H1A	18.2788	18.3597	0.0808772	0.241738	0.446849
GLRX3	16.0568	16.0053	-0.0515103	0.384035	0.588781
CEACAM8	15.2179	16.0237	0.805814	2.97418e-05	0.00112511
SMN1 SMN2	16.7172	16.5721	-0.145115	0.0990237	0.256223
CCDC43	17.3078	17.1581	-0.149693	0.00536838	0.0358873
HCCS	17.1539	17.0859	-0.0679465	0.39326	0.595441
JUND	18.0531	17.87	-0.183129	0.0355251	0.129259
SBF2	17.4447	17.4223	-0.0223644	0.605699	0.766534
HLA-B	16.4274	16.4387	0.0113773	0.892552	0.940746
PPP2R1A	16.7678	16.7134	-0.0544224	0.14338	0.323036
MAP2K2	16.4264	16.4131	-0.013348	0.701932	0.83081
CASP7	16.7114	16.6833	-0.028111	0.934212	0.967315
PKP2	16.2759	16.394	0.11817	0.504215	0.688849
NRBP1	16.3262	16.456	0.129775	0.0556752	0.172068
PDCD4	16.4801	16.3041	-0.175985	0.0383441	0.135889
DCAF8	17.497	17.5111	0.0141432	0.764049	0.870752
F3	20.4345	20.5882	0.153778	0.254021	0.4598
RAB8A	17.3399	17.4257	0.0857267	0.0412364	0.142015
RAB8B	17.2699	17.4248	0.154957	0.0100548	0.0564644
RAB7A	16.7898	16.7069	-0.0829135	0.151772	0.334076
RAI14	16.2983	16.3124	0.0141047	0.787044	0.883953
DNAJC10	16.5857	16.5849	-0.000773893	0.668841	0.808307
GALNT13	16.6385	16.4077	-0.230836	0.0180876	0.0837451
PSMC3	16.0919	16.111	0.0191176	0.609852	0.768943
TRIOBP	16.4595	16.5146	0.0551017	0.149639	0.331627
ACTB	16.6524	16.8719	0.219542	0.000235943	0.00444556
TFAM	17.3481	17.2386	-0.109528	0.153927	0.337602
ATG7	16.7535	16.8147	0.0612187	0.181632	0.373678
RTCA	16.3946	16.2214	-0.173208	0.0111993	0.0611328
EPX	16.5609	17.2996	0.738624	3.39919e-06	0.000251334
ADPRHL2	16.2766	16.2701	-0.00649275	0.752628	0.862368
TFG	16.3809	16.4404	0.0594917	0.509017	0.690768
RABEP2	16.07	16.1845	0.114485	0.0449047	0.149451
RICTOR	18.4444	18.2852	-0.159193	0.0670971	0.197368
SRSF5	17.1956	16.8306	-0.365017	2.73044e-06	0.000218435
SYK	16.3305	16.4032	0.072695	0.147531	0.328744
CD74	16.3139	16.3312	0.0172763	0.764049	0.870752
CD74	16.1495	16.2033	0.0538023	0.509017	0.690768
WDR36	17.0918	17.0242	-0.0675831	0.303915	0.515146
ATP1A2	16.7985	16.9014	0.102853	0.131467	0.304805
ERAP2	16.4302	16.7431	0.312879	0.0627385	0.187946
RALA	17.2208	17.1982	-0.0226321	0.371858	0.5782
BCAT2	16.462	16.3516	-0.110437	0.359923	0.569528
TCP1	16.7881	16.7705	-0.0175803	0.430732	0.628768
SRSF6	17.6535	17.5424	-0.111155	0.0790916	0.219674
HMBS	16.4079	16.2636	-0.144248	0.0273341	0.107966
MKL2	16.9606	16.9047	-0.0559885	0.462089	0.657433
PTDSS1	15.5379	15.4156	-0.122335	0.298823	0.512208
DYNLT3	15.9067	16.2018	0.2951	0.00362421	0.0276778
SF3B5	15.5758	15.5157	-0.0600821	0.236624	0.441409
C1orf116	16.8757	16.9015	0.0257411	0.862969	0.923123
MAGT1	17.2848	17.4685	0.183729	0.00435007	0.0313565
TNFAIP8	16.9362	17.1171	0.180891	0.00466819	0.0329202
CYP51A1	16.7403	16.8811	0.140842	0.0494298	0.158905
CUX1	16.7133	16.7919	0.0785909	0.147531	0.328744
CUX1	17.0124	17.0911	0.0787161	0.0484269	0.156402
LIG3	16.5315	16.2995	-0.232053	0.00424848	0.030898
SSB	16.8287	16.5471	-0.281673	0.000753368	0.00933105
VPS4B	16.5376	16.6171	0.0794572	0.0778187	0.217625
SLC7A5	16.2395	16.2095	-0.0299867	0.792823	0.886363
MARC2	16.7552	16.4425	-0.31266	0.0258309	0.105045
DDX17	16.5802	16.48	-0.100173	0.0419878	0.143691
TBC1D2	17.1898	17.4999	0.310075	0.00284406	0.0236038
NAA50	16.2852	16.3164	0.0312311	0.504215	0.688849
EXOSC7	18.2055	18.5107	0.30523	0.00351009	0.0270177
NBN	16.6748	16.6224	-0.0524635	0.162781	0.350251
ATP5L	16.6338	16.5829	-0.0508295	0.91716	0.957173
MDK	17.1201	16.7447	-0.375415	0.0336964	0.124669
FAF1	15.9175	16.2017	0.284241	0.000334254	0.0054777
TMEM14C	18.1072	17.7143	-0.392908	0.00135396	0.0141484
AGAP1	17.3709	17.3127	-0.0582298	0.528464	0.706743
ATP2B1	16.7685	16.6865	-0.0820092	0.37589	0.581224
COPE	16.3409	16.3707	0.0298446	0.409109	0.609791
CCDC94	17.3689	16.7753	-0.593582	1.55907e-07	3.30794e-05
RFX1	17.9534	17.8681	-0.0853091	0.771407	0.87505
FBXO6	15.7452	15.7583	0.0131193	0.700265	0.83081
IDH3G	16.5224	16.6214	0.0989239	0.392287	0.594521
ERBIN	15.9236	15.9658	0.0422071	0.593831	0.758609
SMC1A	16.5852	16.5285	-0.0567767	0.244769	0.449726
GATAD2B	16.1525	16.1577	0.00521253	0.721504	0.843945
ECM1	15.9461	16.052	0.105922	0.279873	0.491289
EVPL	16.9359	16.9781	0.0422166	0.604605	0.765363
COX5A	16.4021	16.4127	0.0106153	0.701932	0.83081
NRDC	15.6862	15.7259	0.0397202	0.868871	0.927201
DERA	16.4197	16.3533	-0.0664796	0.314626	0.526137
NCAPD2	16.9608	17.2153	0.25453	0.00477882	0.0331259
STRBP	16.6611	16.3615	-0.299607	8.00707e-06	0.000434161
NDUFS2	15.5814	15.5592	-0.0221836	0.462089	0.657433
HSD17B12	17.21	17.1945	-0.0154328	0.453002	0.648475
SEC11A	16.6448	16.6861	0.0413092	0.273249	0.484188
PPM1F	16.2756	16.2483	-0.027292	0.802097	0.892371
WDR18	16.2211	16.0868	-0.13426	0.0484269	0.156402
MYDGF	16.6066	16.7575	0.150908	0.176774	0.367871
SORBS3	15.6933	15.4249	-0.268358	0.0249942	0.103017
NLRP2	17.8839	17.8901	0.00626592	0.934212	0.967315
SAFB	16.7817	16.6361	-0.145628	0.0318571	0.120234
ANAPC7	16.5466	16.4982	-0.0483467	0.573561	0.744013
S100A12	16.8257	18.091	1.26522	2.80643e-08	1.24351e-05
CAMP	16.9134	18.3323	1.41891	2.16679e-08	1.17488e-05
AGO2	16.4663	16.3547	-0.111608	0.0301046	0.115769
DDAH1	16.2967	16.1644	-0.132258	0.303915	0.515146
FBLN2	16.6124	16.6554	0.0429378	0.713093	0.838326
GEN1	17.1018	17.3407	0.238843	0.01347	0.0696231
DEF6	16.4728	16.5794	0.10662	0.124752	0.295959
CENPC	19.1907	19.0426	-0.148096	0.174382	0.365372
COX7C	17.324	17.324	2.12276e-06	0.588988	0.7544
SCRIB	16.2473	16.2646	0.0173129	0.513843	0.694614
PPP4R3A	16.1309	16.0007	-0.130262	0.13535	0.310827
CTPS2	16.8643	16.9355	0.0712638	0.241738	0.446849
CTPS1	16.5316	16.6294	0.0977327	0.106657	0.267328
NUB1	15.6418	15.5106	-0.131196	0.0180876	0.0837451
TOP2B	16.8604	16.8156	-0.0447512	0.314626	0.526137
COPS3	16.6422	16.5955	-0.0466094	0.363874	0.572255
QTRT1	18.2468	18.236	-0.0108001	0.269977	0.481186
ZFP62	17.8608	17.8794	0.0186134	0.990042	0.996166
PRPF19	16.9987	16.8617	-0.137033	0.00243186	0.0210416
BASP1	16.2755	16.7589	0.483419	0.00067534	0.00860486
UBE2N	17.0463	16.8908	-0.155566	0.00772202	0.0467537
FIS1	17.3371	17.0668	-0.270259	0.000511918	0.00715805
ARHGEF17	16.8353	17.2061	0.370822	0.0027519	0.0229953
CHKB	16.6247	16.7774	0.152711	0.0154092	0.0759566
DNMT1	16.9429	17.0046	0.0617727	0.106657	0.267328
AKAP8L	16.3163	16.2039	-0.112412	0.0586168	0.17867
SNX3	16.7587	16.6011	-0.157628	0.000325005	0.00541305
DNAJC3	17.3006	17.3621	0.0615079	0.325583	0.534965
PIGR	16.7304	16.6761	-0.0542455	0.792823	0.886363
PDCD6	16.3383	16.3616	0.023375	0.551261	0.72648
VPS26A	17.1516	17.0552	-0.096386	0.0141328	0.0713215
CLMN	18.3592	18.2361	-0.123137	0.457533	0.653045
PPM1G	16.859	16.6557	-0.203272	0.00303514	0.0244414
ELAVL1	16.7998	16.5407	-0.259041	0.000170185	0.00356439
TPM1	16.9993	16.9732	-0.026157	0.862969	0.923123
MAP4K4	16.2579	16.3994	0.141428	0.0281313	0.110532
COPB1	16.3865	16.3778	-0.00865223	0.707505	0.833363
KCNAB2	17.2876	17.4266	0.138957	0.0942417	0.248058
SAR1A	16.413	16.4641	0.0510645	0.422004	0.620857
SAR1B	16.0671	16.2316	0.164474	0.0343293	0.125865
CHMP4A	16.6029	16.3367	-0.266239	0.000338441	0.00551722
SNX30	17.2093	17.109	-0.100324	0.618546	0.774969
AP4E1	18.8153	18.7456	-0.0697193	0.379949	0.584537
SENP3	17.6814	17.4825	-0.198955	0.0870892	0.234028
MRPL53	16.6413	16.4364	-0.204957	0.00843925	0.0499195
RAD23A	16.9436	16.8227	-0.120899	0.0295391	0.114224
RAD23A	16.9436	16.8227	-0.120899	0.0295391	0.114224
NMD3	16.2278	16.1846	-0.0431503	0.35803	0.569115
ARL3	16.8986	16.8121	-0.0864643	0.513843	0.694614
CBR4	16.3998	16.1757	-0.224065	0.0249014	0.102721
PRKDC	16.4538	16.2766	-0.17719	0.00807351	0.0484014
ZZEF1	16.5918	16.5395	-0.0523274	0.422004	0.620857
PLEC	16.8569	17.0016	0.144759	0.359923	0.569528
TMX1	16.083	16.2204	0.137396	0.0104995	0.0584236
MUC2	18.6029	19.0679	0.465005	0.0807061	0.223016
EPB41L2	16.6269	16.4595	-0.167415	0.0576222	0.176742
SLC35A1	18.632	18.8314	0.199317	0.00789601	0.0476298
GMPPB	15.8149	16.085	0.27016	0.0177244	0.0827049
RAB4B	15.5135	15.4793	-0.0341101	0.781269	0.880922
MME	17.2478	17.1919	-0.0559421	0.910377	0.951926
DAG1	16.4486	16.4375	-0.0110753	0.69561	0.827444
PSMD4	16.4607	16.4152	-0.0454782	0.169668	0.359369
ACTR1B	17.5509	17.5497	-0.00117921	0.946154	0.97451
STX17	18.1427	18.0159	-0.126769	0.0954182	0.249812
RPN1	17.1278	17.2375	0.109668	0.0753228	0.213211
SQOR	16.0928	16.1234	0.0306025	0.701932	0.83081
EIF3D	16.8055	16.8879	0.0823967	0.0225322	0.0964536
HCLS1	16.9722	17.0464	0.0741947	0.422004	0.620857
SNRPA1	16.5247	16.2058	-0.318921	4.48624e-08	1.62014e-05
AQR	16.2444	16.134	-0.110356	0.019216	0.0870711
KPNA6	16.3122	16.3568	0.0446572	0.625711	0.778549
SMARCA5	16.7003	16.5994	-0.100944	0.0225322	0.0964536
SEPT3	16.5739	16.638	0.0641402	0.577053	0.748344
CTSL	17.3827	17.4505	0.0678106	0.563384	0.73511
ATP5D	16.5012	16.5948	0.0936027	0.186589	0.380189
UPP1	17.1702	17.2735	0.103249	0.752628	0.862368
CAP2	16.8999	17.1865	0.28659	0.000203545	0.00400524
IL1RAP	17.3067	17.8486	0.541908	1.19758e-05	0.000590321
SKIV2L	17.0365	17.0996	0.0630415	0.674314	0.811905
HPRT1	15.5501	15.381	-0.169148	0.0484269	0.156402
MYL9	16.4287	16.5618	0.133121	0.129558	0.302075
MYL12A MYL12B	16.7218	16.8437	0.121845	0.0627385	0.187946
CUL1	16.5899	16.5657	-0.0241097	0.568462	0.739167
NPTN	16.4392	16.4546	0.01536	0.962518	0.983829
TMTC3	16.2567	16.2699	0.0131603	0.964087	0.983829
C7	16.1806	16.279	0.0984737	0.439563	0.637275
VWA5A	16.3151	16.2762	-0.0388851	0.499436	0.685583
DPYSL3	16.302	16.1917	-0.110279	0.314626	0.526137
RNH1	16.5884	16.6228	0.034396	0.457533	0.653045
PNPT1	17.139	17.1193	-0.0197143	0.758332	0.866462
VAMP3	16.3351	16.5585	0.22345	0.000839699	0.0100189
PLD3	16.991	16.9382	-0.0528275	0.958107	0.98123
NCF2	16.0299	16.2076	0.177717	0.0397682	0.138522
FAM83H	16.2532	16.2721	0.018916	0.839437	0.911539
SSR3	17.512	17.6596	0.147662	0.0119403	0.0641724
NOP2	16.9863	16.9051	-0.0812404	0.286607	0.498053
RPA2	16.8129	16.6827	-0.130206	0.0659847	0.194801
SLC12A7	16.8694	16.8468	-0.022538	0.874781	0.929848
FAM186A	18.4683	18.4501	-0.0181486	0.898488	0.943538
UBAP1	17.1551	17.3354	0.180299	0.253429	0.4598
HSDL2	16.9471	16.7531	-0.194071	0.0312634	0.118636
TOMM40	16.4078	16.3164	-0.0914439	0.229879	0.434305
UBE2O	15.8234	15.8422	0.0187864	0.940181	0.970612
FADD	15.37	15.257	-0.112939	0.0418879	0.143691
PPP6C	17.2446	17.2645	0.0199	0.663386	0.805906
APAF1	18.3953	18.6291	0.233811	0.000334499	0.0054777
ACTG2	16.882	17.0362	0.154227	0.00445386	0.0318226
CGNL1	18.2276	18.0255	-0.202158	0.0510463	0.162178
ATP11C	18.5858	18.6639	0.0781068	0.170727	0.361139
CHL1	19.3161	19.3188	0.00272663	0.962518	0.983829
UQCRC1	16.3665	16.3574	-0.00905208	0.804414	0.892371
IFIT5	17.7882	17.6546	-0.133566	0.0129957	0.0679909
CLPP	16.362	16.4297	0.0677315	0.494682	0.68232
TMEM2	17.4656	17.4594	-0.00610438	0.873806	0.929848
CAPZA1	16.6181	16.7335	0.115384	0.0153568	0.0757745
RPL21	17.3339	16.9969	-0.337004	1.301e-05	0.000622441
INTS1	16.3128	16.4758	0.163011	0.0501603	0.160408
EFEMP2	15.7475	15.782	0.0345312	0.538327	0.714258
EEFSEC	15.6461	15.7438	0.0976575	0.340574	0.550513
NAIP	16.7544	17.0113	0.256901	0.0212959	0.0929552
PTPA	17.2757	17.1679	-0.107814	0.0268469	0.106949
PTPA	16.9525	16.837	-0.115561	0.0180876	0.0837451
C11orf58	17.0614	16.8524	-0.209047	0.00214622	0.0194315
CLCNKB	20.2391	20.2068	-0.0323196	0.679804	0.815933
MTMR6	16.6553	16.5212	-0.13409	0.364453	0.57298
HLA-DRB1	17.2017	16.9058	-0.295884	0.122137	0.291743
CBX1	16.2982	16.0825	-0.215709	0.00405173	0.0298227
SH2D4A	17.6961	17.7465	0.050436	0.764049	0.870752
GSR	16.7365	16.2514	-0.485068	0.000125747	0.00285416
NDUFA10	16.7898	16.7843	-0.00545067	0.816049	0.898335
GOT2	17.3309	17.0728	-0.258087	0.00326475	0.0256554
TMCO1	17.2544	17.286	0.0315901	0.707505	0.833363
FTL	17.1561	16.8195	-0.336555	0.151772	0.334076
PLIN2	15.6606	15.7316	0.0709574	0.898793	0.943655
RBM14	16.9179	16.8039	-0.113955	0.0467441	0.153404
ATP6V1F	16.2231	16.4497	0.226614	0.00375607	0.0283741
EIF3H	16.295	16.2429	-0.0521389	0.165053	0.353427
AK9	17.8718	17.9068	0.0350431	0.543294	0.718892
HMGB2	17.8005	17.8434	0.0429313	0.439562	0.637275
BAG2	17.1251	16.8605	-0.264561	0.00602285	0.0390845
MYEF2	16.3665	16.251	-0.115493	0.302665	0.515146
GOLGA3	17.0415	17.0765	0.0349654	0.384035	0.588781
HEATR6	17.7328	17.6385	-0.0942762	0.367853	0.575728
FCRL5	18.1791	18.2051	0.0259978	0.54405	0.719698
TTC28	17.4931	17.8249	0.33176	0.00517182	0.0352001
TMEM19	17.8838	18.0547	0.170875	0.0418115	0.14369
CMTR1	16.7728	16.7801	0.00724098	0.588901	0.7544
IGFBP2	16.4584	16.3105	-0.147828	0.453002	0.648475
CCDC33	16.1353	16.1809	0.0456091	0.840588	0.912179
LAGE3	14.6091	14.5158	-0.0933069	0.402038	0.603675
DDX23	16.6027	16.5368	-0.0658651	0.184098	0.377003
NAGA	16.7625	16.6993	-0.0631979	0.400341	0.601955
KIAA1522	17.0853	17.4443	0.359007	0.000114714	0.00269137
DYNC1I2	16.4959	16.4519	-0.0439972	0.480565	0.67235
CHERP	16.2521	16.1441	-0.108032	0.0682248	0.200323
SLC12A2	16.5221	16.6175	0.0953567	0.333024	0.542805
STK38L	16.1936	16.2016	0.00797564	0.821881	0.901704
HIST1H1B	18.1223	18.1963	0.0740185	0.333024	0.542805
CAB39L	16.0714	16.0019	-0.0695575	0.22698	0.430997
HBD	16.401	16.099	-0.301972	0.241738	0.446849
HBB	16.4575	16.1306	-0.326889	0.207415	0.407155
CSTB	17.1158	17.6443	0.528504	0.00189165	0.0179248
EWSR1	17.0442	17.0405	-0.00369871	0.892552	0.940746
HMGN4	18.1019	18.0588	-0.0431039	0.769779	0.87361
AMPD2	16.4716	16.5729	0.101329	0.0898958	0.23933
PZP	16.6609	16.3759	-0.285058	0.0467441	0.153404
WDR26	17.0119	17.0778	0.0658571	0.222372	0.426898
RIPOR1	16.7707	16.9295	0.158794	0.0348983	0.127648
FMOD	16.0835	16.5138	0.430294	0.00435007	0.0313565
HIST1H4A HIST1H4B HIST1H4C HIST1H4D HIST1H4E HIST1H4F HIST1H4H HIST1H4I HIST1H4J HIST1H4K HIST1H4L HIST2H4A HIST2H4B HIST4H4	17.4051	17.3671	-0.0379529	0.845308	0.914251
IFI30	16.849	16.7329	-0.116124	0.311029	0.52429
LAD1	16.8885	16.9739	0.0854192	0.804414	0.892371
DSTN	17.1698	16.9393	-0.230582	0.0039564	0.0294324
SLC25A6	17.5399	17.4922	-0.047712	0.615118	0.771269
NUTF2	16.973	17.0172	0.0442222	0.325583	0.534965
GBP6	16.7378	16.5865	-0.15125	0.333024	0.542805
SCPEP1	16.2592	16.1507	-0.108459	0.22126	0.425099
SNRPD1	15.935	15.5051	-0.429978	0.000441323	0.00655794
NUP37	16.2442	16.1121	-0.132125	0.00536838	0.0358873
EXOC1	17.3643	17.3477	-0.0165744	0.636381	0.786811
CRIPT	17.4729	17.3388	-0.134066	0.524418	0.703646
LTF	16.3924	17.4946	1.10218	3.91933e-07	5.97699e-05
TXNL1	16.3855	16.2382	-0.147365	0.0547225	0.170201
ADD2	15.5244	15.2872	-0.237213	0.058119	0.178154
BAG6	16.1767	16.2224	0.0456422	0.851186	0.915335
CLNS1A	16.2213	16.1417	-0.0796691	0.595083	0.75882
ATP6V1B2	16.7302	16.7445	0.0142506	0.752628	0.862368
ALK	19.0892	19.1879	0.0986884	0.0803815	0.222245
CCT8	16.7114	16.6632	-0.0481967	0.167349	0.357246
DCTN4	17.0281	17.0972	0.069074	0.172013	0.362603
NLN	16.3342	16.3666	0.0324693	0.896631	0.943538
KLKB1	16.6211	16.4759	-0.145157	0.181632	0.373678
HSP90AA1	16.9006	16.8605	-0.0401294	0.494682	0.68232
CASP8AP2	18.3349	18.1287	-0.206131	0.0207519	0.0916839
RAB6A	16.89	16.8994	0.00933457	0.363874	0.572255
ACIN1	16.4573	16.3869	-0.0703627	0.120335	0.289421
ACIN1	16.4826	16.3958	-0.0868307	0.0356257	0.129259
TNS1	16.2346	16.1915	-0.0431002	0.769779	0.87361
SEC24D	16.484	16.5512	0.0672277	0.494682	0.68232
SNRPB2	17.349	17.1068	-0.242197	2.55538e-05	0.000981909
P3H1	16.3641	16.503	0.138839	0.0427512	0.144678
PLOD3	16.2159	16.5382	0.322249	0.00386329	0.0289154
PC	16.164	16.0055	-0.158431	0.0898958	0.23933
AP3M1	16.0089	15.9198	-0.0891543	0.235754	0.439957
MAMDC2	17.665	17.9826	0.317621	0.141339	0.319915
GNG12	17.3074	17.4201	0.112675	0.235756	0.439957
ACTR3B	17.9027	18.1144	0.211647	0.00153813	0.0155738
HSD17B7	20.2247	20.0344	-0.190261	0.39887	0.601881
UBTF	17.2185	17.1351	-0.0833914	0.269975	0.481186
LGALS3BP	16.6282	16.6464	0.0181447	0.787044	0.883953
HYPK	17.0018	17.0052	0.00340001	0.777972	0.880042
CNP	16.8666	16.7125	-0.15418	0.00575289	0.0378868
FARP1	15.7309	15.5137	-0.217151	0.00825457	0.0490649
MAPRE2	16.1882	16.1312	-0.0569603	0.311029	0.52429
PTMA	17.6138	17.5914	-0.0223804	0.752628	0.862368
ITFG1	17.7125	17.7852	0.0727866	0.741261	0.856178
U2SURP	16.7619	16.6594	-0.102456	0.0376485	0.1344
GCA	16.299	16.846	0.546965	9.87148e-06	0.000507082
SHMT2	16.9231	16.8148	-0.108329	0.21844	0.421172
LSP1	16.6687	16.8766	0.207945	0.0412369	0.142015
ANKFY1	16.3217	16.2263	-0.0953952	0.0566418	0.174502
ARL6IP4	15.6777	15.637	-0.0407053	0.59582	0.759562
ACTN2	16.4249	16.5709	0.146072	0.0253354	0.103635
KDM1A	15.3244	15.175	-0.149465	0.101287	0.260301
CA2	16.7553	16.5332	-0.22208	0.212876	0.414209
RSL1D1	16.9362	16.8307	-0.105512	0.210133	0.411331
FBN3	18.1871	18.1979	0.0108368	0.504215	0.688849
FBN2	16.5667	16.4752	-0.0914811	0.563384	0.73511
LACTB	17.7386	17.6377	-0.100935	0.224107	0.427538
DDAH2	16.4993	16.3662	-0.133141	0.181632	0.373678
ACADSB	16.7277	16.532	-0.19569	0.0383441	0.135889
GAPDHS	17.5775	18.0722	0.494751	1.05803e-05	0.000532286
FIBP	15.9946	15.9595	-0.0351731	0.415104	0.615669
DNAJC5	16.6115	16.9514	0.339879	0.000839699	0.0100189
CNDP2	16.3692	16.2491	-0.120083	0.122137	0.291743
PSMC6	16.5807	16.5603	-0.020432	0.363873	0.572255
PHF3	16.7728	16.7157	-0.0570935	0.939289	0.970612
NMT1	16.0768	15.8928	-0.183941	0.00755147	0.0460065
SF1	17.403	17.3412	-0.0618321	0.384035	0.588781
SF1	17.3811	17.3209	-0.0602073	0.388147	0.591925
ASPN	16.9412	16.7012	-0.24001	0.0547225	0.170201
LMNB1	17.0079	17.0439	0.0360596	0.290014	0.501335
XPNPEP1	16.3721	16.3735	0.00133534	0.839437	0.911539
TRAM1	16.9545	17.0977	0.143193	0.165053	0.353427
KRT75	16.9995	17.2486	0.249052	0.359923	0.569528
TOMM6	16.4467	16.472	0.025263	0.666631	0.808307
IKBKG	16.3788	16.4683	0.0894488	0.0830124	0.22682
PGM2L1	16.3221	16.2935	-0.0285821	0.880698	0.932684
FAM3C	16.5593	16.578	0.01872	0.787044	0.883953
SSR2	19.0407	19.3243	0.283537	0.000281201	0.00495401
JUP	16.4267	16.2966	-0.130143	0.371858	0.5782
H6PD	16.3542	16.4693	0.115124	0.127671	0.299536
C6	16.366	16.4498	0.0838173	0.485246	0.676765
LSM8	16.8392	16.8118	-0.027397	0.558328	0.731251
RECQL	16.6157	16.5728	-0.0428732	0.367853	0.575728
LDHA	17.1892	17.2703	0.0811065	0.764049	0.870752
LDHB	16.9861	16.93	-0.0561349	0.396453	0.598604
ATP5C1	17.0637	16.9749	-0.088784	0.173193	0.364775
LCMT1	17.4463	17.3867	-0.0595578	0.40911	0.609791
MAP2K6	16.8769	16.8846	0.00770718	0.916329	0.956715
NDUFA5	16.7867	16.7606	-0.0261396	0.807318	0.894779
RRBP1	16.7881	17.0593	0.271243	0.00194023	0.0182434
QDPR	15.9103	15.8471	-0.0632577	0.336785	0.54638
POLR2B	16.478	16.4123	-0.0656951	0.181632	0.373678
ECH1	16.6604	16.4696	-0.190816	0.0475793	0.154998
TST	16.3684	16.0281	-0.340365	0.00104053	0.0117541
THEMIS2	16.3354	16.5816	0.246192	0.0140139	0.0713215
VPS8	16.5129	16.4775	-0.0354085	0.384035	0.588781
STT3A	16.9186	17.0691	0.150478	0.0263346	0.106034
RANBP1	17.3518	17.2189	-0.132959	0.151772	0.334076
CYC1	15.9884	15.9119	-0.0764948	0.430732	0.628768
SH3GLB1	16.6567	16.7498	0.093086	0.0343293	0.125865
TUBB8	17.2927	17.1036	-0.189044	4.75666e-05	0.00152714
MPRIP	16.1228	16.1814	0.0586129	0.147531	0.328744
PPFIBP2	17.9547	17.8697	-0.0850285	0.297552	0.510748
TGOLN2	16.6699	16.6365	-0.0334807	0.952129	0.978393
CUL4B	17.0983	17.0521	-0.0461842	0.471277	0.66558
SPECC1L	17.0545	16.8058	-0.248764	0.0109616	0.0603753
TRAPPC3	17.7757	17.5319	-0.243787	0.0365079	0.131192
PPP2R5C	15.6744	15.751	0.0766576	0.131467	0.304805
DBN1	16.5295	16.5963	0.0668133	0.533384	0.710015
IFIT2	17.0159	16.9377	-0.078201	0.422004	0.620857
RPL18	17.4122	17.1961	-0.216081	0.00198995	0.0184269
VPS52	17.1024	17.074	-0.0284463	0.829825	0.906344
HLA-DRB5	17.499	17.2688	-0.230188	0.153927	0.337602
LYAR	16.5652	16.53	-0.0351338	0.816049	0.898335
RDH11	16.9018	17.0168	0.114962	0.0284356	0.111101
NT5C	16.4264	16.469	0.0426615	0.615118	0.771269
HAT1	16.7009	16.74	0.0390711	0.851186	0.915335
SEPT9	17.2245	17.1716	-0.0529739	0.101857	0.260653
HSPE1	16.7922	16.4559	-0.336295	0.000657043	0.00850496
PGM2	16.5712	16.5969	0.025639	0.769779	0.87361
SERPINA6	16.2623	16.2169	-0.0454023	0.97007	0.987678
STK38	16.7931	16.8195	0.0263879	0.562773	0.73511
AP2M1	16.8251	16.6719	-0.153195	0.00395649	0.0294324
ACSF2	15.684	15.688	0.00407494	0.851186	0.915335
MEPCE	15.1996	15.1261	-0.0735868	0.274327	0.485921
DCUN1D1	16.9293	16.6817	-0.247604	0.0106132	0.0588981
HLA-DRB1	17.77	17.493	-0.277015	0.0728927	0.208631
SRPRB	15.8884	15.9708	0.082381	0.604605	0.765363
MSH2	17.0094	16.8069	-0.202553	0.00179783	0.0173731
OPA1	16.5305	16.367	-0.163476	0.00296194	0.0240104
DCN	17.2823	17.2859	0.0035806	0.982039	0.992
ACOX1	17.2872	17.0502	-0.236915	0.000572276	0.00769341
GSTM4	16.5466	15.7189	-0.827667	0.00138968	0.014429
EIF3F	16.5945	16.6365	0.042068	0.145444	0.32588
DDB1	16.2131	16.0615	-0.151593	0.00067534	0.00860486
CTSD	16.2962	16.1896	-0.106641	0.273249	0.484188
OS9	16.3084	16.3785	0.0701248	0.0475793	0.154998
SFXN3	15.814	15.7416	-0.0724495	0.37589	0.581224
OLFM4	15.5082	16.0427	0.534488	0.00385094	0.0288673
NOVA2	18.2047	17.7118	-0.492884	0.00374498	0.0283341
USP5	16.6329	16.5416	-0.0912782	0.300398	0.512569
RPL23	17.3265	17.3203	-0.00621912	0.504215	0.688849
SERPINF1	16.9408	16.8408	-0.100014	0.558328	0.731251
ALDH5A1	16.5136	16.3248	-0.188836	0.0728927	0.208631
MT-CO2	17.1099	17.1321	0.0221546	0.563384	0.73511
PMVK	16.0795	15.9959	-0.083571	0.40911	0.609791
DAZAP1	16.9575	16.7669	-0.190613	8.4173e-05	0.00226942
NAPRT	16.5396	16.6982	0.158644	0.199416	0.397529
CCT7	16.536	16.3775	-0.158472	0.000444811	0.00655794
SRRM1	17.443	17.2714	-0.171643	0.037648	0.1344
FCGR2B	17.4927	17.569	0.0762886	0.392287	0.594521
ITIH4	16.6929	16.7905	0.0975598	0.392287	0.594521
ITIH4	16.7864	16.8809	0.0945284	0.396453	0.598604
MYO6	16.142	16.0757	-0.0662385	0.471277	0.66558
IPO9	16.4076	16.258	-0.149649	0.0132721	0.0689019
MYH13	18.6059	18.573	-0.0328827	0.886622	0.936316
CTSH	16.7303	16.7797	0.0493249	0.787044	0.883953
GNAQ	17.2064	17.0717	-0.134756	0.0200026	0.0890625
OSBPL11	17.1613	17.0799	-0.0814069	0.45163	0.648475
STAG2	16.9352	16.8901	-0.0451351	0.518694	0.698847
GCC1	15.7142	15.8138	0.0996106	0.240549	0.446511
TCF20	18.2639	18.3803	0.116394	0.123961	0.294512
RBM8A	16.7205	16.7455	0.0249659	0.958107	0.98123
CC2D1A	17.5527	17.6461	0.0934228	0.176774	0.367871
HUWE1	16.3731	16.2747	-0.098374	0.0306793	0.117608
HUWE1	16.3726	16.2742	-0.0984219	0.0306793	0.117608
ANXA8	16.3528	16.7773	0.424531	0.00588648	0.0383014
RBM47	17.3224	17.158	-0.164342	0.0570079	0.17552
PCCA	16.4994	16.4578	-0.0416279	0.504215	0.688849
SRP72	16.6562	16.7661	0.109962	0.0263346	0.106034
LRG1	15.9718	16.3056	0.333763	0.00268497	0.0227082
VPS13A	18.1414	18.1037	-0.0376992	0.485246	0.676765
TEX10	15.5565	15.4258	-0.13072	0.679833	0.815933
LSG1	15.8677	15.8008	-0.0669139	0.499436	0.685583
ABCE1	16.7604	16.6745	-0.0859301	0.015677	0.0768109
UBE2D1	16.4457	16.6149	0.169171	0.00551113	0.0365909
SCN11A	18.5468	18.4824	-0.0643922	0.230963	0.435678
DAPK1	17.4112	17.5146	0.103363	0.172939	0.364396
HSPA1L	17.1791	17.0897	-0.0893508	0.300399	0.512569
HSPA2	17.5428	17.6742	0.131332	0.0220922	0.0954915
UTP14C	18.0818	18.1972	0.11546	0.333024	0.542805
STOML2	16.7611	16.5931	-0.168022	0.0884836	0.236473
CELF2	16.5837	16.6137	0.0300438	0.444017	0.641397
[truncated: 2,881 more rows]

## Sheet: Infl A vs. Infl B
Symbol	Inflamed B	Inflamed A	Log2 Ratio	Wilcoxon P-value	Wilcoxon Padj
RBM28	17.0731	17.1849	0.111811	0.221324	0.428255
RPL17 RPL17-C18orf32	16.9977	16.8744	-0.12332	0.178425	0.375794
CAMKK2	17.7713	18.4553	0.683948	0.000689194	0.00992113
RPL11	17.6811	17.645	-0.0360504	0.818948	0.907463
NUBP1	16.2807	16.1819	-0.0987314	0.269721	0.479289
RCN3	15.5972	15.7372	0.139982	0.18648	0.386997
HMCES	16.8239	16.7419	-0.0820465	0.562922	0.749499
SET	16.6948	16.7374	0.0426163	0.744926	0.865533
MAPK14	16.335	16.3041	-0.0308525	0.932804	0.96956
SEC62	17.6351	17.6786	0.0435073	0.270979	0.479289
LOC102725117	15.8835	16.1905	0.306988	0.0271265	0.110039
FERMT3	16.2868	16.0434	-0.243424	0.00851538	0.0504922
SET	16.6729	16.7105	0.0376227	0.744926	0.865533
RPL10A	17.5327	17.4926	-0.040109	0.673141	0.820617
PAFAH1B1	16.9272	16.8554	-0.0718143	0.141923	0.327617
SELENOF	16.5945	16.5118	-0.0826923	0.216841	0.427377
RPIA	16.3822	16.2221	-0.16009	0.129008	0.310435
RHOC	16.3148	16.2207	-0.0940652	0.111338	0.282836
RHOA	16.5838	16.4159	-0.167974	0.000349527	0.00620251
RHOB	16.4386	16.5147	0.0760929	0.708717	0.842314
TSR1	16.651	16.805	0.154047	0.100637	0.263633
NKRF	18.0117	17.8771	-0.134612	0.141923	0.327617
PRDX3	16.617	16.4597	-0.157259	0.0153587	0.0762468
HLA-DQB1	17.9455	17.0117	-0.933776	5.08718e-07	0.00013066
ERI3	16.2326	16.0574	-0.175246	0.0164805	0.0795497
IMMT	16.8565	16.8494	-0.00711328	0.538477	0.726505
WIZ	16.6707	16.5235	-0.147177	0.522623	0.716605
MTPN	16.8304	16.6648	-0.165634	0.00349658	0.028534
ZBED1	19.4281	19.5479	0.119776	0.491633	0.690806
MAPK9	18.1364	17.8385	-0.297871	0.0002813	0.00536229
STUB1	15.8833	15.8209	-0.0623967	0.3276	0.540097
RCC2	16.5277	16.7018	0.174074	0.111338	0.282836
AP3S1	17.9451	17.7762	-0.168888	0.206043	0.413613
PEBP1	16.6221	16.1985	-0.423622	2.4806e-05	0.00126097
RNF213	16.5388	16.4286	-0.110221	0.129008	0.310435
NID1	16.3516	16.0624	-0.289223	0.026477	0.107853
SIRPA	16.9767	17.1059	0.129206	0.0411683	0.143657
ETHE1	16.6687	16.6151	-0.0536141	0.30411	0.514939
NNMT	17.4153	17.3246	-0.0907929	0.377936	0.59132
SAFB2	16.8877	16.783	-0.104723	0.170627	0.365522
NPL	16.5966	16.3759	-0.220742	0.181179	0.380608
NPL	16.7531	16.424	-0.329132	0.0522367	0.169154
ESRP2	15.7984	15.8396	0.0412125	0.867759	0.940303
PDHA1	17.3871	17.1692	-0.217877	2.77058e-06	0.00039766
DOCK5	17.8552	17.8552	-1.18696e-05	0.744926	0.865533
PGLYRP2	16.3381	16.1603	-0.177805	0.0464318	0.156159
CCDC91	17.1758	17.1368	-0.0389663	0.856606	0.929708
VPS18	16.3869	16.2446	-0.142317	0.000723551	0.0100884
SERBP1	17.0468	17.1934	0.146656	0.0553543	0.176555
POLA1	18.3503	18.4004	0.050055	0.476509	0.678938
SDAD1	17.7174	17.8729	0.155578	0.23155	0.440875
ATRX	17.9646	17.3971	-0.567447	1.64683e-05	0.00103033
SRP54	16.6347	16.5379	-0.0968038	0.122896	0.300919
FAM192A	17.6799	17.7658	0.0858823	0.24036	0.449925
RPL6	17.7101	17.6167	-0.0933842	0.260495	0.471694
QRICH2	17.9148	17.9309	0.0161614	0.696622	0.837732
RARS2	20.2657	19.4461	-0.819555	6.95535e-05	0.00223303
VAV2	16.6993	16.2634	-0.4359	0.00405214	0.03152
RPL38	16.8761	16.8382	-0.0379737	0.800266	0.89777
SAP30BP	16.3012	16.3967	0.0954495	0.356003	0.569791
STX5	17.2107	17.2074	-0.0033195	0.708717	0.842314
RAD50	16.6397	16.6292	-0.0104717	0.781695	0.888373
URGCP	18.0933	18.041	-0.0522694	0.494396	0.694089
MTCH1	15.9017	15.637	-0.264676	0.0107509	0.0595508
ARMC8	17.5704	17.6156	0.0452551	0.491633	0.690806
ARGLU1	17.4869	17.5162	0.0293047	0.621114	0.789538
NDUFS4	17.0733	16.9975	-0.0757918	0.391212	0.601865
RPL23A	17.3683	17.1447	-0.223525	0.00530238	0.0372848
ZNF806	17.2559	17.3213	0.0653707	0.865371	0.938447
PSMD13	16.6273	16.6863	0.0589913	0.507006	0.704385
ISY1 ISY1-RAB43	16.6197	16.8141	0.194449	0.00269304	0.0236719
SCRN2	17.611	17.3936	-0.217342	0.0732894	0.212635
CDC5L	16.5137	16.4589	-0.0548547	0.30411	0.514939
RPL24	18.0181	17.4961	-0.522016	0.000349527	0.00620251
DDX60	16.9114	16.9758	0.0643762	0.391212	0.601865
CARM1	16.3423	16.3708	0.0285296	0.763245	0.877211
ATP6V1H	18.1606	17.3925	-0.768122	0.000112916	0.00302764
AP2A1	16.6221	16.5777	-0.0443251	0.281742	0.491037
APPL2	17.1157	16.7947	-0.320991	0.00484122	0.0350681
RPS15	17.0046	16.9563	-0.0482385	0.638268	0.797835
CALML3	16.2165	16.5522	0.335749	0.122896	0.300919
FCGR3B	17.6948	17.6224	-0.0723814	0.60416	0.774646
PTPN1	16.7926	16.689	-0.103596	0.129008	0.310435
TGFB1I1	16.7376	16.5805	-0.157144	0.461637	0.665718
PRPF3	16.672	16.6952	0.0231751	0.971175	0.988597
BICD2	16.0447	16.2715	0.226804	0.00188536	0.0183278
ADH5	16.719	16.5929	-0.126142	0.0693727	0.205924
UACA	17.2024	17.0032	-0.199198	0.00729386	0.0464068
UTP6	16.3353	16.4176	0.0822636	0.614668	0.787499
MRPL47	16.626	16.5639	-0.0621033	0.781695	0.888373
PPID	17.8632	17.864	0.000795543	0.575443	0.755288
PDLIM3	16.4698	16.4276	-0.0422014	0.744926	0.865533
AIMP2	17.0822	17.1345	0.0523242	0.260495	0.471694
GNG2	17.9287	17.7252	-0.203517	0.163081	0.355919
PFAS	16.6118	16.6384	0.0265908	0.554565	0.739824
GSTK1	16.9934	16.7733	-0.220131	0.0342062	0.127522
GSTK1	17.0711	16.8614	-0.209676	0.018936	0.0866864
ABCB6	17.5375	17.4741	-0.0633477	0.913671	0.960102
---	17.3741	17.1597	-0.214473	0.3276	0.540097
ARIH1	16.5518	16.5732	0.0213555	0.913671	0.960102
GSK3B	16.4231	16.4082	-0.0148903	0.887184	0.950072
TRIP11	17.3564	17.3556	-0.000814174	0.638268	0.797835
GK	16.6088	16.6087	-6.84565e-05	0.951976	0.9803
SETD1A	18.206	18.0424	-0.163538	0.179777	0.378315
CPSF6	16.366	16.3099	-0.0561378	0.404761	0.613618
ALDH9A1	16.7976	16.567	-0.230612	0.00919046	0.0530135
MX2	16.2018	16.1815	-0.0203319	0.837732	0.917856
MDH2	16.3582	16.4128	0.0546215	0.0838339	0.234447
SMAD3	17.968	17.3215	-0.646574	0.000160366	0.00365695
ALDH18A1	16.0661	16.1293	0.0631812	0.212213	0.418593
RPLP2	15.7296	16.0219	0.292231	0.0017202	0.0171668
POLB	16.9891	17.0616	0.0724873	0.194794	0.398071
NHLRC2	16.1774	16.0555	-0.121837	0.0176718	0.0830012
RBBP5	15.7267	15.9242	0.197486	0.0216973	0.0950476
PRG4	17.3625	16.8984	-0.464109	0.0522367	0.169154
PFDN5	16.0391	16.2258	0.186752	0.0522367	0.169154
SPTLC1	17.0496	17.0027	-0.0468648	0.3276	0.540097
LIMD2	17.3355	17.1098	-0.225643	0.148733	0.337275
EIF2B5	16.522	16.5883	0.0663084	0.404761	0.613618
EML4	16.4061	16.3845	-0.0216334	0.30411	0.514939
PPP1CA	15.9322	15.8923	-0.0398681	0.339766	0.553608
ARHGEF12	17.4295	17.3989	-0.0306321	0.744926	0.865533
METTL14	16.5709	16.7279	0.157003	0.0718247	0.212427
TLDC1	16.2621	16.4716	0.209511	0.155784	0.345873
SON	17.3687	17.1309	-0.237785	0.0123783	0.0657304
NOMO2	16.38	16.387	0.00705728	0.837732	0.917856
NOMO1	16.4343	16.4446	0.0103307	0.708717	0.842314
HIBADH	16.0888	16.1275	0.0387661	0.570879	0.749499
LOXL2	16.3166	16.6178	0.301245	0.083249	0.232944
EIF4B	16.6165	16.7395	0.12293	0.026477	0.107853
GNAI1	17.5259	17.5009	-0.0250646	0.781695	0.888373
LARP7	17.8995	18.124	0.22445	0.0693727	0.205924
TRMT6	17.0936	16.9904	-0.103207	0.230705	0.439438
DIDO1	17.6814	17.5567	-0.124645	0.292786	0.502389
ESF1	18.3604	18.5682	0.207783	0.0388317	0.138725
SF3A3	16.3078	16.2625	-0.0452967	0.391212	0.601865
HGS	17.1856	17.1146	-0.0709514	0.135349	0.319547
ZC3H4	15.9056	15.9119	0.00631643	0.800266	0.89777
OGT	15.9433	15.8653	-0.0779649	0.18648	0.386997
CHORDC1	16.464	16.5279	0.0639239	0.726747	0.854173
GAR1	16.419	16.2545	-0.164547	0.0342062	0.127522
RPL27	17.6855	17.2059	-0.479567	6.95535e-05	0.00223303
CD59	16.4629	16.5199	0.0570468	0.655613	0.807315
NPM1	17.4201	17.3938	-0.0262999	0.690846	0.832221
NPM1	17.7891	17.7593	-0.0298002	0.894586	0.950072
PPP1R14B	17.687	18.1097	0.422645	0.0153587	0.0762468
ATP1B1	16.5114	16.5801	0.0687314	0.522623	0.716605
ZFYVE19	17.76	17.9582	0.198146	0.0541458	0.174872
RABAC1	16.6314	16.7153	0.0838631	0.188859	0.391352
RANBP6	17.263	17.0537	-0.20929	0.0411683	0.143657
ABR	16.3971	16.2784	-0.118751	0.0437348	0.149458
RUFY1	16.7477	16.6259	-0.121836	0.155784	0.345873
AGRN	16.1153	16.1335	0.0182617	0.913671	0.960102
ZBTB8A	17.9947	18.2484	0.253753	0.114476	0.289904
DHCR24	16.4685	16.7257	0.257198	0.0620439	0.189902
OPLAH	15.7163	15.8655	0.149223	0.141923	0.327617
DDX19B	16.7319	16.6275	-0.104396	0.0656259	0.197201
NFYC	17.3778	17.2834	-0.0944076	0.507006	0.704385
GNG10	15.8782	15.6311	-0.247102	0.0364086	0.133189
SRXN1	15.5651	15.9514	0.38627	0.0170872	0.0823154
RIDA	15.8802	15.9221	0.0418927	0.538477	0.726505
COG3	16.1832	16.3684	0.185285	0.0232017	0.099059
TPX2	17.8829	17.8186	-0.0643384	0.655613	0.807315
STAMBP	16.2072	16.392	0.184841	0.00674278	0.0441083
MFN2	15.8943	15.9466	0.0522506	0.638268	0.797835
DLST	17.364	17.117	-0.246974	0.000201458	0.00420288
CDCP1	17.8877	18.1042	0.216475	0.0133562	0.0694125
LYN	16.9388	16.896	-0.0428494	0.932804	0.96956
LYN	16.9788	16.9494	-0.0293264	0.99039	0.99508
DOCK8	17.077	16.8133	-0.263734	0.00455691	0.033899
IPO13	18.309	18.4397	0.130761	0.141923	0.327617
MYBBP1A	15.9998	16.0159	0.0161626	0.951976	0.9803
NOL11	16.3095	16.5083	0.198766	0.0411835	0.143657
MED23	16.7957	16.8681	0.0724234	0.621114	0.789538
CLIC6	16.4606	16.2396	-0.221005	0.00107314	0.0126496
RAB1A	17.4793	17.5093	0.0300324	0.461637	0.665718
CFL2	16.763	16.8471	0.0841723	0.818948	0.907463
MTHFR	17.7999	17.7988	-0.00108009	0.570879	0.749499
SUN2	16.0424	16.1405	0.0981254	0.122896	0.300919
KLC4	16.5241	16.5	-0.024019	1	1
OLFML1	16.9092	16.6479	-0.26129	0.117007	0.292668
ADGRE5	16.4839	16.0988	-0.385109	0.0282558	0.112196
ASMTL	16.0399	16.2601	0.220172	0.0155789	0.0772611
SH3GLB2	16.0755	15.9788	-0.0966808	0.170627	0.365522
KRT77	17.7705	17.5327	-0.237779	0.0364086	0.133189
KRT2	16.3969	17.2905	0.893586	0.000100217	0.00284337
LMF2	16.6749	16.6542	-0.0206963	0.763245	0.877211
FYB	17.5779	17.3999	-0.177982	0.0693727	0.205924
SBDS	17.1884	16.957	-0.231336	0.00225885	0.0209169
BECN1	20.8011	20.6965	-0.104571	0.178425	0.375794
AGR3	16.6711	15.6452	-1.02589	0.000150293	0.00359525
NCK2	16.95	16.7164	-0.233516	0.0545942	0.176204
PSMD9	17.0165	16.9728	-0.0436917	0.476509	0.678938
NARS	16.592	16.6335	0.0415036	0.800266	0.89777
DCPS	16.3566	16.086	-0.270578	0.000480328	0.00794576
LAMB3	16.6322	17.1989	0.566758	0.000532929	0.00841648
NCOR2	16.3373	16.4477	0.110333	0.281255	0.491037
RPL9	16.549	16.5444	-0.00457022	0.932804	0.96956
DBR1	16.0866	16.1073	0.0207008	0.875561	0.940303
STIP1	17.3802	17.4447	0.0644871	0.673141	0.820617
IGF2BP1	15.7922	15.9417	0.149536	0.554565	0.739824
EXOC8	16.4099	16.4381	0.0282378	0.418582	0.626013
VRK1	17.2952	17.1311	-0.164094	0.170627	0.365522
WDR82	17.0932	16.7753	-0.31794	1.64683e-05	0.00103033
PRAG1	18.5832	18.356	-0.227202	0.16901	0.365522
GYS2	17.3783	17.3697	-0.00859033	0.887184	0.950072
GPD2	16.2017	16.286	0.0842329	0.377936	0.59132
ANXA2	16.8943	16.9716	0.0773245	0.570879	0.749499
LAMP2	16.959	17.1349	0.175848	0.018936	0.0866864
HBS1L	16.1877	16.3035	0.115801	0.170627	0.365522
CAPN3	19.2379	19.2237	-0.0142256	1	1
RPS15A	17.0669	17.1482	0.0813536	0.194794	0.398071
DNAJC9	16.1703	16.2101	0.0398445	0.781695	0.888373
WAC	16.8077	16.8554	0.0476853	0.510051	0.70772
PPM1B	15.8091	15.8115	0.00241107	0.638268	0.797835
PPM1B	15.637	15.697	0.0599851	0.377936	0.59132
PSMA4	17.1573	17.0963	-0.0609549	0.0907547	0.245637
LMNB2	17.3759	17.2336	-0.142305	0.0620439	0.189902
SMC4	17.2703	17.4648	0.194444	0.00674278	0.0441083
CARHSP1	17.2971	17.2026	-0.0945406	0.0282558	0.112196
SUB1	17.275	17.2501	-0.0248378	0.587413	0.762184
ROCK2	16.4258	16.3734	-0.0524957	0.655613	0.807315
ADK	16.3887	16.2498	-0.138909	0.0321162	0.122731
LIMS1	16.6194	16.3461	-0.273332	0.00269704	0.0236719
APCS	17.9953	17.0445	-0.950814	5.41803e-05	0.00187517
FTH1	16.9079	16.4062	-0.501701	0.00380637	0.0304011
P4HA2	16.1844	16.5094	0.325045	0.0106816	0.0593017
ZMYM3	16.8979	16.82	-0.0779422	0.475524	0.678938
COG5	15.7754	15.9824	0.207021	0.251015	0.461028
SYNE1	18.2334	18.4401	0.206732	0.000225419	0.00450838
ACTR10	16.8556	16.7839	-0.0716999	0.130474	0.313807
AP1G1	16.5229	16.4492	-0.0736554	0.163081	0.355919
DNM1	17.0197	16.8089	-0.210794	0.00246929	0.0222739
EMSY	18.3054	18.2965	-0.00881741	0.894586	0.950072
ALB	17.7303	17.1394	-0.59092	0.000882851	0.0113676
WDR11	16.2223	16.1172	-0.10511	0.178425	0.375794
ORM2	18.1764	18.0053	-0.171133	0.837732	0.917856
ORM1	17.6266	17.5304	-0.0961782	0.951976	0.9803
HDGF	16.7714	16.9019	0.13051	0.141923	0.327617
BZW1	16.9469	17.1244	0.177514	0.170627	0.365522
AGPAT5	16.616	16.532	-0.0839572	0.400663	0.613618
ALDH3B1	16.9023	16.6055	-0.296766	0.221324	0.428255
SART1	16.8784	16.4356	-0.442779	0.0342062	0.127522
MAX	16.5176	16.4244	-0.0931796	0.515058	0.713784
TRAFD1	16.4272	16.4637	0.0365126	0.818948	0.907463
ARPC5	17.2154	17.1164	-0.0990397	0.135349	0.319547
INTS3	16.064	16.0485	-0.0154693	0.951976	0.9803
USO1	16.959	16.9266	-0.0324518	0.491633	0.690806
ARAF	16.5875	16.6316	0.0441107	0.461637	0.665718
CBX3	16.5422	16.6153	0.0730599	0.800266	0.89777
LIMCH1	17.019	16.5988	-0.420151	0.00121104	0.0138082
EPHB2	15.6823	15.5	-0.182314	0.34227	0.557131
KHSRP	17.0639	17.0267	-0.037118	0.971175	0.988597
WDFY3	19.087	18.7818	-0.305187	0.155784	0.345873
COL1A2	16.9257	16.9923	0.0666767	0.476509	0.678938
USP24	16.6279	16.4915	-0.136459	0.507006	0.704385
THBD	17.3467	17.8106	0.463878	0.0116989	0.0635048
AKAP12	16.4274	16.2101	-0.217367	0.281742	0.491037
CDC37L1	17.8438	17.709	-0.134807	0.523924	0.718188
EHMT2	18.1789	18.0646	-0.114256	0.178425	0.375794
ALYREF	16.7355	16.7684	0.0328805	0.856606	0.929708
SORL1	16.9741	17.1926	0.218504	0.0123783	0.0657304
GORASP1	19.1126	19.137	0.0244015	0.690846	0.832221
BRWD3	17.7519	17.7644	0.0124786	0.690846	0.832221
SHANK2	19.2248	19.026	-0.198792	0.0342062	0.127522
STK3	16.1025	16.0143	-0.0881863	0.292786	0.502389
AIMP1	16.4635	16.4367	-0.0267868	0.781695	0.888373
PI4KA	16.5217	16.6087	0.0870076	0.0773809	0.220701
TERF2IP	15.9805	15.9574	-0.0230989	0.856741	0.929708
SORCS1	18.7627	18.953	0.190323	0.0247937	0.103857
RPS13	16.7951	16.6352	-0.159956	0.0164805	0.0795497
C16orf96	18.1964	18.0864	-0.110018	0.178425	0.375794
BRE	16.6347	16.4933	-0.141465	0.0522367	0.169154
PTGFRN	16.3802	16.6492	0.26901	0.0012996	0.0142839
GMPS	15.8857	15.9726	0.0868761	0.315714	0.52691
FRYL	17.9466	17.9861	0.0394527	0.324044	0.539889
PIN4	16.2809	16.0308	-0.250149	0.0232017	0.099059
DEK	16.8768	16.7349	-0.141963	0.0133108	0.0693981
HNRNPA0	16.7311	16.5142	-0.216956	0.00380637	0.0304011
UBE2K	16.2661	16.2394	-0.026787	0.330053	0.543591
HMCN1	16.648	16.6116	-0.0364154	0.913671	0.960102
UBE2D3	16.542	16.6744	0.132423	0.0133562	0.0694125
LRRFIP1	16.6156	16.5853	-0.0303667	0.673141	0.820617
MYO1A	15.7202	15.8429	0.122709	0.166805	0.363396
SSH3	16.438	16.4171	-0.0209164	0.461637	0.665718
PITPNB	16.204	16.3571	0.153093	0.00919046	0.0530135
TRAF2	15.8997	16.0346	0.134921	0.225662	0.435958
POR	16.6717	16.5731	-0.0986138	0.461637	0.665718
COPA	16.5826	16.4872	-0.0953362	0.0437348	0.149458
SNRPC	16.9276	16.7989	-0.128693	0.230705	0.439438
TNKS1BP1	16.4363	16.6619	0.225544	0.0014282	0.0153179
RPS11	17.21	17.0963	-0.113733	0.391212	0.601865
OARD1	17.7465	17.7154	-0.0311394	0.344901	0.560852
BLMH	16.905	16.8647	-0.0403033	0.856606	0.929708
CDC23	16.965	16.9142	-0.0507855	0.744926	0.865533
PITHD1	16.2658	16.0918	-0.173993	0.00788397	0.0481524
ATL2	15.8471	16.0211	0.17408	0.0232017	0.099059
SMG1	17.8802	17.9179	0.0376987	0.800266	0.89777
KRT24	16.1638	16.7066	0.542866	0.0164805	0.0795497
GNA11	17.2769	16.948	-0.32886	1.43237e-05	0.000984504
THOC5	16.6856	16.6616	-0.0240007	0.856606	0.929708
PSMD5	16.3378	16.2941	-0.0436909	0.781695	0.888373
KPNA4	16.5075	16.6042	0.0966824	0.221324	0.428255
BCCIP	16.3869	16.3621	-0.0248461	0.913671	0.960102
SNCG	16.0346	15.9434	-0.0911191	0.43267	0.639246
TSTD1	18.1795	18.1004	-0.0790581	0.24036	0.449925
NDUFC2	16.5119	16.397	-0.114913	0.270979	0.479289
SMAD5	16.1285	16.2352	0.106789	0.0450704	0.153699
SMAD2	17.3316	16.792	-0.539633	0.00380637	0.0304011
ACP2	16.7358	16.6564	-0.0794343	0.20337	0.409088
MCM4	16.0076	16.2857	0.278143	0.0106816	0.0593017
NOLC1	17.6836	17.7998	0.116156	0.212213	0.418593
NOLC1	17.7481	17.8676	0.119468	0.194794	0.398071
SCAMP3	16.5146	16.6458	0.131238	0.0861085	0.236738
NUCB1	16.4352	16.4684	0.0332079	0.913671	0.960102
FAM83B	16.744	16.8726	0.128665	0.411222	0.622446
C14orf2	16.1502	15.9551	-0.195124	0.106317	0.274947
MGST3	18.4541	18.4439	-0.0102686	0.99039	0.99508
HACE1	17.8992	17.6809	-0.218239	0.221324	0.428255
RTN3	17.8667	17.9115	0.0447436	0.800266	0.89777
MRPL1	15.9639	16.1452	0.181264	0.111338	0.282836
ARHGAP17	16.2112	15.9558	-0.255354	0.00156811	0.0163863
SRP68	16.3625	16.3934	0.0309507	0.690846	0.832221
MYO1B	16.8017	16.7656	-0.0361	0.763245	0.877211
SERPINE1	16.9359	17.1822	0.246257	0.491633	0.690806
TPP2	16.8678	16.7271	-0.140699	0.026477	0.107853
PDE6D	16.7239	16.2331	-0.490807	0.111338	0.282836
BCAR1	17.3584	17.4878	0.129338	0.364935	0.576897
SERPINC1	17.5905	17.1901	-0.40043	0.0164805	0.0795497
SSFA2	17.9633	17.9435	-0.0198429	0.932804	0.96956
ARG1	17.0189	17.3561	0.337205	0.018936	0.0866864
N4BP1	15.8016	15.9583	0.156728	0.186737	0.387118
CAPZA2	16.7316	16.6589	-0.0726716	0.0693727	0.205924
SERPINA7	16.7434	16.1153	-0.628136	0.00530238	0.0372848
TEX2	18.8932	18.6724	-0.220817	0.00851538	0.0504922
MATN2	17.6619	17.9558	0.293936	0.0133108	0.0693981
TTC39C	19.0537	18.5339	-0.51985	0.000122865	0.00319645
THBS2	15.9009	16.1339	0.233031	0.111338	0.282836
GIGYF2	15.9844	16.2012	0.216801	0.000349527	0.00620251
PPP2R5E	16.6185	16.6911	0.0725674	0.315714	0.52691
CHAMP1	16.459	16.5061	0.0471482	0.708717	0.842314
COG6	16.9501	16.8373	-0.112815	0.381063	0.595068
NDUFA4L2	16.2921	17.1927	0.900552	0.000102447	0.00288983
ATXN10	15.9175	15.9034	-0.0140673	0.894586	0.950072
SPOUT1	16.6338	16.6332	-0.000659314	0.616845	0.789538
MCM2	15.6046	15.9035	0.298873	0.00919046	0.0530135
AGR2	17.0983	16.6708	-0.42753	0.155784	0.345873
PML	16.7586	16.7053	-0.0532747	0.404761	0.613618
PML	16.8242	16.7546	-0.0695765	0.364935	0.576897
CARD16	17.3571	17.1624	-0.194656	0.0437348	0.149458
CASP1	16.6746	16.4797	-0.194988	0.0693727	0.205924
CLIP1	16.6206	16.5396	-0.0809757	0.20337	0.409088
DENND2D	17.4061	16.9521	-0.453967	0.000112916	0.00302764
EDF1	17.6337	17.6402	0.00652263	0.99039	0.99508
CCDC141	19.7838	19.6098	-0.17397	0.0382083	0.138455
DHX36	15.7103	15.8168	0.106492	0.194794	0.398071
PPA2	16.2963	16.0262	-0.270101	0.000160366	0.00365695
TTC7A	17.9882	18.0309	0.0426808	0.544854	0.733082
PLCG1	17.2264	17.2158	-0.0106504	0.757206	0.877211
RFC5	15.4568	15.8709	0.41415	0.0437348	0.149458
AGFG2	18.484	18.366	-0.117964	0.706316	0.842314
FUBP1	17.1063	17.1622	0.0558396	0.587413	0.762184
FUBP1	17.241	17.3013	0.0602593	0.491633	0.690806
NELFB	16.7988	16.8264	0.0275781	0.744926	0.865533
PSMA6	16.4373	16.3975	-0.0398396	0.507006	0.704385
SPG20	18.817	18.4635	-0.353503	0.00349658	0.028534
ST13	17.0948	17.1729	0.0781339	0.708717	0.842314
RAP1A	17.275	17.0019	-0.273108	1.21977e-06	0.000258804
RAP1B	17.2123	16.9835	-0.228784	4.19858e-05	0.00166578
RAP2B	15.9186	15.7154	-0.203202	0.0291301	0.115385
RAP2A	16.2516	16.0409	-0.210711	0.0115637	0.0628404
HNRNPA1	16.715	16.6844	-0.0305803	0.690846	0.832221
MAPRE1	16.5562	16.4321	-0.124092	0.117007	0.292668
SERPINB2	17.2916	17.3352	0.0435841	0.744926	0.865533
CLEC3B	17.1473	16.8955	-0.251741	0.0773809	0.220701
TECPR1	17.8487	18.1486	0.299823	0.0176718	0.0830012
WASL	16.4275	16.5944	0.166862	0.0411683	0.143657
EIF2B3	17.117	17.1756	0.0586096	0.250289	0.460215
MCTS1	16.3571	16.5282	0.171023	0.000973814	0.012107
HIST1H1E	18.2882	17.8711	-0.417108	0.0012996	0.0142839
HIST1H1C	18.3877	17.9842	-0.403455	0.00107314	0.0126496
DDX3X	16.6927	16.7966	0.103854	0.0364086	0.133189
RAB6C	17.258	17.4393	0.181343	0.0232017	0.099059
RAB6B	16.3232	16.4036	0.0804431	0.352211	0.564374
SPP1	14.6468	15.1892	0.54241	0.0347559	0.129176
SNW1	16.5398	16.5893	0.0494661	0.391212	0.601865
DSP	16.1407	17.0744	0.933637	9.33724e-06	0.000785616
RBP4	17.6159	17.1847	-0.431221	0.00380637	0.0304011
TPM4	17.3952	17.389	-0.00620978	0.932804	0.96956
MVD	17.1546	17.068	-0.086547	0.951976	0.9803
PPP1CC	15.8127	15.7717	-0.0409826	0.352211	0.564374
PDGFRB	16.2163	16.1337	-0.0826293	0.260495	0.471694
S100A14	15.4852	16.2316	0.746359	0.00320937	0.0269565
CACYBP	17.0844	17.1995	0.115097	0.221324	0.428255
CLIC2	17.9889	17.5363	-0.452579	2.4806e-05	0.00126097
DOCK2	17.0501	16.9587	-0.0914611	0.18648	0.386997
UFL1	16.6883	16.6806	-0.00764835	0.971175	0.988597
OAT	15.7029	15.8155	0.112579	0.24036	0.449925
JUNB	17.0848	16.9513	-0.133551	0.988922	0.99508
ENAH	16.2965	16.3692	0.0726794	0.726747	0.854173
ENAH	16.3051	16.364	0.0589293	0.800266	0.89777
VDAC3	16.6417	16.4803	-0.161468	0.18648	0.386997
SLTM	16.5331	16.5653	0.0321852	0.554565	0.739824
CAT	16.7812	16.4034	-0.377845	0.00622855	0.0418669
ZNF431	19.8214	19.029	-0.792417	0.0002813	0.00536229
PANK4	16.1811	15.9958	-0.185266	0.0955957	0.254421
STXBP3	16.745	16.6619	-0.0831255	0.24036	0.449925
TRAPPC13	16.9583	16.9466	-0.0116837	0.690846	0.832221
ARHGEF1	16.652	16.6032	-0.0487678	0.818948	0.907463
PAPSS1	15.8651	15.9428	0.077717	0.587413	0.762184
GLUD1	16.166	15.8576	-0.308401	4.19858e-05	0.00166578
PRPF4	15.8719	16.0363	0.164334	0.0321162	0.122731
SLIRP	15.9396	15.8959	-0.0437182	0.587413	0.762184
LGALS7 LGALS7B	15.9317	16.2994	0.367668	0.339766	0.553608
IDI1	16.1539	16.253	0.0990962	0.194794	0.398071
RPS10-NUDT3	17.1569	17.0527	-0.104216	0.0387278	0.138455
RPS10	17.0376	16.9529	-0.0847162	0.163081	0.355919
RNPS1	15.1526	15.1626	0.00993665	0.907383	0.960102
HK2	16.263	16.3329	0.0699438	0.763245	0.877211
GRHL2	18.1154	17.9487	-0.166712	0.292786	0.502389
SPRR3	15.4418	15.7818	0.339924	0.356335	0.570136
COL6A1	16.856	16.9432	0.0871778	0.230705	0.439438
SMG8	17.3736	17.4496	0.0760032	0.894586	0.950072
CACNA1G	18.0759	18.1749	0.0989378	0.894586	0.950072
CHMP3	17.5325	17.4443	-0.088181	0.391212	0.601865
ARF1	15.8853	15.9075	0.0221801	0.726747	0.854173
CCDC80	18.072	18.2006	0.128624	0.100637	0.263633
CCDC47	16.3643	16.3201	-0.0441508	0.638268	0.797835
HSPA4L	16.2147	16.4154	0.200645	0.0907547	0.245637
CCT4	17.2976	17.3122	0.0145799	0.99039	0.99508
GLUL	16.9843	16.9037	-0.0805529	0.221324	0.428255
HDGFRP2	17.2874	17.2293	-0.0580461	0.111338	0.282836
HDGFRP2	17.29	17.2334	-0.0565794	0.155784	0.345873
NUP98	16.5966	16.6491	0.0524953	0.20337	0.409088
ACOT2	16.4063	16.0483	-0.358004	0.000799626	0.0108999
RAB3GAP1	16.1723	16.168	-0.004361	0.638268	0.797835
PRPSAP1	16.0865	16.2684	0.181937	0.00349658	0.028534
ATL1	16.6818	16.5751	-0.106696	0.218141	0.428255
PSMB9	16.3901	16.1954	-0.194712	0.135349	0.319547
THOC7	16.5278	16.4771	-0.0507416	0.493546	0.693095
SH3PXD2B	16.5425	16.7982	0.255632	0.000654079	0.0094435
SUPT6H	16.8776	17.1348	0.257204	0.000532929	0.00841648
FABP5	16.2114	16.5291	0.317658	0.352211	0.564374
LUM	16.0667	15.732	-0.334721	0.0816522	0.229002
ACLY	16.5727	16.5321	-0.0406254	0.99039	0.99508
ACLY	16.5606	16.5198	-0.040713	0.99039	0.99508
HLA-A	16.6724	16.3002	-0.372188	0.00788397	0.0481524
HLA-A	16.7709	16.5025	-0.268384	0.0301342	0.117268
HLA-A	16.9297	16.5775	-0.352255	0.0133108	0.0693981
POLD2	16.0149	16.2136	0.198701	0.117007	0.292668
PKN1	17.3491	17.564	0.214921	0.026477	0.107853
PDAP1	17.1666	17.2206	0.0540192	0.194794	0.398071
HDAC2	16.9917	17.0713	0.0795929	0.194794	0.398071
DHX30	17.2116	17.1546	-0.0570041	0.230705	0.439438
DTX3L	16.5268	16.5021	-0.0247286	0.587413	0.762184
HSD17B8	15.8427	15.5065	-0.336269	0.01733	0.0830012
FH	17.1846	17.2544	0.0697931	0.690846	0.832221
RAB2B	15.851	15.7863	-0.0646279	0.155784	0.345873
COX7A2	17.7469	17.6131	-0.133789	0.250289	0.460215
DSG2	15.829	16.2094	0.38035	0.00851538	0.0504922
COL5A2	16.6303	16.9079	0.277645	0.0933435	0.252084
IVL	15.5624	16.3566	0.794202	0.0282558	0.112196
GYS1	16.0965	16.3221	0.22562	0.0232017	0.099059
COX5B	16.7702	16.7437	-0.0264708	0.391212	0.601865
NAA10	15.8109	16.0243	0.213444	0.026477	0.107853
TIMP1	17.0114	17.1157	0.104322	0.43267	0.639246
ASL	16.1025	15.9656	-0.136836	0.111338	0.282836
MGAT1	16.5523	16.6631	0.110773	0.221324	0.428255
COPS6	16.2679	16.3591	0.0912	0.3276	0.540097
LPP	16.1418	16.0635	-0.0783991	0.570879	0.749499
NLRX1	17.0196	17.1277	0.108059	0.400622	0.613618
ATP6V1E1	17.5276	17.3046	-0.223032	0.00156811	0.0163863
NUP153	16.2868	16.3843	0.0974791	0.194794	0.398071
FNDC1	16.0963	16.2252	0.128843	0.34227	0.557131
PPP2R5C	15.9731	16.0317	0.0585604	0.339766	0.553608
NDUFB7	17.0539	16.7678	-0.28607	0.00320937	0.0269565
VDAC1	16.2173	16.3202	0.102916	0.522623	0.716605
RMDN1	15.694	15.5471	-0.146971	0.221324	0.428255
INTS7	18.4959	18.2329	-0.262939	0.0656259	0.197201
CIB1	15.9596	15.842	-0.117646	0.623544	0.79242
FAM49B	17.0367	17.087	0.0503397	0.538477	0.726505
PRKAA1	15.9362	15.8238	-0.112435	0.129008	0.310435
RHOT2	16.1131	16.1281	0.0149784	0.344901	0.560852
RHOT2	16.1132	16.129	0.0158713	0.270427	0.479289
GDI2	16.4788	16.406	-0.0728704	0.129008	0.310435
GDI1	16.109	16.0621	-0.0469005	0.377936	0.59132
NAPA	15.838	15.6735	-0.16453	0.0216973	0.0950476
SFMBT1	19.8139	18.8431	-0.970831	0.026477	0.107853
UBR4	16.3179	16.4384	0.120495	0.0153587	0.0762468
HIST2H2AB	17.7413	17.5387	-0.202562	0.0437348	0.149458
H2AFX	17.8312	17.4993	-0.33198	0.000100217	0.00284337
HIST3H2A	17.5924	17.398	-0.194416	0.018936	0.0866864
TMED9	17.1577	17.1894	0.0316576	0.99039	0.99508
MOGS	16.2852	16.3022	0.0170191	0.932804	0.96956
ARID2	17.4754	17.3122	-0.163134	0.30411	0.514939
UBXN7	15.3989	15.6786	0.279785	0.0364086	0.133189
POLDIP3	16.3748	16.2529	-0.121904	0.0732894	0.212635
PRDX6	16.3874	16.2224	-0.165031	0.0464318	0.156159
PRRC1	17.0077	16.9151	-0.0925801	0.155784	0.345873
ATP2A2	16.3724	16.5136	0.14124	0.00380637	0.0304011
MORC2	16.1803	16.3637	0.183359	0.20337	0.409088
HEXA	16.8838	16.5834	-0.300402	0.00851538	0.0504922
P3H3	16.241	16.1275	-0.113473	0.20337	0.409088
TRA2B	17.1091	17.1853	0.076212	0.24036	0.449925
AGPS	16.7042	16.7956	0.0914554	0.0620439	0.189902
TRA2A	17.4081	17.4366	0.0284985	0.655613	0.807315
IAH1	16.4721	16.5161	0.0439486	0.971175	0.988597
ABCB4	19.7096	19.8728	0.163206	0.111338	0.282836
LDB2	19.927	20.1461	0.219118	0.0464318	0.156159
SAMM50	16.5045	16.4119	-0.092607	0.0732894	0.212635
IMPA1	16.4881	16.3745	-0.113646	0.212213	0.418593
DES	17.9092	17.1246	-0.784648	1.64683e-05	0.00103033
POTEJ	17.4522	17.5865	0.134306	0.20337	0.409088
MYO5A	16.5996	16.585	-0.0145394	0.744926	0.865533
SLFN11	17.8209	17.7119	-0.108957	0.315714	0.52691
MRC2	16.1059	16.0003	-0.105544	0.292786	0.502389
NCBP2	16.4872	16.5725	0.0852075	0.18648	0.386997
VCPIP1	16.7729	16.5993	-0.17364	0.00759196	0.0481524
UMPS	15.9085	16.0565	0.148032	0.122896	0.300919
UBXN4	17.156	17.1528	-0.0031548	1	1
ADARB1	17.6879	17.6476	-0.040271	0.707622	0.842314
MRI1	16.1407	16.0743	-0.0664086	0.587413	0.762184
SRPRA	16.7568	16.7535	-0.00334022	0.913671	0.960102
SLC35F6	16.3954	16.261	-0.134365	0.117007	0.292668
JAG1	17.4977	17.9756	0.477902	4.19858e-05	0.00166578
RPS24	17.2073	17.2482	0.0409631	0.708717	0.842314
ITGB2	16.5839	16.6631	0.0791727	0.404761	0.613618
PSMD1	16.5997	16.5865	-0.0132083	0.570879	0.749499
SAA2	17.0644	17.2792	0.214742	0.570879	0.749499
SAA1	16.1265	16.4049	0.278473	0.418582	0.626013
SAA2-SAA4	17.5096	17.2644	-0.245141	0.554565	0.739824
GSTT2	17.163	16.7399	-0.42303	0.0295381	0.116812
MYH4	18.6091	18.4996	-0.109441	0.0656259	0.197201
MUT	15.921	15.9731	0.0520444	0.404761	0.613618
FKBP4	16.0239	16.3441	0.320168	0.00414023	0.03152
YAP1	16.4163	16.4432	0.0268222	0.818948	0.907463
YAP1	16.429	16.4584	0.0294058	0.800266	0.89777
GLRX	16.7978	16.6661	-0.131753	0.250289	0.460215
YBX1	15.924	16.0928	0.168729	0.0955957	0.254421
ESPN	19.1748	19.4622	0.287424	0.00574908	0.0396825
CD53	20.0647	19.8006	-0.264135	0.0601142	0.18817
KRT14	16.0524	16.9041	0.851754	0.00225885	0.0209169
KRT16	15.7653	16.7292	0.963952	0.000654079	0.0094435
UFD1	16.8903	16.891	0.000709804	0.744926	0.865533
EGFR	15.6726	16.1123	0.439699	0.000654079	0.0094435
BTBD11	18.7154	18.7105	-0.00492424	0.763245	0.877211
THEM6	15.9116	15.6483	-0.26331	0.100637	0.263633
RPF2	18.3229	18.6598	0.336972	0.172738	0.369719
DYNLL1	17.0984	17.1359	0.0375339	0.315714	0.52691
DYNLL2	17.4246	17.3997	-0.0249058	0.655613	0.807315
TMEM126A	16.3243	16.4035	0.0791774	0.270979	0.479289
ECE1	16.0758	16.2103	0.134548	0.708717	0.842314
FHL3	17.0817	17.2776	0.19589	0.0143032	0.0727839
RPL10	18.0283	17.8843	-0.143958	0.135349	0.319547
AGFG1	16.4867	16.6083	0.121648	0.230705	0.439438
SRSF7	16.7633	16.8428	0.0795041	0.24036	0.449925
TBL2	16.8428	16.7588	-0.0839809	0.404761	0.613618
HADHA	17.1526	16.9651	-0.187466	0.0002813	0.00536229
SART3	16.7138	16.6048	-0.109034	0.0342062	0.127522
RAB12	18.6595	18.5587	-0.100751	0.148733	0.337275
PTRF	18.0756	17.0958	-0.979812	0.000127072	0.00319645
FKBP11	16.1027	16.0247	-0.0780287	0.662665	0.815588
COX4I1	17.2011	17.0607	-0.140405	0.0164805	0.0795497
ITPA	16.223	16.2368	0.0137866	0.913671	0.960102
MAGED2	16.8938	16.8595	-0.0343342	0.781695	0.888373
IPO5	16.2186	16.167	-0.0516111	0.875561	0.940303
HNRNPH3	15.7236	15.7676	0.0440063	0.491633	0.690806
GAA	16.0519	15.7905	-0.261389	0.00919046	0.0530135
ME3	18.8641	18.2071	-0.656981	3.53259e-05	0.00159296
DDX21	16.6336	16.7393	0.10566	0.352211	0.564374
EPM2AIP1	15.6602	15.4897	-0.170505	0.100645	0.263633
CPSF2	17.1246	16.998	-0.126555	0.339766	0.553608
USH2A	17.1615	17.3453	0.183765	0.212213	0.418593
ZFP82	18.5814	18.926	0.34458	0.0628908	0.192177
NBAS	17.1049	17.1441	0.0391946	0.951976	0.9803
PDXK	17.4041	17.3103	-0.093847	0.148733	0.337275
CAPZB	17.3939	17.3375	-0.0563773	0.270979	0.479289
AP1B1	17.0305	16.888	-0.142529	0.00043248	0.00730278
AP1B1	17.0174	16.8563	-0.161055	0.000179844	0.00397121
AK3	16.6852	16.3393	-0.345973	0.000882851	0.0113676
LMNA	16.7936	16.8266	0.0330665	0.491633	0.690806
MZB1	17.0243	16.6888	-0.33551	0.476509	0.678938
OLFML3	16.4457	16.2647	-0.180957	0.23431	0.445609
FUBP3	17.2231	17.2929	0.0697378	0.170627	0.365522
TPT1	17.0567	16.9929	-0.063876	0.418582	0.626013
UVRAG	17.6549	17.7367	0.0818137	0.875561	0.940303
PARK7	17.1143	17.0121	-0.102239	0.0115029	0.0625799
KPNB1	16.7609	16.797	0.0361067	0.60416	0.774646
BAZ1B	17.3834	17.3006	-0.0827716	0.461637	0.665718
IGSF10	17.7828	17.5382	-0.244669	0.0387278	0.138455
CAV1	18.464	17.7626	-0.701374	0.00449973	0.033576
FGA	17.1865	16.8544	-0.332152	0.250289	0.460215
FGA	17.1796	16.849	-0.330523	0.260495	0.471694
CCT6B	18.0718	18.068	-0.00378902	0.726747	0.854173
C1S	16.4423	16.3141	-0.128151	0.260495	0.471694
UBE2F	15.4675	15.4761	0.0086233	0.461637	0.665718
DDX10	17.5357	18.147	0.61129	2.84615e-05	0.00136169
KPNA3	16.7987	16.838	0.0393233	0.476509	0.678938
CCDC12	15.5306	15.4263	-0.10436	0.786473	0.893179
ACBD3	15.8742	15.9284	0.0542057	0.418582	0.626013
SPATS2L	16.6416	16.82	0.17836	0.129008	0.310435
RPS6	17.3672	17.1281	-0.239062	0.0017202	0.0171668
VAPA	17.109	17.068	-0.0410438	0.221324	0.428255
PICALM	17.1011	16.9793	-0.121774	0.0216973	0.0950476
L2HGDH	16.572	16.8047	0.232751	0.0620684	0.189902
TUBB	16.3172	16.2823	-0.0349515	0.315714	0.52691
TUBB2A	16.4516	16.4328	-0.0187925	0.404761	0.613618
TUBB2B	16.4587	16.4362	-0.0225226	0.377936	0.59132
TUBB3	16.1691	16.1511	-0.017982	0.315714	0.52691
RPL13A	16.797	16.6217	-0.175339	0.0282558	0.112196
TUBB4A	16.444	16.412	-0.0320012	0.30411	0.514939
TUBB4B	16.3327	16.3009	-0.0317923	0.315714	0.52691
SPTA1	16.676	16.221	-0.45496	0.00574908	0.0396825
PABPC4	16.8843	16.9976	0.1133	0.100637	0.263633
NECAP2	16.6212	16.3479	-0.273289	0.00269704	0.0236719
LAMTOR3	15.099	15.0041	-0.0948786	0.989711	0.99508
GSN	17.0711	16.9844	-0.0866405	0.250289	0.460215
ARPC2	16.8321	16.8203	-0.0117993	0.932804	0.96956
TMED7	16.5512	16.6732	0.121945	0.221324	0.428255
CLEC3A	18.7451	18.5229	-0.222157	0.0582474	0.183734
CPNE3	16.6301	16.6891	0.0590376	0.18648	0.386997
ITGAM	16.5134	16.8555	0.342158	0.00919046	0.0530135
LLGL2	17.3895	17.3024	-0.087146	0.415388	0.626013
UCHL1	15.7904	16.0055	0.215182	0.538477	0.726505
NDRG1	15.3379	15.9898	0.65187	0.0017202	0.0171668
COLEC12	17.5336	17.5714	0.0378426	0.769964	0.883684
SLC25A4	17.4666	17.4828	0.0161975	0.655613	0.807315
DDI2	16.2869	16.0921	-0.194872	0.0620439	0.189902
SCYL3	17.2575	17.6477	0.390141	0.0159218	0.0788815
NUDT5	15.913	15.8689	-0.0441438	0.450336	0.657189
SYMPK	16.4709	16.614	0.143043	0.0247937	0.103857
LAMB1	16.7872	16.9767	0.189479	0.0342062	0.127522
LSM7	17.2939	17.3981	0.104225	0.0586217	0.183734
PDIA6	17.1695	17.2816	0.112163	0.315714	0.52691
SIN3A	16.7385	16.604	-0.134577	0.117007	0.292668
TANGO2	17.0266	16.6326	-0.394016	0.00401962	0.03152
HVCN1	16.4782	16.4652	-0.0130727	0.800266	0.89777
NCKAP1	15.9829	16.0407	0.0577293	0.212213	0.418593
BTRC	19.033	19.0501	0.01707	0.971175	0.988597
PCBP3	16.8017	16.9089	0.107197	0.000973814	0.012107
PCBP2	16.5893	16.6581	0.0688034	0.0321162	0.122731
PCBP2	16.5491	16.6183	0.069192	0.026477	0.107853
PCBP1	16.8199	16.9416	0.12167	0.0011815	0.0135028
TMOD3	16.5928	16.4526	-0.140256	0.0464318	0.156159
AHSA1	17.6786	17.7475	0.0688646	0.875561	0.940303
CAP2	17.1146	17.2212	0.106549	0.0464318	0.156159
HLA-F	18.3791	18.117	-0.262048	0.0620439	0.189902
PGM3	16.9306	16.9613	0.0306976	0.726747	0.854173
ILF3	16.5917	16.6075	0.0157974	0.875561	0.940303
ILF3	16.6547	16.6619	0.00724348	0.837732	0.917856
XPO7	16.275	16.2399	-0.0351659	0.875561	0.940303
RPS9	17.2999	17.262	-0.0378273	0.587413	0.762184
RPS5	17.4112	17.4029	-0.00826372	0.781695	0.888373
AMBP	16.8842	16.4339	-0.450295	0.00414023	0.03152
SCFD1	16.747	16.57	-0.177058	0.00788397	0.0481524
RALY	17.2443	16.9717	-0.272606	0.00488654	0.0350681
DHX29	17.5601	17.3881	-0.171991	0.0773809	0.220701
ZC3H14	16.3461	16.3263	-0.019849	0.798448	0.89777
B2M	17.9013	17.7138	-0.187489	0.0342062	0.127522
DGKK	17.4711	17.5662	0.0951052	0.281255	0.491037
MUC1	16.4185	15.7829	-0.635669	0.00257108	0.0231066
GSTO1	16.9562	16.8625	-0.0936598	0.141923	0.327617
GGA1	16.5683	16.4683	-0.100019	0.178425	0.375794
CXADR	15.9692	16.5413	0.572075	0.00186167	0.0183278
FCGR1A	17.3295	17.2247	-0.104804	0.311684	0.525991
SVIL	16.0325	16.1206	0.0880577	0.24036	0.449925
NAA25	17.0753	17.106	0.0307782	0.522623	0.716605
PPHLN1	16.5727	16.628	0.0552679	0.352211	0.564374
CAPRIN1	16.5533	16.7439	0.190667	0.0176718	0.0830012
RAB5C	16.5748	16.4268	-0.147929	0.0143032	0.0727839
SRSF3	17.6296	17.6228	-0.00686522	0.726747	0.854173
PAFAH1B3	16.9364	16.9616	0.0251592	0.781695	0.888373
CBX5	16.7463	16.7315	-0.0147331	0.621114	0.789538
GPD1L	16.5231	15.9457	-0.577457	4.19858e-05	0.00166578
HSBP1	17.2138	17.2391	0.0252233	0.646545	0.80694
DHRS7	16.7631	16.5467	-0.216391	0.0133108	0.0693981
CLTB	17.4914	17.5043	0.0128885	1	1
HIST1H1D	18.3368	17.9332	-0.403625	0.000480328	0.00794576
DHRS4	17.0834	16.566	-0.517428	3.79428e-06	0.000474771
CPSF7	15.2888	15.3481	0.0593181	0.99039	0.99508
RBCK1	17.7351	17.5964	-0.138707	0.476509	0.678938
CC2D1B	18.0513	17.7337	-0.317608	0.00488654	0.0350681
CDC42BPA	16.6979	16.7076	0.00966022	0.818948	0.907463
EIF2S1	16.5095	16.5519	0.0424656	0.352211	0.564374
VPS35	16.8525	16.7573	-0.0952189	0.00488654	0.0350681
STAT5B	16.6854	16.3573	-0.328091	0.00246929	0.0222739
TARS2	16.0903	15.9833	-0.106978	0.265491	0.479289
RPL32	17.1527	16.7908	-0.361938	0.00031373	0.00575564
RPS7	16.8272	16.8757	0.0485008	0.538477	0.726505
THYN1	16.943	16.706	-0.237068	0.0321162	0.122731
STXBP2	16.5528	16.5077	-0.045141	0.763245	0.877211
ATP2B4	16.4755	16.4664	-0.00914613	0.621114	0.789538
AAMP	16.9394	16.8399	-0.0995838	0.522623	0.716605
ACTN3	16.4658	16.553	0.0872232	0.0907547	0.245637
DDX50	16.704	16.5813	-0.122738	0.286371	0.498926
SACS	17.9036	17.9396	0.0360058	0.763245	0.877211
TRIAP1	17.1924	16.9099	-0.282475	0.0159569	0.0789752
KIAA1429	16.4934	16.6394	0.145996	0.103527	0.270601
RYR3	18.4678	18.5969	0.129053	0.148733	0.337275
ARHGEF2	16.8389	16.8505	0.0116032	0.621114	0.789538
ZNF638	16.744	16.8446	0.100568	0.0693727	0.205924
MOV10	16.2658	16.3887	0.122878	0.100637	0.263633
CDH5	17.8748	17.6489	-0.225926	0.020796	0.093967
HLA-DPB1	17.6403	17.0504	-0.589891	6.95535e-05	0.00223303
NAA16	17.5161	17.6387	0.122547	0.0816522	0.229002
NQO2	16.6645	16.6067	-0.0577986	0.763245	0.877211
CMBL	16.9468	16.7903	-0.156525	0.178425	0.375794
CLSTN1	16.3342	16.7807	0.446465	0.00225885	0.0209169
SKP1	17.3915	17.2895	-0.102057	0.018936	0.0866864
FEM1B	19.3886	19.4107	0.0220953	0.747053	0.867384
NEDD4L	17.6789	17.6452	-0.0337254	0.818948	0.907463
LRRFIP1	16.7889	16.7284	-0.0604358	0.461637	0.665718
FKBP5	16.0885	16.0396	-0.0489062	0.538477	0.726505
VPS51	16.7208	16.5834	-0.137432	0.122896	0.300919
RPS27	17.1588	17.2867	0.127912	0.148733	0.337275
NAXD	15.2111	15.1639	-0.047221	0.650724	0.807315
CCDC22	16.2842	16.2225	-0.0616488	0.170627	0.365522
ABCF2	16.4026	16.5537	0.151073	0.00414023	0.03152
PRPF8	16.2258	16.2155	-0.0103666	0.726747	0.854173
ADSS	15.9359	16.1773	0.241405	0.0029433	0.0252431
CCAR2	16.4932	16.423	-0.0702008	0.148733	0.337275
ALG5	15.799	15.6028	-0.196127	0.120634	0.300814
WDR72	16.5651	16.4921	-0.0729938	0.592678	0.768812
C9orf142	17.014	17.051	0.0369826	0.856606	0.929708
FKBP1A	17.5032	17.4614	-0.0418265	0.250289	0.460215
DDX27	17.273	17.1266	-0.14638	0.100637	0.263633
LGALS1	16.9395	17.1102	0.170674	0.105882	0.274114
GAPVD1	16.181	16.221	0.0399414	0.621114	0.789538
FBLN1	17.1199	17.136	0.0160982	0.913671	0.960102
FBLN1	17.0347	17.0758	0.041189	0.894586	0.950072
TRAPPC9	16.5438	16.6793	0.135487	0.0730647	0.212635
PXDN	15.9642	16.2464	0.282201	0.00530238	0.0372848
CCDC88B	17.7573	17.5422	-0.215113	0.00774742	0.0481524
VKORC1L1	16.7343	16.7639	0.0295457	0.856606	0.929708
TSPO	17.6751	17.7494	0.0742781	0.418582	0.626013
SNRNP200	16.2385	16.1788	-0.0597134	0.141923	0.327617
GABARAPL2	16.5399	16.4337	-0.106239	0.205762	0.413218
DPYSL2	16.7556	16.1404	-0.6152	1.43237e-05	0.000984504
GFM1	16.4445	16.4925	0.0479887	0.447023	0.652744
LILRB1	18.349	18.8385	0.489527	0.047914	0.160805
C1QA	17.4296	17.2699	-0.159746	0.149295	0.338078
CAB39	16.5734	16.4158	-0.157648	0.00788397	0.0481524
ANP32A	17.1073	17.0914	-0.0158436	0.673141	0.820617
ANP32B	16.7913	16.806	0.0146921	0.781695	0.888373
SEPT9	17.1941	17.1686	-0.025428	0.404761	0.613618
VAC14	16.0207	15.8481	-0.172551	0.0164805	0.0795497
CYBA	16.9749	17.1401	0.165201	0.221324	0.428255
AHCY	16.7833	16.9048	0.121529	0.230705	0.439438
CD9	17.1511	17.364	0.212895	0.461637	0.665718
DDX54	17.1455	17.286	0.140524	0.0734078	0.212852
COL14A1	17.0602	16.4258	-0.634373	0.00530238	0.0372848
OAS3	16.5361	16.5164	-0.0197376	0.971175	0.988597
NAA15	16.7241	16.847	0.12296	0.0861085	0.236738
MMP2	16.7318	16.6617	-0.0701586	0.60416	0.774646
DCTN1	16.8101	16.7654	-0.044749	0.141923	0.327617
PRKG1	17.6038	17.529	-0.074756	0.522623	0.716605
SHC1	15.3625	15.8063	0.443766	0.0176718	0.0830012
XPC	16.5674	16.5723	0.00485012	0.826437	0.913893
TOMM70	16.7976	16.9941	0.196506	0.00991168	0.0559826
ITPR3	16.7728	16.9283	0.155548	0.0620439	0.189902
GHITM	17.9301	18.0427	0.11263	0.221324	0.428255
ZNF326	16.3645	16.4875	0.123015	0.155784	0.345873
GTF2A2	16.9354	16.7282	-0.207181	0.00349658	0.028534
WDR77	17.2242	17.2276	0.00343787	0.800266	0.89777
FXR2	16.5899	16.7473	0.157374	0.0773809	0.220701
FMR1	17.125	17.1803	0.0552859	0.250289	0.460215
FXR1	16.5951	16.8196	0.224509	0.026477	0.107853
NSFL1C	16.3874	16.4989	0.111542	0.20337	0.409088
CRYL1	16.1039	15.7377	-0.366233	0.0105358	0.0593017
SPCS3	17.3834	17.2804	-0.103026	0.148733	0.337275
ACAP2	16.3373	16.4968	0.159431	0.0656259	0.197201
SIKE1	18.1742	18.0301	-0.144153	0.391212	0.601865
HADH	17.6975	17.419	-0.27851	0.00206457	0.0195254
RUVBL1	16.1202	16.259	0.138732	0.0522367	0.169154
ACOT7	16.1146	16.4419	0.32727	0.0411683	0.143657
THOC2	16.6851	16.7304	0.0453078	0.818948	0.907463
MTTP	18.6795	18.8171	0.137604	0.141923	0.327617
PITPNA	16.965	16.9136	-0.0514503	0.170627	0.365522
RNF20	17.2236	17.2206	-0.00299987	0.538477	0.726505
CRIP2	17.3961	16.7922	-0.603917	0.00622855	0.0418669
XIRP2	17.9407	17.7803	-0.160326	0.0586217	0.183734
C16orf62	17.4509	17.8397	0.388879	0.000127072	0.00319645
GOLGA7	16.2988	16.5384	0.239598	0.0730647	0.212635
ADH7	15.3232	15.5549	0.231769	0.418582	0.626013
NASP	16.1587	16.364	0.205325	0.129008	0.310435
MAPKAPK3	16.2072	16.3545	0.147367	0.270979	0.479289
TOMM5	16.8316	16.957	0.125346	0.221324	0.428255
CACHD1	19.08	18.2822	-0.797817	0.0012996	0.0142839
SNCA	17.1357	16.5723	-0.563388	0.00574908	0.0396825
IFT27	16.0582	16.0947	0.0364255	0.830363	0.917611
NDUFA13	15.9011	15.842	-0.0590996	0.781695	0.888373
BRAF	16.6941	16.4493	-0.244792	0.0907547	0.245637
HDGFRP3	16.6614	16.7058	0.0443475	0.418582	0.626013
ETF1	16.603	16.7348	0.131854	0.0732894	0.212635
EIF2A	16.0713	16.1769	0.105646	0.135349	0.319547
CCDC134	16.1885	16.3847	0.196161	0.163212	0.356046
GRID2IP	18.884	18.475	-0.40903	0.0989567	0.262879
MICAL1	16.8472	16.7785	-0.0686516	0.491633	0.690806
RABGAP1L	18.2202	18.0829	-0.137348	0.0955957	0.254421
SF3A2	16.6017	16.5997	-0.00196591	0.744926	0.865533
EMILIN1	16.2541	16.3769	0.122757	0.122896	0.300919
COPS7B	15.9744	16.0763	0.101852	0.212213	0.418593
SNRNP70	16.5278	16.4963	-0.0314243	0.260495	0.471694
PTRH2	15.2553	15.0557	-0.199684	0.158581	0.351443
ILKAP	16.3981	16.4059	0.00772937	0.971175	0.988597
TXNDC9	15.6392	15.7117	0.0725555	0.621114	0.789538
PDCD5	16.8022	16.9091	0.106957	0.43267	0.639246
PCK2	16.525	16.3162	-0.208843	0.0816522	0.229002
S100A13	16.9964	16.6234	-0.372933	0.0143032	0.0727839
LRRC57	17.137	16.7183	-0.41861	0.0153587	0.0762468
SEPT11	16.6377	16.4215	-0.216246	0.0284146	0.112734
ARHGAP26	17.6453	17.7204	0.0751006	0.706004	0.842314
RANGAP1	16.085	16.1704	0.0854827	0.155784	0.345873
MAP7D1	17.3828	17.394	0.0112361	0.250289	0.460215
ATAD3C	16.716	16.7603	0.0443843	0.491633	0.690806
APOBR	16.0537	15.9401	-0.113655	0.24036	0.449925
ASCC3	17.6681	17.6821	0.0139851	0.951976	0.9803
AIFM1	16.2329	15.9032	-0.329678	7.26794e-07	0.000168893
ZNF609	16.4812	16.6351	0.153946	0.0830213	0.232441
PPIG	16.3712	16.4236	0.0523879	0.30411	0.514939
GALE	16.1492	16.127	-0.0221977	0.447023	0.652744
CPQ	16.6105	16.8466	0.236083	0.251015	0.461028
PLXNA1	17.6155	17.8171	0.201656	0.00729386	0.0464068
RBMS1	16.9161	16.911	-0.00510359	0.690846	0.832221
EEF1B2	17.1555	17.4955	0.339968	2.8353e-05	0.00136169
MT1X	17.7407	18.5567	0.815965	0.00449973	0.033576
COQ3	18.3901	17.078	-1.31206	1.77046e-05	0.00107998
PQBP1	16.7873	16.7918	0.00453415	1	1
DNAJA4	17.8867	17.7148	-0.171862	0.335912	0.55268
AKR1B1	17.1385	16.6516	-0.486912	7.86558e-05	0.00242937
AARS	16.6833	16.7026	0.0192534	0.800266	0.89777
UQCRC2	16.6753	16.6309	-0.0444	0.913671	0.960102
CSTF3	17.1341	16.862	-0.272069	0.00674278	0.0441083
ETFB	16.5436	16.2798	-0.263834	6.96348e-06	0.000679636
CFL1	17.4629	17.3865	-0.0764828	0.221324	0.428255
ERH	16.8061	16.9496	0.143454	0.122896	0.300919
C1orf198	16.5798	16.6181	0.0382606	0.971175	0.988597
COMP	15.3427	15.7698	0.427088	0.129008	0.310435
DYNC1H1	16.5298	16.4809	-0.0489204	0.24036	0.449925
NONO	17.0678	17.1076	0.0398091	0.655613	0.807315
RBX1	16.7491	17.0131	0.264	3.68861e-05	0.00159296
PDLIM2	16.7873	16.2021	-0.585266	0.000201458	0.00420288
MROH2B	15.9113	15.8283	-0.0829947	0.932804	0.96956
DNHD1	17.5838	17.4946	-0.0891857	0.447023	0.652744
RSL24D1	16.8389	16.9348	0.0958446	0.269721	0.479289
APOL2	16.879	16.7809	-0.0980432	0.621114	0.789538
MYOF	16.4572	16.4837	0.0264743	0.875561	0.940303
PDE5A	16.8292	16.5788	-0.250463	0.0620439	0.189902
PSAP	17.2978	16.9434	-0.35447	0.00622855	0.0418669
PSAP	17.3308	16.9796	-0.351229	0.00729386	0.0464068
PIEZO1	18.3173	18.2798	-0.0374936	0.690846	0.832221
TRIM16	16.0798	16.2406	0.160825	0.181179	0.380608
CCZ1 CCZ1B	15.1996	15.1475	-0.052083	0.818948	0.907463
RINT1	17.3606	17.1915	-0.169173	0.135349	0.319547
TBC1D4	16.9113	16.5682	-0.343165	0.0522367	0.169154
ZMYND8	16.3319	16.2961	-0.0358518	0.655613	0.807315
NAPSA	16.99	15.7973	-1.19274	1.24392e-05	0.000892694
MAN2C1	16.5809	16.6934	0.112516	0.460854	0.665718
OCIAD1	16.7989	16.7392	-0.0597356	0.24036	0.449925
DNAJC8	17.3184	17.2429	-0.0755067	0.18648	0.386997
POLR2A	16.152	16.2095	0.0575269	0.270979	0.479289
SUCLG2	17.1645	16.8458	-0.318697	4.19858e-05	0.00166578
NOL10	17.0456	17.122	0.0763758	0.706895	0.842314
NDRG2	17.0269	16.8101	-0.216762	0.0840031	0.234651
ITGB1	16.7398	16.8888	0.148954	0.212213	0.418593
ZC3H7B	17.9404	18.3575	0.41707	0.00574908	0.0396825
NSDHL	16.9178	17.1624	0.24454	0.000532929	0.00841648
CFAP20	16.285	15.963	-0.322009	0.0153587	0.0762468
NDUFV1	16.2567	16.08	-0.176698	0.0293065	0.11599
CDH11	15.9514	15.9673	0.0159517	0.932804	0.96956
C8B	16.2128	16.0591	-0.153634	0.377936	0.59132
VPS4A	16.9126	16.924	0.0114583	0.800266	0.89777
AKAP13	16.2571	16.2266	-0.0304272	0.800266	0.89777
NACA	16.9162	16.7914	-0.124776	0.24036	0.449925
ROCK1	16.9665	16.8324	-0.134126	0.0115029	0.0625799
UBA2	16.5164	16.5681	0.0517419	0.673141	0.820617
MAP3K20	15.6807	15.7037	0.0230028	0.262453	0.475064
EP300	16.7171	16.7557	0.0385351	0.744926	0.865533
CREBBP	16.9561	16.9125	-0.0436518	0.763245	0.877211
RPL12	17.5766	17.714	0.137413	0.0321162	0.122731
PGAM5	15.9597	16.1872	0.22744	0.018936	0.0866864
DFFA	15.4665	15.5101	0.0436704	0.638268	0.797835
DFFA	15.9942	16.0314	0.0371375	0.522623	0.716605
DDT	17.2382	17.1567	-0.0814982	0.404761	0.613618
MIPEP	16.032	16.0492	0.0171796	0.707622	0.842314
TGFBI	16.6184	16.9946	0.376218	0.0342062	0.127522
UGT1A10	15.0229	15.2015	0.178574	0.502532	0.704385
UGT1A7	14.9932	15.2211	0.227898	0.265491	0.479289
ARRB1	16.7673	15.8738	-0.893474	1.39501e-10	6.80765e-07
VAMP8	17.2794	17.2423	-0.037102	0.673141	0.820617
ARMT1	16.266	15.9839	-0.282025	0.000142835	0.00343367
UFC1	16.9453	16.7947	-0.150603	0.0106816	0.0593017
APOD	16.967	16.5006	-0.46645	0.000349527	0.00620251
PPP4R3B	16.8457	17.3591	0.513376	0.00919046	0.0530135
DNAAF5	15.4643	15.5233	0.0589937	0.0620439	0.189902
POLR2C	16.3504	16.0413	-0.309116	6.95535e-05	0.00223303
DNAJA1	16.1399	16.1265	-0.0134553	0.932804	0.96956
NAGK	16.7203	16.5235	-0.196763	0.0216973	0.0950476
LSM14A	15.9592	15.7962	-0.163029	0.22789	0.439438
SMARCC1	16.136	16.2927	0.156731	0.0301342	0.117268
FOCAD	17.612	17.5854	-0.0266314	0.548084	0.737022
COL4A2	16.4361	16.4142	-0.0219037	0.971175	0.988597
MOB4	16.668	16.6029	-0.0651812	0.538477	0.726505
LARS	16.7165	16.7287	0.0122009	0.875561	0.940303
SERPINB5	15.3484	16.3749	1.02649	0.000160366	0.00365695
UGDH	16.0315	16.1536	0.122144	0.621114	0.789538
FCHO2	16.5335	16.263	-0.270479	0.0115029	0.0625799
RPL35A	17.852	17.6428	-0.209156	0.0247937	0.103857
MYCBP	16.1794	16.1665	-0.0128907	0.840246	0.920198
NUMA1	16.7023	16.6934	-0.00881661	0.638268	0.797835
NUMA1	16.7072	16.698	-0.00916298	0.638268	0.797835
CAPN7	17.5199	17.5631	0.043186	0.60416	0.774646
BRD4	16.6253	16.3509	-0.274406	0.0017202	0.0171668
COMMD3	16.1799	16.0245	-0.155434	0.0387278	0.138455
COMMD3-BMI1	15.757	15.7645	0.00747657	0.744926	0.865533
DNM1L	16.2622	16.3771	0.114808	0.117007	0.292668
DNM1L	16.2867	16.4072	0.120578	0.100637	0.263633
CHMP2B	17.4316	17.3657	-0.0659321	0.270979	0.479289
HIST1H1T	18.2625	17.9812	-0.281232	0.00919046	0.0530135
TAOK3	16.0924	16.1241	0.031665	0.951976	0.9803
C1orf123	16.699	16.3243	-0.374752	0.0012996	0.0142839
ILF2	16.7131	16.693	-0.0201	0.800266	0.89777
TPI1	16.6141	16.7791	0.164977	0.0143032	0.0727839
PPP3CC	16.252	16.2274	-0.0245978	0.690846	0.832221
EEF1G	16.8669	17.0818	0.214865	0.00488654	0.0350681
GMPPA	16.0629	15.9548	-0.10811	0.230705	0.439438
ACTR3	16.3127	16.2384	-0.074302	0.212213	0.418593
PREP	15.9241	15.9459	0.0218736	0.837732	0.917856
MUC5AC	16.1689	16.0184	-0.150496	0.765101	0.879136
STK26	15.9638	15.8451	-0.118734	0.218756	0.428255
LANCL1	16.2981	16.2641	-0.0340518	0.690846	0.832221
VPS41	16.8557	16.9053	0.049608	0.357236	0.571391
HDHD2	17.7179	17.458	-0.259923	0.00349658	0.028534
FAS	18.3187	18.1887	-0.129995	0.18648	0.386997
NDUFA8	16.8992	16.7489	-0.150254	0.0773809	0.220701
UGT1A4	15.1738	15.2395	0.065709	0.809535	0.906292
PDK1	15.4241	15.5175	0.0934212	0.747053	0.867384
RP2	16.8605	16.8084	-0.0521502	0.655613	0.807315
RPL22	17.4861	17.2041	-0.282072	0.00674278	0.0441083
SRSF9	17.0338	17.0843	0.0505059	0.391212	0.601865
TRIM32	18.2946	18.4126	0.118003	0.67682	0.824689
CPED1	19.3367	19.3993	0.0626484	0.352211	0.564374
FLAD1	16.0961	16.4129	0.316794	0.0538093	0.1739
MAOB	17.2562	16.7407	-0.515476	0.00043248	0.00730278
NDUFB9	16.047	16.0247	-0.0222839	0.781695	0.888373
C9orf64	16.6062	16.4924	-0.113725	0.0907547	0.245637
DSC3	15.7157	16.4174	0.701655	0.00031373	0.00575564
GOLIM4	15.4301	15.5514	0.12132	0.20337	0.409088
CYP2S1	15.2154	15.3398	0.124338	0.404761	0.613618
NUP62	16.7101	16.8897	0.179604	0.00380637	0.0304011
HECTD4	16.9758	16.6743	-0.301476	0.670713	0.820617
MAPKAP1	17.0767	16.9612	-0.115446	0.971175	0.988597
CD47	17.1984	17.0832	-0.115137	0.339766	0.553608
CD47	17.192	17.0753	-0.116705	0.339766	0.553608
DNAL1	16.7575	16.8285	0.0709802	0.507006	0.704385
CA3	16.4336	15.7879	-0.645784	0.0743818	0.21542
LRPPRC	16.1753	16.2051	0.029752	0.522623	0.716605
HDDC2	16.0465	15.9058	-0.140715	0.292786	0.502389
CLC	18.447	18.5799	0.13294	0.763245	0.877211
NOTCH3	16.2067	16.258	0.0513151	0.527073	0.721492
PDLIM5	16.4636	16.5713	0.107702	0.30411	0.514939
MICAL2	16.9347	16.9695	0.0348028	0.655613	0.807315
CSPG4	15.7183	15.7015	-0.016805	0.856606	0.929708
COLGALT1	16.5856	16.5557	-0.029894	0.155784	0.345873
IFIT1	16.5293	16.4941	-0.0351944	0.837732	0.917856
EXOC5	17.2413	17.3114	0.0700144	0.30411	0.514939
RPGRIP1	17.8647	19.2414	1.37671	0.000201531	0.00420288
OSGEP	16.3292	16.3703	0.0411174	0.763245	0.877211
ABCA8	17.8535	18.0905	0.237055	0.404761	0.613618
SPATS2L	16.4489	16.6445	0.195608	0.141923	0.327617
RRM1	15.7805	15.9609	0.180414	0.0907547	0.245637
GCLM	15.4433	15.5323	0.0889799	0.800266	0.89777
TBXAS1	16.9022	16.6918	-0.210413	0.194794	0.398071
NDUFAF2	16.7329	16.7612	0.0282747	0.907596	0.960102
DNAJB6	15.2648	15.8184	0.553599	0.000987742	0.012181
DNAJB6	16.0006	16.4227	0.422017	0.00105682	0.0126496
BCAT1	17.0667	17.0923	0.0255445	0.951976	0.9803
SNX12	16.769	16.6406	-0.128404	0.0301342	0.117268
CTHRC1	16.282	16.3764	0.0944334	0.570879	0.749499
MTHFD1	16.7687	16.7665	-0.00220387	0.875561	0.940303
TFB2M	17.9536	18.0254	0.0718603	0.99039	0.99508
PPIP5K2	17.3314	17.3085	-0.0228654	0.906952	0.960102
HSP90B1	17.4837	17.5333	0.0496049	0.971175	0.988597
ERLEC1	16.1489	16.0335	-0.115408	0.621114	0.789538
LAS1L	16.1161	16.067	-0.0490844	0.491633	0.690806
AASS	16.6367	16.1202	-0.516529	0.00488654	0.0350681
DRG1	15.8933	15.8358	-0.0575101	0.800266	0.89777
MTA3	16.9484	16.9906	0.0422074	0.315714	0.52691
MTA1	16.8342	16.8272	-0.00695124	0.655613	0.807315
PSPH	16.182	16.4436	0.261594	0.0419632	0.145648
PPFIBP1	15.9007	15.9825	0.0818515	0.111338	0.282836
EPS8L2	16.2474	16.3059	0.0585552	0.763245	0.877211
RPL7L1	15.6835	15.9394	0.255922	0.00414023	0.03152
NCLN	15.7392	15.7934	0.0541884	0.20337	0.409088
TAX1BP1	18.5209	18.4712	-0.0497035	0.800266	0.89777
ERGIC3	16.6131	17.068	0.454803	0.00043248	0.00730278
TOR1AIP1	16.375	16.4448	0.0698153	0.461637	0.665718
TOR1AIP1	16.4063	16.4814	0.0751021	0.352211	0.564374
PYCARD	16.0275	15.7796	-0.247839	0.212213	0.418593
IL18	16.5558	16.4384	-0.117332	0.391212	0.601865
APOH	16.6091	16.2441	-0.364966	0.0115029	0.0625799
RPL19	17.7474	17.4647	-0.282705	0.00674278	0.0441083
APOL3	16.4973	16.0096	-0.487729	0.00642707	0.0431418
KIF13B	16.2543	15.9882	-0.266178	0.0017202	0.0171668
TIMP2	17.9703	18.0799	0.1096	0.117007	0.292668
EML2	16.6809	16.7494	0.0684972	0.875561	0.940303
TP53BP1	16.0497	16.1032	0.0534745	0.538477	0.726505
CDC40	15.9198	15.76	-0.159824	0.134804	0.319547
PEPD	16.6937	16.4559	-0.237767	0.000882851	0.0113676
PTPRK	17.3721	17.3382	-0.0338299	0.655613	0.807315
FUT10	17.9932	17.7975	-0.195624	0.538477	0.726505
SEPT7	17.0701	16.957	-0.113057	0.0164805	0.0795497
SEPT7	17.2773	17.1662	-0.111047	0.0232017	0.099059
PSME3	16.0425	16.2206	0.178066	0.0216973	0.0950476
RNF113A	17.5097	17.3247	-0.184944	0.655613	0.807315
PSMG1	15.7379	15.6644	-0.0735668	0.903742	0.958753
DPP9	16.0843	15.961	-0.123335	0.026477	0.107853
NUP160	16.2279	16.222	-0.00591815	0.781695	0.888373
ATF1	17.1321	17.1074	-0.0247487	0.570879	0.749499
SLC25A1	16.8997	16.8783	-0.0214505	0.800266	0.89777
EBNA1BP2	16.8713	16.9492	0.0778347	0.293111	0.50277
MTMR12	16.1065	15.9662	-0.140302	0.301253	0.514939
LMO7	16.9284	16.6599	-0.268504	0.0282558	0.112196
NECTIN2	17.3205	17.3367	0.016217	0.800266	0.89777
PDIA4	16.8917	16.9165	0.0248642	0.971175	0.988597
PDIA4	16.9364	16.9693	0.032886	0.913671	0.960102
PHF6	15.5697	15.7996	0.22991	0.117007	0.292668
UBQLN4	16.3564	16.4012	0.0447984	0.461637	0.665718
UBQLN1	15.3072	15.3857	0.0785759	0.281742	0.491037
MAP4K5	18.0339	17.0406	-0.993301	0.000973814	0.012107
AKR1C1	15.6518	15.7464	0.09458	0.587413	0.762184
AKR1C2	15.8046	15.8914	0.0868887	0.60416	0.774646
RPP40	17.4734	17.5848	0.111371	0.148733	0.337275
UBE2L3	17.0907	17.14	0.0492356	0.708717	0.842314
DPP7	16.2419	16.1025	-0.139372	0.0907547	0.245637
LCN2	16.006	16.7458	0.739828	0.000882851	0.0113676
KIF1B	18.1533	17.7624	-0.390881	0.00449973	0.033576
ARPC4	17.3934	17.3166	-0.076747	0.270979	0.479289
CNN1	17.5388	17.3363	-0.202479	0.587413	0.762184
ANXA7	16.8828	16.8807	-0.00210339	0.655613	0.807315
CLINT1	16.1699	16.1078	-0.0620837	0.30411	0.514939
TAP2	17.4479	17.2647	-0.183122	0.141923	0.327617
RANBP2	16.6522	16.706	0.0537793	0.155784	0.345873
PSMB1	16.5604	16.5064	-0.0540199	0.292786	0.502389
ADA	16.4529	16.6081	0.155157	0.0492642	0.162329
MMP9	16.4704	17.0136	0.543122	0.00991168	0.0559826
AOC3	17.5564	16.6982	-0.858181	0.000251951	0.00493784
CLU	17.1422	16.9912	-0.15102	0.270979	0.479289
WDR87	18.2058	18.2749	0.0691339	0.178425	0.375794
IMPACT	16.376	16.4751	0.0990553	0.339766	0.553608
HSPB6	16.9194	16.1656	-0.753756	0.000480328	0.00794576
ZBTB7B	18.0565	18.0538	-0.00264449	0.840246	0.920198
CPS1	16.8334	17.1792	0.345783	0.000225419	0.00450838
AIF1L	18.418	17.9145	-0.503425	0.00320937	0.0269565
C17orf62	17.1061	17.0251	-0.081054	0.621114	0.789538
RPL26	17.9582	17.5858	-0.372413	0.000480328	0.00794576
RPL26L1	17.8722	17.5049	-0.367279	0.000251951	0.00493784
UBA3	15.5042	15.4919	-0.0123618	0.364935	0.576897
ATP5F1	17.1462	17.2559	0.109667	0.0955957	0.254421
TIGAR	16.3425	16.31	-0.0324172	0.638268	0.797835
ANKRD31	18.4655	18.3684	-0.0971007	0.638268	0.797835
MYO1D	16.7334	16.5921	-0.141315	0.0464318	0.156159
RAB10	16.9874	17.2023	0.214847	7.86558e-05	0.00242937
MRPS22	16.7167	16.8091	0.0923516	0.170627	0.365522
COMT	14.9967	14.9624	-0.0342689	0.837732	0.917856
SCYL2	16.1702	16.2507	0.0804932	0.30411	0.514939
KIAA1524	16.9432	17.0834	0.140228	0.0907547	0.245637
BIVM-ERCC5	18.2233	18.1934	-0.0299025	1	1
PAK2	15.8042	15.8899	0.0857745	0.507006	0.704385
RB1	17.4757	17.4985	0.0228662	0.960905	0.988597
MSH6	16.5005	16.7112	0.210771	0.0247937	0.103857
DIAPH1	16.6323	16.6898	0.0575028	0.744926	0.865533
ANAPC1	16.9186	16.8562	-0.062355	0.418582	0.626013
CALR	17.2787	17.2973	0.018673	0.763245	0.877211
OR13C2	17.3938	17.769	0.375233	0.0391889	0.139695
OR13C9	17.3509	17.7469	0.395971	0.0320456	0.122731
ITGB4	16.0019	16.4535	0.451653	0.000127072	0.00319645
PALLD	16.211	16.268	0.0569253	0.726747	0.854173
COG4	16.1874	16.1549	-0.0325182	0.477325	0.679506
DNAJC2	16.5662	16.6884	0.122163	0.271073	0.479289
QSOX1	16.245	16.2101	-0.0348997	0.491633	0.690806
PHF14	16.2865	16.5533	0.266781	0.0411683	0.143657
MYO5B	16.9688	16.8596	-0.109255	0.391212	0.601865
COASY	16.5175	16.5058	-0.0116972	0.538477	0.726505
RAPH1	16.7364	16.4414	-0.294946	0.0574829	0.182866
ITGAV	16.3269	16.6097	0.282805	0.00851538	0.0504922
PRG3	16.8808	16.9024	0.0215559	0.948467	0.9803
PRG2	16.335	16.2411	-0.0939031	0.638268	0.797835
PSTPIP2	16.6265	16.5771	-0.0493966	0.989711	0.99508
CCDC186	17.067	17.1509	0.0838586	0.112645	0.285561
CNN2	17.3189	17.4041	0.0851865	0.404761	0.613618
CNN3	17.3532	17.4127	0.0595165	0.690846	0.832221
ARHGAP18	16.4509	16.0534	-0.397589	0.00674278	0.0441083
EIF3A	16.4885	16.5697	0.0811739	0.0522367	0.169154
HCK	17.2422	17.1763	-0.065869	0.894586	0.950072
DNPEP	16.2693	16.0091	-0.260229	0.0133108	0.0693981
SFPQ	16.9761	17.0435	0.0673634	0.0732894	0.212635
UBE2H	16.3167	16.4626	0.145854	0.229169	0.439438
UAP1L1	15.4671	15.3704	-0.0967095	0.135349	0.319547
UAP1	16.6842	16.7034	0.0192834	0.781695	0.888373
TRAP1	16.6087	16.7448	0.136103	0.0364086	0.133189
EMILIN2	18.115	17.8653	-0.24969	0.270979	0.479289
HTRA1	16.3962	16.3268	-0.0693308	0.690846	0.832221
HP	17.3176	16.9082	-0.409434	0.163081	0.355919
PITRM1	16.4732	16.5611	0.0878917	0.20337	0.409088
NNT	16.6426	16.4788	-0.163772	0.0164805	0.0795497
RPRD1B	16.4443	16.4983	0.0539027	0.837732	0.917856
CD151	17.5841	17.6218	0.037697	0.837732	0.917856
ACTC1	17.2083	17.1501	-0.058104	0.18648	0.386997
ACTA1	17.2753	17.2187	-0.0566162	0.18648	0.386997
TRPM8	20.1424	20.4284	0.286073	0.0522367	0.169154
PGRMC2	17.2105	17.2595	0.0489664	0.3276	0.540097
KIAA1109	18.5346	18.2471	-0.287568	0.0282558	0.112196
CSDE1	16.426	16.4725	0.046445	0.708717	0.842314
DIABLO	16.2984	16.3441	0.0456783	0.507006	0.704385
GTPBP4	15.9705	16.0348	0.0642899	0.570879	0.749499
PLEK	17.7327	17.2836	-0.449104	0.00414023	0.03152
IK	17.1868	17.1159	-0.0709567	0.339766	0.553608
CHCHD6	16.3732	16.4559	0.0827242	0.315714	0.52691
MMP12	16.1001	16.3865	0.286398	0.0620439	0.189902
UBXN1	17.2108	17.0519	-0.158892	0.00206457	0.0195254
SERPINB13	15.0947	15.8217	0.727025	0.0219985	0.0962805
SERPINB13	15.1218	15.8579	0.736071	0.0203922	0.0922277
SOD3	15.8735	15.3713	-0.502261	0.00991168	0.0559826
RPS27L	16.9597	16.7725	-0.187181	0.00206457	0.0195254
KIF3B	16.6361	16.6721	0.0360527	0.673141	0.820617
PTPN9	17.2744	17.4937	0.219286	0.111338	0.282836
ZNF260	18.3561	17.9823	-0.373784	0.140767	0.327617
GBP2	17.4748	17.3121	-0.162729	0.391212	0.601865
IRS2	17.7805	17.798	0.0175251	0.763245	0.877211
AHSP	16.2589	15.5384	-0.720486	0.000933674	0.0119589
SRSF11	16.7789	16.6703	-0.108594	0.230705	0.439438
EIF1	16.343	16.148	-0.194984	0.100414	0.263633
ISOC1	16.5323	16.3179	-0.21438	0.000480328	0.00794576
UBA7	16.833	16.4842	-0.348838	0.000160366	0.00365695
ZMYM2	17.3633	17.9144	0.551062	0.0123783	0.0657304
DHTKD1	16.9274	16.8385	-0.0888632	0.538477	0.726505
PFN1	17.082	16.9649	-0.11706	0.0232017	0.099059
PDS5B	16.8743	16.8552	-0.0191199	0.538477	0.726505
KLC2	16.7165	16.695	-0.0215056	0.781695	0.888373
NSRP1	16.77	16.8519	0.0818864	0.928068	0.96956
MRPL15	16.4875	16.5423	0.0547854	0.578781	0.758446
CCT2	16.4478	16.4983	0.0505011	0.856606	0.929708
KIF5A	16.7477	16.8546	0.106917	0.0342062	0.127522
BPGM	16.8855	16.3883	-0.497156	0.00206457	0.0195254
MYO15A	18.7317	18.6161	-0.115594	0.364935	0.576897
METTL3	18.3421	18.1817	-0.160414	0.102691	0.268703
SUMO3	17.5762	17.3702	-0.206053	0.0955957	0.254421
GPI	16.7242	16.9594	0.23518	0.000973814	0.012107
FKBP8	15.7027	15.6073	-0.0953953	0.178425	0.375794
SMYD5	16.4045	16.2122	-0.192355	0.0604645	0.189145
EPN1	16.4883	16.2465	-0.241872	0.00574908	0.0396825
ADAM10	15.6616	15.5731	-0.0884804	0.522623	0.716605
CASK	16.192	16.3114	0.119333	0.0492642	0.162329
AKT2	16.6779	16.5752	-0.102682	0.226233	0.436888
CORO1B	16.95	16.727	-0.223056	0.00530238	0.0372848
CISD1	16.225	16.1808	-0.044263	0.491633	0.690806
TSC2	17.5771	17.5963	0.0192026	0.893495	0.950072
ATP6V1A	16.4792	16.3635	-0.11569	0.0321162	0.122731
RAD23B	16.6658	16.7387	0.0729837	0.292786	0.502389
EHD4	16.8068	16.3935	-0.413327	2.16715e-05	0.00117508
SPR	16.3404	16.3636	0.0232111	0.951976	0.9803
TXNDC17	16.5482	16.6886	0.140387	0.135349	0.319547
EPPK1	16.0462	16.214	0.167795	0.447023	0.652744
EPPK1	16.0551	16.2253	0.170162	0.418582	0.626013
YES1	16.3757	16.3371	-0.0385938	0.800266	0.89777
LAMTOR4	17.4461	16.7095	-0.736693	3.68861e-05	0.00159296
CES2	19.0597	18.9562	-0.103468	0.111338	0.282836
CFAP47	18.4487	18.1802	-0.268418	0.0861085	0.236738
CYB5R3	16.8547	16.5583	-0.296325	0.00622855	0.0418669
BLVRA	17.0282	16.8533	-0.174846	0.018936	0.0866864
ABI1	16.4634	16.4706	0.00719641	0.856606	0.929708
YEATS2	17.9143	17.6333	-0.280945	0.00586211	0.0403485
LRRC47	16.352	16.3075	-0.0444775	0.570879	0.749499
ACP5	15.8199	15.4327	-0.38718	0.103527	0.270601
CDV3	16.1529	16.1869	0.0340323	0.856606	0.929708
CDV3	16.1309	16.1919	0.0610645	0.538477	0.726505
MBNL1	16.9497	16.8147	-0.135018	0.0620439	0.189902
MBNL1	16.8829	16.7755	-0.107408	0.155784	0.345873
MBNL2	17.0967	16.9904	-0.10632	0.281742	0.491037
GATM	17.6781	17.2282	-0.449848	0.000882851	0.0113676
GNAI2	17.0034	16.9729	-0.0305569	0.507006	0.704385
GNAI3	17.1381	17.14	0.00193561	0.856606	0.929708
RRP15	18.0454	18.0408	-0.00456739	0.927565	0.96956
XPOT	15.1847	15.285	0.100331	0.544854	0.733082
GSTP1	15.6265	15.6545	0.0280576	0.856606	0.929708
ICAM3	16.6596	16.7575	0.0978349	0.404761	0.613618
SEC24B	17.3691	17.5501	0.180974	0.00414023	0.03152
DMXL2	18.5767	18.1489	-0.427782	0.0522367	0.169154
DMXL1	17.4617	17.826	0.36431	0.00225885	0.0209169
MRE11	16.5905	16.5597	-0.0307299	0.932804	0.96956
BUD31	16.6305	16.6984	0.0678615	0.404761	0.613618
PHF21A	18.0081	17.9615	-0.0465855	0.371585	0.586839
DDX39B	16.9928	16.9494	-0.043413	0.491633	0.690806
SYNCRIP	16.6886	16.7959	0.107323	0.170627	0.365522
PPIA	16.9035	16.9865	0.0829939	0.141923	0.327617
HLA-C	16.8298	16.6248	-0.204917	0.129008	0.310435
HLA-C	16.8101	16.6118	-0.198257	0.100637	0.263633
FCGR2A	17.9736	17.8047	-0.168929	0.292786	0.502389
RXRB	17.5349	17.0804	-0.454492	0.0142973	0.0727839
CDK5RAP3	16.7105	16.6525	-0.0580735	0.250289	0.460215
FHL1	17.766	16.7588	-1.00723	0.000100217	0.00284337
SYNPO	17.0814	16.8289	-0.252543	0.0955957	0.254421
FKBP3	17.5396	17.4742	-0.06538	0.43267	0.639246
BAIAP2L1	16.4961	16.7049	0.208833	0.0586217	0.183734
KRT19	16.3483	16.7531	0.404872	0.0176718	0.0830012
PKP3	16.37	16.7734	0.4034	0.00530238	0.0372848
NUFIP2	16.273	16.4419	0.168876	0.00851538	0.0504922
DNAJC11	16.4257	16.3626	-0.0631317	0.570879	0.749499
AFG3L2	16.5884	16.6974	0.108961	0.105882	0.274114
RNPEP	16.1295	16.1264	-0.00313743	0.476509	0.678938
HMOX1	16.3088	15.9382	-0.37056	0.0011815	0.0135028
LRRK2	17.9389	17.5942	-0.344778	0.00107314	0.0126496
ARMC10	16.2577	16.0309	-0.226772	0.00919046	0.0530135
YARS	16.5904	16.6366	0.0462372	0.781695	0.888373
AKR7A2	17.2439	16.9958	-0.248036	0.0011815	0.0135028
MCM5	16.5195	16.814	0.294528	0.00729386	0.0464068
TPSAB1 TPSB2	16.9476	16.1647	-0.782897	0.000882851	0.0113676
GLTP	16.5137	16.5203	0.00660637	0.971175	0.988597
PSMD8	16.8519	16.8973	0.0454503	0.554565	0.739824
DNAH2	17.785	17.0482	-0.736786	0.000179844	0.00397121
RAE1	16.256	16.2796	0.0235902	0.99039	0.99508
PPIL1	17.1259	17.13	0.00409009	0.971175	0.988597
PHKB	17.2581	17.4124	0.154309	0.026477	0.107853
RB1CC1	17.5761	17.586	0.00991606	0.729121	0.856551
SCP2	17.0114	16.6361	-0.375331	2.8353e-05	0.00136169
ZRANB2	17.406	17.4414	0.0353858	0.507006	0.704385
SCRN1	16.7328	16.7505	0.0176578	0.779457	0.888373
CD2AP	17.1437	17.127	-0.016686	0.673141	0.820617
APOE	17.446	17.0289	-0.417151	0.00156811	0.0163863
A2M	17.2902	16.5204	-0.769773	0.000112916	0.00302764
SEPHS2	17.2989	17.614	0.315045	0.0017202	0.0171668
SMC2	16.2265	16.4936	0.267175	0.00449973	0.033576
GLRX5	15.8056	15.5498	-0.255769	0.0955957	0.254421
UBAP2	16.0185	16.0867	0.0681483	0.830363	0.917611
CD63	17.8566	17.8563	-0.000279022	0.856606	0.929708
KRT10	16.435	16.9352	0.50016	0.0620439	0.189902
TPM2	17.4274	17.2375	-0.189883	0.270979	0.479289
TPM2	17.4246	17.2338	-0.19076	0.270979	0.479289
TPM2	17.4346	17.2378	-0.196802	0.270979	0.479289
TPM2	17.431	17.2331	-0.197838	0.260495	0.471694
TPM1	17.4228	17.1598	-0.262945	0.221324	0.428255
USP7	16.0232	16.0933	0.070082	0.212213	0.418593
UBE2V2	17.2724	17.3238	0.051413	0.3276	0.540097
PSMD10	15.7706	15.8083	0.0377249	0.894586	0.950072
PPP5C	17.1032	16.9849	-0.118301	0.0492642	0.162329
TNPO3	16.0901	16.1524	0.0623397	0.418582	0.626013
ZNF787	14.9978	15.1698	0.17205	0.278966	0.491037
HNRNPLL	16.4814	16.4711	-0.0102669	0.913671	0.960102
NEK1	18.1184	17.9299	-0.188531	0.0586217	0.183734
VDAC2	16.3541	16.4729	0.118799	0.0656259	0.197201
REPS1	17.2334	17.2871	0.0536694	0.292786	0.502389
ZFYVE26	17.1028	16.689	-0.413769	0.00386262	0.0306997
TMEM43	16.4125	16.3652	-0.0472828	0.708717	0.842314
SHROOM4	19.3684	19.2687	-0.099716	0.3276	0.540097
MFAP5	17.7338	17.4291	-0.304749	0.0861085	0.236738
LUC7L3	16.2298	16.4106	0.180834	0.000799626	0.0108999
RPS4Y1	17.7581	17.6539	-0.104156	0.105882	0.274114
RPS4X	17.7024	17.5432	-0.159162	0.0464318	0.156159
GLS	15.8827	15.7292	-0.153423	0.0695664	0.206248
FREM2	18.5961	18.4552	-0.140861	0.447023	0.652744
CLPX	15.9307	15.9307	3.9913e-05	0.971175	0.988597
FKBP15	16.7037	16.5756	-0.128165	0.0164805	0.0795497
TAF5L	20.0053	20.0723	0.0670827	0.932804	0.96956
AK1	17.5053	16.6408	-0.864448	1.64001e-07	7.27568e-05
COA6	15.9254	15.6797	-0.245653	0.0106816	0.0593017
DPM1	17.2968	17.2235	-0.0733219	0.476509	0.678938
NAMPT	15.8545	16.2276	0.373068	0.0247937	0.103857
TM9SF1	17.3316	17.6952	0.363592	0.0868935	0.238627
UBE4B	16.5096	16.4377	-0.0718396	0.60416	0.774646
CAMLG	18.0639	17.9447	-0.119194	0.238157	0.449925
SMYD3	19.2779	19.0534	-0.224531	0.0387278	0.138455
NPHP3	17.664	17.6342	-0.0298293	0.499073	0.700252
MT2A	17.5305	18.3579	0.827419	0.00622855	0.0418669
TRPC3	19.8254	19.7434	-0.0819838	0.99039	0.99508
SERPINH1	16.1354	16.2518	0.116429	0.364935	0.576897
NTPCR	16.127	16.2501	0.123093	0.148733	0.337275
RTKN	16.2174	16.6912	0.473779	0.0364086	0.133189
RPL34	18.0212	17.7578	-0.263456	0.0282558	0.112196
GSN	17.0736	16.9867	-0.0869643	0.24036	0.449925
PLEK2	19.0362	18.4	-0.636234	0.000696091	0.00996165
DLAT	16.6674	16.6061	-0.0612773	0.43267	0.639246
CAPN2	16.5827	16.5609	-0.0218314	0.726747	0.854173
TYMP	16.4042	16.4947	0.0904452	0.364935	0.576897
HDAC1	16.9254	17.0276	0.102181	0.170627	0.365522
ACTL6A	16.9307	16.8197	-0.110979	0.352211	0.564374
EPB42	16.9762	16.234	-0.742199	6.95535e-05	0.00223303
DCK	16.2542	16.0899	-0.164293	0.133343	0.319547
TPMT	16.0479	16.0073	-0.040639	0.736828	0.865188
MOB1A	16.3505	16.3566	0.00609087	0.99039	0.99508
HACD2	17.4069	17.3886	-0.0183789	0.875561	0.940303
MT1A	18.3324	18.9498	0.617363	0.0411683	0.143657
UBE2J1	16.709	16.4357	-0.273221	0.111338	0.282836
TP53BP2	18.1991	18.1653	-0.0337709	0.837732	0.917856
XRCC6	16.6434	16.7305	0.0870882	0.315714	0.52691
HPX	17.025	16.5946	-0.43038	0.0106816	0.0593017
PLEKHG4B	17.3095	17.2936	-0.0159221	0.670211	0.820617
NXF1	16.1011	16.1488	0.0477322	0.544854	0.733082
DCTPP1	15.3152	15.1255	-0.189688	0.638268	0.797835
PLCL1	18.0591	18.1648	0.105668	0.133866	0.319547
CTSG	16.7272	17.0552	0.327975	0.163081	0.355919
CFD	14.9553	14.8499	-0.10542	0.30411	0.514939
TMX3	16.7415	16.7011	-0.0404618	0.491633	0.690806
TBC1D10B	16.2198	16.1917	-0.0280345	0.88249	0.947119
SPTBN1	16.9409	16.6718	-0.269109	0.00225885	0.0209169
SPTBN1	16.8979	16.6263	-0.271619	0.00320937	0.0269565
MRTO4	16.7283	16.8857	0.157404	0.141923	0.327617
PREX1	18.3041	18.038	-0.266037	0.122896	0.300919
RPL36AL	18.1781	18.0866	-0.0915444	0.111338	0.282836
RPL36A	18.0825	17.9578	-0.124661	0.0492642	0.162329
TBCA	17.6193	17.5705	-0.0487979	0.538477	0.726505
DDX20	18.0565	18.0753	0.0187856	0.99039	0.99508
VPS45	17.0086	16.9359	-0.0726437	0.148733	0.337275
RPL37A	18.0687	17.8546	-0.214064	0.018936	0.0866864
PRCC	16.8999	17.0082	0.108312	0.163081	0.355919
DDX5	16.7386	16.7674	0.0288079	0.522623	0.716605
RAB23	15.7856	15.8295	0.0439325	0.948586	0.9803
YIPF5	16.5112	16.5813	0.0701138	0.390233	0.601865
RPL13	18.0222	17.9464	-0.0757618	0.364935	0.576897
CNPY2	16.605	16.6263	0.0212868	0.621114	0.789538
STX7	17.7994	17.5573	-0.242135	0.0437348	0.149458
GAS8	19.2656	19.1254	-0.140202	0.155784	0.345873
SETDB1	18.1752	17.8484	-0.326724	0.194794	0.398071
KRT23	16.6369	17.5375	0.900613	0.00414023	0.03152
RNASET2	16.3746	16.3103	-0.0643189	0.818948	0.907463
NSUN2	16.1312	16.2487	0.117451	0.281742	0.491037
ZNF280C	17.4108	18.3374	0.926645	0.000179844	0.00397121
F2	16.6253	16.3904	-0.234953	0.221324	0.428255
LRP1B	17.7831	17.8654	0.0823193	0.476509	0.678938
NSMCE1	17.8536	18.2161	0.36251	0.0146852	0.0746499
ATG16L1	15.5651	15.7067	0.141589	0.122259	0.300919
HAGH	16.4646	16.2225	-0.242128	0.0216973	0.0950476
WDR59	18.8871	19.2164	0.329292	0.041902	0.145539
SCAF8	16.0889	16.2055	0.116636	0.496492	0.69683
PGAM2	17.2173	17.2086	-0.00875452	0.932804	0.96956
CRKL	15.5939	15.7188	0.124855	0.0816522	0.229002
HNMT	17.3879	16.9007	-0.48715	0.000160366	0.00365695
DLD	17.066	17.0455	-0.0205086	0.673141	0.820617
EPS15L1	16.8646	16.9143	0.0496357	0.270979	0.479289
RANBP3	16.9054	16.8136	-0.0917996	0.250289	0.460215
SLC16A3	16.4399	16.8101	0.370203	0.0123513	0.0657304
MICU1	16.5252	16.3524	-0.172799	0.0861085	0.236738
UBE2Z	16.9188	17.1345	0.215684	0.0216973	0.0950476
ST5	18.8504	18.5283	-0.322113	0.0418989	0.145539
PADI4	15.8468	16.4282	0.581395	0.00349658	0.028534
CLTA	17.9246	17.7596	-0.165004	0.0012996	0.0142839
ENO3	16.7529	17.0779	0.325044	0.00488654	0.0350681
PRKCI	16.4571	16.5527	0.0956056	0.52587	0.720653
ABCA3	16.9891	16.4679	-0.521188	0.00390181	0.0309607
RGS10	15.5948	15.5638	-0.0309738	0.638268	0.797835
ENSA	17.0552	17.0169	-0.038301	0.818948	0.907463
CS	17.027	16.9496	-0.077419	0.260495	0.471694
AAMDC	16.7248	16.5856	-0.139204	0.0861085	0.236738
NIPBL	16.6631	16.6059	-0.0572019	0.533969	0.726505
GMIP	17.5173	17.4956	-0.0217603	0.927902	0.96956
PKN2	16.1889	16.4249	0.236027	0.00354133	0.0288509
PSMC2	16.3297	16.4336	0.10389	0.00788397	0.0481524
ZNF518A	17.6056	18.4595	0.85382	1.99012e-06	0.000337837
ACSL1	16.4813	16.12	-0.361287	0.0017202	0.0171668
LNPK	16.203	16.2273	0.0242685	0.637873	0.797835
C5	16.9578	16.6258	-0.331912	0.0123783	0.0657304
PIK3R1	16.8482	16.8879	0.0397312	0.951976	0.9803
PARD3	17.1232	17.1376	0.0143631	0.99039	0.99508
GPCPD1	17.6153	17.9729	0.357588	0.135349	0.319547
MSL1	18.743	18.6582	-0.084808	1	1
ARHGAP4	16.8136	16.9125	0.0988809	0.111338	0.282836
NDUFB3	18.1754	18.0321	-0.143337	0.135349	0.319547
ARHGEF7	16.7551	16.5822	-0.172893	0.0011815	0.0135028
PTPN2	16.5018	16.5352	0.0333878	0.655613	0.807315
PRDX5	15.4984	15.2645	-0.233824	0.00206457	0.0195254
PLCG2	16.7466	16.6475	-0.0991236	0.339766	0.553608
CCDC88A	17.9689	17.8225	-0.146366	0.155784	0.345873
VAMP5	15.5615	15.3296	-0.231902	0.0558884	0.17791
LCK	17.6738	17.29	-0.383834	0.0133969	0.0695498
LETM1	16.9411	16.8978	-0.0432992	0.894586	0.950072
ENO2	16.2571	16.5309	0.273873	0.00788397	0.0481524
MED12L	18.6444	18.4676	-0.176763	0.0553543	0.176555
GSS	16.9904	17.011	0.0206041	0.894586	0.950072
KANK1	19.2267	18.2653	-0.961493	0.0364086	0.133189
MRPS36	16.329	16.1463	-0.182662	0.0133108	0.0693981
PFKL	16.9084	16.913	0.00462209	0.726747	0.854173
SLK	16.9375	16.9527	0.0151582	0.655613	0.807315
SPAST	16.4724	16.3459	-0.126558	0.447023	0.652744
NPC1	17.2796	17.3132	0.0335735	0.690846	0.832221
HINT1	16.3254	16.2628	-0.0626117	0.111338	0.282836
IQGAP1	16.8619	16.7988	-0.063083	0.100637	0.263633
MCCC2	15.7871	15.6195	-0.167605	0.155784	0.345873
RNF185	16.842	16.631	-0.210904	0.155731	0.345873
BOLA2 BOLA2B LOC107984053	17.1271	16.9682	-0.158918	0.24036	0.449925
DNAH9	17.9097	18.0367	0.126938	0.3276	0.540097
SRCAP	17.4116	17.2032	-0.208412	0.148733	0.337275
ASPM	17.9818	18.0576	0.075798	0.20983	0.418593
ZNF644	19.3145	19.0884	-0.226073	0.129008	0.310435
HIP1	16.5169	16.3456	-0.171309	0.0176718	0.0830012
DMD	17.2195	17.0835	-0.136012	0.72574	0.854173
GMFG	17.0145	16.9139	-0.100587	0.638268	0.797835
MIOS	16.8941	16.8779	-0.0162341	0.880785	0.945498
LY75-CD302	18.2075	18.0272	-0.180316	0.632964	0.797835
LPXN	17.3755	17.1799	-0.195611	0.122896	0.300919
SYNJ2BP SYNJ2BP-COX16	16.4536	16.4075	-0.046163	0.404761	0.613618
FAM208B	17.5411	17.6532	0.112086	0.122896	0.300919
FAT1	18.008	18.2031	0.195148	0.0282558	0.112196
HERPUD1	18.2386	18.3133	0.0746554	0.596605	0.773083
TIMP3	17.5862	17.515	-0.0712377	1	1
CYFIP1	16.5958	16.5506	-0.0452223	0.250289	0.460215
GABARAP	17.0873	16.9332	-0.154101	0.129008	0.310435
EDC3	15.3932	15.4965	0.103282	0.09506	0.254421
CHMP1B	17.7559	17.4229	-0.333017	0.000882851	0.0113676
ZNF33A	18.6574	19.2793	0.621874	0.000654079	0.0094435
SETX	17.2534	17.0543	-0.199039	0.0202767	0.0917904
GBP1	17.1171	16.8716	-0.245508	0.270979	0.479289
CPVL	16.768	16.1571	-0.610955	0.000142835	0.00343367
NFS1	16.0934	16.097	0.00358393	0.826437	0.913893
ARID4B	18.4135	18.417	0.00345409	0.726747	0.854173
DAB2	16.4241	16.0432	-0.380927	0.00538609	0.0378189
RABGEF1	17.3933	17.5141	0.120818	0.818948	0.907463
MAPK12	17.4518	17.5535	0.101791	0.538477	0.726505
CMTR2	17.4551	17.5909	0.135791	0.0861085	0.236738
TOM1L2	17.1199	16.9321	-0.187797	0.00759858	0.0481524
MCM3	16.3405	16.5761	0.235558	0.0232017	0.099059
ATG5	16.2115	16.1617	-0.049774	0.686255	0.832221
YARS2	16.853	16.7945	-0.0584547	0.461394	0.665718
VPS39	17.0743	16.9456	-0.128632	0.315714	0.52691
MFGE8	16.3956	16.4347	0.0391033	0.951976	0.9803
FASN	16.335	16.3079	-0.0271147	0.690846	0.832221
LAMA1	16.4556	16.4949	0.0392954	0.781695	0.888373
COL6A6	17.3393	16.7993	-0.54002	0.000882851	0.0113676
SYNE2	16.1564	16.3331	0.176674	0.00788397	0.0481524
EHHADH	16.0105	16.0249	0.0144006	0.673141	0.820617
PRICKLE2	20.2375	20.7416	0.504079	0.148733	0.337275
PEX19	16.4001	16.4813	0.0812548	0.212213	0.418593
ELOB	16.7399	16.8553	0.115408	0.0955957	0.254421
SUMO1	17.4249	17.4645	0.03961	0.461637	0.665718
DLG1	16.1744	16.3876	0.213171	0.0017202	0.0171668
WDHD1	16.3927	16.3959	0.00312947	0.78599	0.892837
ADA2	16.5576	16.304	-0.253607	0.0464318	0.156159
TMEM173	16.3293	16.0133	-0.316008	0.00692854	0.0452022
CTSB	15.773	15.7863	0.0133183	0.99039	0.99508
ADD3	16.6949	16.526	-0.168951	0.026477	0.107853
SMAP1	16.8892	16.8041	-0.0851199	0.632173	0.797835
IRF3	16.5599	16.4532	-0.106685	0.026477	0.107853
SLC9A3R1	16.2336	16.2924	0.0588077	0.60416	0.774646
PDCD10	17.4053	17.4449	0.0395871	0.621114	0.789538
FAM213A	16.0236	16.3	0.276424	0.0553543	0.176555
KIF2A	15.7605	15.8452	0.0846357	0.461394	0.665718
KMT2A	17.5245	17.4856	-0.0389716	0.292786	0.502389
GJA1	15.7555	16.0747	0.319274	0.0174768	0.0830012
RPS14	16.43	16.3785	-0.0515347	0.461637	0.665718
MANF	17.0744	17.003	-0.0713492	0.364935	0.576897
EPN2	16.3596	16.2728	-0.0867985	0.43267	0.639246
NEMF	17.0511	17.1312	0.0801465	0.129008	0.310435
SEPHS1	16.3652	16.566	0.200815	0.00788397	0.0481524
TWF2	16.8575	16.8189	-0.0385821	0.491633	0.690806
APBB1IP	16.6259	16.5208	-0.105109	0.250289	0.460215
SLC25A3	17.4713	17.4047	-0.066591	0.194794	0.398071
TMEM214	16.404	16.3219	-0.0821087	0.260495	0.471694
MYO9B	16.486	16.4636	-0.0224127	0.818948	0.907463
TSG101	16.4372	16.5281	0.0909484	0.655613	0.807315
SF3B4	16.7462	17.0432	0.296965	0.0580657	0.183734
SEC61A1	17.2931	17.3168	0.023642	0.875561	0.940303
PARP14	16.5932	16.5136	-0.0796159	0.212213	0.418593
CSTF2	16.2464	16.412	0.165615	0.0216973	0.0950476
KIAA0430	17.8097	17.8034	-0.00627974	0.707593	0.842314
VPS53	16.7018	16.5822	-0.119547	0.20337	0.409088
SQSTM1	14.7715	14.954	0.182516	0.292786	0.502389
CSNK1A1	15.7138	15.9767	0.262888	0.0216973	0.0950476
GEMIN4	16.3369	16.306	-0.0309227	0.578781	0.758446
EDC4	16.0706	15.9772	-0.093414	0.0115029	0.0625799
PLTP	17.003	17.0251	0.0221478	0.894586	0.950072
TMEM189-UBE2V1	17.6761	17.6735	-0.00258626	0.99039	0.99508
PSMA1	16.5899	16.5115	-0.0784016	0.0522367	0.169154
USP34	16.6064	16.752	0.145617	0.0186885	0.0866864
TACO1	16.3365	16.0465	-0.28996	0.0139273	0.0721501
LONP1	16.3148	16.2265	-0.0883076	0.129008	0.310435
KRT9	16.7588	16.9352	0.17644	0.270979	0.479289
LANCL2	15.6448	15.6504	0.00560817	0.155784	0.345873
CHD4	16.6272	16.6393	0.0120617	0.837732	0.917856
RUFY3	17.4403	17.6137	0.173353	0.122896	0.300919
FERMT2	16.7106	16.3169	-0.393746	0.000723551	0.0100884
KIAA1468	17	17.1615	0.161551	0.0816522	0.229002
LRP2	17.0608	17.24	0.17913	0.418582	0.626013
UBE2M	16.7133	16.8806	0.167319	0.0232017	0.099059
ANPEP	16.6255	16.7451	0.119593	0.270979	0.479289
COPB2	16.6238	16.5763	-0.0475327	0.24036	0.449925
LTBP2	16.2126	16.0599	-0.152766	0.270979	0.479289
EIF4G1	16.4966	16.711	0.21438	0.0012996	0.0142839
LYPD3	16.0259	16.8705	0.844593	0.00414023	0.03152
SEC24A	17.5008	17.5343	0.033513	0.818948	0.907463
SAMD9	16.9701	17.0607	0.0906156	0.20337	0.409088
RAB1B	17.3841	17.3502	-0.0339834	0.447023	0.652744
FCHSD2	17.505	17.7385	0.233531	0.430421	0.639246
HN1	16.5207	16.7371	0.21636	0.125492	0.306967
GYG1	17.094	17.0056	-0.0884072	0.292786	0.502389
RPSA	15.6798	15.4989	-0.180808	0.0492642	0.162329
MASTL	17.8467	17.9619	0.115276	0.335912	0.55268
TMSB4X	18.2894	18.1891	-0.100285	0.18648	0.386997
WNK1	17.0856	17.0298	-0.0558146	0.178425	0.375794
SSBP1	16.5009	16.3995	-0.101398	0.170627	0.365522
PTCD3	17.0176	16.9949	-0.0227339	1	1
BAG3	15.6924	15.9649	0.272459	0.0012996	0.0142839
EMP2	17.6439	16.881	-0.762881	0.00919046	0.0530135
SEH1L	16.1743	16.3822	0.207896	0.00674278	0.0441083
TPM4	17.4704	17.4397	-0.0306768	0.726747	0.854173
TPBG	16.3605	16.6507	0.290246	0.0232017	0.099059
EPHA10	18.0577	18.1983	0.1406	0.220995	0.428255
ALG1	16.4246	16.5256	0.100966	0.250289	0.460215
CCDC25	16.7763	16.4941	-0.282247	0.00184003	0.0183252
IVD	16.8912	16.4884	-0.402792	4.77263e-05	0.00177789
CPB2	15.8288	16.1055	0.276736	0.100637	0.263633
PCM1	16.0626	16.0664	0.00374333	0.744926	0.865533
ACAN	15.8132	15.3433	-0.469861	0.0816522	0.229002
PRKAB1	15.3876	15.114	-0.273599	0.0111349	0.0616078
HNRNPDL	17.4822	17.2545	-0.227646	0.0282558	0.112196
ABCD1	17.2412	17.1146	-0.126586	0.343766	0.55938
LRBA	16.8361	16.6919	-0.144216	0.0732894	0.212635
TRIP10	16.4712	16.3478	-0.12345	0.0216973	0.0950476
CTSS	17.0323	16.534	-0.49825	0.000973814	0.012107
ANKHD1 ANKHD1-EIF4EBP3	15.4844	15.5776	0.0931874	0.404761	0.613618
HARS2	16.014	16.0092	-0.00481759	0.538477	0.726505
ELOA	18.8275	18.4286	-0.398894	0.00188536	0.0183278
SH3GL1	16.6223	16.6396	0.0173038	0.800266	0.89777
SMU1	16.5022	16.5385	0.0363165	0.522623	0.716605
PABPC1	17.0939	17.2744	0.180486	0.0029433	0.0252431
SLC25A5	17.3475	17.3602	0.0127596	0.655613	0.807315
ADPGK	15.236	15.2499	0.0139033	0.587413	0.762184
SLC1A4	18.3986	17.9424	-0.45623	0.00246929	0.0222739
APP	16.1815	16.4187	0.237255	0.018936	0.0866864
ESRP1	16.2743	16.5124	0.238006	0.0656259	0.197201
GPHN	17.2343	16.981	-0.253282	0.0586217	0.183734
TSTA3	16.4345	16.4073	-0.0271892	0.270979	0.479289
SP1	16.3573	16.3781	0.0208854	0.781695	0.888373
NCL	17.5211	17.4781	-0.0430277	0.554565	0.739824
PIEZO2	18.0461	18.3289	0.282787	0.000251951	0.00493784
DNAJC13	16.1204	16.1753	0.0549001	0.491633	0.690806
SELENOK	16.0478	16.0964	0.0485583	0.805063	0.902736
C19orf53	17.8429	17.7002	-0.142687	0.135349	0.319547
HINT2	16.8443	16.4343	-0.410044	0.0202767	0.0917904
EXOC2	16.4508	16.3772	-0.0736549	0.0737824	0.213811
DIAPH2	16.9548	16.9217	-0.0330905	0.932804	0.96956
SPTBN4	17.1	16.7239	-0.376041	0.000127072	0.00319645
PI4K2A	16.0103	15.7906	-0.219688	0.269175	0.479289
KCTD12	16.6012	16.2004	-0.400792	0.000349527	0.00620251
FAM98B	17.0692	16.9468	-0.122391	0.0115029	0.0625799
ALCAM	16.091	15.9594	-0.131561	0.708717	0.842314
CLPB	16.4175	16.5657	0.148196	0.0732894	0.212635
TPM3	17.2513	17.2508	-0.000534283	0.447023	0.652744
IMPDH2	16.5355	16.4718	-0.0636861	0.163081	0.355919
HIST1H1A	18.5986	18.3597	-0.23884	0.0387278	0.138455
GLRX3	15.7852	16.0053	0.220109	0.163081	0.355919
CEACAM8	15.5625	16.0237	0.461231	0.0703168	0.20822
SMN1 SMN2	16.4105	16.5721	0.16165	0.298853	0.512079
CCDC43	17.274	17.1581	-0.115888	0.148733	0.337275
HCCS	17.2524	17.0859	-0.166502	0.118832	0.296929
JUND	17.8817	17.87	-0.01166	0.646545	0.80694
SBF2	17.0819	17.4223	0.3404	0.0188742	0.0866864
HLA-B	16.6378	16.4387	-0.199091	0.135349	0.319547
PPP2R1A	16.7579	16.7134	-0.0445151	0.418582	0.626013
MAP2K2	16.4095	16.4131	0.00354922	0.781695	0.888373
CASP7	16.7635	16.6833	-0.0802283	0.507006	0.704385
PKP2	15.9994	16.394	0.394682	0.0522367	0.169154
NRBP1	16.2937	16.456	0.162309	0.0202767	0.0917904
PDCD4	16.5202	16.3041	-0.216102	0.0387278	0.138455
DCAF8	17.4975	17.5111	0.0136303	0.781695	0.888373
F3	19.8463	20.5882	0.741944	3.79428e-06	0.000474771
RAB8A	17.5648	17.4257	-0.139137	0.0164805	0.0795497
RAB8B	17.5744	17.4248	-0.149554	0.0464318	0.156159
RAB7A	16.663	16.7069	0.0438588	0.60416	0.774646
RAI14	16.3674	16.3124	-0.0550199	0.315714	0.52691
DNAJC10	16.4959	16.5849	0.0889787	0.105882	0.274114
GALNT13	16.8451	16.4077	-0.437363	0.000127072	0.00319645
PSMC3	16.0831	16.111	0.0278392	0.655613	0.807315
TRIOBP	16.6002	16.5146	-0.0856023	0.476509	0.678938
ACTB	16.8609	16.8719	0.0110001	0.781695	0.888373
TFAM	17.2827	17.2386	-0.0440994	0.461637	0.665718
ATG7	17.0013	16.8147	-0.186531	0.0106816	0.0593017
RTCA	16.4141	16.2214	-0.192749	0.0216973	0.0950476
EPX	16.8365	17.2996	0.463095	0.00729386	0.0464068
ADPRHL2	16.3394	16.2701	-0.0693102	0.163081	0.355919
TFG	16.3562	16.4404	0.0841693	0.570879	0.749499
RABEP2	16.18	16.1845	0.00450758	0.967846	0.988597
RICTOR	18.4766	18.2852	-0.191405	0.141923	0.327617
SRSF5	17.0258	16.8306	-0.195242	0.0176718	0.0830012
SYK	16.5808	16.4032	-0.177525	0.281742	0.491037
CD74	16.8967	16.3312	-0.565471	3.23618e-05	0.00148986
CD74	16.7265	16.2033	-0.523181	8.07021e-06	0.00071301
WDR36	16.7847	17.0242	0.239449	0.0732894	0.212635
ATP1A2	16.6648	16.9014	0.236568	0.00449973	0.033576
ERAP2	16.7799	16.7431	-0.0367572	0.708717	0.842314
RALA	17.2646	17.1982	-0.0663724	0.212213	0.418593
BCAT2	16.8664	16.3516	-0.5148	0.000882851	0.0113676
TCP1	16.6822	16.7705	0.0883358	0.3276	0.540097
SRSF6	17.425	17.5424	0.117342	0.148733	0.337275
HMBS	16.4835	16.2636	-0.219893	0.00530238	0.0372848
MKL2	17.0313	16.9047	-0.126653	0.141923	0.327617
PTDSS1	15.2158	15.4156	0.19985	0.181179	0.380608
DYNLT3	15.936	16.2018	0.265769	0.0391889	0.139695
SF3B5	15.4096	15.5157	0.106123	0.708269	0.842314
C1orf116	17.2854	16.9015	-0.383886	0.0732894	0.212635
MAGT1	17.4658	17.4685	0.00272654	0.971175	0.988597
TNFAIP8	17.162	17.1171	-0.0449174	0.894586	0.950072
CYP51A1	16.8531	16.8811	0.0280343	0.492537	0.691877
CUX1	16.6907	16.7919	0.10119	0.135349	0.319547
CUX1	16.9534	17.0911	0.137673	0.00851538	0.0504922
LIG3	16.3029	16.2995	-0.00341509	0.800266	0.89777
SSB	16.5007	16.5471	0.0463406	0.655613	0.807315
VPS4B	16.5105	16.6171	0.106522	0.0586217	0.183734
SLC7A5	15.8093	16.2095	0.400205	0.0164805	0.0795497
MARC2	17.2493	16.4425	-0.806806	1.24392e-05	0.000892694
DDX17	16.4178	16.48	0.0622379	0.270979	0.479289
TBC1D2	17.353	17.4999	0.146928	0.111338	0.282836
NAA50	16.1508	16.3164	0.165624	0.0492642	0.162329
EXOSC7	18.2516	18.5107	0.259135	0.0143032	0.0727839
NBN	16.7307	16.6224	-0.108289	0.0522367	0.169154
ATP5L	16.6157	16.5829	-0.0327154	0.946436	0.9803
MDK	16.5876	16.7447	0.157086	0.447023	0.652744
FAF1	16.2033	16.2017	-0.00157207	0.875561	0.940303
TMEM14C	17.8902	17.7143	-0.175886	0.3276	0.540097
AGAP1	17.2745	17.3127	0.0382175	0.655613	0.807315
ATP2B1	16.6373	16.6865	0.0492046	0.570879	0.749499
COPE	16.5001	16.3707	-0.129399	0.00455691	0.033899
CCDC94	17.4583	16.7753	-0.683052	2.41809e-07	8.42878e-05
RFX1	17.8586	17.8681	0.00956387	0.522623	0.716605
FBXO6	15.8866	15.7583	-0.128333	0.328325	0.540927
IDH3G	16.5671	16.6214	0.0542721	0.781695	0.888373
ERBIN	15.9907	15.9658	-0.0249019	0.774859	0.888373
SMC1A	16.4906	16.5285	0.0378643	0.690846	0.832221
GATAD2B	15.969	16.1577	0.18869	0.0411683	0.143657
ECM1	15.7461	16.052	0.305856	0.0411683	0.143657
EVPL	17.0412	16.9781	-0.0631026	0.476509	0.678938
COX5A	16.4919	16.4127	-0.0792179	0.24036	0.449925
NRDC	15.8218	15.7259	-0.0959173	0.170627	0.365522
DERA	16.4775	16.3533	-0.124213	0.0816522	0.229002
NCAPD2	16.858	17.2153	0.357264	0.0011815	0.0135028
STRBP	16.4142	16.3615	-0.0527622	0.491633	0.690806
NDUFS2	15.5711	15.5592	-0.0119064	0.230705	0.439438
HSD17B12	17.2574	17.1945	-0.0628432	0.339766	0.553608
SEC11A	16.7024	16.6861	-0.0163186	0.971175	0.988597
PPM1F	16.3767	16.2483	-0.128349	0.117922	0.294805
WDR18	16.1054	16.0868	-0.0185533	0.818948	0.907463
MYDGF	16.8823	16.7575	-0.124838	0.260495	0.471694
SORBS3	15.8561	15.4249	-0.43118	0.0320456	0.122731
NLRP2	17.8388	17.8901	0.0513731	0.708717	0.842314
SAFB	16.6791	16.6361	-0.0430228	0.638268	0.797835
ANAPC7	16.5085	16.4982	-0.0103141	0.951976	0.9803
S100A12	17.2288	18.091	0.86216	4.19858e-05	0.00166578
CAMP	17.3128	18.3323	1.01948	4.77263e-05	0.00177789
AGO2	16.4119	16.3547	-0.057201	0.3276	0.540097
DDAH1	16.8138	16.1644	-0.649381	6.96348e-06	0.000679636
FBLN2	16.5339	16.6554	0.121513	0.418582	0.626013
GEN1	17.1409	17.3407	0.199794	0.205472	0.412805
DEF6	16.7473	16.5794	-0.167924	0.292786	0.502389
CENPC	19.3922	19.0426	-0.349632	0.0464318	0.156159
COX7C	17.4664	17.324	-0.14239	0.018936	0.0866864
SCRIB	16.1948	16.2646	0.0698107	0.292786	0.502389
PPP4R3A	16.2052	16.0007	-0.204589	0.0907547	0.245637
CTPS2	16.7783	16.9355	0.157205	0.0321162	0.122731
CTPS1	16.4311	16.6294	0.198281	0.0216973	0.0950476
NUB1	15.7037	15.5106	-0.193101	0.0247937	0.103857
TOP2B	16.7825	16.8156	0.0330875	0.587413	0.762184
COPS3	16.6049	16.5955	-0.00935739	0.971175	0.988597
QTRT1	18.2705	18.236	-0.0344938	0.377936	0.59132
ZFP62	17.8626	17.8794	0.0168052	0.988836	0.99508
PRPF19	16.8444	16.8617	0.0172239	0.971175	0.988597
BASP1	16.3507	16.7589	0.40823	0.00574908	0.0396825
UBE2N	17.0222	16.8908	-0.131475	0.0522367	0.169154
FIS1	17.3292	17.0668	-0.262317	0.00788397	0.0481524
ARHGEF17	17.1689	17.2061	0.037228	0.673141	0.820617
CHKB	16.841	16.7774	-0.0636253	0.670211	0.820617
DNMT1	16.9249	17.0046	0.0797037	0.292786	0.502389
AKAP8L	16.2332	16.2039	-0.0293301	0.763245	0.877211
SNX3	16.8186	16.6011	-0.217506	0.000142835	0.00343367
DNAJC3	17.4447	17.3621	-0.0825625	0.0492642	0.162329
PIGR	17.3583	16.6761	-0.682222	0.00729386	0.0464068
PDCD6	16.2238	16.3616	0.137873	0.400663	0.613618
VPS26A	17.1709	17.0552	-0.115676	0.0029433	0.0252431
CLMN	18.7406	18.2361	-0.504497	0.00320937	0.0269565
PPM1G	16.5783	16.6557	0.0774377	0.339766	0.553608
ELAVL1	16.5726	16.5407	-0.0318815	0.655613	0.807315
TPM1	17.1223	16.9732	-0.149067	0.3276	0.540097
MAP4K4	16.1374	16.3994	0.261935	0.0176718	0.0830012
COPB1	16.4802	16.3778	-0.102315	0.0301342	0.117268
KCNAB2	17.4094	17.4266	0.0171498	0.60416	0.774646
SAR1A	16.5896	16.4641	-0.125482	0.0282558	0.112196
SAR1B	16.2946	16.2316	-0.0630638	0.250289	0.460215
CHMP4A	16.5429	16.3367	-0.206221	0.0161579	0.0795497
SNX30	17.0454	17.109	0.0636305	0.266741	0.479289
AP4E1	18.5436	18.7456	0.202051	0.0437348	0.149458
SENP3	17.2937	17.4825	0.188795	0.100637	0.263633
MRPL53	16.458	16.4364	-0.0216368	0.744926	0.865533
RAD23A	16.8444	16.8227	-0.0217033	0.971175	0.988597
RAD23A	16.8444	16.8227	-0.0217033	0.971175	0.988597
NMD3	16.0609	16.1846	0.123738	0.3276	0.540097
ARL3	16.8588	16.8121	-0.0466876	0.856606	0.929708
CBR4	16.4137	16.1757	-0.237959	0.0773809	0.220701
PRKDC	16.1139	16.2766	0.16265	0.0202767	0.0917904
ZZEF1	16.7726	16.5395	-0.233144	0.00919046	0.0530135
PLEC	16.8137	17.0016	0.187918	0.391212	0.601865
TMX1	16.1597	16.2204	0.0607284	0.194794	0.398071
MUC2	20.072	19.0679	-1.00408	0.0301342	0.117268
EPB41L2	16.778	16.4595	-0.318478	0.00788397	0.0481524
SLC35A1	18.8522	18.8314	-0.0208166	0.856606	0.929708
GMPPB	16.179	16.085	-0.0940148	0.461637	0.665718
RAB4B	15.6952	15.4793	-0.215894	0.0122691	0.0657304
MME	17.3148	17.1919	-0.122928	0.538477	0.726505
DAG1	16.5714	16.4375	-0.133893	0.141923	0.327617
PSMD4	16.391	16.4152	0.0242397	0.708717	0.842314
ACTR1B	17.6806	17.5497	-0.13089	0.0143032	0.0727839
STX17	18.1913	18.0159	-0.17541	0.0476042	0.159882
RPN1	17.1968	17.2375	0.0406353	0.800266	0.89777
SQOR	16.3247	16.1234	-0.201304	0.170627	0.365522
EIF3D	16.751	16.8879	0.136964	0.00349658	0.028534
HCLS1	17.2869	17.0464	-0.240572	0.0620439	0.189902
SNRPA1	16.4677	16.2058	-0.26186	3.68861e-05	0.00159296
AQR	16.1738	16.134	-0.039774	0.587413	0.762184
KPNA6	16.2711	16.3568	0.0857658	0.260495	0.471694
SMARCA5	16.573	16.5994	0.0264157	0.913671	0.960102
SEPT3	16.5325	16.638	0.105561	0.562922	0.749499
CTSL	17.7356	17.4505	-0.285063	0.00225885	0.0209169
ATP5D	16.6519	16.5948	-0.0570729	0.673141	0.820617
UPP1	17.2662	17.2735	0.00729709	0.655613	0.807315
CAP2	17.0882	17.1865	0.0983174	0.0816522	0.229002
IL1RAP	17.3616	17.8486	0.487008	0.00913738	0.0530135
SKIV2L	17.0452	17.0996	0.054381	0.875561	0.940303
HPRT1	15.4623	15.381	-0.0813655	0.538477	0.726505
MYL9	16.5566	16.5618	0.00523065	0.971175	0.988597
MYL12A MYL12B	16.8103	16.8437	0.0333318	0.726747	0.854173
CUL1	16.3907	16.5657	0.174998	0.00488654	0.0350681
NPTN	16.3278	16.4546	0.12679	0.212213	0.418593
TMTC3	16.0362	16.2699	0.23363	0.00530238	0.0372848
C7	16.5277	16.279	-0.248667	0.0656259	0.197201
VWA5A	16.5963	16.2762	-0.320084	0.00246929	0.0222739
DPYSL3	16.3127	16.1917	-0.120961	0.352211	0.564374
RNH1	16.7671	16.6228	-0.144307	0.148733	0.337275
PNPT1	17.147	17.1193	-0.0277092	0.800266	0.89777
VAMP3	16.5431	16.5585	0.0154751	0.951976	0.9803
PLD3	17.2601	16.9382	-0.321903	0.100637	0.263633
NCF2	16.2581	16.2076	-0.0504302	0.461637	0.665718
FAM83H	16.0377	16.2721	0.234389	0.135349	0.319547
SSR3	17.5252	17.6596	0.13445	0.0861085	0.236738
NOP2	16.6831	16.9051	0.221968	0.0301342	0.117268
RPA2	16.7825	16.6827	-0.0997271	0.163081	0.355919
SLC12A7	16.6249	16.8468	0.221961	0.0732894	0.212635
FAM186A	18.5577	18.4501	-0.107613	0.170627	0.365522
UBAP1	16.5065	17.3354	0.828888	0.00064152	0.0094435
HSDL2	17.2213	16.7531	-0.468204	5.41803e-05	0.00187517
TOMM40	16.101	16.3164	0.215393	0.0115029	0.0625799
UBE2O	15.7402	15.8422	0.101996	0.281742	0.491037
FADD	15.38	15.257	-0.122982	0.092724	0.250828
PPP6C	17.3232	17.2645	-0.0586237	0.178425	0.375794
APAF1	18.4257	18.6291	0.203435	0.0342062	0.127522
ACTG2	17.0952	17.0362	-0.0589803	0.522623	0.716605
CGNL1	18.3353	18.0255	-0.309815	0.00991168	0.0559826
ATP11C	18.5754	18.6639	0.088508	0.25843	0.471694
CHL1	19.3784	19.3188	-0.0595742	0.391212	0.601865
UQCRC1	16.4161	16.3574	-0.0586598	0.538477	0.726505
IFIT5	17.8205	17.6546	-0.165945	0.0106816	0.0593017
CLPP	16.3978	16.4297	0.0319122	0.894586	0.950072
TMEM2	17.323	17.4594	0.13644	0.564923	0.749499
CAPZA1	16.7469	16.7335	-0.0134034	0.690846	0.832221
RPL21	17.2205	16.9969	-0.223643	0.0133108	0.0693981
INTS1	16.3624	16.4758	0.113431	0.20337	0.409088
EFEMP2	15.8761	15.782	-0.0941549	0.570879	0.749499
EEFSEC	15.6931	15.7438	0.0506833	0.837732	0.917856
NAIP	16.9067	17.0113	0.104535	0.875561	0.940303
PTPA	17.32	17.1679	-0.15209	0.0133108	0.0693981
PTPA	17.0126	16.837	-0.17567	0.0029433	0.0252431
C11orf58	16.9811	16.8524	-0.128762	0.0342062	0.127522
CLCNKB	20.8711	20.2068	-0.664334	1.92949e-08	1.56931e-05
MTMR6	17.0457	16.5212	-0.524521	0.00133898	0.0146785
HLA-DRB1	18.0421	16.9058	-1.13629	1.99441e-07	8.11058e-05
CBX1	16.0699	16.0825	0.0126685	0.894586	0.950072
SH2D4A	17.8175	17.7465	-0.0709785	0.763245	0.877211
GSR	16.4036	16.2514	-0.152208	0.0411683	0.143657
NDUFA10	16.8955	16.7843	-0.111218	0.260495	0.471694
GOT2	17.2032	17.0728	-0.13044	0.554565	0.739824
TMCO1	17.1023	17.286	0.183771	0.0387278	0.138455
FTL	17.9851	16.8195	-1.16562	1.07858e-05	0.000835474
PLIN2	15.758	15.7316	-0.0263902	0.680869	0.829209
RBM14	16.748	16.8039	0.0559465	0.178425	0.375794
ATP6V1F	16.3564	16.4497	0.0933638	0.327999	0.540572
EIF3H	16.2878	16.2429	-0.0448967	0.352211	0.564374
AK9	17.7932	17.9068	0.113597	0.0773809	0.220701
HMGB2	17.8232	17.8434	0.02023	0.798201	0.89777
BAG2	16.9639	16.8605	-0.103403	0.292786	0.502389
MYEF2	16.213	16.251	0.0379982	0.417065	0.626013
GOLGA3	17.0685	17.0765	0.0080178	0.951976	0.9803
HEATR6	17.7859	17.6385	-0.147351	0.212213	0.418593
FCRL5	18.3788	18.2051	-0.173667	0.0430537	0.149009
TTC28	17.5467	17.8249	0.278129	0.117007	0.292668
TMEM19	17.948	18.0547	0.106698	0.224505	0.434066
CMTR1	16.7821	16.7801	-0.00206274	0.971175	0.988597
IGFBP2	16.1011	16.3105	0.209442	0.260495	0.471694
CCDC33	16.346	16.1809	-0.165116	0.0556798	0.177477
LAGE3	14.7196	14.5158	-0.203871	0.0725379	0.212635
DDX23	16.492	16.5368	0.0448683	0.391212	0.601865
NAGA	16.8323	16.6993	-0.13294	0.186599	0.386997
KIAA1522	17.2927	17.4443	0.151604	0.0247937	0.103857
DYNC1I2	16.4188	16.4519	0.0330898	0.491633	0.690806
CHERP	16.1085	16.1441	0.0356504	0.655613	0.807315
SLC12A2	16.6379	16.6175	-0.0204112	0.837732	0.917856
STK38L	16.2733	16.2016	-0.0717308	0.43267	0.639246
HIST1H1B	18.2459	18.1963	-0.0495229	0.800266	0.89777
CAB39L	16.1956	16.0019	-0.193788	0.0656259	0.197201
HBD	17.19	16.099	-1.09103	7.86558e-05	0.00242937
HBB	17.2951	16.1306	-1.16447	5.41803e-05	0.00187517
CSTB	17.06	17.6443	0.584299	0.00991168	0.0559826
EWSR1	16.9881	17.0405	0.0523825	1	1
HMGN4	18.3627	18.0588	-0.303904	0.00488654	0.0350681
AMPD2	16.544	16.5729	0.0289226	0.60416	0.774646
PZP	17.147	16.3759	-0.77111	9.33724e-06	0.000785616
WDR26	17.0369	17.0778	0.0409355	0.570879	0.749499
RIPOR1	16.9878	16.9295	-0.0583524	0.404076	0.613618
FMOD	16.1351	16.5138	0.378743	0.0411683	0.143657
HIST1H4A HIST1H4B HIST1H4C HIST1H4D HIST1H4E HIST1H4F HIST1H4H HIST1H4I HIST1H4J HIST1H4K HIST1H4L HIST2H4A HIST2H4B HIST4H4	17.3148	17.3671	0.0523615	0.377936	0.59132
IFI30	17.314	16.7329	-0.581138	1.89057e-05	0.00108541
LAD1	16.4383	16.9739	0.535642	0.000201458	0.00420288
DSTN	17.1268	16.9393	-0.187505	0.0586217	0.183734
SLC25A6	17.4201	17.4922	0.0721059	0.292786	0.502389
NUTF2	16.9639	17.0172	0.0532693	0.292786	0.502389
GBP6	16.2449	16.5865	0.341631	0.0816522	0.229002
SCPEP1	16.339	16.1507	-0.188222	0.0955957	0.254421
SNRPD1	15.753	15.5051	-0.247905	0.218756	0.428255
NUP37	16.1334	16.1121	-0.0212971	0.538477	0.726505
EXOC1	17.3898	17.3477	-0.042112	0.377936	0.59132
CRIPT	17.1012	17.3388	0.237631	0.125492	0.306967
LTF	16.7029	17.4946	0.791641	0.000225419	0.00450838
TXNL1	16.2206	16.2382	0.0175411	0.894586	0.950072
ADD2	15.514	15.2872	-0.22675	0.543888	0.732995
BAG6	16.1123	16.2224	0.110094	0.270979	0.479289
CLNS1A	16.056	16.1417	0.0856808	0.426806	0.637141
ATP6V1B2	16.9042	16.7445	-0.159768	0.0247937	0.103857
ALK	19.0826	19.1879	0.105371	0.178425	0.375794
CCT8	16.5771	16.6632	0.0861256	0.250289	0.460215
DCTN4	17.1366	17.0972	-0.0393803	0.673141	0.820617
NLN	16.2043	16.3666	0.162307	0.274238	0.484534
KLKB1	16.8691	16.4759	-0.393218	0.00349658	0.028534
HSP90AA1	16.8046	16.8605	0.0559293	0.447023	0.652744
CASP8AP2	18.1575	18.1287	-0.0287363	0.748746	0.868524
RAB6A	16.8095	16.8994	0.089859	0.0816522	0.229002
ACIN1	16.3966	16.3869	-0.00962989	0.971175	0.988597
ACIN1	16.4184	16.3958	-0.0225902	0.708717	0.842314
TNS1	16.5397	16.1915	-0.34827	0.00919046	0.0530135
SEC24D	16.6578	16.5512	-0.106618	0.117007	0.292668
SNRPB2	17.1935	17.1068	-0.0866698	0.155784	0.345873
P3H1	16.405	16.503	0.0979563	0.292786	0.502389
PLOD3	16.187	16.5382	0.351215	0.00851538	0.0504922
PC	15.909	16.0055	0.096509	0.461637	0.665718
AP3M1	16.1091	15.9198	-0.189373	0.00919046	0.0530135
MAMDC2	17.7215	17.9826	0.261135	0.476509	0.678938
GNG12	17.3287	17.4201	0.0914066	0.270979	0.479289
ACTR3B	17.9716	18.1144	0.142734	0.128038	0.310435
HSD17B7	20.7324	20.0344	-0.697931	0.0029606	0.0253468
UBTF	17.0927	17.1351	0.0424245	0.43267	0.639246
LGALS3BP	16.4101	16.6464	0.2363	0.0620439	0.189902
HYPK	16.9179	17.0052	0.0873451	0.507071	0.704385
CNP	16.827	16.7125	-0.114592	0.0861085	0.236738
FARP1	15.8333	15.5137	-0.31957	0.00107314	0.0126496
MAPRE2	16.3924	16.1312	-0.261165	3.24535e-06	0.000428036
PTMA	17.4448	17.5914	0.146588	0.155784	0.345873
ITFG1	17.6833	17.7852	0.101923	0.522623	0.716605
U2SURP	16.5627	16.6594	0.0966616	0.178425	0.375794
GCA	16.6099	16.846	0.236009	0.141923	0.327617
SHMT2	16.5741	16.8148	0.240712	0.0247937	0.103857
LSP1	17.097	16.8766	-0.220399	0.129008	0.310435
ANKFY1	16.4652	16.2263	-0.23886	0.00107314	0.0126496
ARL6IP4	15.5925	15.637	0.044443	0.763245	0.877211
ACTN2	16.4805	16.5709	0.0903884	0.18648	0.386997
KDM1A	15.2274	15.175	-0.0523955	0.948586	0.9803
CA2	17.3372	16.5332	-0.803998	0.0012996	0.0142839
RSL1D1	16.6007	16.8307	0.229949	0.00622855	0.0418669
FBN3	18.1376	18.1979	0.0602888	0.476509	0.678938
FBN2	16.3559	16.4752	0.119295	0.404761	0.613618
LACTB	17.7612	17.6377	-0.123525	0.148733	0.337275
DDAH2	16.7939	16.3662	-0.427686	0.0011815	0.0135028
ACADSB	17.0336	16.532	-0.501628	2.4806e-05	0.00126097
GAPDHS	17.4495	18.0722	0.622726	4.24066e-07	0.000121732
FIBP	15.9696	15.9595	-0.0100952	0.805953	0.90318
DNAJC5	16.8111	16.9514	0.140262	0.364935	0.576897
CNDP2	16.6402	16.2491	-0.391074	2.16715e-05	0.00117508
PSMC6	16.5712	16.5603	-0.010912	0.837732	0.917856
PHF3	16.8542	16.7157	-0.138462	0.318932	0.531917
NMT1	15.8992	15.8928	-0.00642291	0.800266	0.89777
SF1	17.2723	17.3412	0.0688235	0.230705	0.439438
SF1	17.2537	17.3209	0.0672181	0.230705	0.439438
ASPN	16.8282	16.7012	-0.127088	0.461637	0.665718
LMNB1	17.0791	17.0439	-0.035171	0.570879	0.749499
XPNPEP1	16.3192	16.3735	0.0542489	0.250289	0.460215
TRAM1	17.1205	17.0977	-0.0227541	0.690846	0.832221
KRT75	16.2519	17.2486	0.996675	0.000100217	0.00284337
TOMM6	16.2893	16.472	0.182661	0.0732894	0.212635
IKBKG	16.5046	16.4683	-0.0363488	0.352211	0.564374
PGM2L1	16.303	16.2935	-0.00945315	0.894586	0.950072
FAM3C	16.4068	16.578	0.171183	0.221324	0.428255
SSR2	19.1639	19.3243	0.160422	0.491633	0.690806
JUP	15.6922	16.2966	0.604347	0.000201458	0.00420288
H6PD	16.3591	16.4693	0.110145	0.117007	0.292668
C6	16.6201	16.4498	-0.170302	0.281742	0.491037
LSM8	16.8031	16.8118	0.0087053	0.971175	0.988597
RECQL	16.5123	16.5728	0.0605338	0.522623	0.716605
LDHA	16.9998	17.2703	0.270483	0.0216973	0.0950476
LDHB	16.8848	16.93	0.045182	0.99039	0.99508
ATP5C1	17.1633	16.9749	-0.188411	0.000532929	0.00841648
LCMT1	17.2739	17.3867	0.112792	0.352211	0.564374
MAP2K6	16.8314	16.8846	0.0532177	0.800266	0.89777
NDUFA5	16.711	16.7606	0.0495132	0.281742	0.491037
RRBP1	17.0889	17.0593	-0.0295856	0.621114	0.789538
QDPR	16.2285	15.8471	-0.381447	8.88389e-05	0.00267614
POLR2B	16.4011	16.4123	0.0112622	0.404761	0.613618
ECH1	16.7274	16.4696	-0.257779	0.0029433	0.0252431
TST	16.5048	16.0281	-0.476718	1.89057e-05	0.00108541
THEMIS2	16.6833	16.5816	-0.10169	0.425849	0.636102
VPS8	16.7267	16.4775	-0.249202	0.148733	0.337275
STT3A	17.0441	17.0691	0.0250073	0.971175	0.988597
RANBP1	16.9879	17.2189	0.230968	0.0321162	0.122731
CYC1	15.9565	15.9119	-0.0445784	0.690846	0.832221
SH3GLB1	16.7418	16.7498	0.00800259	0.971175	0.988597
TUBB8	17.1659	17.1036	-0.0623059	0.194794	0.398071
MPRIP	16.2574	16.1814	-0.0760715	0.522623	0.716605
PPFIBP2	17.8839	17.8697	-0.0142242	0.837732	0.917856
TGOLN2	16.8184	16.6365	-0.181971	0.0437348	0.149458
CUL4B	16.9514	17.0521	0.100632	0.135349	0.319547
SPECC1L	17.3489	16.8058	-0.543126	2.16715e-05	0.00117508
TRAPPC3	18.0454	17.5319	-0.513465	0.000590697	0.00889692
PPP2R5C	15.6912	15.751	0.0597997	0.364935	0.576897
DBN1	16.4034	16.5963	0.192952	0.141923	0.327617
IFIT2	17.1011	16.9377	-0.163374	0.221324	0.428255
RPL18	17.3041	17.1961	-0.107978	0.270979	0.479289
VPS52	17.0489	17.074	0.025018	0.900547	0.955571
HLA-DRB5	18.2855	17.2688	-1.01667	1.92949e-08	1.56931e-05
LYAR	16.3918	16.53	0.138231	0.141923	0.327617
RDH11	17.0358	17.0168	-0.0189797	0.708717	0.842314
NT5C	16.4232	16.469	0.0458043	0.538477	0.726505
HAT1	16.4033	16.74	0.336687	0.00788397	0.0481524
SEPT9	17.1959	17.1716	-0.0243206	0.404761	0.613618
HSPE1	16.3676	16.4559	0.0883268	0.673141	0.820617
PGM2	16.656	16.5969	-0.0591659	0.404761	0.613618
SERPINA6	16.7575	16.2169	-0.540589	0.00031373	0.00575564
STK38	16.8879	16.8195	-0.0684013	0.632173	0.797835
AP2M1	16.9063	16.6719	-0.234371	0.000160366	0.00365695
ACSF2	16.0939	15.688	-0.40583	0.000100217	0.00284337
MEPCE	15.1244	15.1261	0.00171093	0.670211	0.820617
DCUN1D1	16.7138	16.6817	-0.0321113	0.913671	0.960102
HLA-DRB1	18.547	17.493	-1.05399	9.37988e-09	1.52579e-05
SRPRB	15.9753	15.9708	-0.00455552	0.364935	0.576897
MSH2	16.7559	16.8069	0.0509809	0.538477	0.726505
OPA1	16.4062	16.367	-0.039215	0.522623	0.716605
DCN	17.6118	17.2859	-0.32585	0.100637	0.263633
ACOX1	17.1185	17.0502	-0.0683054	0.194794	0.398071
GSTM4	15.9604	15.7189	-0.241484	0.404761	0.613618
EIF3F	16.4821	16.6365	0.154438	0.000590697	0.00889692
DDB1	16.1483	16.0615	-0.086837	0.0553543	0.176555
CTSD	16.7978	16.1896	-0.608212	0.000882851	0.0113676
OS9	16.3709	16.3785	0.00760402	0.554565	0.739824
SFXN3	15.9524	15.7416	-0.21085	0.0732894	0.212635
OLFM4	15.4727	16.0427	0.569973	0.0301342	0.117268
NOVA2	18.1721	17.7118	-0.460295	0.0229112	0.099059
USP5	16.444	16.5416	0.0975605	0.0420285	0.14577
RPL23	17.3254	17.3203	-0.00507083	0.587413	0.762184
SERPINF1	16.9708	16.8408	-0.130055	0.587413	0.762184
ALDH5A1	16.5938	16.3248	-0.268968	0.0522367	0.169154
MT-CO2	17.2449	17.1321	-0.112812	0.24036	0.449925
PMVK	16.0217	15.9959	-0.025752	0.818948	0.907463
DAZAP1	16.829	16.7669	-0.0620695	0.105882	0.274114
NAPRT	16.6635	16.6982	0.0346752	0.971175	0.988597
CCT7	16.387	16.3775	-0.0095523	0.30411	0.514939
SRRM1	17.465	17.2714	-0.193607	0.0620439	0.189902
FCGR2B	17.6902	17.569	-0.121199	0.43267	0.639246
ITIH4	17.0873	16.7905	-0.296876	0.0693727	0.205924
ITIH4	17.1704	16.8809	-0.289443	0.0816522	0.229002
MYO6	16.1917	16.0757	-0.116006	0.163081	0.355919
IPO9	16.2145	16.258	0.0434774	0.856606	0.929708
MYH13	18.7437	18.573	-0.170648	0.141923	0.327617
CTSH	17.582	16.7797	-0.802374	0.000251951	0.00493784
GNAQ	17.3761	17.0717	-0.304379	0.0002813	0.00536229
OSBPL11	17.24	17.0799	-0.160072	0.422746	0.631659
STAG2	16.8797	16.8901	0.0103835	0.781695	0.888373
GCC1	15.6123	15.8138	0.20158	0.156724	0.3478
TCF20	18.4343	18.3803	-0.0540566	0.391212	0.601865
RBM8A	16.7312	16.7455	0.0142467	0.99039	0.99508
CC2D1A	17.6441	17.6461	0.00203352	0.781695	0.888373
HUWE1	16.2909	16.2747	-0.0161644	0.894586	0.950072
HUWE1	16.2904	16.2742	-0.0161647	0.894586	0.950072
ANXA8	16.052	16.7773	0.725312	0.000179844	0.00397121
RBM47	17.2042	17.158	-0.0461241	0.634596	0.797835
PCCA	16.5902	16.4578	-0.132433	0.163081	0.355919
SRP72	16.7763	16.7661	-0.0101566	0.621114	0.789538
LRG1	16.3719	16.3056	-0.0663236	0.744926	0.865533
VPS13A	18.6626	18.1037	-0.558935	0.000654079	0.0094435
TEX10	15.7212	15.4258	-0.29539	0.738062	0.865533
LSG1	15.6344	15.8008	0.166382	0.0861085	0.236738
ABCE1	16.7034	16.6745	-0.0289023	0.315714	0.52691
UBE2D1	16.5078	16.6149	0.107078	0.108426	0.279956
SCN11A	18.5291	18.4824	-0.046667	0.59575	0.772181
DAPK1	17.3488	17.5146	0.16582	0.151167	0.341843
HSPA1L	16.9412	17.0897	0.148574	0.0232017	0.099059
HSPA2	17.4966	17.6742	0.17756	0.0164805	0.0795497
UTP14C	18.1931	18.1972	0.00407174	0.281742	0.491037
STOML2	16.59	16.5931	0.003116	0.690846	0.832221
CELF2	16.8921	16.6137	-0.278335	0.00674278	0.0441083
[truncated: 2,881 more rows]

## Sheet: Infl B vs. Others
Symbol	Others	Inflamed B	Log2 Ratio	Wilcoxon P-value	Wilcoxon Padj
RBM28	17.306	17.0731	-0.23292	0.00141645	0.00687106
RPL17 RPL17-C18orf32	17.1077	16.9977	-0.110025	0.0330502	0.0770224
CAMKK2	18.5075	17.7713	-0.736159	8.16121e-06	0.000190558
RPL11	17.7998	17.6811	-0.118699	0.0131578	0.0372018
NUBP1	16.0882	16.2807	0.192499	0.00326651	0.0127934
RCN3	15.5279	15.5972	0.0693173	0.555714	0.661919
HMCES	17.07	16.8239	-0.246038	0.00536041	0.0183828
SET	16.9851	16.6948	-0.2903	0.000833101	0.00462006
MAPK14	16.1381	16.335	0.196868	0.00229669	0.00977997
SEC62	17.6573	17.6351	-0.0222359	0.534695	0.642213
LOC102725117	16.25	15.8835	-0.366423	0.00246152	0.0103912
FERMT3	15.8745	16.2868	0.412351	3.24861e-06	0.000106397
SET	16.9192	16.6729	-0.246357	0.00126894	0.0063188
RPL10A	17.5212	17.5327	0.0114112	0.660699	0.749642
PAFAH1B1	16.8726	16.9272	0.0546531	0.273344	0.388444
SELENOF	16.4107	16.5945	0.183822	0.00286608	0.0116804
RPIA	16.3277	16.3822	0.0544833	0.524337	0.633045
RHOC	16.2419	16.3148	0.0728348	0.18789	0.291265
RHOA	16.4028	16.5838	0.181079	3.35004e-05	0.000475238
RHOB	16.4318	16.4386	0.00679573	0.977916	0.985794
TSR1	16.8707	16.651	-0.219693	0.00157963	0.00744074
NKRF	17.9746	18.0117	0.0371147	0.48396	0.595494
PRDX3	16.418	16.617	0.199024	0.000217774	0.00167097
HLA-DQB1	17.0775	17.9455	0.867979	3.90324e-07	2.82938e-05
ERI3	16.1664	16.2326	0.0662191	0.190839	0.294713
IMMT	16.9422	16.8565	-0.085614	0.0647835	0.13053
WIZ	16.6976	16.6707	-0.0269087	0.459609	0.572021
MTPN	16.664	16.8304	0.16638	0.00424845	0.0155532
ZBED1	19.4787	19.4281	-0.050609	0.677979	0.763744
MAPK9	17.8806	18.1364	0.255715	0.000149222	0.00129343
STUB1	15.9183	15.8833	-0.034995	0.550421	0.657541
RCC2	16.8617	16.5277	-0.33399	0.000211089	0.0016377
AP3S1	17.7748	17.9451	0.170219	0.129973	0.221308
PEBP1	16.3628	16.6221	0.259286	0.00203885	0.00896361
RNF213	16.3954	16.5388	0.143375	0.0107522	0.0317429
NID1	16.0515	16.3516	0.300148	0.00613523	0.0203534
SIRPA	16.8578	16.9767	0.118838	0.182642	0.284667
ETHE1	16.4635	16.6687	0.205211	0.00212172	0.00923641
NNMT	17.093	17.4153	0.322393	0.0125855	0.0358328
SAFB2	16.9363	16.8877	-0.048563	0.377857	0.493428
NPL	16.2222	16.5966	0.374459	0.00173396	0.00801298
NPL	16.3562	16.7531	0.396858	0.00135394	0.00664712
ESRP2	15.9898	15.7984	-0.191436	0.25202	0.364402
PDHA1	17.1726	17.3871	0.214477	9.22313e-07	4.73778e-05
DOCK5	17.7019	17.8552	0.153351	0.111012	0.196211
PGLYRP2	16.0679	16.3381	0.270111	0.00171319	0.00792452
CCDC91	17.1189	17.1758	0.056855	0.435959	0.549452
VPS18	16.2053	16.3869	0.181599	2.57758e-06	9.31749e-05
SERBP1	17.2731	17.0468	-0.226359	9.49737e-05	0.000951687
POLA1	18.2662	18.3503	0.0841776	0.632466	0.727933
SDAD1	17.8173	17.7174	-0.0999131	0.398734	0.515176
ATRX	17.8062	17.9646	0.158336	0.404056	0.519577
SRP54	16.4771	16.6347	0.157582	0.00435558	0.0158031
FAM192A	17.6956	17.6799	-0.0156943	0.933816	0.956353
RPL6	17.712	17.7101	-0.00185068	0.977916	0.985794
QRICH2	17.8921	17.9148	0.0227028	0.897617	0.933186
RARS2	19.7289	20.2657	0.536722	0.00157963	0.00744074
VAV2	16.2725	16.6993	0.426862	0.000920705	0.0050314
RPL38	16.8957	16.8761	-0.0195742	0.464424	0.576689
SAP30BP	16.5678	16.3012	-0.266522	0.00958677	0.0290204
STX5	17.2618	17.2107	-0.0510424	0.399615	0.515361
RAD50	16.7005	16.6397	-0.0607785	0.131897	0.223803
URGCP	18.2773	18.0933	-0.18405	0.0160244	0.0435008
MTCH1	15.7531	15.9017	0.148573	0.109931	0.195077
ARMC8	17.5643	17.5704	0.00604825	0.965303	0.977522
ARGLU1	17.6046	17.4869	-0.117738	0.0330498	0.0770224
NDUFS4	16.9856	17.0733	0.0877495	0.320916	0.436352
RPL23A	17.33	17.3683	0.0382089	0.707157	0.789144
ZNF806	17.3391	17.2559	-0.0831859	0.450344	0.563629
PSMD13	16.7427	16.6273	-0.11543	0.00778222	0.0244856
ISY1 ISY1-RAB43	16.866	16.6197	-0.246348	6.3433e-05	0.000735239
SCRN2	17.3814	17.611	0.229611	0.0150151	0.041421
CDC5L	16.5747	16.5137	-0.0609907	0.273344	0.388444
RPL24	17.9139	18.0181	0.104211	0.336581	0.453358
DDX60	16.9279	16.9114	-0.0164455	0.990535	0.992772
CARM1	16.4586	16.3423	-0.116351	0.174975	0.275177
ATP6V1H	17.4813	18.1606	0.67934	8.60786e-05	0.000899494
AP2A1	16.5391	16.6221	0.0830012	0.0401325	0.0901272
APPL2	16.8924	17.1157	0.223291	0.0991903	0.17981
RPS15	17.1874	17.0046	-0.182823	0.0182339	0.0483858
CALML3	16.8451	16.2165	-0.628632	0.00190744	0.00854755
FCGR3B	17.4107	17.6948	0.284124	0.00435558	0.0158031
PTPN1	16.5943	16.7926	0.198359	0.00120063	0.00609683
TGFB1I1	16.5117	16.7376	0.225916	0.239867	0.350532
PRPF3	16.8758	16.672	-0.203798	0.000833125	0.00462006
BICD2	16.3695	16.0447	-0.324845	3.71479e-05	0.000513546
ADH5	16.6742	16.719	0.0448178	0.294666	0.410848
UACA	16.9011	17.2024	0.301301	2.05352e-05	0.000331826
UTP6	16.2784	16.3353	0.0569354	0.537805	0.645331
MRPL47	16.6678	16.626	-0.0418498	0.283869	0.399101
PPID	17.9792	17.8632	-0.115975	0.00970277	0.0293186
PDLIM3	16.4882	16.4698	-0.0184205	0.896172	0.931882
AIMP2	17.2193	17.0822	-0.137125	0.00742418	0.0236026
GNG2	17.4926	17.9287	0.436162	0.000177033	0.00147175
PFAS	16.5967	16.6118	0.0150996	0.902432	0.935401
GSTK1	16.7197	16.9934	0.273706	0.000296472	0.00213705
GSTK1	16.8	17.0711	0.271042	0.000154048	0.00132584
ABCB6	17.5356	17.5375	0.00187641	0.846356	0.896898
---	17.1304	17.3741	0.243766	0.0502916	0.107078
ARIH1	16.6041	16.5518	-0.0522915	0.317075	0.432576
GSK3B	16.6364	16.4231	-0.213311	0.00137452	0.0067389
TRIP11	17.2567	17.3564	0.0997451	0.0305328	0.0724356
GK	16.4658	16.6088	0.142982	0.0115067	0.0334242
SETD1A	17.9198	18.206	0.286196	0.00803104	0.0251227
CPSF6	16.5253	16.366	-0.159286	0.0202713	0.0527031
ALDH9A1	16.5399	16.7976	0.257642	0.000624744	0.00374138
MX2	16.228	16.2018	-0.0261804	0.707157	0.789144
MDH2	16.5232	16.3582	-0.164987	0.00128653	0.00639988
SMAD3	17.3517	17.968	0.616324	5.2223e-05	0.000637121
ALDH18A1	16.0796	16.0661	-0.0134568	0.784961	0.849359
RPLP2	15.8709	15.7296	-0.141244	0.177503	0.278615
POLB	17.2229	16.9891	-0.233804	0.00297969	0.0119481
NHLRC2	16.1174	16.1774	0.0599459	0.207135	0.314016
RBBP5	15.9738	15.7267	-0.24712	0.000324845	0.00228093
PRG4	16.8309	17.3625	0.531632	0.0158436	0.0432178
PFDN5	16.2846	16.0391	-0.245574	0.00201196	0.00885336
SPTLC1	17.07	17.0496	-0.0204417	0.797146	0.859115
LIMD2	17.1321	17.3355	0.203436	0.224736	0.333449
EIF2B5	16.5702	16.522	-0.0481935	0.435959	0.549452
EML4	16.3796	16.4061	0.0265591	0.382149	0.497701
PPP1CA	15.9646	15.9322	-0.0324482	0.344595	0.461225
ARHGEF12	17.2254	17.4295	0.204111	0.174975	0.275177
METTL14	16.5171	16.5709	0.0538492	0.550869	0.657915
TLDC1	16.386	16.2621	-0.123966	0.165129	0.263773
SON	17.2118	17.3687	0.156841	0.0943762	0.173402
NOMO2	16.3693	16.38	0.0106919	0.615512	0.712283
NOMO1	16.4197	16.4343	0.0146333	0.483961	0.595494
HIBADH	16.1168	16.0888	-0.0280539	0.615512	0.712283
LOXL2	16.646	16.3166	-0.329409	0.0162052	0.0439108
EIF4B	16.8195	16.6165	-0.20294	0.000127154	0.00116201
GNAI1	17.2901	17.5259	0.235855	0.000624744	0.00374138
LARP7	17.9591	17.8995	-0.0595719	0.566373	0.670339
TRMT6	17.1293	17.0936	-0.0356733	0.889919	0.927553
DIDO1	17.5782	17.6814	0.103175	0.266475	0.380236
ESF1	18.5389	18.3604	-0.178424	0.0310505	0.0735923
SF3A3	16.4292	16.3078	-0.121401	0.0299294	0.0712824
HGS	17.2105	17.1856	-0.0248652	0.621086	0.716864
ZC3H4	15.9759	15.9056	-0.0703402	0.174975	0.275177
OGT	15.9858	15.9433	-0.0425532	0.259729	0.37235
CHORDC1	16.6702	16.464	-0.206232	0.00659287	0.0215638
GAR1	16.4724	16.419	-0.053389	0.643597	0.736574
RPL27	17.605	17.6855	0.080459	0.754733	0.826547
CD59	16.3098	16.4629	0.153037	0.120157	0.208894
NPM1	17.631	17.4201	-0.210903	0.00834831	0.0259324
NPM1	18.0277	17.7891	-0.238575	0.00374779	0.0141121
PPP1R14B	17.9585	17.687	-0.271516	0.0858383	0.161796
ATP1B1	16.5357	16.5114	-0.02436	0.778887	0.845224
ZFYVE19	17.7314	17.76	0.0286055	0.953043	0.968322
RABAC1	16.6247	16.6314	0.00669578	0.574223	0.677844
RANBP6	17.1761	17.263	0.0868445	0.157213	0.254292
ABR	16.2625	16.3971	0.134574	0.0571565	0.11859
RUFY1	16.496	16.7477	0.251651	0.000211089	0.0016377
AGRN	16.0352	16.1153	0.0800425	0.474137	0.586226
ZBTB8A	18.4212	17.9947	-0.426554	0.0606907	0.124233
DHCR24	16.7793	16.4685	-0.310859	0.0107522	0.0317429
OPLAH	15.6885	15.7163	0.0277817	0.865057	0.911766
DDX19B	16.6222	16.7319	0.109659	0.00530478	0.0182305
NFYC	17.4632	17.3778	-0.0854277	0.571739	0.675141
GNG10	15.7308	15.8782	0.147384	0.175582	0.276044
SRXN1	16.3273	15.5651	-0.762211	7.18573e-05	0.000795155
RIDA	16.0411	15.8802	-0.160895	0.109251	0.194011
COG3	16.265	16.1832	-0.0818762	0.344595	0.461225
TPX2	17.825	17.8829	0.057975	0.713046	0.793538
STAMBP	16.3711	16.2072	-0.163858	0.00206617	0.00904299
MFN2	15.8567	15.8943	0.0376177	0.713046	0.793538
DLST	17.1797	17.364	0.184243	0.00206617	0.00904299
CDCP1	18.1545	17.8877	-0.266817	2.14533e-05	0.000343253
LYN	16.8564	16.9388	0.0824347	0.348648	0.464737
LYN	16.9101	16.9788	0.0686991	0.422112	0.536434
DOCK8	16.7392	17.077	0.337841	1.65891e-05	0.000288109
IPO13	18.4031	18.309	-0.0941135	0.237049	0.347179
MYBBP1A	16.2127	15.9998	-0.21297	0.00492887	0.017267
NOL11	16.4857	16.3095	-0.176208	0.0120978	0.0348096
MED23	16.7344	16.7957	0.0612915	0.123976	0.213667
CLIC6	16.254	16.4606	0.206535	0.00126894	0.0063188
RAB1A	17.4031	17.4793	0.0762453	0.0409067	0.0913197
CFL2	16.7829	16.763	-0.0198864	0.730815	0.808153
MTHFR	17.8009	17.7999	-0.00106711	0.861317	0.909396
SUN2	16.0302	16.0424	0.0121391	0.877432	0.91925
KLC4	16.4955	16.5241	0.0285769	0.754733	0.826547
OLFML1	16.4262	16.9092	0.482928	0.000681511	0.0039782
ADGRE5	15.9104	16.4839	0.573501	1.6007e-05	0.000279979
ASMTL	16.1533	16.0399	-0.113448	0.277377	0.392803
SH3GLB2	16.0225	16.0755	0.0529664	0.459609	0.572021
KRT77	17.4217	17.7705	0.348779	0.000643158	0.00382291
KRT2	17.2839	16.3969	-0.886993	1.38649e-05	0.000264974
LMF2	16.6341	16.6749	0.0407536	0.365159	0.482136
FYB	17.3715	17.5779	0.206375	0.00778222	0.0244856
SBDS	17.0254	17.1884	0.16299	0.0134525	0.0379251
BECN1	20.7062	20.8011	0.0949482	0.0262294	0.0644184
AGR3	15.5006	16.6711	1.1705	3.10259e-06	0.000104492
NCK2	16.6937	16.95	0.256273	0.000762173	0.00432399
PSMD9	16.9912	17.0165	0.0253367	0.809381	0.868465
NARS	16.7363	16.592	-0.144291	0.0561305	0.116958
DCPS	16.1346	16.3566	0.22201	0.000701474	0.00406073
LAMB3	16.8645	16.6322	-0.232339	0.091302	0.168962
NCOR2	16.4514	16.3373	-0.114058	0.163105	0.261655
RPL9	16.5969	16.549	-0.0479348	0.273344	0.388444
DBR1	16.3017	16.0866	-0.215187	0.0207018	0.0536224
STIP1	17.5502	17.3802	-0.170042	0.00414371	0.0152384
IGF2BP1	16.1422	15.7922	-0.349987	0.0324048	0.07599
EXOC8	16.4096	16.4099	0.000299182	0.99369	0.99573
VRK1	17.1483	17.2952	0.14688	0.0683	0.136042
WDR82	16.8693	17.0932	0.223936	0.000139994	0.00124666
PRAG1	18.1217	18.5832	0.461458	0.00332626	0.0129546
GYS2	17.4352	17.3783	-0.0569043	0.397884	0.514215
GPD2	16.44	16.2017	-0.238228	0.00404132	0.0149407
ANXA2	16.9934	16.8943	-0.099112	0.185252	0.287851
LAMP2	16.9497	16.959	0.00926545	0.921248	0.948457
HBS1L	16.3172	16.1877	-0.129461	0.0531441	0.111786
CAPN3	18.902	19.2379	0.33586	0.00435558	0.0158031
RPS15A	17.1674	17.0669	-0.100578	0.0357432	0.0825103
DNAJC9	16.2837	16.1703	-0.113436	0.077781	0.150147
WAC	16.7837	16.8077	0.0240121	0.814159	0.872824
PPM1B	15.8344	15.8091	-0.0252293	0.508997	0.619737
PPM1B	15.6565	15.637	-0.019462	0.742743	0.818006
PSMA4	17.1253	17.1573	0.0319929	0.298324	0.413822
LMNB2	17.2803	17.3759	0.095591	0.0531441	0.111786
SMC4	17.4717	17.2703	-0.201367	0.00043885	0.00283654
CARHSP1	17.2505	17.2971	0.04662	0.182642	0.284667
SUB1	17.1714	17.275	0.10359	0.107512	0.191411
ROCK2	16.3804	16.4258	0.0454162	0.660699	0.749642
ADK	16.2906	16.3887	0.0980841	0.0441317	0.0965319
LIMS1	16.3851	16.6194	0.234315	0.00330135	0.0128679
APCS	16.9046	17.9953	1.09071	3.64407e-06	0.000111843
FTH1	16.4094	16.9079	0.498461	0.00116776	0.00599228
P4HA2	16.4049	16.1844	-0.220476	0.0153461	0.0420254
ZMYM3	16.7471	16.8979	0.150767	0.30558	0.421107
COG5	15.7859	15.7754	-0.0104746	0.648448	0.740643
SYNE1	18.2782	18.2334	-0.0448245	0.369361	0.486107
ACTR10	16.8059	16.8556	0.0496559	0.210054	0.317258
AP1G1	16.4932	16.5229	0.0296223	0.577129	0.679794
DNM1	16.9092	17.0197	0.110537	0.0215867	0.0552983
EMSY	18.2242	18.3054	0.081168	0.182642	0.284667
ALB	17.0426	17.7303	0.687718	7.17763e-06	0.000176903
WDR11	16.1344	16.2223	0.0878543	0.202658	0.308572
ORM2	17.6772	18.1764	0.499206	0.0416937	0.092737
ORM1	17.1727	17.6266	0.453846	0.0683	0.136042
HDGF	16.9595	16.7714	-0.188136	0.00242057	0.0102538
BZW1	17.0413	16.9469	-0.0944442	0.221731	0.330699
AGPAT5	16.6673	16.616	-0.051318	0.493298	0.604971
ALDH3B1	17.0996	16.9023	-0.197316	0.123976	0.213667
SART1	16.5021	16.8784	0.37633	0.025464	0.062855
MAX	16.458	16.5176	0.0596052	0.48527	0.596804
TRAFD1	16.485	16.4272	-0.0578044	0.302014	0.417516
ARPC5	17.0093	17.2154	0.2061	0.000539808	0.00334722
INTS3	16.1836	16.064	-0.119576	0.0244421	0.0609803
USO1	16.8025	16.959	0.156558	0.00137816	0.0067389
ARAF	16.546	16.5875	0.0415077	0.440603	0.554483
CBX3	16.8479	16.5422	-0.305727	0.000315117	0.00223838
LIMCH1	16.5463	17.019	0.472701	1.25825e-05	0.000256319
EPHB2	15.3904	15.6823	0.291894	0.0103776	0.0308798
KHSRP	17.2406	17.0639	-0.176779	0.00255054	0.01062
WDFY3	18.8491	19.087	0.237847	0.0883087	0.164861
COL1A2	16.9784	16.9257	-0.0526962	0.615512	0.712283
USP24	16.7482	16.6279	-0.120261	0.263088	0.37617
THBD	17.596	17.3467	-0.249267	0.0958713	0.175359
AKAP12	16.1706	16.4274	0.256788	0.0198483	0.0518806
CDC37L1	17.8836	17.8438	-0.0397659	0.664352	0.753437
EHMT2	18.1578	18.1789	0.0210883	0.643597	0.736574
ALYREF	16.8323	16.7355	-0.0968192	0.193249	0.297775
SORL1	16.9885	16.9741	-0.0143932	0.911342	0.942634
GORASP1	19.0772	19.1126	0.0354395	0.144508	0.239131
BRWD3	17.9406	17.7519	-0.188727	0.00691479	0.022362
SHANK2	19.1567	19.2248	0.0680298	0.340573	0.457724
STK3	16.0592	16.1025	0.0432726	0.514084	0.624373
AIMP1	16.6073	16.4635	-0.143791	0.00725076	0.0232177
PI4KA	16.5728	16.5217	-0.0510404	0.198719	0.303901
TERF2IP	15.9415	15.9805	0.03895	0.649857	0.741132
SORCS1	18.734	18.7627	0.0287183	0.91497	0.944785
RPS13	16.7655	16.7951	0.0296646	0.413026	0.528188
C16orf96	18.2127	18.1964	-0.0163272	0.826986	0.883167
BRE	16.5024	16.6347	0.132292	0.0207018	0.0536224
PTGFRN	16.5979	16.3802	-0.217713	0.00201196	0.00885336
GMPS	16.2597	15.8857	-0.373989	0.000117307	0.00110513
FRYL	17.8613	17.9466	0.0853972	0.587978	0.688587
PIN4	16.2409	16.2809	0.0400116	0.673149	0.760409
DEK	17.0043	16.8768	-0.127484	0.105794	0.189043
HNRNPA0	16.7671	16.7311	-0.0359771	0.637937	0.732674
UBE2K	16.3588	16.2661	-0.0926775	0.330429	0.447003
HMCN1	16.5417	16.648	0.106278	0.224736	0.333449
UBE2D3	16.58	16.542	-0.0379746	0.314589	0.430147
LRRFIP1	16.4208	16.6156	0.194784	0.000389375	0.00258876
MYO1A	15.73	15.7202	-0.00981775	0.597815	0.697594
SSH3	16.3995	16.438	0.0384447	0.356843	0.473978
PITPNB	16.3349	16.204	-0.130898	0.0163781	0.0442554
TRAF2	16.0967	15.8997	-0.197031	0.0510753	0.108456
POR	16.5605	16.6717	0.111282	0.169998	0.26926
COPA	16.4979	16.5826	0.0847112	0.0239446	0.060077
SNRPC	16.8946	16.9276	0.0329878	0.977916	0.985794
TNKS1BP1	16.5895	16.4363	-0.153187	0.0100421	0.0300647
RPS11	17.3289	17.21	-0.118878	0.0484622	0.104
OARD1	17.8243	17.7465	-0.0777135	0.698297	0.781401
BLMH	17.1583	16.905	-0.2533	0.000624744	0.00374138
CDC23	17.0215	16.965	-0.0565271	0.488914	0.600076
PITHD1	16.0577	16.2658	0.208022	0.000572402	0.0035004
ATL2	16.054	15.8471	-0.206985	0.00123435	0.00623562
SMG1	17.8825	17.8802	-0.00223693	0.742743	0.818006
KRT24	16.5496	16.1638	-0.385828	0.0671108	0.134222
GNA11	17.0416	17.2769	0.235237	0.000115426	0.00108956
THOC5	16.7969	16.6856	-0.111322	0.0409067	0.0913197
PSMD5	16.3635	16.3378	-0.0257011	0.365159	0.482136
KPNA4	16.6511	16.5075	-0.143544	0.00374779	0.0141121
BCCIP	16.4548	16.3869	-0.0678797	0.278102	0.393601
SNCG	15.8756	16.0346	0.15893	0.178144	0.279531
TSTD1	18.1348	18.1795	0.0446475	0.422112	0.536434
NDUFC2	16.3871	16.5119	0.124776	0.144508	0.239131
SMAD5	16.2727	16.1285	-0.144206	0.00323717	0.0126887
SMAD2	16.8633	17.3316	0.468319	0.00394124	0.0147043
ACP2	16.4884	16.7358	0.247374	0.000366641	0.00248846
MCM4	16.4674	16.0076	-0.459841	1.91301e-05	0.000317534
NOLC1	17.9204	17.6836	-0.236782	0.00404132	0.0149407
NOLC1	17.9845	17.7481	-0.236333	0.00356301	0.0136052
SCAMP3	16.5723	16.5146	-0.0577014	0.382149	0.497701
NUCB1	16.2902	16.4352	0.145053	0.0032181	0.012624
FAM83B	16.7862	16.744	-0.0422602	0.451773	0.56515
C14orf2	16.0318	16.1502	0.118457	0.138727	0.23195
MGST3	18.3577	18.4541	0.0964489	0.174975	0.275177
HACE1	17.6146	17.8992	0.284528	0.0146904	0.0407093
RTN3	17.8637	17.8667	0.00302645	0.889919	0.927553
MRPL1	16.1193	15.9639	-0.155362	0.0421074	0.0936146
ARHGAP17	15.929	16.2112	0.282132	0.000180461	0.00148758
SRP68	16.2972	16.3625	0.0652758	0.215806	0.323345
MYO1B	16.7369	16.8017	0.0648014	0.369361	0.486107
SERPINE1	17.0467	16.9359	-0.11077	0.464668	0.576846
TPP2	16.6274	16.8678	0.24049	1.48993e-05	0.000272316
PDE6D	16.2363	16.7239	0.487562	0.0502916	0.107078
BCAR1	17.0804	17.3584	0.278005	0.0287545	0.0692265
SERPINC1	17.1231	17.5905	0.46741	0.00175997	0.00807203
SSFA2	17.8914	17.9633	0.0719847	0.417554	0.532445
ARG1	17.0122	17.0189	0.00674159	0.74873	0.822558
N4BP1	15.9501	15.8016	-0.148518	0.208936	0.316451
CAPZA2	16.6406	16.7316	0.0909304	0.0357432	0.0825103
SERPINA7	16.468	16.7434	0.275417	0.11643	0.203649
TEX2	18.6476	18.8932	0.245604	0.000959969	0.00516499
MATN2	17.8409	17.6619	-0.17903	0.0853951	0.161084
TTC39C	18.4682	19.0537	0.585521	5.73221e-06	0.000149751
THBS2	16.1052	15.9009	-0.204264	0.313264	0.428696
GIGYF2	16.1637	15.9844	-0.179334	0.000104732	0.00102423
PPP2R5E	16.6266	16.6185	-0.0080467	0.809381	0.868465
CHAMP1	16.6388	16.459	-0.179851	0.0112501	0.032855
COG6	16.883	16.9501	0.0670358	0.402319	0.518573
NDUFA4L2	17.2123	16.2921	-0.920162	6.76947e-05	0.000767836
ATXN10	16.1824	15.9175	-0.264913	0.00171315	0.00792452
SPOUT1	16.8405	16.6338	-0.206733	0.000918375	0.00502429
MCM2	16.0693	15.6046	-0.464685	9.29356e-06	0.000209966
AGR2	16.3093	17.0983	0.788975	0.00126894	0.0063188
PML	16.7076	16.7586	0.0509985	0.426699	0.540854
PML	16.7654	16.8242	0.0587675	0.464424	0.576689
CARD16	17.0728	17.3571	0.284283	0.000987393	0.00528922
CASP1	16.4318	16.6746	0.24289	0.00134082	0.00658935
CLIP1	16.5373	16.6206	0.0832163	0.136002	0.228386
DENND2D	17.2521	17.4061	0.15403	0.111012	0.196211
EDF1	17.7272	17.6337	-0.0935615	0.111012	0.196211
CCDC141	19.7724	19.7838	0.011353	0.658124	0.747938
DHX36	15.9403	15.7103	-0.230023	0.00365434	0.0138672
PPA2	16.1257	16.2963	0.170605	0.00480903	0.016969
TTC7A	18.1602	17.9882	-0.172018	0.00916099	0.0280462
PLCG1	17.1699	17.2264	0.0564585	0.183562	0.286009
RFC5	16.0594	15.4568	-0.602578	0.000111755	0.00106309
AGFG2	18.2383	18.484	0.245745	0.229203	0.338634
FUBP1	17.2205	17.1063	-0.114125	0.0466889	0.100949
FUBP1	17.3637	17.241	-0.12271	0.036445	0.0838131
NELFB	16.9671	16.7988	-0.168258	0.00815565	0.025431
PSMA6	16.4497	16.4373	-0.0123437	0.654978	0.744883
SPG20	18.6943	18.817	0.122702	0.193249	0.297775
ST13	17.3752	17.0948	-0.280469	0.000413422	0.002719
RAP1A	16.9379	17.275	0.337058	2.19847e-08	8.2527e-06
RAP1B	16.9805	17.2123	0.231807	3.50739e-06	0.000109019
RAP2B	15.796	15.9186	0.122623	0.0787219	0.151603
RAP2A	16.1215	16.2516	0.130055	0.0409372	0.091346
HNRNPA1	16.8062	16.715	-0.0911881	0.15115	0.247023
MAPRE1	16.6117	16.5562	-0.0555347	0.382149	0.497701
SERPINB2	17.0326	17.2916	0.259039	0.0707304	0.139686
CLEC3B	16.9176	17.1473	0.229671	0.0603285	0.123647
TECPR1	18.0416	17.8487	-0.192817	0.0521786	0.110135
WASL	16.58	16.4275	-0.15242	0.0109987	0.0322558
EIF2B3	17.0896	17.117	0.0273347	0.377857	0.493428
MCTS1	16.5347	16.3571	-0.177527	0.000111755	0.00106309
HIST1H1E	17.9902	18.2882	0.29799	0.00190744	0.00854755
HIST1H1C	18.0787	18.3877	0.309053	0.00116776	0.00599228
DDX3X	16.8364	16.6927	-0.143647	0.000278865	0.00203114
RAB6C	17.4362	17.258	-0.178197	0.0225045	0.0572287
RAB6B	16.5691	16.3232	-0.24598	0.010274	0.0305902
SPP1	15.432	14.6468	-0.785196	0.000808399	0.00452407
SNW1	16.6784	16.5398	-0.138598	0.0146904	0.0407093
DSP	17.2675	16.1407	-1.12673	2.78819e-09	2.24604e-06
RBP4	17.1347	17.6159	0.481234	0.000123127	0.00113737
TPM4	17.3505	17.3952	0.0447116	0.555714	0.661919
MVD	17.0499	17.1546	0.104679	0.533473	0.642009
PPP1CC	15.8561	15.8127	-0.0433906	0.313264	0.428696
PDGFRB	16.0379	16.2163	0.178473	0.0202452	0.0527031
S100A14	15.865	15.4852	-0.379802	0.0897953	0.166743
CACYBP	17.3202	17.0844	-0.235724	0.00126894	0.0063188
CLIC2	17.5523	17.9889	0.436518	1.43178e-06	6.18325e-05
DOCK2	16.7798	17.0501	0.27029	0.000101379	0.000999449
UFL1	16.5993	16.6883	0.0889609	0.0401325	0.0901272
OAT	15.8359	15.7029	-0.133045	0.201496	0.306897
JUNB	17.0195	17.0848	0.0653738	0.414189	0.529537
ENAH	16.4661	16.2965	-0.169538	0.0897953	0.166743
ENAH	16.4604	16.3051	-0.155294	0.123976	0.213667
VDAC3	16.8475	16.6417	-0.205801	0.0625232	0.126708
SLTM	16.6244	16.5331	-0.0912765	0.104099	0.186789
CAT	16.3087	16.7812	0.472541	0.000144539	0.0012709
ZNF431	19.3228	19.8214	0.498668	0.0215867	0.0552983
PANK4	15.9314	16.1811	0.249627	0.000762149	0.00432399
STXBP3	16.6639	16.745	0.0811593	0.155706	0.251937
TRAPPC13	16.9161	16.9583	0.0421419	0.77943	0.845625
ARHGEF1	16.4431	16.652	0.20894	0.00153729	0.00731186
PAPSS1	15.99	15.8651	-0.124909	0.120157	0.208894
GLUD1	16.0109	16.166	0.155082	0.00424845	0.0155532
PRPF4	16.0652	15.8719	-0.193284	0.000933252	0.00506593
SLIRP	16.2141	15.9396	-0.274539	0.00212172	0.00923641
LGALS7 LGALS7B	16.1231	15.9317	-0.191368	0.534695	0.642213
IDI1	16.4209	16.1539	-0.267023	0.00235789	0.0100143
RPS10-NUDT3	17.1318	17.1569	0.0251101	0.654978	0.744883
RPS10	17.0414	17.0376	-0.00381036	0.598924	0.697721
RNPS1	15.2988	15.1526	-0.146185	0.0261514	0.0642593
HK2	16.5692	16.263	-0.306184	0.00212172	0.00923641
GRHL2	18.1052	18.1154	0.0102177	0.983549	0.989293
SPRR3	15.7179	15.4418	-0.276094	0.349283	0.465457
COL6A1	16.752	16.856	0.103981	0.766782	0.834685
SMG8	17.5687	17.3736	-0.195105	0.112795	0.198399
CACNA1G	18.1626	18.0759	-0.0866791	0.76075	0.831272
CHMP3	17.5719	17.5325	-0.0394388	0.426699	0.540854
ARF1	15.9443	15.8853	-0.0589738	0.153415	0.249472
CCDC80	18.24	18.072	-0.167978	0.0112501	0.032855
CCDC47	16.3329	16.3643	0.03131	0.524337	0.633045
HSPA4L	16.5989	16.2147	-0.384158	2.44903e-05	0.000374648
CCT4	17.431	17.2976	-0.133373	0.00356301	0.0136052
GLUL	16.9774	16.9843	0.0068537	0.577129	0.679794
HDGFRP2	17.4325	17.2874	-0.145139	0.0343742	0.0796514
HDGFRP2	17.4368	17.29	-0.146803	0.0311462	0.0736402
NUP98	16.6644	16.5966	-0.0677577	0.0695065	0.137827
ACOT2	16.0588	16.4063	0.347451	5.26603e-05	0.000640854
RAB3GAP1	16.1505	16.1723	0.0218628	0.85876	0.906893
PRPSAP1	16.2719	16.0865	-0.185469	0.000377848	0.00253631
ATL1	16.5059	16.6818	0.175848	0.0841409	0.159459
PSMB9	16.147	16.3901	0.243099	0.0244421	0.0609803
THOC7	16.5687	16.5278	-0.0408925	0.486835	0.598578
SH3PXD2B	16.685	16.5425	-0.142457	0.00517669	0.0179675
SUPT6H	16.9213	16.8776	-0.0436565	0.503936	0.614956
FABP5	16.2262	16.2114	-0.0147459	0.474137	0.586226
LUM	15.643	16.0667	0.423745	0.0150151	0.041421
ACLY	16.7087	16.5727	-0.136003	0.0276192	0.0669555
ACLY	16.6986	16.5606	-0.138092	0.0225045	0.0572287
HLA-A	16.3566	16.6724	0.31585	0.00796697	0.0249383
HLA-A	16.4529	16.7709	0.317955	0.00598916	0.0200049
HLA-A	16.5891	16.9297	0.340687	0.00190744	0.00854755
POLD2	16.1155	16.0149	-0.100627	0.196858	0.301596
PKN1	17.375	17.3491	-0.025902	0.626682	0.722468
PDAP1	17.304	17.1666	-0.137374	0.00659287	0.0215638
HDAC2	17.1615	16.9917	-0.169726	0.00424845	0.0155532
DHX30	17.266	17.2116	-0.0543757	0.291037	0.406485
DTX3L	16.4697	16.5268	0.0571461	0.305733	0.421107
HSD17B8	15.6806	15.8427	0.162181	0.133598	0.225774
FH	17.329	17.1846	-0.144343	0.0178487	0.0474926
RAB2B	15.7646	15.851	0.0863437	0.100773	0.181869
COX7A2	17.4557	17.7469	0.291145	0.00297969	0.0119481
DSG2	16.3847	15.829	-0.555665	1.07578e-05	0.000234366
COL5A2	16.8686	16.6303	-0.238297	0.0816265	0.155783
IVL	16.0266	15.5624	-0.464202	0.0959442	0.175359
GYS1	16.249	16.0965	-0.15256	0.0897953	0.166743
COX5B	16.7116	16.7702	0.0586234	0.131897	0.223803
NAA10	16.0721	15.8109	-0.261217	0.00290387	0.0117503
TIMP1	16.9668	17.0114	0.0445736	0.561031	0.665977
ASL	15.7984	16.1025	0.304107	0.000211089	0.0016377
MGAT1	16.4855	16.5523	0.0668023	0.435959	0.549452
COPS6	16.3708	16.2679	-0.102872	0.0493698	0.105576
LPP	16.0599	16.1418	0.0819709	0.408525	0.523807
NLRX1	17.138	17.0196	-0.118434	0.271852	0.387
ATP6V1E1	17.2667	17.5276	0.260897	1.43732e-05	0.000267715
NUP153	16.4668	16.2868	-0.17997	0.00374779	0.0141121
FNDC1	16.1731	16.0963	-0.0767529	0.646368	0.739399
PPP2R5C	15.957	15.9731	0.0161632	0.74873	0.822558
NDUFB7	16.9259	17.0539	0.127989	0.138742	0.23195
VDAC1	16.3703	16.2173	-0.153082	0.0107522	0.0317429
RMDN1	15.6521	15.694	0.0419865	0.596138	0.69597
INTS7	18.4427	18.4959	0.0531693	0.695431	0.778373
CIB1	15.9926	15.9596	-0.0329969	0.542763	0.650143
FAM49B	16.9781	17.0367	0.0585667	0.35273	0.469281
PRKAA1	15.8747	15.9362	0.0614835	0.280331	0.395265
RHOT2	16.127	16.1131	-0.0138699	0.362881	0.48082
RHOT2	16.1385	16.1132	-0.0253324	0.242425	0.353355
GDI2	16.3929	16.4788	0.0859321	0.0293371	0.0702134
GDI1	16.1184	16.109	-0.00944868	0.85876	0.906893
NAPA	15.6286	15.838	0.209428	0.00104443	0.00552801
SFMBT1	18.2545	19.8139	1.55944	4.71798e-05	0.000602716
UBR4	16.4139	16.3179	-0.0959343	0.0100421	0.0300647
HIST2H2AB	17.5777	17.7413	0.163609	0.0194336	0.0510696
H2AFX	17.6666	17.8312	0.164655	0.00675211	0.0219669
HIST3H2A	17.4302	17.5924	0.162193	0.00517669	0.0179675
TMED9	17.0802	17.1577	0.0775751	0.15115	0.247023
MOGS	16.3313	16.2852	-0.0460497	0.6722	0.759513
ARID2	17.2741	17.4754	0.201287	0.153415	0.249472
UBXN7	16.0741	15.3989	-0.675258	2.56753e-07	2.36406e-05
POLDIP3	16.4144	16.3748	-0.0396298	0.604431	0.702961
PRDX6	16.5084	16.3874	-0.120954	0.0868421	0.162871
PRRC1	16.8146	17.0077	0.193164	0.000345152	0.00237231
ATP2A2	16.5382	16.3724	-0.165809	0.00175997	0.00807203
MORC2	16.3255	16.1803	-0.145161	0.149194	0.244317
HEXA	16.5172	16.8838	0.366573	7.05962e-05	0.000782976
P3H3	16.0878	16.241	0.153242	0.0732313	0.143291
TRA2B	17.2815	17.1091	-0.172408	0.000211089	0.0016377
AGPS	16.7786	16.7042	-0.0743852	0.112795	0.198399
TRA2A	17.5067	17.4081	-0.0985712	0.0798011	0.152837
IAH1	16.441	16.4721	0.0311285	0.488914	0.600076
ABCB4	19.7545	19.7096	-0.0449541	0.454821	0.567656
LDB2	20.1093	19.927	-0.182338	0.0592553	0.122166
SAMM50	16.4894	16.5045	0.0150399	0.889919	0.927553
IMPA1	16.3743	16.4881	0.113787	0.0625232	0.126708
DES	17.1087	17.9092	0.800478	2.38511e-06	8.75138e-05
POTEJ	17.2447	17.4522	0.207516	0.00195906	0.00870693
MYO5A	16.5913	16.5996	0.00825425	0.971609	0.982277
SLFN11	17.6543	17.8209	0.16657	0.0215867	0.0552983
MRC2	15.8426	16.1059	0.263251	0.0105107	0.0311429
NCBP2	16.6834	16.4872	-0.196103	0.00116776	0.00599228
VCPIP1	16.6945	16.7729	0.078389	0.132123	0.22403
UMPS	16.242	15.9085	-0.333501	0.000262241	0.00194436
UBXN4	17.212	17.156	-0.0560342	0.305734	0.421107
ADARB1	17.5482	17.6879	0.139686	0.867416	0.913661
MRI1	16.1185	16.1407	0.0222514	0.899347	0.934386
SRPRA	16.7625	16.7568	-0.00563295	0.977916	0.985794
SLC35F6	16.1769	16.3954	0.21847	0.00248478	0.0104083
JAG1	17.7575	17.4977	-0.259806	0.00426476	0.0155779
RPS24	17.3354	17.2073	-0.128131	0.071972	0.141451
ITGB2	16.3348	16.5839	0.249123	0.00414371	0.0152384
PSMD1	16.6813	16.5997	-0.0816016	0.0087459	0.0269444
SAA2	17.041	17.0644	0.0233754	0.807764	0.868465
SAA1	16.1837	16.1265	-0.057237	0.470486	0.58303
SAA2-SAA4	16.9704	17.5096	0.539188	0.00457722	0.016352
GSTT2	16.8481	17.163	0.314859	0.0298282	0.0712824
MYH4	18.5037	18.6091	0.10536	0.0324048	0.07599
MUT	15.9159	15.921	0.00511325	0.695431	0.778373
FKBP4	16.5071	16.0239	-0.483167	5.12675e-06	0.000139768
YAP1	16.4543	16.4163	-0.0379746	0.87473	0.918391
YAP1	16.4664	16.429	-0.0374279	0.901658	0.935401
GLRX	16.4069	16.7978	0.390935	0.000131306	0.00118882
YBX1	16.2024	15.924	-0.278349	0.00195906	0.00870693
ESPN	19.4409	19.1748	-0.266136	0.000743042	0.00424595
CD53	19.4514	20.0647	0.613332	2.71515e-06	9.6715e-05
KRT14	16.9062	16.0524	-0.853845	0.000139994	0.00124666
KRT16	16.7188	15.7653	-0.953564	1.15701e-05	0.000241291
UFD1	17.0183	16.8903	-0.128038	0.00725076	0.0232177
EGFR	15.9433	15.6726	-0.270676	0.00255054	0.01062
BTBD11	18.4747	18.7154	0.240672	0.00116776	0.00599228
THEM6	15.7321	15.9116	0.179524	0.102426	0.184442
RPF2	18.8082	18.3229	-0.485345	0.0202138	0.0527031
DYNLL1	17.2709	17.0984	-0.172442	0.00104443	0.00552801
DYNLL2	17.5502	17.4246	-0.125614	0.0234559	0.0591245
TMEM126A	16.3987	16.3243	-0.0743593	0.459608	0.572021
ECE1	15.9911	16.0758	0.0846161	0.305734	0.421107
FHL3	17.1852	17.0817	-0.103559	0.162734	0.261144
RPL10	18.0075	18.0283	0.0207812	0.754733	0.826547
AGFG1	16.5121	16.4867	-0.0254244	0.791047	0.853684
SRSF7	16.9774	16.7633	-0.214147	0.000111755	0.00106309
TBL2	16.6994	16.8428	0.14337	0.013753	0.0386383
HADHA	17.0622	17.1526	0.0903386	0.0290442	0.0698893
SART3	16.7913	16.7138	-0.0774691	0.193249	0.297775
RAB12	18.3891	18.6595	0.270361	0.000111755	0.00106309
PTRF	17.22	18.0756	0.855606	1.91301e-05	0.000317534
FKBP11	15.5681	16.1027	0.534622	0.000165857	0.00140762
COX4I1	17.0433	17.2011	0.157784	0.0027575	0.0112986
ITPA	16.2961	16.223	-0.0731297	0.287438	0.402842
MAGED2	16.985	16.8938	-0.0911771	0.344595	0.461225
IPO5	16.254	16.2186	-0.0353527	0.369361	0.486107
HNRNPH3	15.8583	15.7236	-0.134675	0.0194336	0.0510696
GAA	15.874	16.0519	0.177881	0.0146904	0.0407093
ME3	18.1944	18.8641	0.669725	7.57383e-06	0.000184801
DDX21	16.7951	16.6336	-0.161497	0.0603285	0.123647
EPM2AIP1	15.5336	15.6602	0.126568	0.0819107	0.156264
CPSF2	16.9229	17.1246	0.201616	0.0305328	0.0724356
USH2A	17.4035	17.1615	-0.242024	0.0265227	0.064845
ZFP82	18.6323	18.5814	-0.0509129	0.537408	0.645154
NBAS	17.0745	17.1049	0.0304413	0.207135	0.314016
PDXK	17.0886	17.4041	0.31554	5.12675e-06	0.000139768
CAPZB	17.1852	17.3939	0.208748	0.000180461	0.00148758
AP1B1	16.9044	17.0305	0.126156	0.000211089	0.0016377
AP1B1	16.879	17.0174	0.138353	6.8287e-05	0.000767836
AK3	16.4464	16.6852	0.238823	0.00141645	0.00687106
LMNA	16.8834	16.7936	-0.0898412	0.140205	0.233357
MZB1	16.1366	17.0243	0.887673	0.00018623	0.0015172
OLFML3	16.1265	16.4457	0.319158	0.0080955	0.0253082
FUBP3	17.4155	17.2231	-0.192309	7.79749e-05	0.000834468
TPT1	17.0306	17.0567	0.026092	0.582542	0.684532
UVRAG	17.4114	17.6549	0.243481	0.0171791	0.046164
PARK7	16.9267	17.1143	0.18758	0.000111755	0.00106309
KPNB1	16.8094	16.7609	-0.0484867	0.266477	0.380236
BAZ1B	17.2807	17.3834	0.102698	0.14891	0.243935
IGSF10	17.7038	17.7828	0.0790456	0.259729	0.37235
CAV1	17.6578	18.464	0.806176	7.2979e-05	0.000796729
FGA	16.6503	17.1865	0.536176	0.00446515	0.0160811
FGA	16.6406	17.1796	0.538954	0.00480903	0.016969
CCT6B	18.1372	18.0718	-0.0654158	0.483961	0.595494
C1S	16.3434	16.4423	0.098901	0.324787	0.440266
UBE2F	15.5301	15.4675	-0.0626019	0.204301	0.310298
DDX10	18.2083	17.5357	-0.672631	2.03976e-07	2.16392e-05
KPNA3	16.9236	16.7987	-0.124983	0.0163781	0.0442554
CCDC12	15.8006	15.5306	-0.270009	0.00605843	0.0202086
ACBD3	15.9207	15.8742	-0.0465238	0.390823	0.507162
SPATS2L	16.8086	16.6416	-0.166997	0.045823	0.099523
RPS6	17.3311	17.3672	0.0360641	0.742743	0.818006
VAPA	17.0922	17.109	0.0168101	0.649277	0.740643
PICALM	16.9686	17.1011	0.132458	0.00141645	0.00687106
L2HGDH	16.7473	16.572	-0.1753	0.151229	0.247069
TUBB	16.4104	16.3172	-0.0932063	0.0281819	0.068083
TUBB2A	16.5475	16.4516	-0.0959302	0.0215867	0.0552983
TUBB2B	16.5552	16.4587	-0.0965316	0.0202713	0.0527031
TUBB3	16.2583	16.1691	-0.0891468	0.0991426	0.17981
RPL13A	16.8599	16.797	-0.0628382	0.344595	0.461225
TUBB4A	16.5556	16.444	-0.111599	0.00981467	0.0294929
TUBB4B	16.4319	16.3327	-0.0992047	0.0143718	0.040054
SPTA1	16.1558	16.676	0.520183	0.000174859	0.00145617
PABPC4	17.0473	16.8843	-0.162943	0.00435558	0.0158031
NECAP2	16.4257	16.6212	0.195468	0.0117684	0.0340426
LAMTOR3	14.8514	15.099	0.247587	0.095987	0.175371
GSN	17.0513	17.0711	0.019806	0.742743	0.818006
ARPC2	16.6611	16.8321	0.171002	0.00134082	0.00658935
TMED7	16.5648	16.5512	-0.0135763	0.971609	0.982277
CLEC3A	18.8038	18.7451	-0.058719	0.686313	0.771706
CPNE3	16.6777	16.6301	-0.0476875	0.249832	0.361345
ITGAM	16.4567	16.5134	0.0567375	0.204301	0.310298
LLGL2	17.2277	17.3895	0.16185	0.1693	0.269204
UCHL1	16.8733	15.7904	-1.08297	0.00018623	0.0015172
NDRG1	15.9148	15.3379	-0.576886	0.000180461	0.00148758
COLEC12	17.4928	17.5336	0.0407473	0.515391	0.625649
SLC25A4	17.5433	17.4666	-0.0766762	0.2564	0.368552
DDI2	16.1152	16.2869	0.17169	0.0603285	0.123647
SCYL3	17.5109	17.2575	-0.253399	0.0421389	0.0936419
NUDT5	16.0114	15.913	-0.0983175	0.241786	0.352635
SYMPK	16.6258	16.4709	-0.154896	0.0062845	0.0207079
LAMB1	16.8668	16.7872	-0.0796119	0.654978	0.744883
LSM7	17.4712	17.2939	-0.177277	0.000198294	0.00157346
PDIA6	17.1123	17.1695	0.057179	0.212887	0.320348
SIN3A	16.6703	16.7385	0.0682158	0.280331	0.395265
TANGO2	16.5957	17.0266	0.430881	8.58271e-05	0.000899494
HVCN1	16.2332	16.4782	0.245008	0.017759	0.0474926
NCKAP1	16.1742	15.9829	-0.191213	0.000164143	0.00139551
BTRC	19.1905	19.033	-0.157514	0.237049	0.347179
PCBP3	16.9256	16.8017	-0.123865	0.000127154	0.00116201
PCBP2	16.6901	16.5893	-0.100793	0.00201196	0.00885336
PCBP2	16.6576	16.5491	-0.108492	0.00134082	0.00658935
PCBP1	16.9303	16.8199	-0.110315	0.00394124	0.0147043
TMOD3	16.47	16.5928	0.1228	0.0178487	0.0474926
AHSA1	17.8445	17.6786	-0.165902	0.0343742	0.0796514
CAP2	16.9678	17.1146	0.146853	0.0409067	0.0913197
HLA-F	18.0733	18.3791	0.305771	0.00725076	0.0232177
PGM3	16.8844	16.9306	0.0461514	0.373594	0.489828
ILF3	16.7379	16.5917	-0.146177	0.0128689	0.0365117
ILF3	16.7951	16.6547	-0.140405	0.0123078	0.0351856
XPO7	16.3206	16.275	-0.0455575	0.227771	0.336723
RPS9	17.4193	17.2999	-0.119404	0.043306	0.0953669
RPS5	17.4883	17.4112	-0.0771445	0.0441317	0.0965319
AMBP	16.3393	16.8842	0.544904	8.60786e-05	0.000899494
SCFD1	16.5263	16.747	0.220773	9.49737e-05	0.000951687
RALY	17.2409	17.2443	0.00339157	0.833989	0.887068
DHX29	17.3458	17.5601	0.214274	0.00282982	0.0115464
ZC3H14	16.2517	16.3461	0.0944208	0.606975	0.705416
B2M	17.6144	17.9013	0.286823	0.000572402	0.0035004
DGKK	17.5673	17.4711	-0.0962125	0.172953	0.273054
MUC1	15.488	16.4185	0.930588	0.000118705	0.0011103
GSTO1	16.9882	16.9562	-0.0319945	0.742743	0.818006
GGA1	16.5054	16.5683	0.0629164	0.447694	0.561921
CXADR	16.5129	15.9692	-0.543656	0.000437605	0.00283654
FCGR1A	17.2512	17.3295	0.0783242	0.0681875	0.136042
SVIL	16.1239	16.0325	-0.0913557	0.0975329	0.177465
NAA25	17.2779	17.0753	-0.202636	0.00347376	0.0133691
PPHLN1	16.7265	16.5727	-0.153747	0.00691479	0.022362
CAPRIN1	16.8959	16.5533	-0.342656	6.40097e-07	3.95402e-05
RAB5C	16.4705	16.5748	0.104277	0.0330502	0.0770224
SRSF3	17.7681	17.6296	-0.138514	0.00916032	0.0280462
PAFAH1B3	17.0682	16.9364	-0.131741	0.0625232	0.126708
CBX5	16.9529	16.7463	-0.206673	0.0975329	0.177465
GPD1L	15.9829	16.5231	0.540183	7.44883e-06	0.000182665
HSBP1	17.1932	17.2138	0.0206504	0.972573	0.983049
DHRS7	16.3909	16.7631	0.372259	2.08089e-06	7.99586e-05
CLTB	17.4106	17.4914	0.0807786	0.155706	0.251937
HIST1H1D	18.0112	18.3368	0.325607	0.000270433	0.00198752
DHRS4	16.8853	17.0834	0.198124	0.0131578	0.0372018
CPSF7	15.5362	15.2888	-0.247323	0.0156836	0.0428053
RBCK1	17.4734	17.7351	0.261691	0.0229759	0.0581247
CC2D1B	17.6916	18.0513	0.359668	0.000111755	0.00106309
CDC42BPA	16.8523	16.6979	-0.154425	0.0299298	0.0712824
EIF2S1	16.5574	16.5095	-0.0479611	0.283869	0.399101
VPS35	16.7791	16.8525	0.0734015	0.0178487	0.0474926
STAT5B	16.5342	16.6854	0.151207	0.169998	0.26926
TARS2	16.1336	16.0903	-0.043256	0.54986	0.657541
RPL32	17.1438	17.1527	0.00894666	0.778887	0.845224
RPS7	16.9633	16.8272	-0.13612	0.00854504	0.0264425
THYN1	16.774	16.943	0.169069	0.0441317	0.0965319
STXBP2	16.4297	16.5528	0.123095	0.0194336	0.0510696
ATP2B4	16.5433	16.4755	-0.0678148	0.0409067	0.0913197
AAMP	16.7704	16.9394	0.169068	0.0614177	0.125091
ACTN3	16.4383	16.4658	0.0274737	0.550421	0.657541
DDX50	16.6945	16.704	0.00948625	0.841632	0.893833
SACS	17.8949	17.9036	0.00867602	0.952699	0.968174
TRIAP1	16.7703	17.1924	0.422156	1.26059e-05	0.000256319
KIAA1429	16.6742	16.4934	-0.180834	0.0123783	0.0353458
RYR3	18.4367	18.4678	0.0310993	0.413026	0.528188
ARHGEF2	16.7064	16.8389	0.132434	0.00446515	0.0160811
ZNF638	16.8181	16.744	-0.074145	0.0897953	0.166743
MOV10	16.3979	16.2658	-0.132057	0.0424933	0.0940016
CDH5	17.5488	17.8748	0.326041	0.000317637	0.00225019
HLA-DPB1	17.0516	17.6403	0.588712	1.0406e-06	5.02784e-05
NAA16	17.6708	17.5161	-0.154662	0.00175997	0.00807203
NQO2	16.4728	16.6645	0.191698	0.130157	0.22139
CMBL	16.8821	16.9468	0.0647152	0.237049	0.347179
CLSTN1	16.6034	16.3342	-0.269169	0.00778222	0.0244856
SKP1	17.3739	17.3915	0.0176462	0.422112	0.536434
FEM1B	19.5648	19.3886	-0.176191	0.0145234	0.0404534
NEDD4L	17.6557	17.6789	0.0231983	0.666439	0.755453
LRRFIP1	16.5508	16.7889	0.238065	0.00113572	0.00587111
FKBP5	15.9829	16.0885	0.105589	0.14891	0.243935
VPS51	16.3987	16.7208	0.322096	0.000355744	0.00242802
RPS27	17.3829	17.1588	-0.22412	0.000239039	0.00179463
NAXD	15.1639	15.2111	0.0471443	0.303966	0.419976
CCDC22	16.1559	16.2842	0.128298	0.0317701	0.0748254
ABCF2	16.4556	16.4026	-0.0529474	0.226927	0.336189
PRPF8	16.3552	16.2258	-0.129329	0.00268687	0.0110743
ADSS	16.2205	15.9359	-0.284563	6.38814e-05	0.000735239
CCAR2	16.5253	16.4932	-0.032107	0.827821	0.883167
ALG5	15.4614	15.799	0.337609	0.00163374	0.00765656
WDR72	16.5874	16.5651	-0.0222534	0.953496	0.96858
C9orf142	17.0815	17.014	-0.067537	0.377857	0.493428
FKBP1A	17.42	17.5032	0.0831793	0.043306	0.0953669
DDX27	17.1885	17.273	0.0845439	0.344595	0.461225
LGALS1	16.8967	16.9395	0.0428313	0.555714	0.661919
GAPVD1	16.261	16.181	-0.0799417	0.209997	0.317258
FBLN1	17.1032	17.1199	0.0166665	0.621086	0.716864
FBLN1	17.0496	17.0347	-0.0149759	0.946401	0.964385
TRAPPC9	16.5871	16.5438	-0.0433475	0.80844	0.868465
PXDN	16.0176	15.9642	-0.0534813	0.454822	0.567656
CCDC88B	17.5072	17.7573	0.250056	2.94677e-05	0.000434448
VKORC1L1	16.8169	16.7343	-0.0825221	0.479036	0.590548
TSPO	17.6883	17.6751	-0.0131635	0.58798	0.688587
SNRNP200	16.3037	16.2385	-0.0651988	0.122054	0.211365
GABARAPL2	16.5135	16.5399	0.0263971	0.430416	0.545283
DPYSL2	16.1771	16.7556	0.578547	5.21431e-07	3.53414e-05
GFM1	16.5756	16.4445	-0.13116	0.0512279	0.108456
LILRB1	18.5552	18.349	-0.206271	0.386602	0.503098
C1QA	17.2308	17.4296	0.198791	0.0364173	0.0838131
CAB39	16.4368	16.5734	0.136555	0.00959218	0.0290204
ANP32A	17.1021	17.1073	0.00513975	0.784961	0.849359
ANP32B	16.953	16.7913	-0.161667	0.0484622	0.104
SEPT9	17.2157	17.1941	-0.0216313	0.933816	0.956353
VAC14	15.8262	16.0207	0.194457	0.00347376	0.0133691
CYBA	16.8025	16.9749	0.172465	0.112795	0.198399
AHCY	17.0531	16.7833	-0.269751	0.000624744	0.00374138
CD9	17.6949	17.1511	-0.543814	0.00229669	0.00977997
DDX54	17.1619	17.1455	-0.0164059	0.554435	0.66185
COL14A1	16.2348	17.0602	0.825426	3.58921e-05	0.000501872
OAS3	16.6675	16.5361	-0.131352	0.263088	0.37617
NAA15	16.9058	16.7241	-0.181691	0.000315117	0.00223838
MMP2	16.5808	16.7318	0.150968	0.154807	0.2514
DCTN1	16.6757	16.8101	0.134425	6.8287e-05	0.000767836
PRKG1	17.4871	17.6038	0.116723	0.190555	0.29448
SHC1	15.7088	15.3625	-0.346296	0.118282	0.206296
XPC	16.4944	16.5674	0.0730152	0.368624	0.486107
TOMM70	17.1116	16.7976	-0.314029	4.56039e-05	0.000591881
ITPR3	16.9096	16.7728	-0.136857	0.0371584	0.0847748
GHITM	18.1012	17.9301	-0.171103	0.0330502	0.0770224
ZNF326	16.5498	16.3645	-0.185324	0.00815565	0.025431
GTF2A2	16.9344	16.9354	0.0010097	0.654589	0.744883
WDR77	17.2365	17.2242	-0.0122942	0.598924	0.697721
FXR2	16.9914	16.5899	-0.401447	1.37608e-06	6.10478e-05
FMR1	17.3223	17.125	-0.197268	0.000334854	0.00232776
FXR1	17.0882	16.5951	-0.49317	8.85844e-07	4.65653e-05
NSFL1C	16.4617	16.3874	-0.074363	0.320916	0.436352
CRYL1	15.6796	16.1039	0.424282	0.0001883	0.00152896
SPCS3	17.0344	17.3834	0.349019	0.000764673	0.00432399
ACAP2	16.6145	16.3373	-0.277179	0.00050895	0.00320474
SIKE1	18.3594	18.1742	-0.185218	0.0745086	0.145383
HADH	17.4754	17.6975	0.222128	0.00195906	0.00870693
RUVBL1	16.4741	16.1202	-0.353828	1.74439e-06	7.21408e-05
ACOT7	16.389	16.1146	-0.274339	0.0123078	0.0351856
THOC2	16.7862	16.6851	-0.101174	0.088308	0.164861
MTTP	18.8684	18.6795	-0.188896	0.00981484	0.0294929
PITPNA	16.8765	16.965	0.0884711	0.0475686	0.102578
RNF20	17.2286	17.2236	-0.00504793	0.593441	0.692986
CRIP2	17.0135	17.3961	0.382655	0.0276192	0.0669555
XIRP2	17.8167	17.9407	0.124006	0.12592	0.21637
C16orf62	17.4566	17.4509	-0.00571173	0.840167	0.892472
GOLGA7	16.6442	16.2988	-0.34536	0.00039041	0.00259211
ADH7	16.3954	15.3232	-1.07221	0.00107408	0.00562997
NASP	16.3737	16.1587	-0.214958	0.0249485	0.0618642
MAPKAPK3	16.2077	16.2072	-0.000542114	0.637937	0.732674
TOMM5	17.0414	16.8316	-0.209784	0.0120228	0.0346711
CACHD1	18.0796	19.08	1.00043	1.11569e-05	0.000238797
SNCA	16.6054	17.1357	0.530377	0.00120063	0.00609683
IFT27	16.1475	16.0582	-0.0892293	0.277845	0.393351
NDUFA13	15.7917	15.9011	0.109462	0.13217	0.224032
BRAF	16.4419	16.6941	0.252245	0.0659387	0.132311
HDGFRP3	16.8	16.6614	-0.138608	0.0466889	0.100949
ETF1	16.7044	16.603	-0.101418	0.162734	0.261144
EIF2A	16.3259	16.0713	-0.254662	0.000198294	0.00157346
CCDC134	16.4057	16.1885	-0.217201	0.048025	0.103517
GRID2IP	18.8912	18.884	-0.00725222	0.989495	0.992772
MICAL1	16.5681	16.8472	0.279077	2.81659e-05	0.000419053
RABGAP1L	17.9405	18.2202	0.279731	1.48993e-05	0.000272316
SF3A2	16.6455	16.6017	-0.0438267	0.348648	0.464737
EMILIN1	16.208	16.2541	0.0461485	0.637937	0.732674
COPS7B	16.0453	15.9744	-0.0708607	0.185252	0.287851
SNRNP70	16.6638	16.5278	-0.13605	0.00570639	0.0192448
PTRH2	15.477	15.2553	-0.221642	0.0707893	0.139746
ILKAP	16.5424	16.3981	-0.144311	0.0502916	0.107078
TXNDC9	15.7195	15.6392	-0.0803713	0.479036	0.590548
PDCD5	16.9723	16.8022	-0.170143	0.0170995	0.0459756
PCK2	16.3415	16.525	0.183497	0.0293371	0.0702134
S100A13	16.5416	16.9964	0.454759	0.0011045	0.00574883
LRRC57	16.68	17.137	0.45694	0.000643158	0.00382291
SEPT11	16.4479	16.6377	0.18975	0.00751213	0.0238667
ARHGAP26	17.676	17.6453	-0.0306385	0.948784	0.966611
RANGAP1	16.2288	16.085	-0.143811	0.000572402	0.0035004
MAP7D1	17.1412	17.3828	0.241538	0.0156836	0.0428053
ATAD3C	16.7081	16.716	0.00784216	0.984225	0.989293
APOBR	15.6675	16.0537	0.386271	2.36454e-05	0.000365157
ASCC3	17.3386	17.6681	0.329526	0.00384341	0.0144387
AIFM1	15.9933	16.2329	0.239611	1.11569e-05	0.000238797
ZNF609	16.6997	16.4812	-0.218503	0.0160634	0.0435739
PPIG	16.5672	16.3712	-0.196055	0.00141645	0.00687106
GALE	15.8856	16.1492	0.263612	0.00469183	0.0166396
CPQ	16.7222	16.6105	-0.111636	0.571795	0.675141
PLXNA1	17.6412	17.6155	-0.025711	0.74873	0.822558
RBMS1	16.9349	16.9161	-0.0187966	0.803258	0.864366
EEF1B2	17.4814	17.1555	-0.325916	1.07578e-05	0.000234366
MT1X	17.9814	17.7407	-0.240663	0.287438	0.402842
COQ3	17.2181	18.3901	1.17195	2.04408e-05	0.000331826
PQBP1	16.9501	16.7873	-0.162818	0.00665658	0.0217431
DNAJA4	17.5156	17.8867	0.371015	0.0296484	0.070889
AKR1B1	16.9639	17.1385	0.174651	0.0771179	0.148985
AARS	16.7958	16.6833	-0.112416	0.0928289	0.171268
UQCRC2	16.6164	16.6753	0.0589243	0.445334	0.559299
CSTF3	17.1426	17.1341	-0.00855084	0.883672	0.9242
ETFB	16.4462	16.5436	0.09746	0.146696	0.241606
CFL1	17.4371	17.4629	0.0258782	0.459609	0.572021
ERH	17.0217	16.8061	-0.215575	0.00126894	0.0063188
C1orf198	16.5044	16.5798	0.0754253	0.37723	0.493428
COMP	15.7534	15.3427	-0.410718	0.0798011	0.152837
DYNC1H1	16.5558	16.5298	-0.0259185	0.503936	0.614956
NONO	17.2272	17.0678	-0.159492	0.000425959	0.00278644
RBX1	16.9418	16.7491	-0.192707	0.000239039	0.00179463
PDLIM2	16.1898	16.7873	0.597565	1.33737e-05	0.000261055
MROH2B	15.9866	15.9113	-0.0753234	0.276822	0.392131
DNHD1	17.283	17.5838	0.300807	0.00282982	0.0115464
RSL24D1	17.0774	16.8389	-0.238492	0.00701985	0.0226717
APOL2	16.7655	16.879	0.113509	0.155706	0.251937
MYOF	16.4178	16.4572	0.0394121	0.483961	0.595494
PDE5A	16.8046	16.8292	0.0246384	0.959	0.973159
PSAP	16.9243	17.2978	0.373558	0.000192173	0.00154753
PSAP	16.96	17.3308	0.370798	0.000224656	0.00171569
PIEZO1	18.3231	18.3173	-0.00585489	0.440632	0.554483
TRIM16	16.2762	16.0798	-0.196383	0.0393499	0.0890309
CCZ1 CCZ1B	15.0626	15.1996	0.137007	0.320811	0.436352
RINT1	17.1569	17.3606	0.203722	0.0897953	0.166743
TBC1D4	16.7354	16.9113	0.175895	0.305734	0.421107
ZMYND8	16.3737	16.3319	-0.0418333	0.421301	0.536434
NAPSA	15.673	16.99	1.317	2.37519e-07	2.31819e-05
MAN2C1	16.4248	16.5809	0.156027	0.313227	0.428696
OCIAD1	16.6595	16.7989	0.139456	0.00916032	0.0280462
DNAJC8	17.2787	17.3184	0.0397276	0.0959442	0.175359
POLR2A	16.2035	16.152	-0.0515519	0.233927	0.343845
SUCLG2	16.8403	17.1645	0.324256	3.50739e-06	0.000109019
NOL10	17.024	17.0456	0.0216606	0.682905	0.769034
NDRG2	16.8087	17.0269	0.218171	0.022632	0.057493
ITGB1	16.7529	16.7398	-0.0130264	0.649277	0.740643
ZC3H7B	18.0252	17.9404	-0.0847953	0.529503	0.637546
NSDHL	17.1422	16.9178	-0.224404	0.000201416	0.00159563
CFAP20	16.3064	16.285	-0.0213945	0.4914	0.602824
NDUFV1	16.1367	16.2567	0.120052	0.0343737	0.0796514
CDH11	15.8071	15.9514	0.144236	0.111012	0.196211
C8B	15.9085	16.2128	0.304315	0.0062845	0.0207079
VPS4A	16.9114	16.9126	0.0011693	0.92753	0.953316
AKAP13	16.1314	16.2571	0.125632	0.0249485	0.0618642
NACA	16.8451	16.9162	0.0711016	0.280331	0.395265
ROCK1	16.8077	16.9665	0.158867	0.000743042	0.00424595
UBA2	16.767	16.5164	-0.250664	0.000377848	0.00253631
MAP3K20	15.6401	15.6807	0.040582	0.749848	0.8236
EP300	16.7135	16.7171	0.00366555	0.821663	0.877784
CREBBP	16.882	16.9561	0.0741691	0.528066	0.637231
RPL12	17.7142	17.5766	-0.137606	0.00166756	0.00776497
PGAM5	16.3073	15.9597	-0.34756	7.05962e-05	0.000782976
DFFA	15.4629	15.4665	0.00351468	0.951197	0.968059
DFFA	15.9871	15.9942	0.00710998	0.809381	0.868465
DDT	17.2354	17.2382	0.00273255	0.984225	0.989293
MIPEP	16.0871	16.032	-0.0550724	0.27881	0.394375
TGFBI	16.8914	16.6184	-0.272985	0.036445	0.0838131
UGT1A10	15.8081	15.0229	-0.785246	0.001752	0.00807203
UGT1A7	15.7152	14.9932	-0.722023	0.0014449	0.00699514
ARRB1	16.0172	16.7673	0.750075	1.21646e-09	1.48408e-06
VAMP8	17.0067	17.2794	0.27268	0.000366641	0.00248846
ARMT1	15.9598	16.266	0.306177	8.50766e-07	4.61304e-05
UFC1	16.7544	16.9453	0.190925	0.00185706	0.00838342
APOD	16.53	16.967	0.437006	7.54378e-05	0.000812664
PPP4R3B	17.1003	16.8457	-0.254561	0.158022	0.255094
DNAAF5	15.553	15.4643	-0.0886975	0.0868413	0.162871
POLR2C	16.2679	16.3504	0.0825149	0.12592	0.21637
DNAJA1	16.2653	16.1399	-0.125357	0.0521786	0.110135
NAGK	16.4636	16.7203	0.256679	0.000131306	0.00118882
LSM14A	16.0326	15.9592	-0.0734196	0.267285	0.381277
SMARCC1	16.3105	16.136	-0.174495	0.00486851	0.017154
FOCAD	17.5239	17.612	0.0881321	0.0788694	0.151828
COL4A2	16.26	16.4361	0.176177	0.0707304	0.139686
MOB4	16.6809	16.668	-0.012866	0.6722	0.759513
LARS	16.8005	16.7165	-0.0840701	0.010274	0.0305902
SERPINB5	16.4724	15.3484	-1.12407	3.03805e-07	2.51283e-05
UGDH	16.5969	16.0315	-0.565448	0.000123127	0.00113737
FCHO2	16.2192	16.5335	0.314251	0.000198294	0.00157346
RPL35A	17.8725	17.852	-0.0205723	0.815517	0.873129
MYCBP	16.1297	16.1794	0.0497215	0.703389	0.786377
NUMA1	16.7337	16.7023	-0.0314426	0.8712	0.915276
NUMA1	16.7376	16.7072	-0.0304262	0.84326	0.895194
CAPN7	17.6084	17.5199	-0.088505	0.140205	0.233357
BRD4	16.5995	16.6253	0.0258215	0.76075	0.831272
COMMD3	16.0636	16.1799	0.116254	0.0935485	0.172466
COMMD3-BMI1	15.851	15.757	-0.0940243	0.29652	0.413198
DNM1L	16.4653	16.2622	-0.203072	0.000192173	0.00154753
DNM1L	16.501	16.2867	-0.21437	0.000104732	0.00102423
CHMP2B	17.3241	17.4316	0.107487	0.0378838	0.0860674
HIST1H1T	17.8522	18.2625	0.410257	1.15701e-05	0.000241291
TAOK3	15.9879	16.0924	0.104521	0.0825597	0.156828
C1orf123	16.519	16.699	0.180045	0.0190263	0.0501882
ILF2	16.8813	16.7131	-0.168177	0.00675211	0.0219669
TPI1	16.8547	16.6141	-0.240602	6.8287e-05	0.000767836
PPP3CC	16.1157	16.252	0.136362	0.0401325	0.0901272
EEF1G	17.0543	16.8669	-0.187325	0.00126894	0.0063188
GMPPA	15.8	16.0629	0.262959	0.000668353	0.00393908
ACTR3	16.1543	16.3127	0.158438	0.00107408	0.00562997
PREP	15.964	15.9241	-0.0399267	0.677979	0.763744
MUC5AC	15.949	16.1689	0.219875	0.173235	0.273411
STK26	16.0016	15.9638	-0.0377571	0.297623	0.413822
LANCL1	16.3442	16.2981	-0.0460769	0.677979	0.763744
VPS41	16.8471	16.8557	0.008586	0.84328	0.895194
HDHD2	17.3333	17.7179	0.384588	3.37562e-06	0.000107667
FAS	18.2216	18.3187	0.0970277	0.144508	0.239131
NDUFA8	16.8125	16.8992	0.0866745	0.276822	0.392131
UGT1A4	15.7301	15.1738	-0.556364	0.0040151	0.0149407
PDK1	15.4525	15.4241	-0.0284825	0.79711	0.859115
RP2	16.694	16.8605	0.166505	0.0259887	0.0638916
RPL22	17.3713	17.4861	0.114832	0.140205	0.233357
SRSF9	17.2867	17.0338	-0.252876	0.00040123	0.00265312
TRIM32	18.4037	18.2946	-0.109037	0.499995	0.611523
CPED1	19.366	19.3367	-0.0293695	0.328688	0.444813
FLAD1	16.3328	16.0961	-0.236658	0.0166647	0.0449799
MAOB	16.7482	17.2562	0.507968	3.35004e-05	0.000475238
NDUFB9	15.9788	16.047	0.068198	0.19597	0.30045
C9orf64	16.5693	16.6062	0.036838	0.637936	0.732674
DSC3	16.6538	15.7157	-0.938099	1.43178e-06	6.18325e-05
GOLIM4	15.5174	15.4301	-0.0873106	0.249832	0.361345
CYP2S1	15.4327	15.2154	-0.217322	0.0991426	0.17981
NUP62	16.9	16.7101	-0.189937	0.000389375	0.00258876
HECTD4	16.6673	16.9758	0.308482	0.0679335	0.1357
MAPKAP1	17.0733	17.0767	0.00337453	0.171665	0.271636
CD47	16.8702	17.1984	0.328188	0.00101085	0.00540892
CD47	16.8615	17.192	0.330517	0.000950697	0.00515489
DNAL1	16.7897	16.7575	-0.032172	0.828792	0.883851
CA3	15.4984	16.4336	0.935207	0.000523115	0.00327703
LRPPRC	16.4677	16.1753	-0.292321	0.000355744	0.00242802
HDDC2	16.0133	16.0465	0.0331672	0.766782	0.834685
CLC	18.0273	18.447	0.419649	0.071972	0.141451
NOTCH3	16.2849	16.2067	-0.0781923	0.343873	0.461225
PDLIM5	16.5559	16.4636	-0.0923155	0.344595	0.461225
MICAL2	16.9478	16.9347	-0.0131327	0.959	0.973159
CSPG4	15.6911	15.7183	0.0271345	0.637937	0.732674
COLGALT1	16.647	16.5856	-0.0614041	0.435959	0.549452
IFIT1	16.5037	16.5293	0.0255885	0.654978	0.744883
EXOC5	17.3147	17.2413	-0.0733208	0.201496	0.306897
RPGRIP1	18.9523	17.8647	-1.08766	0.000306615	0.00220041
OSGEP	16.2619	16.3292	0.067334	0.169998	0.26926
ABCA8	17.9891	17.8535	-0.13558	0.643597	0.736574
SPATS2L	16.6389	16.4489	-0.190046	0.0625232	0.126708
RRM1	16.1797	15.7805	-0.399205	9.49737e-05	0.000951687
GCLM	15.9293	15.4433	-0.485969	0.00543572	0.018524
TBXAS1	16.5366	16.9022	0.365556	0.000149222	0.00129343
NDUFAF2	16.7379	16.7329	-0.00502001	0.989451	0.992772
DNAJB6	15.8241	15.2648	-0.559308	4.16528e-05	0.00055996
DNAJB6	16.4582	16.0006	-0.457512	3.99617e-05	0.000541703
BCAT1	16.9918	17.0667	0.0749557	0.298325	0.413822
SNX12	16.7405	16.769	0.0285212	0.60996	0.706865
CTHRC1	16.4644	16.282	-0.182464	0.311285	0.427185
MTHFD1	16.7331	16.7687	0.0355923	0.534695	0.642213
TFB2M	18.2027	17.9536	-0.24907	0.122054	0.211365
PPIP5K2	17.2542	17.3314	0.0771805	0.392587	0.509121
HSP90B1	17.3398	17.4837	0.143917	0.00834831	0.0259324
ERLEC1	15.8091	16.1489	0.33981	0.00313676	0.0124349
LAS1L	16.3509	16.1161	-0.234745	0.000366641	0.00248846
AASS	16.2824	16.6367	0.354293	0.0357432	0.0825103
DRG1	16.0427	15.8933	-0.149394	0.0215867	0.0552983
MTA3	17.0646	16.9484	-0.116231	0.036445	0.0838131
MTA1	16.9188	16.8342	-0.084652	0.091302	0.168962
PSPH	16.5213	16.182	-0.339313	0.00540253	0.0185143
PPFIBP1	15.9739	15.9007	-0.0732026	0.147484	0.242821
EPS8L2	16.427	16.2474	-0.179619	0.0883087	0.164861
RPL7L1	15.8695	15.6835	-0.186007	0.00820684	0.0255743
NCLN	15.7375	15.7392	0.0016742	0.733791	0.811259
TAX1BP1	18.4228	18.5209	0.0981018	0.165129	0.263773
ERGIC3	16.8992	16.6131	-0.286011	0.00185706	0.00838342
TOR1AIP1	16.3778	16.375	-0.00278873	0.809381	0.868465
TOR1AIP1	16.4091	16.4063	-0.00278861	0.940107	0.960176
PYCARD	15.9219	16.0275	0.105598	0.411839	0.527499
IL18	16.3423	16.5558	0.213519	0.043306	0.0953669
APOH	16.341	16.6091	0.268073	0.0393706	0.0890309
RPL19	17.7152	17.7474	0.0322208	0.626682	0.722468
APOL3	16.0205	16.4973	0.476768	0.000798391	0.00447833
KIF13B	15.951	16.2543	0.303387	2.47955e-06	9.03002e-05
TIMP2	17.9931	17.9703	-0.0227771	0.754733	0.826547
EML2	16.6175	16.6809	0.0634185	0.129881	0.221308
TP53BP1	16.256	16.0497	-0.206289	0.00157963	0.00744074
CDC40	15.9231	15.9198	-0.003223	0.951197	0.968059
PEPD	16.4969	16.6937	0.196781	0.000149222	0.00129343
PTPRK	17.3319	17.3721	0.0401771	0.8712	0.915276
FUT10	17.6046	17.9932	0.388593	0.104099	0.186789
SEPT7	16.934	17.0701	0.136053	0.00134082	0.00658935
SEPT7	17.1463	17.2773	0.130974	0.00190744	0.00854755
PSME3	16.2447	16.0425	-0.202216	0.0032181	0.012624
RNF113A	17.5925	17.5097	-0.0828102	0.12199	0.211365
PSMG1	15.6334	15.7379	0.104513	0.591356	0.692209
DPP9	16.0465	16.0843	0.0377521	0.450064	0.563629
NUP160	16.2375	16.2279	-0.0096642	0.85876	0.906893
ATF1	17.2535	17.1321	-0.12136	0.0475686	0.102578
SLC25A1	16.9658	16.8997	-0.0660082	0.305734	0.421107
EBNA1BP2	17.0075	16.8713	-0.136138	0.158288	0.255439
MTMR12	16.0201	16.1065	0.0864285	0.333429	0.449981
LMO7	16.5836	16.9284	0.344778	0.000432346	0.00282443
NECTIN2	17.2651	17.3205	0.055349	0.332619	0.449013
PDIA4	16.8294	16.8917	0.0622873	0.12592	0.21637
PDIA4	16.8754	16.9364	0.0610098	0.112795	0.198399
PHF6	15.944	15.5697	-0.37427	0.000701474	0.00406073
UBQLN4	16.4347	16.3564	-0.0782653	0.107512	0.191411
UBQLN1	15.412	15.3072	-0.104815	0.0502916	0.107078
MAP4K5	17.5012	18.0339	0.532695	0.0317701	0.0748254
AKR1C1	16.8664	15.6518	-1.2146	0.000101379	0.000999449
AKR1C2	16.9625	15.8046	-1.15792	0.000115431	0.00108956
RPP40	17.5492	17.4734	-0.0757751	0.174711	0.275177
UBE2L3	17.122	17.0907	-0.0312755	0.902432	0.935401
DPP7	16.0027	16.2419	0.239181	0.0120354	0.0346711
LCN2	15.8894	16.006	0.116531	0.276822	0.392131
KIF1B	17.8366	18.1533	0.316672	0.00492887	0.017267
ARPC4	17.2533	17.3934	0.140131	0.0140594	0.0393181
CNN1	17.2586	17.5388	0.280145	0.276822	0.392131
ANXA7	16.9255	16.8828	-0.0426666	0.984225	0.989293
CLINT1	16.1214	16.1699	0.048484	0.215806	0.323345
TAP2	17.2214	17.4479	0.226505	0.0202713	0.0527031
RANBP2	16.7985	16.6522	-0.146312	4.71798e-05	0.000602716
PSMB1	16.5154	16.5604	0.0449834	0.365159	0.482136
ADA	16.5414	16.4529	-0.088496	0.334595	0.451431
MMP9	16.2322	16.4704	0.238257	0.0959442	0.175359
AOC3	16.4737	17.5564	1.08263	5.66103e-07	3.73322e-05
CLU	16.9386	17.1422	0.20359	0.100773	0.181869
WDR87	18.2965	18.2058	-0.0906611	0.063645	0.128635
IMPACT	16.5649	16.376	-0.188863	0.0229759	0.0581247
HSPB6	16.052	16.9194	0.867416	1.32247e-06	5.92077e-05
ZBTB7B	18.0275	18.0565	0.0289812	0.989262	0.992772
CPS1	17.0894	16.8334	-0.25594	0.00556957	0.0188878
AIF1L	17.9195	18.418	0.498481	5.59955e-05	0.000671396
C17orf62	16.8109	17.1061	0.295172	0.00072198	0.0041597
RPL26	17.9071	17.9582	0.0511594	0.707157	0.789144
RPL26L1	17.8404	17.8722	0.0318518	0.827821	0.883167
UBA3	15.4557	15.5042	0.048471	0.390822	0.507162
ATP5F1	17.0692	17.1462	0.0769709	0.215806	0.323345
TIGAR	16.3545	16.3425	-0.0120086	0.725664	0.803366
ANKRD31	18.3241	18.4655	0.141402	0.071972	0.141451
MYO1D	16.6934	16.7334	0.040084	0.566373	0.670339
RAB10	17.1882	16.9874	-0.200793	5.2223e-05	0.000637121
MRPS22	16.8913	16.7167	-0.174595	0.0109445	0.0322558
COMT	15.0011	14.9967	-0.00443691	0.889919	0.927553
SCYL2	16.204	16.1702	-0.0337849	0.524337	0.633045
KIAA1524	17.0887	16.9432	-0.145543	0.0424933	0.0940016
BIVM-ERCC5	18.1319	18.2233	0.0913909	0.224736	0.333449
PAK2	16.01	15.8042	-0.205871	0.00107408	0.00562997
RB1	17.6933	17.4757	-0.217672	0.0777706	0.150147
MSH6	16.9189	16.5005	-0.418402	8.50766e-07	4.61304e-05
DIAPH1	16.5898	16.6323	0.0424969	0.218754	0.326658
ANAPC1	16.8411	16.9186	0.0774238	0.0825597	0.156828
CALR	17.1087	17.2787	0.169982	0.00145572	0.00700584
OR13C2	19.1443	17.3938	-1.75048	8.87412e-07	4.65653e-05
OR13C9	19.1004	17.3509	-1.74951	7.80978e-07	4.55804e-05
ITGB4	16.3245	16.0019	-0.322668	7.54378e-05	0.000812664
PALLD	16.4355	16.211	-0.224456	0.0343742	0.0796514
COG4	16.1891	16.1874	-0.00164788	0.675992	0.763267
DNAJC2	16.7221	16.5662	-0.155918	0.0324237	0.0759978
QSOX1	16.0856	16.245	0.159389	0.0324048	0.07599
PHF14	16.5344	16.2865	-0.247883	0.00609895	0.0203159
MYO5B	16.7748	16.9688	0.194077	0.00691479	0.022362
COASY	16.5865	16.5175	-0.0690329	0.0853951	0.161084
RAPH1	16.5377	16.7364	0.198666	0.0933079	0.172087
ITGAV	16.4665	16.3269	-0.139616	0.169998	0.26926
PRG3	16.8375	16.8808	0.0432939	0.65009	0.741225
PRG2	16.0627	16.335	0.27231	0.0745086	0.145383
PSTPIP2	16.5091	16.6265	0.117379	0.627289	0.722998
CCDC186	17.0972	17.067	-0.0301559	0.537408	0.645154
CNN2	17.2975	17.3189	0.021444	0.654978	0.744883
CNN3	17.3036	17.3532	0.0495646	0.493895	0.604971
ARHGAP18	16.0363	16.4509	0.414668	1.43732e-05	0.000267715
EIF3A	16.5473	16.4885	-0.0587781	0.0484622	0.104
HCK	17.0318	17.2422	0.210439	0.0244421	0.0609803
DNPEP	16.1337	16.2693	0.135621	0.14891	0.243935
SFPQ	17.118	16.9761	-0.141847	0.000589378	0.00357732
UBE2H	16.5664	16.3167	-0.24968	0.0105037	0.0311429
UAP1L1	15.4422	15.4671	0.024904	0.791047	0.853684
UAP1	16.5784	16.6842	0.105744	0.0386211	0.0875388
TRAP1	16.8962	16.6087	-0.287511	7.2979e-05	0.000796729
EMILIN2	17.8399	18.115	0.27504	0.0378838	0.0860674
HTRA1	16.2487	16.3962	0.147429	0.302014	0.417516
HP	16.6274	17.3176	0.69017	0.0032181	0.012624
PITRM1	16.525	16.4732	-0.0518853	0.313264	0.428696
NNT	16.5609	16.6426	0.0816334	0.0449706	0.0978843
RPRD1B	16.5264	16.4443	-0.0820228	0.373594	0.489828
CD151	17.4184	17.5841	0.165654	0.218754	0.326658
ACTC1	16.9789	17.2083	0.229338	0.000231743	0.00175063
ACTA1	17.0459	17.2753	0.229391	0.000217774	0.00167097
TRPM8	20.1452	20.1424	-0.0027957	0.946401	0.964385
PGRMC2	17.1683	17.2105	0.0421903	0.479036	0.590548
KIAA1109	18.4961	18.5346	0.0385285	0.377857	0.493428
CSDE1	16.4774	16.426	-0.0513399	0.280331	0.395265
DIABLO	16.4183	16.2984	-0.119854	0.0409067	0.0913197
GTPBP4	16.1598	15.9705	-0.189221	0.0112828	0.0329111
PLEK	17.2725	17.7327	0.460215	0.000115431	0.00108956
IK	17.1549	17.1868	0.0319859	0.896172	0.931882
CHCHD6	16.6111	16.3732	-0.237916	0.00641229	0.0211147
MMP12	16.567	16.1001	-0.466916	0.0032181	0.012624
UBXN1	17.2246	17.2108	-0.0137816	0.8712	0.915276
SERPINB13	15.8238	15.0947	-0.729152	0.0046979	0.0166491
SERPINB13	15.8582	15.1218	-0.73644	0.00445434	0.0160811
SOD3	15.1791	15.8735	0.694466	5.77743e-05	0.000684317
RPS27L	16.8517	16.9597	0.108051	0.0441317	0.0965319
KIF3B	16.6303	16.6361	0.00580218	0.902432	0.935401
PTPN9	17.1695	17.2744	0.104866	0.707454	0.789295
ZNF260	17.9888	18.3561	0.367333	0.0532683	0.111999
GBP2	17.2593	17.4748	0.215528	0.0521786	0.110135
IRS2	17.7797	17.7805	0.000798432	0.921248	0.948457
AHSP	15.807	16.2589	0.451884	0.0121817	0.0350305
SRSF11	16.7573	16.7789	0.0215974	0.695431	0.778373
EIF1	16.335	16.343	0.00803617	0.756304	0.827897
ISOC1	16.2567	16.5323	0.275583	2.87286e-05	0.000426126
UBA7	16.4344	16.833	0.398556	3.44452e-07	2.75561e-05
ZMYM2	17.9925	17.3633	-0.629137	0.000377848	0.00253631
DHTKD1	16.9286	16.9274	-0.00121427	0.781811	0.847812
PFN1	16.9229	17.082	0.159071	0.00149599	0.00715029
PDS5B	16.8701	16.8743	0.00420975	0.390822	0.507162
KLC2	16.7804	16.7165	-0.0639446	0.209997	0.317258
NSRP1	16.7956	16.77	-0.0256078	0.930987	0.956353
MRPL15	16.6582	16.4875	-0.170636	0.00603294	0.0201373
CCT2	16.5717	16.4478	-0.123919	0.00404132	0.0149407
KIF5A	16.8255	16.7477	-0.0777894	0.0357432	0.0825103
BPGM	16.4763	16.8855	0.409206	0.00201196	0.00885336
MYO15A	18.6895	18.7317	0.0421198	0.74873	0.822558
METTL3	18.2156	18.3421	0.126526	0.120578	0.209477
SUMO3	17.6889	17.5762	-0.112664	0.102426	0.184442
GPI	17.1515	16.7242	-0.427234	2.8945e-06	9.94729e-05
FKBP8	15.7385	15.7027	-0.0358746	0.399615	0.515361
SMYD5	16.3503	16.4045	0.0541989	0.421923	0.536434
EPN1	16.2839	16.4883	0.204411	0.00492887	0.017267
ADAM10	15.5976	15.6616	0.0639276	0.440632	0.554483
CASK	16.4161	16.192	-0.224064	3.97857e-05	0.00054082
AKT2	16.6072	16.6779	0.070675	0.225843	0.334989
CORO1B	16.8382	16.95	0.111797	0.0265227	0.064845
CISD1	16.169	16.225	0.0560228	0.273344	0.388444
TSC2	17.4462	17.5771	0.130906	0.145583	0.240829
ATP6V1A	16.3834	16.4792	0.0958367	0.0287545	0.0692265
RAD23B	16.8761	16.6658	-0.210318	0.00255054	0.01062
EHD4	16.3269	16.8068	0.479947	7.3635e-08	1.38207e-05
SPR	16.5017	16.3404	-0.161334	0.0811709	0.154974
TXNDC17	16.6273	16.5482	-0.0790403	0.266477	0.380236
EPPK1	16.2008	16.0462	-0.15462	0.253101	0.364885
EPPK1	16.2112	16.0551	-0.156049	0.237049	0.347179
YES1	16.3152	16.3757	0.0604669	0.483961	0.595494
LAMTOR4	17.1975	17.4461	0.248606	0.140205	0.233357
CES2	19.0757	19.0597	-0.0159579	0.643597	0.736574
CFAP47	18.0759	18.4487	0.372781	0.00130442	0.0064691
CYB5R3	16.7653	16.8547	0.0893845	0.555714	0.661919
BLVRA	17.013	17.0282	0.0151723	0.921248	0.948457
ABI1	16.611	16.4634	-0.147608	0.00691479	0.022362
YEATS2	17.6275	17.9143	0.286793	0.000861733	0.0047517
LRRC47	16.3016	16.352	0.0504281	0.35273	0.469281
ACP5	15.3535	15.8199	0.466364	0.0211557	0.0543995
CDV3	16.2151	16.1529	-0.0621963	0.469267	0.581814
CDV3	16.2014	16.1309	-0.0705424	0.395205	0.511158
MBNL1	17.0429	16.9497	-0.0932233	0.0561305	0.116958
MBNL1	16.9785	16.8829	-0.0956399	0.0401325	0.0901272
MBNL2	17.2233	17.0967	-0.126622	0.0484622	0.104
GATM	17.2435	17.6781	0.434622	0.000231743	0.00175063
GNAI2	16.7643	17.0034	0.239151	8.32928e-05	0.000885553
GNAI3	16.9931	17.1381	0.144933	0.00691479	0.022362
RRP15	18.0499	18.0454	-0.00447779	0.75381	0.826547
XPOT	15.4619	15.1847	-0.27725	0.0152192	0.0419603
GSTP1	15.8797	15.6265	-0.253242	0.00796697	0.0249383
ICAM3	16.3139	16.6596	0.345737	0.000192173	0.00154753
SEC24B	17.3677	17.3691	0.00145277	0.965303	0.977522
DMXL2	18.0769	18.5767	0.499858	0.00690242	0.022362
DMXL1	17.3158	17.4617	0.145899	0.233927	0.343845
MRE11	16.6802	16.5905	-0.0897047	0.100773	0.181869
BUD31	16.7718	16.6305	-0.141241	0.0441317	0.0965319
PHF21A	18.0061	18.0081	0.00200164	0.741265	0.818006
DDX39B	17.0729	16.9928	-0.0800907	0.0868421	0.162871
SYNCRIP	16.8805	16.6886	-0.191879	0.00195906	0.00870693
PPIA	17.0583	16.9035	-0.154786	0.00505141	0.0176456
HLA-C	16.5039	16.8298	0.325824	0.00134082	0.00658935
HLA-C	16.4895	16.8101	0.320573	0.00166756	0.00776497
FCGR2A	17.708	17.9736	0.265599	0.0112501	0.032855
RXRB	16.9755	17.5349	0.559443	0.000187277	0.00152318
CDK5RAP3	16.5931	16.7105	0.11745	0.0211402	0.0543995
FHL1	16.8469	17.766	0.919071	3.35004e-05	0.000475238
SYNPO	16.9127	17.0814	0.168722	0.218754	0.326658
FKBP3	17.5549	17.5396	-0.0152972	0.803258	0.864366
BAIAP2L1	16.624	16.4961	-0.12791	0.0811709	0.154974
KRT19	16.8259	16.3483	-0.47768	0.00356301	0.0136052
PKP3	17.0284	16.37	-0.658408	3.74414e-07	2.82938e-05
NUFIP2	16.5318	16.273	-0.258764	1.03723e-05	0.000230077
DNAJC11	16.3635	16.4257	0.0622451	0.35273	0.469281
AFG3L2	16.7325	16.5884	-0.144072	0.0281819	0.068083
RNPEP	16.0838	16.1295	0.0457589	0.212887	0.320348
HMOX1	15.9339	16.3088	0.374866	0.000334854	0.00232776
LRRK2	17.5664	17.9389	0.372508	2.32464e-05	0.000361281
ARMC10	16.1906	16.2577	0.0671142	0.382149	0.497701
YARS	16.621	16.5904	-0.0306145	0.821663	0.877784
AKR7A2	17.1135	17.2439	0.130323	0.0466889	0.100949
MCM5	16.9807	16.5195	-0.461282	4.93713e-06	0.000136893
TPSAB1 TPSB2	16.2003	16.9476	0.74734	8.89523e-05	0.000917732
GLTP	16.4818	16.5137	0.0319526	0.407155	0.523148
PSMD8	16.9772	16.8519	-0.125322	0.00180792	0.00823007
DNAH2	17.2834	17.785	0.501596	0.00153729	0.00731186
RAE1	16.4243	16.256	-0.168287	0.00190744	0.00854755
PPIL1	17.2172	17.1259	-0.0912537	0.107512	0.191411
PHKB	17.3295	17.2581	-0.0714131	0.262449	0.375808
RB1CC1	17.3961	17.5761	0.180047	0.0154943	0.0424072
SCP2	16.692	17.0114	0.319455	3.71463e-05	0.000513546
ZRANB2	17.4736	17.406	-0.0676047	0.230834	0.34053
SCRN1	16.7859	16.7328	-0.0530745	0.365157	0.482136
CD2AP	17.062	17.1437	0.0817006	0.0475686	0.102578
APOE	17.072	17.446	0.373992	0.000479743	0.00307237
A2M	16.4962	17.2902	0.793959	1.00001e-05	0.000222833
SEPHS2	17.2488	17.2989	0.050127	0.479036	0.590548
SMC2	16.635	16.2265	-0.408491	5.12675e-06	0.000139768
GLRX5	15.585	15.8056	0.22056	0.0975321	0.177465
UBAP2	16.198	16.0185	-0.179469	0.113752	0.199896
CD63	17.5069	17.8566	0.34972	0.00250414	0.0104804
KRT10	16.8234	16.435	-0.38836	0.0614177	0.125091
TPM2	17.2014	17.4274	0.226027	0.201496	0.306897
TPM2	17.1976	17.4246	0.226978	0.19597	0.30045
TPM2	17.2087	17.4346	0.22594	0.155706	0.251937
TPM2	17.2039	17.431	0.22704	0.158022	0.255094
TPM1	17.13	17.4228	0.292784	0.0943762	0.173402
USP7	16.1921	16.0232	-0.168926	0.00171319	0.00792452
UBE2V2	17.4124	17.2724	-0.140003	0.00255054	0.01062
PSMD10	15.7617	15.7706	0.00880261	0.718953	0.798473
PPP5C	17.0548	17.1032	0.0484133	0.344595	0.461225
TNPO3	16.1835	16.0901	-0.0934142	0.0293371	0.0702134
ZNF787	15.0567	14.9978	-0.0589552	0.633868	0.729374
HNRNPLL	16.5783	16.4814	-0.0968616	0.0393706	0.0890309
NEK1	18.0122	18.1184	0.106229	0.158022	0.255094
VDAC2	16.7237	16.3541	-0.369613	1.48993e-05	0.000272316
REPS1	17.3704	17.2334	-0.137038	0.00691479	0.022362
ZFYVE26	16.921	17.1028	0.181778	0.261837	0.375041
TMEM43	16.3333	16.4125	0.0792105	0.369361	0.486107
SHROOM4	19.427	19.3684	-0.0586236	0.221731	0.330699
MFAP5	17.5107	17.7338	0.223133	0.0671108	0.134222
LUC7L3	16.503	16.2298	-0.273185	3.00821e-06	0.000102658
RPS4Y1	17.7581	17.7581	-5.54318e-05	1	1
RPS4X	17.6978	17.7024	0.004562	0.996845	0.997867
GLS	15.7686	15.8827	0.114087	0.0458747	0.0995857
FREM2	18.4421	18.5961	0.153978	0.0293371	0.0702134
CLPX	16.0695	15.9307	-0.138799	0.0293371	0.0702134
FKBP15	16.5447	16.7037	0.159008	0.000555882	0.00342946
TAF5L	19.9726	20.0053	0.0326619	0.224736	0.333449
AK1	16.7718	17.5053	0.733481	1.09085e-07	1.56581e-05
COA6	15.7933	15.9254	0.13208	0.091302	0.168962
DPM1	17.2627	17.2968	0.0341067	0.695431	0.778373
NAMPT	16.3509	15.8545	-0.496406	0.0140594	0.0393181
TM9SF1	17.8131	17.3316	-0.481439	0.0499713	0.106815
UBE4B	16.5353	16.5096	-0.0257006	0.382397	0.497892
CAMLG	17.8518	18.0639	0.212111	0.00708279	0.0227694
SMYD3	18.7853	19.2779	0.492616	2.05352e-05	0.000331826
NPHP3	17.5681	17.664	0.095948	0.170316	0.269672
MT2A	17.7416	17.5305	-0.211095	0.404056	0.519577
TRPC3	19.7719	19.8254	0.0535084	0.803258	0.864366
SERPINH1	16.178	16.1354	-0.0425765	0.766782	0.834685
NTPCR	16.3508	16.127	-0.22374	0.00190744	0.00854755
RTKN	17.5215	16.2174	-1.304	9.60225e-07	4.83082e-05
RPL34	17.9951	18.0212	0.0261232	0.877432	0.91925
GSN	17.0533	17.0736	0.0203149	0.736771	0.813817
PLEK2	18.3465	19.0362	0.689783	6.03977e-06	0.000153511
DLAT	16.6679	16.6674	-0.000541045	0.902432	0.935401
CAPN2	16.3378	16.5827	0.244888	0.00338656	0.013085
TYMP	16.3734	16.4042	0.030777	0.791047	0.853684
HDAC1	17.1271	16.9254	-0.201686	0.00261789	0.0108449
ACTL6A	16.9378	16.9307	-0.00709839	0.649277	0.740643
EPB42	16.4097	16.9762	0.566496	0.000305661	0.0021968
DCK	16.2728	16.2542	-0.0185563	0.959755	0.973722
TPMT	16.1476	16.0479	-0.0996583	0.317779	0.433416
MOB1A	16.4072	16.3505	-0.0566831	0.309484	0.424953
HACD2	17.5154	17.4069	-0.108515	0.185576	0.288227
MT1A	18.4221	18.3324	-0.0897115	0.889919	0.927553
UBE2J1	16.1937	16.709	0.515217	0.000221976	0.00170054
TP53BP2	17.9795	18.1991	0.219584	0.0771179	0.148985
XRCC6	16.7836	16.6434	-0.14021	0.0170995	0.0459756
HPX	16.4899	17.025	0.535168	7.05962e-05	0.000782976
PLEKHG4B	17.2151	17.3095	0.0944229	0.431	0.545713
NXF1	16.2142	16.1011	-0.113148	0.080595	0.154237
DCTPP1	15.5795	15.3152	-0.264261	0.201496	0.306897
PLCL1	18.087	18.0591	-0.0278225	0.751767	0.825523
CTSG	16.3891	16.7272	0.338085	0.0424933	0.0940016
CFD	14.8081	14.9553	0.147193	0.112795	0.198399
TMX3	16.5274	16.7415	0.214159	0.0030573	0.0121892
TBC1D10B	16.2126	16.2198	0.0071107	0.670603	0.759467
SPTBN1	16.6513	16.9409	0.289621	8.89523e-05	0.000917732
SPTBN1	16.6119	16.8979	0.285986	0.000127154	0.00116201
MRTO4	16.9219	16.7283	-0.193607	0.072383	0.142202
PREX1	18.1972	18.3041	0.106906	0.317075	0.432576
RPL36AL	18.205	18.1781	-0.0268996	0.754733	0.826547
RPL36A	18.137	18.0825	-0.0544789	0.435959	0.549452
TBCA	17.7126	17.6193	-0.0932298	0.133938	0.225774
DDX20	18.1403	18.0565	-0.0837729	0.237049	0.347179
VPS45	16.9299	17.0086	0.0786597	0.0796586	0.152837
RPL37A	18.0569	18.0687	0.0118029	0.877432	0.91925
PRCC	17.1133	16.8999	-0.213389	0.00121382	0.00615744
DDX5	16.9003	16.7386	-0.161737	0.00229669	0.00977997
RAB23	15.7494	15.7856	0.0361094	0.632466	0.727933
YIPF5	16.3993	16.5112	0.111838	0.155124	0.251664
RPL13	18.0525	18.0222	-0.0303422	0.514084	0.624373
CNPY2	16.4939	16.605	0.111094	0.0311462	0.0736402
STX7	17.4865	17.7994	0.312913	0.000278865	0.00203114
GAS8	18.9736	19.2656	0.291952	0.00394124	0.0147043
SETDB1	17.8039	18.1752	0.371272	0.0302657	0.0720121
KRT23	17.5555	16.6369	-0.918532	0.000494145	0.00313173
RNASET2	16.2354	16.3746	0.139231	0.146696	0.241606
NSUN2	16.4018	16.1312	-0.270532	0.00229669	0.00977997
ZNF280C	17.4759	17.4108	-0.0651431	0.528066	0.637231
F2	16.2969	16.6253	0.328423	0.0194336	0.0510696
LRP1B	17.8547	17.7831	-0.0716324	0.431314	0.545713
NSMCE1	17.7707	17.8536	0.0829047	0.426079	0.540854
ATG16L1	15.5394	15.5651	0.0256861	0.865733	0.912282
HAGH	16.2265	16.4646	0.23813	0.00530478	0.0182305
WDR59	19.0915	18.8871	-0.204383	0.123167	0.213141
SCAF8	16.199	16.0889	-0.110165	0.248953	0.361038
PGAM2	17.2933	17.2173	-0.0760071	0.138092	0.231179
CRKL	15.7251	15.5939	-0.131163	0.0112501	0.032855
HNMT	16.9024	17.3879	0.485454	7.72981e-06	0.00018582
DLD	17.0985	17.066	-0.0324605	0.404056	0.519577
EPS15L1	16.9521	16.8646	-0.0874627	0.0371584	0.0847748
RANBP3	16.9325	16.9054	-0.027175	0.683778	0.769034
SLC16A3	16.6027	16.4399	-0.162875	0.147925	0.243466
MICU1	16.4343	16.5252	0.0909029	0.218754	0.326658
UBE2Z	16.9923	16.9188	-0.0735366	0.212887	0.320348
ST5	18.7681	18.8504	0.0822678	0.416806	0.532445
PADI4	15.6501	15.8468	0.196707	0.120157	0.208894
CLTA	17.8816	17.9246	0.042984	0.291037	0.406485
ENO3	16.9247	16.7529	-0.171788	0.0959442	0.175359
PRKCI	16.5936	16.4571	-0.136518	0.134767	0.226995
ABCA3	16.2675	16.9891	0.72156	2.0671e-06	7.99586e-05
RGS10	15.5519	15.5948	0.0429263	0.475574	0.587544
ENSA	17.0456	17.0552	0.0095983	0.524337	0.633045
CS	17.0635	17.027	-0.0364728	0.58798	0.688587
AAMDC	16.5455	16.7248	0.179292	0.0150151	0.041421
NIPBL	16.7387	16.6631	-0.0755594	0.087762	0.16447
GMIP	17.282	17.5173	0.235338	0.00447595	0.0161081
PKN2	16.3677	16.1889	-0.178824	0.00495915	0.0173606
PSMC2	16.4124	16.3297	-0.082699	0.00530478	0.0182305
ZNF518A	18.4956	17.6056	-0.889996	2.9942e-08	9.8265e-06
ACSL1	16.1457	16.4813	0.335613	0.000149222	0.00129343
LNPK	16.2529	16.203	-0.049865	0.181705	0.284479
C5	16.6467	16.9578	0.311027	0.00469183	0.0166396
PIK3R1	16.7139	16.8482	0.134216	0.0100421	0.0300647
PARD3	17.1504	17.1232	-0.0271546	0.946401	0.964385
GPCPD1	17.9129	17.6153	-0.297601	0.16755	0.266673
MSL1	18.1943	18.743	0.548639	0.00391861	0.0147043
ARHGAP4	16.8576	16.8136	-0.0440024	0.713046	0.793538
NDUFB3	17.9883	18.1754	0.187108	0.0885338	0.165218
ARHGEF7	16.666	16.7551	0.0890333	0.0293371	0.0702134
PTPN2	16.6363	16.5018	-0.134453	0.0975329	0.177465
PRDX5	15.2964	15.4984	0.201977	0.0030573	0.0121892
PLCG2	16.3746	16.7466	0.371964	4.56039e-05	0.000591881
CCDC88A	17.9211	17.9689	0.0477936	0.503936	0.614956
VAMP5	15.2127	15.5615	0.348774	0.000624842	0.00374138
LCK	17.2598	17.6738	0.414039	0.000243155	0.00182273
LETM1	17.0079	16.9411	-0.066829	0.0671108	0.134222
ENO2	16.4179	16.2571	-0.160852	0.0521786	0.110135
MED12L	18.5531	18.6444	0.0913412	0.063645	0.128635
GSS	17.0616	16.9904	-0.0711955	0.204301	0.310298
KANK1	17.7715	19.2267	1.45526	0.000123293	0.00113737
MRPS36	16.2629	16.329	0.0661318	0.193931	0.298638
PFKL	16.8717	16.9084	0.036675	0.2564	0.368552
SLK	16.8245	16.9375	0.11307	0.129881	0.221308
SPAST	16.5336	16.4724	-0.061149	0.287438	0.402842
NPC1	17.3048	17.2796	-0.0251592	0.598924	0.697721
HINT1	16.2827	16.3254	0.0426615	0.328688	0.444813
IQGAP1	16.8306	16.8619	0.0313328	0.440632	0.554483
MCCC2	15.7079	15.7871	0.0791892	0.336581	0.453358
RNF185	16.8134	16.842	0.0285944	0.569801	0.674092
BOLA2 BOLA2B LOC107984053	17.1159	17.1271	0.0112618	0.984225	0.989293
DNAH9	17.9844	17.9097	-0.0746641	0.474137	0.586226
SRCAP	17.2598	17.4116	0.151789	0.372452	0.489521
ASPM	18.0149	17.9818	-0.0330987	0.718951	0.798473
ZNF644	19.2776	19.3145	0.0369077	0.852554	0.902682
HIP1	16.3507	16.5169	0.166219	0.00338656	0.013085
DMD	17.0371	17.2195	0.182398	0.452154	0.565483
GMFG	16.5663	17.0145	0.448119	1.15701e-05	0.000241291
MIOS	16.8547	16.8941	0.0394045	0.584521	0.686678
LY75-CD302	18.2169	18.2075	-0.00936335	0.740982	0.818006
LPXN	16.9666	17.3755	0.408945	1.38649e-05	0.000264974
SYNJ2BP SYNJ2BP-COX16	16.3549	16.4536	0.0987235	0.14388	0.238577
FAM208B	17.5322	17.5411	0.00895875	0.908698	0.940299
FAT1	18.135	18.008	-0.126973	0.0378838	0.0860674
HERPUD1	18.3725	18.2386	-0.133899	0.0330009	0.0770224
TIMP3	17.5568	17.5862	0.0294959	0.933816	0.956353
CYFIP1	16.6482	16.5958	-0.0523623	0.287437	0.402842
GABARAP	16.901	17.0873	0.186227	0.00365434	0.0138672
EDC3	15.5362	15.3932	-0.143015	0.00857948	0.0265322
CHMP1B	17.8634	17.7559	-0.107525	0.185252	0.287851
ZNF33A	18.9544	18.6574	-0.297018	0.0371584	0.0847748
SETX	17.0006	17.2534	0.252728	0.00106662	0.00562997
GBP1	16.874	17.1171	0.243039	0.160365	0.258107
CPVL	16.164	16.768	0.603994	1.81434e-06	7.3783e-05
NFS1	16.0532	16.0934	0.0402064	0.450441	0.563629
ARID4B	18.444	18.4135	-0.0305103	0.488914	0.600076
DAB2	16.1043	16.4241	0.31989	0.00167705	0.00780172
RABGEF1	17.4534	17.3933	-0.0601135	0.965303	0.977522
MAPK12	17.3036	17.4518	0.148171	0.266477	0.380236
CMTR2	17.5812	17.4551	-0.12606	0.060602	0.124103
TOM1L2	16.9131	17.1199	0.206786	0.00028048	0.00203985
MCM3	16.7605	16.3405	-0.420006	3.84453e-05	0.000525527
ATG5	16.0941	16.2115	0.117406	0.153042	0.249472
YARS2	16.8797	16.853	-0.0267311	0.662414	0.751413
VPS39	16.9	17.0743	0.174251	0.0265227	0.064845
MFGE8	16.348	16.3956	0.0476176	0.435959	0.549452
FASN	16.4393	16.335	-0.104308	0.332619	0.449013
LAMA1	16.497	16.4556	-0.0413396	0.952699	0.968174
COL6A6	16.7337	17.3393	0.605583	1.15701e-05	0.000241291
SYNE2	16.3308	16.1564	-0.174327	0.00101554	0.00541622
EHHADH	16.062	16.0105	-0.0514703	0.348648	0.464737
PRICKLE2	19.0403	20.2375	1.19725	0.00229669	0.00977997
PEX19	16.3691	16.4001	0.0309217	0.990535	0.992772
ELOB	16.7873	16.7399	-0.0474465	0.417554	0.532445
SUMO1	17.6057	17.4249	-0.180803	0.0062845	0.0207079
DLG1	16.452	16.1744	-0.277557	2.05342e-05	0.000331826
WDHD1	16.5025	16.3927	-0.10973	0.235563	0.345974
ADA2	16.0985	16.5576	0.45906	0.000107427	0.00104849
TMEM173	15.9536	16.3293	0.375709	1.30586e-05	0.000261055
CTSB	15.6956	15.773	0.0773551	0.309484	0.424953
ADD3	16.5748	16.6949	0.120086	0.0625232	0.126708
SMAP1	16.8827	16.8892	0.00652651	0.945179	0.964385
IRF3	16.4649	16.5599	0.0950231	0.0285382	0.0689097
SLC9A3R1	16.5772	16.2336	-0.343616	0.0115067	0.0334242
PDCD10	17.4802	17.4053	-0.0748649	0.207135	0.314016
FAM213A	16.5607	16.0236	-0.537081	5.58646e-05	0.000671396
KIF2A	15.7858	15.7605	-0.0252349	0.989687	0.992772
KMT2A	17.2654	17.5245	0.259137	0.00040123	0.00265312
GJA1	15.8828	15.7555	-0.12738	0.210983	0.318564
RPS14	16.5134	16.43	-0.0834229	0.0561305	0.116958
MANF	16.8187	17.0744	0.25568	0.00223695	0.00965192
EPN2	16.4804	16.3596	-0.120779	0.0732313	0.143291
NEMF	16.9957	17.0511	0.0553238	0.340573	0.457724
SEPHS1	16.4045	16.3652	-0.0392375	0.649277	0.740643
TWF2	16.7617	16.8575	0.095754	0.0798011	0.152837
APBB1IP	16.3207	16.6259	0.305187	2.6267e-05	0.000394409
SLC25A3	17.4476	17.4713	0.0237193	0.324787	0.440266
TMEM214	16.2771	16.404	0.126856	0.0305328	0.0724356
MYO9B	16.3036	16.486	0.182435	0.00290387	0.0117503
TSG101	16.4683	16.4372	-0.0311033	0.421301	0.536434
SF3B4	16.9665	16.7462	-0.220262	0.0365431	0.0839596
SEC61A1	17.3062	17.2931	-0.0130249	0.797146	0.859115
PARP14	16.4728	16.5932	0.120378	0.0897953	0.166743
CSTF2	16.4055	16.2464	-0.159114	0.00313676	0.0124349
KIAA0430	17.9454	17.8097	-0.135703	0.0370847	0.0847748
VPS53	16.5972	16.7018	0.104568	0.0502916	0.107078
SQSTM1	15.0637	14.7715	-0.292127	0.0287545	0.0692265
CSNK1A1	16.1672	15.7138	-0.453486	3.50739e-06	0.000109019
GEMIN4	16.2631	16.3369	0.0737454	0.153822	0.250051
EDC4	16.0651	16.0706	0.005467	0.514084	0.624373
PLTP	16.9882	17.003	0.0147883	0.660699	0.749642
TMEM189-UBE2V1	17.6433	17.6761	0.0327856	0.896172	0.931882
PSMA1	16.6281	16.5899	-0.0381782	0.227771	0.336723
USP34	16.7487	16.6064	-0.142302	0.0472993	0.102223
TACO1	16.1768	16.3365	0.15971	0.112902	0.198473
LONP1	16.4586	16.3148	-0.143795	0.0378838	0.0860674
KRT9	16.7945	16.7588	-0.0357316	0.76075	0.831272
LANCL2	15.7278	15.6448	-0.0830018	0.0189698	0.0501748
CHD4	16.7576	16.6272	-0.130329	0.00742418	0.0236026
RUFY3	17.3966	17.4403	0.0437583	0.598924	0.697721
FERMT2	16.3296	16.7106	0.381032	0.00018623	0.0015172
KIAA1468	17.0574	17	-0.0574621	0.707157	0.789144
LRP2	16.7252	17.0608	0.335673	0.0401325	0.0901272
UBE2M	16.9209	16.7133	-0.207624	0.000334854	0.00232776
ANPEP	16.7047	16.6255	-0.0792834	0.373594	0.489828
COPB2	16.5431	16.6238	0.0806691	0.0198486	0.0518806
LTBP2	16.1376	16.2126	0.0750632	0.566373	0.670339
EIF4G1	16.7934	16.4966	-0.296779	4.75423e-06	0.000134887
LYPD3	17.0528	16.0259	-1.02694	5.04878e-05	0.000630129
SEC24A	17.3892	17.5008	0.111582	0.0603285	0.123647
SAMD9	17.0289	16.9701	-0.0587949	0.604431	0.702961
RAB1B	17.2584	17.3841	0.125747	0.00505141	0.0176456
FCHSD2	17.6521	17.505	-0.147119	0.560921	0.665977
HN1	16.9345	16.5207	-0.413779	7.04164e-05	0.000782976
GYG1	16.8873	17.094	0.206769	0.000907225	0.00496886
RPSA	15.7205	15.6798	-0.0407234	0.313264	0.428696
MASTL	17.9925	17.8467	-0.145873	0.152099	0.248408
TMSB4X	17.8568	18.2894	0.432602	1.7193e-05	0.000295429
WNK1	17.0817	17.0856	0.00386782	0.754733	0.826547
SSBP1	16.6001	16.5009	-0.0991829	0.185252	0.287851
PTCD3	16.9136	17.0176	0.103956	0.100773	0.181869
BAG3	15.9278	15.6924	-0.235419	0.00166756	0.00776497
EMP2	17.1344	17.6439	0.509479	0.0943762	0.173402
SEH1L	16.4735	16.1743	-0.299226	2.8945e-06	9.94729e-05
TPM4	17.3747	17.4704	0.0956321	0.305734	0.421107
TPBG	16.5067	16.3605	-0.146289	0.123997	0.213667
EPHA10	18.3268	18.0577	-0.269105	0.000669166	0.00393912
ALG1	16.3863	16.4246	0.0383109	0.450064	0.563629
CCDC25	16.7133	16.7763	0.063017	0.39695	0.513145
IVD	16.5548	16.8912	0.336376	0.00015902	0.00136144
CPB2	15.8485	15.8288	-0.0196593	0.791047	0.853684
PCM1	16.0576	16.0626	0.00501723	0.921248	0.948457
ACAN	15.6513	15.8132	0.161897	0.377857	0.493428
PRKAB1	15.1983	15.3876	0.18927	0.0546518	0.114759
HNRNPDL	17.6311	17.4822	-0.148931	0.146696	0.241606
ABCD1	17.1469	17.2412	0.0943097	0.390868	0.507162
LRBA	16.642	16.8361	0.194147	0.00446515	0.0160811
TRIP10	16.3126	16.4712	0.158624	0.00338656	0.013085
CTSS	16.4026	17.0323	0.629663	6.40097e-07	3.95402e-05
ANKHD1 ANKHD1-EIF4EBP3	15.605	15.4844	-0.120649	0.142344	0.236191
HARS2	15.9816	16.014	0.032409	0.952699	0.968174
ELOA	18.4289	18.8275	0.398587	0.00024655	0.00184252
SH3GL1	16.7056	16.6223	-0.0833422	0.127889	0.219135
SMU1	16.6567	16.5022	-0.154533	0.00834831	0.0259324
PABPC1	17.3565	17.0939	-0.262594	1.17342e-06	5.40214e-05
SLC25A5	17.5031	17.3475	-0.155659	0.0592553	0.122166
ADPGK	15.1692	15.236	0.0668254	0.159647	0.257546
SLC1A4	18.2182	18.3986	0.180369	0.182642	0.284667
APP	16.3709	16.1815	-0.18941	0.0125855	0.0358328
ESRP1	16.6083	16.2743	-0.333932	0.00166756	0.00776497
GPHN	17.1421	17.2343	0.0921392	0.240201	0.350532
TSTA3	16.2137	16.4345	0.220777	0.000139994	0.00124666
SP1	16.5513	16.3573	-0.194064	0.0131578	0.0372018
NCL	17.7697	17.5211	-0.24855	0.00384341	0.0144387
PIEZO2	18.0809	18.0461	-0.0348108	0.488914	0.600076
DNAJC13	16.1099	16.1204	0.0105477	0.713046	0.793538
SELENOK	15.9434	16.0478	0.104381	0.140594	0.233924
C19orf53	17.7112	17.8429	0.131747	0.0897953	0.166743
HINT2	16.645	16.8443	0.199273	0.0215867	0.0552983
EXOC2	16.4087	16.4508	0.0421132	0.226	0.33512
DIAPH2	16.877	16.9548	0.0778098	0.215806	0.323345
SPTBN4	16.7935	17.1	0.306423	0.000345152	0.00237231
PI4K2A	15.7644	16.0103	0.245957	0.0228365	0.0579824
KCTD12	16.2532	16.6012	0.347987	0.000111755	0.00106309
FAM98B	17.0357	17.0692	0.0335308	0.180059	0.282173
ALCAM	16.3931	16.091	-0.302098	0.162734	0.261144
CLPB	16.4605	16.4175	-0.0429917	0.555714	0.661919
TPM3	17.1365	17.2513	0.114824	0.0123078	0.0351856
IMPDH2	16.4596	16.5355	0.0758023	0.0449706	0.0978843
HIST1H1A	18.2273	18.5986	0.371242	1.7193e-05	0.000295429
GLRX3	16.1051	15.7852	-0.319888	0.00374779	0.0141121
CEACAM8	15.3568	15.5625	0.205723	0.190567	0.29448
SMN1 SMN2	16.7453	16.4105	-0.334828	0.00282586	0.0115464
CCDC43	17.2764	17.274	-0.00236277	0.883672	0.9242
HCCS	17.1151	17.2524	0.137355	0.138294	0.231438
JUND	18.048	17.8817	-0.166347	0.0109863	0.0322558
SBF2	17.5186	17.0819	-0.436668	0.00032656	0.00228967
HLA-B	16.3825	16.6378	0.255329	0.00796697	0.0249383
PPP2R1A	16.7558	16.7579	0.00206502	0.91497	0.944785
MAP2K2	16.4268	16.4095	-0.0172488	0.91497	0.944785
CASP7	16.6922	16.7635	0.0713093	0.302014	0.417516
PKP2	16.3696	15.9994	-0.370241	0.0190263	0.0501882
NRBP1	16.3676	16.2937	-0.0738462	0.160365	0.258107
PDCD4	16.425	16.5202	0.0952298	0.253101	0.364885
DCAF8	17.5006	17.4975	-0.00306707	0.534694	0.642213
F3	20.6083	19.8463	-0.762032	2.46138e-07	2.35521e-05
RAB8A	17.3112	17.5648	0.253563	2.16763e-07	2.25065e-05
RAB8B	17.2412	17.5744	0.333217	1.61218e-06	6.72432e-05
RAB7A	16.7969	16.663	-0.133914	0.0211402	0.0543995
RAI14	16.2863	16.3674	0.0811483	0.043306	0.0953669
DNAJC10	16.6059	16.4959	-0.109949	0.0959442	0.175359
GALNT13	16.5313	16.8451	0.313798	0.00113572	0.00587111
PSMC3	16.0988	16.0831	-0.0157005	0.984225	0.989293
TRIOBP	16.4419	16.6002	0.158281	0.0393702	0.0890309
ACTB	16.6624	16.8609	0.198558	0.000479743	0.00307237
TFAM	17.3344	17.2827	-0.0516721	0.643597	0.736574
ATG7	16.7132	17.0013	0.288057	3.24861e-06	0.000106397
RTCA	16.3449	16.4141	0.0692526	0.291037	0.406485
EPX	16.6914	16.8365	0.145099	0.201496	0.306897
ADPRHL2	16.2606	16.3394	0.0787911	0.0441317	0.0965319
TFG	16.402	16.3562	-0.0458351	0.718953	0.798473
RABEP2	16.0765	16.18	0.103559	0.087762	0.16447
RICTOR	18.3955	18.4766	0.0811405	0.474137	0.586226
SRSF5	17.1388	17.0258	-0.112958	0.221731	0.330699
SYK	16.2927	16.5808	0.288088	0.000180461	0.00148758
CD74	16.186	16.8967	0.710675	3.61675e-08	1.00541e-05
CD74	16.0325	16.7265	0.694054	3.22178e-09	2.24604e-06
WDR36	17.1439	16.7847	-0.359148	5.77743e-05	0.000684317
ATP1A2	16.8558	16.6648	-0.190987	0.00760131	0.024056
ERAP2	16.4325	16.7799	0.347323	0.0287545	0.0692265
RALA	17.205	17.2646	0.0595965	0.313264	0.428696
BCAT2	16.3413	16.8664	0.525129	4.40781e-05	0.000578228
TCP1	16.8076	16.6822	-0.125393	0.00570639	0.0192448
SRSF6	17.6764	17.425	-0.251376	4.71798e-05	0.000602716
HMBS	16.3482	16.4835	0.135282	0.0974191	0.177465
MKL2	16.9299	17.0313	0.101358	0.165129	0.263773
PTDSS1	15.5876	15.2158	-0.371861	0.00337971	0.013085
DYNLT3	15.9765	15.936	-0.0404907	0.511726	0.622594
SF3B5	15.601	15.4096	-0.191356	0.0333209	0.0775792
C1orf116	16.7894	17.2854	0.495996	0.00675211	0.0219669
MAGT1	17.2916	17.4658	0.174119	0.00248478	0.0104083
TNFAIP8	16.9322	17.162	0.22985	0.0100421	0.0300647
CYP51A1	16.7518	16.8531	0.1013	0.409292	0.524651
CUX1	16.739	16.6907	-0.0482759	0.233927	0.343845
CUX1	17.0464	16.9534	-0.0929293	0.0202713	0.0527031
LIG3	16.5229	16.3029	-0.219951	0.00708099	0.0227694
SSB	16.8297	16.5007	-0.328943	8.32928e-05	0.000885553
VPS4B	16.5645	16.5105	-0.0539829	0.360986	0.478438
SLC7A5	16.3294	15.8093	-0.520125	0.000539808	0.00334722
MARC2	16.5611	17.2493	0.688169	3.37562e-06	0.000107667
DDX17	16.5909	16.4178	-0.173141	9.497e-05	0.000951687
TBC1D2	17.2359	17.353	0.11709	0.426079	0.540854
NAA50	16.3239	16.1508	-0.173099	0.00796697	0.0249383
EXOSC7	18.2748	18.2516	-0.0232053	0.649277	0.740643
NBN	16.6484	16.7307	0.0822257	0.129881	0.221308
ATP5L	16.6241	16.6157	-0.00845324	0.910705	0.942175
MDK	17.143	16.5876	-0.555404	0.00268687	0.0110743
FAF1	15.9272	16.2033	0.276035	0.00110618	0.00574883
TMEM14C	18.0539	17.8902	-0.163652	0.0883087	0.164861
AGAP1	17.3776	17.2745	-0.103148	0.287438	0.402842
ATP2B1	16.7769	16.6373	-0.139601	0.0959442	0.175359
COPE	16.3125	16.5001	0.187635	1.33731e-05	0.000261055
CCDC94	17.1934	17.4583	0.264945	0.0209197	0.0541582
RFX1	17.9527	17.8586	-0.0941124	0.0904003	0.167675
FBXO6	15.7178	15.8866	0.168823	0.0925223	0.171156
IDH3G	16.5381	16.5671	0.0289448	0.395205	0.511158
ERBIN	15.92	15.9907	0.0707721	0.280607	0.395541
SMC1A	16.5919	16.4906	-0.101311	0.0270661	0.0659424
GATAD2B	16.1956	15.969	-0.226539	0.000624725	0.00374138
ECM1	16.0192	15.7461	-0.273058	0.0270661	0.0659424
EVPL	16.923	17.0412	0.118221	0.153415	0.249472
COX5A	16.3844	16.4919	0.107475	0.036445	0.0838131
NRDC	15.6657	15.8218	0.156083	0.0178487	0.0474926
DERA	16.3893	16.4775	0.0882299	0.123976	0.213667
NCAPD2	17.0506	16.858	-0.192608	0.025464	0.062855
STRBP	16.6389	16.4142	-0.224639	0.00107408	0.00562997
NDUFS2	15.5779	15.5711	-0.00681489	0.413026	0.528188
HSD17B12	17.1952	17.2574	0.062219	0.360986	0.478438
SEC11A	16.6425	16.7024	0.0599283	0.302014	0.417516
PPM1F	16.2457	16.3767	0.131031	0.0480566	0.103539
WDR18	16.2123	16.1054	-0.106913	0.0671108	0.134222
MYDGF	16.5833	16.8823	0.298973	0.000881872	0.00484632
SORBS3	15.5849	15.8561	0.271226	0.166411	0.265648
NLRP2	17.8958	17.8388	-0.0569965	0.469267	0.581814
SAFB	16.767	16.6791	-0.0878624	0.112795	0.198399
ANAPC7	16.5426	16.5085	-0.0340402	0.514084	0.624373
S100A12	17.0648	17.2288	0.163979	0.519198	0.628862
CAMP	17.1934	17.3128	0.11936	0.417554	0.532445
AGO2	16.4495	16.4119	-0.0376015	0.724876	0.802676
DDAH1	16.1446	16.8138	0.669219	1.27087e-06	5.74243e-05
FBLN2	16.6415	16.5339	-0.107655	0.328688	0.444813
GEN1	17.1546	17.1409	-0.013714	0.832986	0.887068
DEF6	16.4366	16.7473	0.310718	0.000557005	0.00343205
CENPC	19.1061	19.3922	0.286046	0.0561305	0.116958
COX7C	17.2917	17.4664	0.174753	0.00667193	0.0217786
SCRIB	16.2638	16.1948	-0.0689541	0.212887	0.320348
PPP4R3A	16.08	16.2052	0.125266	0.249832	0.361345
CTPS2	16.9024	16.7783	-0.124099	0.0603285	0.123647
CTPS1	16.58	16.4311	-0.148944	0.0561305	0.116958
NUB1	15.5934	15.7037	0.110264	0.233927	0.343845
TOP2B	16.8664	16.7825	-0.0838329	0.0484622	0.104
COPS3	16.6384	16.6049	-0.0335364	0.445334	0.559299
QTRT1	18.2386	18.2705	0.0319013	0.724876	0.802676
ZFP62	17.8653	17.8626	-0.00275507	0.93418	0.956525
PRPF19	16.9979	16.8444	-0.1535	0.00356301	0.0136052
BASP1	16.3847	16.3507	-0.0340703	0.952699	0.968174
UBE2N	17.0111	17.0222	0.0110926	0.637937	0.732674
FIS1	17.2683	17.3292	0.0608889	0.571739	0.675141
ARHGEF17	16.8564	17.1689	0.312492	0.000933252	0.00506593
CHKB	16.6108	16.841	0.230161	0.00583677	0.0195945
DNMT1	16.9631	16.9249	-0.0381514	0.864976	0.911766
AKAP8L	16.3058	16.2332	-0.0725837	0.133938	0.225774
SNX3	16.7039	16.8186	0.114684	0.0186264	0.0493201
DNAJC3	17.284	17.4447	0.160738	0.00141645	0.00687106
PIGR	16.5735	17.3583	0.784876	0.000413422	0.002719
PDCD6	16.3722	16.2238	-0.148411	0.0803061	0.153744
VPS26A	17.122	17.1709	0.0488662	0.280331	0.395265
CLMN	18.2404	18.7406	0.500216	0.000149222	0.00129343
PPM1G	16.8697	16.5783	-0.29138	0.000539808	0.00334722
ELAVL1	16.7837	16.5726	-0.211083	0.00261789	0.0108449
TPM1	16.9646	17.1223	0.15768	0.215806	0.323345
MAP4K4	16.323	16.1374	-0.185599	0.16561	0.264456
COPB1	16.3629	16.4802	0.117211	0.00157963	0.00744074
KCNAB2	17.2963	17.4094	0.113173	0.0707304	0.139686
SAR1A	16.3863	16.5896	0.203324	0.000539808	0.00334722
SAR1B	16.0584	16.2946	0.236263	0.000204598	0.00161038
CHMP4A	16.5461	16.5429	-0.00314988	0.607592	0.705964
SNX30	17.2154	17.0454	-0.170031	0.0367948	0.0844982
AP4E1	18.8589	18.5436	-0.315314	0.000355744	0.00242802
SENP3	17.7176	17.2937	-0.423875	0.00011922	0.0011103
MRPL53	16.6294	16.458	-0.171416	0.0198486	0.0518806
RAD23A	16.9345	16.8444	-0.0901418	0.0825597	0.156828
RAD23A	16.9345	16.8444	-0.0901418	0.0825597	0.156828
NMD3	16.2567	16.0609	-0.195843	0.0153311	0.0420254
ARL3	16.885	16.8588	-0.0262183	0.92753	0.953316
CBR4	16.3359	16.4137	0.0777923	0.59299	0.692986
PRKDC	16.4847	16.1139	-0.370765	1.75205e-07	2.03571e-05
ZZEF1	16.537	16.7726	0.235587	0.00217864	0.00945045
PLEC	16.9045	16.8137	-0.0908025	0.524337	0.633045
TMX1	16.1015	16.1597	0.0581816	0.539912	0.646886
MUC2	18.3805	20.072	1.69155	7.65829e-05	0.000823182
EPB41L2	16.5489	16.778	0.229152	0.00937403	0.0285551
SLC35A1	18.6341	18.8522	0.21807	0.00981484	0.0294929
GMPPB	15.8027	16.179	0.376332	9.29356e-06	0.000209966
RAB4B	15.464	15.6952	0.231213	0.00118172	0.00605756
MME	17.2179	17.3148	0.0968317	0.365159	0.482136
DAG1	16.4167	16.5714	0.154713	0.0657421	0.132243
PSMD4	16.4647	16.391	-0.0736766	0.076458	0.148415
ACTR1B	17.5211	17.6806	0.159499	0.000786888	0.00441889
STX17	18.099	18.1913	0.092325	0.136498	0.22914
RPN1	17.1408	17.1968	0.0560585	0.105794	0.189043
SQOR	16.0481	16.3247	0.276615	0.010274	0.0305902
EIF3D	16.8395	16.751	-0.0885042	0.0163781	0.0442554
HCLS1	16.92	17.2869	0.366913	0.000389375	0.00258876
SNRPA1	16.4543	16.4677	0.0133245	0.896172	0.931882
AQR	16.2316	16.1738	-0.0577798	0.282095	0.397294
KPNA6	16.3332	16.2711	-0.0621232	0.153415	0.249472
SMARCA5	16.7029	16.573	-0.129922	0.0198486	0.0518806
SEPT3	16.6009	16.5325	-0.0683786	0.623535	0.71952
CTSL	17.3203	17.7356	0.415349	1.54437e-05	0.000276063
ATP5D	16.4915	16.6519	0.160456	0.0659387	0.132311
UPP1	17.1754	17.2662	0.0907733	0.249832	0.361345
CAP2	16.932	17.0882	0.156157	0.035053	0.0811858
IL1RAP	17.4276	17.3616	-0.0660657	0.873568	0.917368
SKIV2L	17.0511	17.0452	-0.00584795	0.815517	0.873129
HPRT1	15.5258	15.4623	-0.0635241	0.395205	0.511158
MYL9	16.4344	16.5566	0.122164	0.240201	0.350532
MYL12A MYL12B	16.7335	16.8103	0.0767843	0.320916	0.436352
CUL1	16.6288	16.3907	-0.238058	1.6007e-05	0.000279979
NPTN	16.47	16.3278	-0.142167	0.0652711	0.131458
TMTC3	16.3103	16.0362	-0.274016	0.000169422	0.00142303
C7	16.1274	16.5277	0.400298	0.00107408	0.00562997
VWA5A	16.241	16.5963	0.355271	0.000154048	0.00132584
DPYSL3	16.2708	16.3127	0.0419316	0.550421	0.657541
RNH1	16.5568	16.7671	0.210327	0.00725076	0.0232177
PNPT1	17.132	17.147	0.0149645	0.921248	0.948457
VAMP3	16.3462	16.5431	0.196841	0.0120354	0.0346711
PLD3	16.9161	17.2601	0.344037	0.0062845	0.0207079
NCF2	16.0245	16.2581	0.23355	0.000933252	0.00506593
FAM83H	16.3071	16.0377	-0.269388	0.00742418	0.0236026
SSR3	17.5476	17.5252	-0.0223787	0.889919	0.927553
NOP2	17.034	16.6831	-0.350885	5.58646e-05	0.000671396
RPA2	16.7858	16.7825	-0.00337455	0.833989	0.887068
SLC12A7	16.919	16.6249	-0.294177	0.00248478	0.0104083
FAM186A	18.4432	18.5577	0.11454	0.0449706	0.0978843
UBAP1	17.337	16.5065	-0.830501	4.38564e-05	0.000578228
HSDL2	16.8341	17.2213	0.387159	8.89523e-05	0.000917732
TOMM40	16.4536	16.101	-0.352673	4.71798e-05	0.000602716
UBE2O	15.8472	15.7402	-0.107031	0.0825597	0.156828
FADD	15.337	15.38	0.0430249	0.511374	0.62232
PPP6C	17.232	17.3232	0.0911688	0.0100421	0.0300647
APAF1	18.4495	18.4257	-0.0238294	0.766782	0.834685
ACTG2	16.8738	17.0952	0.221354	0.00185706	0.00838342
CGNL1	18.1503	18.3353	0.184962	0.0424933	0.0940016
ATP11C	18.608	18.5754	-0.0325749	0.59279	0.692986
CHL1	19.302	19.3784	0.0763878	0.199652	0.305233
UQCRC1	16.3529	16.4161	0.0632481	0.140205	0.233357
IFIT5	17.7459	17.8205	0.0746478	0.114602	0.201171
CLPP	16.3716	16.3978	0.0262575	0.815517	0.873129
TMEM2	17.4954	17.323	-0.172404	0.229069	0.338539
CAPZA1	16.619	16.7469	0.1279	0.00556957	0.0188878
RPL21	17.2716	17.2205	-0.0510438	0.413026	0.528188
INTS1	16.3442	16.3624	0.0182435	0.902432	0.935401
EFEMP2	15.7272	15.8761	0.148908	0.0677026	0.135294
EEFSEC	15.661	15.6931	0.032126	0.582542	0.684532
NAIP	16.7884	16.9067	0.118302	0.0948814	0.174265
PTPA	17.2375	17.32	0.0825181	0.0784501	0.15114
PTPA	16.9086	17.0126	0.103974	0.0276192	0.0669555
C11orf58	17.025	16.9811	-0.0438946	0.940107	0.960176
CLCNKB	20.087	20.8711	0.784102	7.04574e-10	1.48408e-06
MTMR6	16.5349	17.0457	0.510832	0.000109008	0.00105548
HLA-DRB1	16.9333	18.0421	1.10874	1.90815e-07	2.1593e-05
CBX1	16.2938	16.0699	-0.223903	0.0115067	0.0334242
SH2D4A	17.6817	17.8175	0.135827	0.464424	0.576689
GSR	16.6854	16.4036	-0.28173	0.0771179	0.148985
NDUFA10	16.7643	16.8955	0.131231	0.0239446	0.060077
GOT2	17.2924	17.2032	-0.0892037	0.107512	0.191411
TMCO1	17.2973	17.1023	-0.195024	0.0109987	0.0322558
FTL	16.8797	17.9851	1.10545	4.24365e-06	0.000127049
PLIN2	15.6562	15.758	0.101783	0.645885	0.73902
RBM14	16.9267	16.748	-0.178732	0.000224656	0.00171569
ATP6V1F	16.2546	16.3564	0.101716	0.138727	0.23195
EIF3H	16.2831	16.2878	0.00473905	0.940107	0.960176
AK9	17.8988	17.7932	-0.105566	0.0220415	0.0562859
HMGB2	17.8065	17.8232	0.01664	0.582542	0.684532
BAG2	17.0926	16.9639	-0.128638	0.287438	0.402842
MYEF2	16.3728	16.213	-0.159789	0.0715206	0.141132
GOLGA3	17.0446	17.0685	0.0239334	0.431314	0.545713
HEATR6	17.6961	17.7859	0.0897771	0.287438	0.402842
FCRL5	18.1424	18.3788	0.236388	0.00299428	0.0119968
TTC28	17.5712	17.5467	-0.0244382	0.719758	0.799004
TMEM19	17.9129	17.948	0.0350516	0.554097	0.661609
CMTR1	16.7726	16.7821	0.00953624	0.782315	0.847812
IGFBP2	16.5009	16.1011	-0.399831	0.0249485	0.0618642
CCDC33	16.1033	16.346	0.242732	0.0111628	0.0327173
LAGE3	14.5608	14.7196	0.158823	0.0580494	0.12034
DDX23	16.6106	16.492	-0.118685	0.00530478	0.0182305
NAGA	16.7302	16.8323	0.102087	0.196903	0.301596
KIAA1522	17.132	17.2927	0.160709	0.840167	0.892472
DYNC1I2	16.5019	16.4188	-0.0831075	0.0229759	0.0581247
CHERP	16.2566	16.1085	-0.148102	0.0190263	0.0501882
SLC12A2	16.5207	16.6379	0.117156	0.201496	0.306897
STK38L	16.1776	16.2733	0.095737	0.340573	0.457724
HIST1H1B	18.1136	18.2459	0.132273	0.146696	0.241606
CAB39L	16.025	16.1956	0.170645	0.109251	0.194011
HBD	16.1427	17.19	1.04731	4.26007e-05	0.000566462
HBB	16.1817	17.2951	1.11337	3.23621e-05	0.00046724
CSTB	17.2666	17.06	-0.206607	0.169998	0.26926
EWSR1	17.0559	16.9881	-0.0678602	0.933816	0.956353
HMGN4	18.0313	18.3627	0.331339	1.54437e-05	0.000276063
AMPD2	16.4816	16.544	0.0623787	0.344595	0.461225
PZP	16.476	17.147	0.671023	2.53639e-05	0.000385594
WDR26	17.0239	17.0369	0.0129654	0.951197	0.968059
RIPOR1	16.7728	16.9878	0.215053	0.00476066	0.0168592
FMOD	16.1843	16.1351	-0.049196	0.889919	0.927553
HIST1H4A HIST1H4B HIST1H4C HIST1H4D HIST1H4E HIST1H4F HIST1H4H HIST1H4I HIST1H4J HIST1H4K HIST1H4L HIST2H4A HIST2H4B HIST4H4	17.4157	17.3148	-0.100921	0.190555	0.29448
IFI30	16.713	17.314	0.601049	8.77446e-08	1.47653e-05
LAD1	17.0132	16.4383	-0.574872	3.03805e-07	2.51283e-05
DSTN	17.1194	17.1268	0.00739905	0.861867	0.909779
SLC25A6	17.5547	17.4201	-0.134579	0.0671108	0.134222
NUTF2	16.9866	16.9639	-0.0226614	0.519198	0.628862
GBP6	16.8103	16.2449	-0.565368	0.00282982	0.0115464
SCPEP1	16.2127	16.339	0.126238	0.14891	0.243935
SNRPD1	15.8632	15.753	-0.110187	0.280884	0.395702
NUP37	16.2349	16.1334	-0.101483	0.0614177	0.125091
EXOC1	17.3542	17.3898	0.0356736	0.435959	0.549452
CRIPT	17.5185	17.1012	-0.41732	0.00293753	0.0118767
LTF	16.6099	16.7029	0.0930449	0.519198	0.628862
TXNL1	16.3845	16.2206	-0.163869	0.0324048	0.07599
ADD2	15.4676	15.514	0.0463493	0.480691	0.592366
BAG6	16.2033	16.1123	-0.0910286	0.100773	0.181869
CLNS1A	16.2354	16.056	-0.179414	0.0530766	0.111786
ATP6V1B2	16.6944	16.9042	0.209844	0.000494145	0.00313173
ALK	19.1166	19.0826	-0.0339947	0.550421	0.657541
CCT8	16.7293	16.5771	-0.152253	0.00157963	0.00744074
DCTN4	17.0215	17.1366	0.11505	0.0839677	0.159193
NLN	16.3692	16.2043	-0.164912	0.0490327	0.105132
KLKB1	16.5267	16.8691	0.342378	0.00157963	0.00744074
HSP90AA1	16.912	16.8046	-0.107402	0.0683	0.136042
CASP8AP2	18.3215	18.1575	-0.164034	0.101638	0.183361
RAB6A	16.9108	16.8095	-0.101265	0.111012	0.196211
ACIN1	16.4527	16.3966	-0.0561455	0.133938	0.225774
ACIN1	16.4745	16.4184	-0.0561463	0.136002	0.228386
TNS1	16.1539	16.5397	0.385791	0.00050895	0.00320474
SEC24D	16.462	16.6578	0.195785	0.000681511	0.0039782
SNRPB2	17.3211	17.1935	-0.127572	0.0959442	0.175359
P3H1	16.3911	16.405	0.0138866	0.566373	0.670339
PLOD3	16.3067	16.187	-0.119774	0.19597	0.30045
PC	16.1805	15.909	-0.271473	0.00570639	0.0192448
AP3M1	15.9628	16.1091	0.146298	0.00613511	0.0203534
MAMDC2	17.7352	17.7215	-0.0136907	0.778887	0.845224
GNG12	17.332	17.3287	-0.00334734	0.695431	0.778373
ACTR3B	17.9406	17.9716	0.0310564	0.582554	0.684532
HSD17B7	20.0516	20.7324	0.680777	0.000673036	0.00395713
UBTF	17.2253	17.0927	-0.132615	0.0160273	0.0435008
LGALS3BP	16.6826	16.4101	-0.272478	0.00854504	0.0264425
HYPK	17.0203	16.9179	-0.102424	0.292543	0.408472
CNP	16.8353	16.827	-0.00828786	0.933816	0.956353
FARP1	15.6508	15.8333	0.182452	0.00570639	0.0192448
MAPRE2	16.1269	16.3924	0.265502	1.88698e-06	7.61029e-05
PTMA	17.6464	17.4448	-0.20152	0.0117684	0.0340426
ITFG1	17.7381	17.6833	-0.054782	0.514084	0.624373
U2SURP	16.7803	16.5627	-0.217593	0.000465733	0.00299049
GCA	16.3713	16.6099	0.238671	0.0153461	0.0420254
SHMT2	16.9741	16.5741	-0.400055	8.60786e-05	0.000899494
LSP1	16.6257	17.097	0.471347	4.93713e-06	0.000136893
ANKFY1	16.2642	16.4652	0.201003	0.00141645	0.00687106
ARL6IP4	15.6872	15.5925	-0.0946143	0.377772	0.493428
ACTN2	16.4504	16.4805	0.0301613	0.933816	0.956353
KDM1A	15.3098	15.2274	-0.0824678	0.0926688	0.171268
CA2	16.565	17.3372	0.772217	0.00011922	0.0011103
RSL1D1	16.9848	16.6007	-0.384125	1.17342e-06	5.40214e-05
FBN3	18.2012	18.1376	-0.0635234	0.529503	0.637546
FBN2	16.5907	16.3559	-0.23477	0.0758041	0.147263
LACTB	17.7071	17.7612	0.0541047	0.426699	0.540854
DDAH2	16.3976	16.7939	0.396285	0.000180461	0.00148758
ACADSB	16.607	17.0336	0.426615	1.54437e-05	0.000276063
GAPDHS	17.7359	17.4495	-0.28637	0.0441317	0.0965319
FIBP	15.9912	15.9696	-0.0216206	0.773986	0.841965
DNAJC5	16.6549	16.8111	0.156153	0.0771179	0.148985
CNDP2	16.2762	16.6402	0.363966	4.08546e-06	0.000123833
PSMC6	16.5775	16.5712	-0.00634345	0.579832	0.682649
PHF3	16.7375	16.8542	0.116697	0.130449	0.22181
NMT1	16.069	15.8992	-0.169788	0.00446515	0.0160811
SF1	17.4165	17.2723	-0.144189	0.00282982	0.0115464
SF1	17.3943	17.2537	-0.14065	0.00338656	0.013085
ASPN	16.9041	16.8282	-0.0758552	0.524337	0.633045
LMNB1	17.0011	17.0791	0.0779947	0.0695065	0.137827
XPNPEP1	16.3845	16.3192	-0.0652883	0.138092	0.231179
TRAM1	16.9542	17.1205	0.166237	0.0123078	0.0351856
KRT75	17.2345	16.2519	-0.98263	1.11569e-05	0.000238797
TOMM6	16.4911	16.2893	-0.201791	0.0125965	0.0358431
IKBKG	16.3736	16.5046	0.131009	0.00742418	0.0236026
PGM2L1	16.319	16.303	-0.0160061	0.864976	0.911766
FAM3C	16.5988	16.4068	-0.192007	0.071972	0.141451
SSR2	19.0869	19.1639	0.0769897	0.0603285	0.123647
JUP	16.5596	15.6922	-0.867404	4.73039e-08	1.04929e-05
H6PD	16.3831	16.3591	-0.0239785	0.503936	0.614956
C6	16.3301	16.6201	0.289966	0.0276192	0.0669555
LSM8	16.8403	16.8031	-0.0371468	0.593441	0.692986
RECQL	16.628	16.5123	-0.115703	0.0771179	0.148985
LDHA	17.2535	16.9998	-0.253615	0.000959969	0.00516499
LDHB	16.9945	16.8848	-0.109672	0.129881	0.221308
ATP5C1	17.0178	17.1633	0.145475	0.00107405	0.00562997
LCMT1	17.4699	17.2739	-0.195954	0.0156836	0.0428053
MAP2K6	16.8892	16.8314	-0.0578681	0.58798	0.688587
NDUFA5	16.7971	16.711	-0.0860146	0.106649	0.19043
RRBP1	16.7906	17.0889	0.298305	0.000355744	0.00242802
QDPR	15.8215	16.2285	0.407038	1.65899e-05	0.000288109
POLR2B	16.4784	16.4011	-0.0772773	0.013753	0.0386383
ECH1	16.5953	16.7274	0.132054	0.0153461	0.0420254
TST	16.2485	16.5048	0.256301	0.00854504	0.0264425
THEMIS2	16.3195	16.6833	0.363811	0.000500514	0.00316797
VPS8	16.4551	16.7267	0.271638	0.0117684	0.0340426
STT3A	16.9294	17.0441	0.114657	0.0270661	0.0659424
RANBP1	17.3998	16.9879	-0.411887	1.6007e-05	0.000279979
CYC1	15.9757	15.9565	-0.0191772	0.833989	0.887068
SH3GLB1	16.6617	16.7418	0.0800912	0.0561305	0.116958
TUBB8	17.2721	17.1659	-0.106133	0.00543572	0.018524
MPRIP	16.1075	16.2574	0.149975	0.0293371	0.0702134
PPFIBP2	17.9483	17.8839	-0.0643809	0.340779	0.457874
TGOLN2	16.6274	16.8184	0.190989	0.0087459	0.0269444
CUL4B	17.1196	16.9514	-0.168113	0.00517669	0.0179675
SPECC1L	16.9226	17.3489	0.426281	1.84624e-05	0.00030961
TRAPPC3	17.6448	18.0454	0.400638	0.000262569	0.00194436
PPP2R5C	15.6906	15.6912	0.000653682	0.933816	0.956353
DBN1	16.5756	16.4034	-0.172269	0.104099	0.186789
IFIT2	16.9761	17.1011	0.12497	0.377857	0.493428
RPL18	17.3803	17.3041	-0.0761965	0.122054	0.211365
VPS52	17.1078	17.0489	-0.0588486	0.931505	0.956353
HLA-DRB5	17.2601	18.2855	1.02539	5.44786e-09	2.95395e-06
LYAR	16.5954	16.3918	-0.203584	0.00796697	0.0249383
RDH11	16.9014	17.0358	0.134337	0.0150151	0.041421
NT5C	16.4382	16.4232	-0.0150072	0.571739	0.675141
HAT1	16.7788	16.4033	-0.375467	0.000907225	0.00496886
SEPT9	17.2172	17.1959	-0.02132	0.936961	0.958769
HSPE1	16.8008	16.3676	-0.433232	0.000169422	0.00142303
PGM2	16.5586	16.656	0.0973776	0.120157	0.208894
SERPINA6	16.1379	16.7575	0.619595	9.99634e-07	4.97777e-05
STK38	16.7789	16.8879	0.108981	0.112819	0.198399
AP2M1	16.7666	16.9063	0.139665	0.00469183	0.0166396
ACSF2	15.5919	16.0939	0.502	1.12743e-06	5.3416e-05
MEPCE	15.1992	15.1244	-0.074829	0.110497	0.19594
DCUN1D1	16.9135	16.7138	-0.199754	0.0102738	0.0305902
HLA-DRB1	17.521	18.547	1.02596	2.41163e-09	2.24604e-06
SRPRB	15.8902	15.9753	0.0851634	0.0441317	0.0965319
MSH2	17.0141	16.7559	-0.258215	6.8287e-05	0.000767836
OPA1	16.516	16.4062	-0.109775	0.0424933	0.0940016
DCN	17.2084	17.6118	0.403366	0.0220415	0.0562859
ACOX1	17.2636	17.1185	-0.145009	0.043306	0.0953669
GSTM4	16.4635	15.9604	-0.503085	0.114602	0.201171
EIF3F	16.631	16.4821	-0.148904	0.00072198	0.0041597
DDB1	16.1882	16.1483	-0.0398528	0.373594	0.489828
CTSD	16.1544	16.7978	0.643436	3.58921e-05	0.000501872
OS9	16.3125	16.3709	0.0584019	0.373594	0.489828
SFXN3	15.7636	15.9524	0.188791	0.0512279	0.108456
OLFM4	15.663	15.4727	-0.190282	0.460403	0.572812
NOVA2	18.0892	18.1721	0.0828725	0.677032	0.763744
USP5	16.6519	16.444	-0.2079	0.000246542	0.00184252
RPL23	17.3252	17.3254	0.000216182	0.791047	0.853684
SERPINF1	16.9078	16.9708	0.0630088	0.713046	0.793538
ALDH5A1	16.4461	16.5938	0.147698	0.215806	0.323345
MT-CO2	17.0851	17.2449	0.159851	0.00916032	0.0280462
PMVK	16.0708	16.0217	-0.0491173	0.593441	0.692986
DAZAP1	16.9369	16.829	-0.107939	0.0732313	0.143291
NAPRT	16.5529	16.6635	0.110679	0.249832	0.361345
CCT7	16.5284	16.387	-0.141347	0.00290387	0.0117503
SRRM1	17.3932	17.465	0.0718173	0.459608	0.572021
FCGR2B	17.4678	17.6902	0.222432	0.0502916	0.107078
ITIH4	16.6288	17.0873	0.458581	0.0011045	0.00574883
ITIH4	16.7238	17.1704	0.446531	0.00162305	0.00761584
MYO6	16.1133	16.1917	0.078391	0.201496	0.306897
IPO9	16.4124	16.2145	-0.197906	0.00185706	0.00838342
MYH13	18.566	18.7437	0.17767	0.0234559	0.0591245
CTSH	16.5497	17.582	1.03237	1.75205e-07	2.03571e-05
GNAQ	17.1327	17.3761	0.243393	0.000217774	0.00167097
OSBPL11	17.1208	17.24	0.119232	0.434118	0.548834
STAG2	16.936	16.8797	-0.0563398	0.209997	0.317258
GCC1	15.7628	15.6123	-0.150572	0.254962	0.367241
TCF20	18.2556	18.4343	0.178768	0.0371584	0.0847748
RBM8A	16.7246	16.7312	0.00663027	0.889919	0.927553
CC2D1A	17.5564	17.6441	0.0877422	0.16755	0.266673
HUWE1	16.3661	16.2909	-0.0751823	0.0466889	0.100949
HUWE1	16.3656	16.2904	-0.0752281	0.0466889	0.100949
ANXA8	16.5321	16.052	-0.480098	0.00126894	0.0063188
RBM47	17.3043	17.2042	-0.100174	0.242284	0.353256
PCCA	16.4679	16.5902	0.122323	0.0991426	0.17981
SRP72	16.6576	16.7763	0.118678	0.00297969	0.0119481
LRG1	15.9681	16.3719	0.403782	0.0603285	0.123647
VPS13A	18.013	18.6626	0.649551	0.000662076	0.00390681
TEX10	15.4854	15.7212	0.235848	0.970072	0.981741
LSG1	15.9033	15.6344	-0.268829	0.00229669	0.00977997
ABCE1	16.7509	16.7034	-0.0475298	0.237049	0.347179
UBE2D1	16.4753	16.5078	0.0325349	0.917134	0.946418
SCN11A	18.5341	18.5291	-0.00502101	0.853175	0.903144
DAPK1	17.4531	17.3488	-0.104387	0.49032	0.601649
HSPA1L	17.2098	16.9412	-0.268646	7.2979e-05	0.000796729
HSPA2	17.5877	17.4966	-0.091059	0.0991426	0.17981
UTP14C	18.0866	18.1931	0.106526	0.0337066	0.0784025
STOML2	16.7561	16.59	-0.166118	0.0378838	0.0860674
CELF2	16.5214	16.8921	0.370613	1.7193e-05	0.000295429
[truncated: 2,881 more rows]

## Sheet: Inflamed vs. Others
Symbol	Others	Inflamed	Log2 Ratio	Wilcoxon P-value	Wilcoxon Padj
RBM28	17.3488	17.1329	-0.215968	0.000315228	0.00149787
RPL17 RPL17-C18orf32	17.1903	16.9318	-0.258554	4.36702e-07	9.06853e-06
CAMKK2	18.5263	18.1383	-0.387993	0.00198937	0.00685604
RPL11	17.8545	17.6618	-0.192739	4.51456e-05	0.00030986
NUBP1	16.0538	16.2277	0.173903	0.000190792	0.000991547
RCN3	15.4538	15.6721	0.218251	0.0104483	0.0260274
HMCES	17.181	16.7788	-0.402207	5.58536e-07	1.06057e-05
SET	17.0727	16.7176	-0.355147	1.77301e-07	4.75399e-06
MAPK14	16.0794	16.3185	0.23911	1.36571e-05	0.000122512
SEC62	17.6498	17.6584	0.00856222	0.725244	0.793185
LOC102725117	16.2731	16.0558	-0.217379	0.0298127	0.0615945
FERMT3	15.8147	16.1566	0.341922	1.22601e-06	1.87552e-05
SET	16.9931	16.693	-0.300093	7.59377e-07	1.33782e-05
RPL10A	17.5314	17.5112	-0.0201971	0.915033	0.942059
PAFAH1B1	16.8787	16.8888	0.0101683	0.920013	0.945193
SELENOF	16.3764	16.5501	0.17368	0.000359852	0.00167725
RPIA	16.365	16.2965	-0.0685144	0.407422	0.512824
RHOC	16.2495	16.2645	0.0150085	0.939966	0.958628
RHOA	16.3981	16.494	0.0958698	0.00886769	0.0226924
RHOB	16.4024	16.4793	0.0768264	0.637852	0.719371
TSR1	16.8939	16.7334	-0.160525	0.00764584	0.0200817
NKRF	18.0091	17.9397	-0.0693864	0.362807	0.470128
PRDX3	16.4032	16.5329	0.129686	0.00287192	0.00913623
HLA-DQB1	17.1008	17.446	0.345235	0.0120587	0.029277
ERI3	16.2096	16.1389	-0.0707515	0.511881	0.608669
IMMT	16.975	16.8527	-0.12223	0.00061091	0.00261972
WIZ	16.7592	16.592	-0.167231	0.0223432	0.048503
MTPN	16.6637	16.7418	0.0780495	0.124138	0.198232
ZBED1	19.4543	19.4922	0.0379321	0.1304	0.206139
MAPK9	17.8956	17.977	0.0814711	0.1304	0.206139
STUB1	15.9527	15.8499	-0.102832	0.0303695	0.0624276
RCC2	16.9183	16.6208	-0.297466	5.59611e-05	0.000368543
AP3S1	17.7744	17.8562	0.0817459	0.337757	0.443676
PEBP1	16.421	16.3955	-0.0254524	0.892663	0.925865
RNF213	16.3837	16.4798	0.096152	0.0230907	0.0498375
NID1	16.0476	16.1969	0.149313	0.0432913	0.0836348
SIRPA	16.7701	17.0458	0.275717	6.06168e-05	0.000388712
ETHE1	16.4099	16.64	0.230175	7.68836e-05	0.000470756
NNMT	17.011	17.3668	0.35578	0.000596942	0.00257112
SAFB2	16.9905	16.8317	-0.158818	0.00137053	0.00506298
NPL	16.1675	16.4836	0.316109	0.00111863	0.00427815
NPL	16.3307	16.5771	0.246347	0.0159834	0.0371248
ESRP2	16.0407	15.8218	-0.218928	0.0242622	0.0519751
PDHA1	17.1738	17.2705	0.0967347	0.00429552	0.0126889
DOCK5	17.6476	17.8552	0.207604	0.00778984	0.0203831
PGLYRP2	16.0353	16.243	0.207668	0.00270022	0.00870428
CCDC91	17.1126	17.1549	0.0423424	0.403878	0.509568
VPS18	16.1914	16.3108	0.119376	4.63801e-05	0.000316552
SERBP1	17.3013	17.1252	-0.176118	2.27198e-05	0.000182657
POLA1	18.212	18.3771	0.165115	0.12388	0.198014
SDAD1	17.7973	17.8068	0.00954847	0.710768	0.781821
ATRX	17.951	17.6611	-0.289945	0.000146451	0.000808465
SRP54	16.4556	16.5829	0.127309	0.00696105	0.0185729
FAM192A	17.6708	17.7259	0.0550785	0.133621	0.210141
RPL6	17.7457	17.6602	-0.0854989	0.104057	0.171206
QRICH2	17.8781	17.9237	0.0456081	0.659264	0.738061
RARS2	19.829	19.8273	-0.00172369	0.816372	0.866629
VAV2	16.2757	16.4596	0.183911	0.149084	0.22936
RPL38	16.9161	16.8558	-0.0602488	0.179248	0.267011
SAP30BP	16.6305	16.3565	-0.273988	0.00055555	0.00242711
STX5	17.281	17.2089	-0.0720537	0.280372	0.383148
RAD50	16.7257	16.6341	-0.0915913	0.00270022	0.00870428
URGCP	18.3615	18.0651	-0.296309	0.00155365	0.005613
MTCH1	15.7893	15.7727	-0.0165355	0.843143	0.888625
ARMC8	17.5462	17.5946	0.0484079	0.250755	0.349924
ARGLU1	17.6359	17.5025	-0.133356	0.0013705	0.00506298
NDUFS4	16.9813	17.0328	0.0514409	0.486027	0.585777
RPL23A	17.3956	17.2487	-0.146924	0.00351874	0.0107996
ZNF806	17.3449	17.2894	-0.055549	0.413494	0.517663
PSMD13	16.7627	16.6589	-0.103847	0.000556802	0.00242824
ISY1 ISY1-RAB43	16.8847	16.7315	-0.153192	0.00291443	0.00926542
SCRN2	17.377	17.4947	0.1177	0.0650144	0.116772
CDC5L	16.6157	16.4844	-0.131323	0.00210316	0.00713727
RPL24	18.0617	17.7389	-0.322845	0.00331199	0.010288
DDX60	16.9109	16.9458	0.0349483	0.27207	0.373579
CARM1	16.4897	16.3575	-0.132166	0.00971722	0.0244685
ATP6V1H	17.5127	17.7498	0.237069	0.0778043	0.135071
AP2A1	16.5254	16.5984	0.0729778	0.0289574	0.0600562
APPL2	16.9245	16.9472	0.0227126	0.581479	0.671466
RPS15	17.2691	16.9788	-0.290385	1.08495e-05	0.000102409
CALML3	16.9487	16.3961	-0.55268	0.000391172	0.00179917
FCGR3B	17.3358	17.6561	0.320333	0.000135721	0.000756935
PTPN1	16.5607	16.7372	0.176479	0.000822425	0.00332789
TGFB1I1	16.4858	16.6536	0.167792	0.284921	0.388818
PRPF3	16.9397	16.6844	-0.255315	4.97909e-07	9.64204e-06
BICD2	16.4042	16.166	-0.238223	0.000197887	0.00101974
ADH5	16.703	16.6515	-0.0514299	0.576456	0.666613
UACA	16.865	17.0959	0.230882	1.08495e-05	0.000102409
UTP6	16.2289	16.3775	0.148616	0.0505462	0.0950175
MRPL47	16.7046	16.5928	-0.111851	0.0344275	0.0692808
PPID	18.0199	17.8636	-0.156305	9.23003e-05	0.000545991
PDLIM3	16.5096	16.4472	-0.0624442	0.782436	0.841403
AIMP2	17.2493	17.1102	-0.139144	0.000941398	0.00373802
GNG2	17.4062	17.8199	0.413607	4.80556e-07	9.52042e-06
PFAS	16.582	16.626	0.0440747	0.396846	0.502363
GSTK1	16.7008	16.8757	0.174919	0.00331199	0.010288
GSTK1	16.7783	16.9589	0.180603	0.00105252	0.00407526
ABCB6	17.5573	17.5036	-0.0537586	0.62003	0.704809
---	17.12	17.2594	0.139414	0.0112279	0.0275892
ARIH1	16.615	16.5632	-0.0518154	0.0821287	0.140924
GSK3B	16.7163	16.4155	-0.300808	1.09284e-08	5.9256e-07
TRIP11	17.2217	17.356	0.134316	7.48907e-05	0.000459707
GK	16.4152	16.6087	0.193515	0.00128363	0.00478178
SETD1A	17.8748	18.1203	0.245508	0.00274316	0.00883021
CPSF6	16.6016	16.336	-0.26554	9.50612e-07	1.56723e-05
ALDH9A1	16.5304	16.6742	0.143856	0.00954173	0.0240639
MX2	16.2445	16.1909	-0.0535138	0.835924	0.882395
MDH2	16.5622	16.3874	-0.174824	0.000315218	0.00149787
SMAD3	17.3624	17.6222	0.259778	0.0524648	0.0979451
ALDH18A1	16.062	16.0999	0.0379327	0.333788	0.440002
RPLP2	15.8174	15.8859	0.0684915	0.0426456	0.0826491
POLB	17.28	17.0279	-0.252114	0.000410225	0.00187093
NHLRC2	16.1393	16.1122	-0.027123	0.451374	0.553305
RBBP5	15.9914	15.8323	-0.15905	0.00429552	0.0126889
PRG4	16.8054	17.1143	0.308848	0.137496	0.215265
PFDN5	16.3054	16.1389	-0.166497	0.00248587	0.00813617
SPTLC1	17.0939	17.0245	-0.069325	0.0925724	0.155509
LIMD2	17.1399	17.2148	0.074885	0.860507	0.89978
EIF2B5	16.5638	16.5575	-0.00631634	0.910055	0.93832
EML4	16.3778	16.3946	0.0167307	0.628914	0.711758
PPP1CA	15.9902	15.9109	-0.0793619	0.00839042	0.0216871
ARHGEF12	17.164	17.4132	0.249111	0.00492849	0.0141227
METTL14	16.441	16.6595	0.21846	0.00328365	0.0102391
TLDC1	16.3558	16.3741	0.0183675	0.816372	0.866629
SON	17.2405	17.2415	0.00101185	0.546841	0.639948
NOMO2	16.363	16.3838	0.0207472	0.362808	0.470128
NOMO1	16.4108	16.4398	0.0289924	0.207134	0.299678
HIBADH	16.113	16.1095	-0.00352804	0.890183	0.924078
LOXL2	16.6552	16.4876	-0.167674	0.123534	0.197525
EIF4B	16.8478	16.6823	-0.165498	3.16827e-05	0.000237134
GNAI1	17.2155	17.5125	0.297035	4.81874e-07	9.52042e-06
LARP7	17.9008	18.0196	0.118824	0.159773	0.242668
TRMT6	17.1784	17.0384	-0.140019	0.0706839	0.124932
DIDO1	17.5858	17.6147	0.0289071	0.801781	0.8543
ESF1	18.5289	18.4753	-0.0536516	0.471039	0.571667
SF3A3	16.4882	16.2835	-0.204615	4.90113e-06	5.4734e-05
HGS	17.2444	17.1476	-0.0967203	0.00293134	0.00928891
ZC3H4	15.9986	15.909	-0.0896162	0.0509558	0.0956401
OGT	16.0285	15.9016	-0.1269	0.000430142	0.00194181
CHORDC1	16.7206	16.4982	-0.222396	0.000102382	0.000598354
GAR1	16.5495	16.331	-0.218519	0.000669878	0.00282054
RPL27	17.7463	17.429	-0.317276	7.48907e-05	0.000459707
CD59	16.2355	16.4934	0.257888	0.00122856	0.00459766
NPM1	17.715	17.4061	-0.308904	1.43553e-06	2.1293e-05
NPM1	18.1227	17.7732	-0.349478	3.35321e-07	7.43802e-06
PPP1R14B	17.9025	17.9131	0.0106137	0.436151	0.539278
ATP1B1	16.52	16.5481	0.0281039	0.82125	0.870671
ZFYVE19	17.6473	17.8685	0.221232	0.00766459	0.0201201
RABAC1	16.5936	16.6764	0.0828251	0.185662	0.274472
RANBP6	17.2223	17.151	-0.0712691	0.432163	0.53554
ABR	16.2569	16.3336	0.0766551	0.429071	0.532113
RUFY1	16.4501	16.6825	0.232417	2.08821e-06	2.87056e-05
AGRN	16.0004	16.125	0.124595	0.136903	0.214405
ZBTB8A	18.4825	18.1416	-0.34096	0.112477	0.182537
DHCR24	16.7983	16.606	-0.192276	0.0843629	0.143998
OPLAH	15.6158	15.7961	0.180297	0.0278796	0.0582417
DDX19B	16.6204	16.6761	0.0556821	0.0580437	0.106406
NFYC	17.5269	17.3273	-0.199559	0.0788677	0.136674
GNG10	15.7666	15.746	-0.0206226	0.385758	0.493799
SRXN1	16.4507	15.7629	-0.687721	2.37114e-05	0.000188763
RIDA	16.0832	15.9026	-0.180595	0.0439453	0.0845968
COG3	16.2284	16.2823	0.0538207	0.336937	0.442781
TPX2	17.8272	17.8485	0.0213098	0.954956	0.968652
STAMBP	16.3636	16.3061	-0.057565	0.196057	0.286884
MFN2	15.8249	15.9223	0.0973653	0.1304	0.206139
DLST	17.2019	17.2319	0.0299435	0.352964	0.460519
CDCP1	18.1718	18.0038	-0.167964	0.000348275	0.00162951
LYN	16.8424	16.9159	0.0735224	0.181288	0.269557
LYN	16.8961	16.9631	0.0669447	0.223394	0.319414
DOCK8	16.7129	16.9359	0.222997	0.000639743	0.00271482
IPO13	18.3901	18.3789	-0.0112043	0.949957	0.96579
MYBBP1A	16.2824	16.0084	-0.273965	4.34685e-06	4.94467e-05
NOL11	16.4782	16.4141	-0.0640748	0.135942	0.213243
MED23	16.6871	16.8344	0.147344	0.00177519	0.00624131
CLIC6	16.2591	16.3423	0.0832031	0.0788677	0.136674
RAB1A	17.3654	17.4954	0.129915	9.72198e-05	0.000570232
CFL2	16.7601	16.808	0.0478833	0.258607	0.359443
MTHFR	17.8018	17.7993	-0.00249631	0.667733	0.74549
SUN2	15.9912	16.0948	0.103641	0.0509558	0.0956401
KLC4	16.4939	16.5112	0.0173423	0.637852	0.719371
OLFML1	16.3478	16.7694	0.421594	8.31676e-05	0.000502299
ADGRE5	15.8438	16.2779	0.434175	6.59974e-06	6.91132e-05
ASMTL	16.1167	16.158	0.0413794	0.307076	0.412818
SH3GLB2	16.038	16.0238	-0.0142148	0.559441	0.651879
KRT77	17.3824	17.6433	0.260873	0.000372949	0.00173003
KRT2	17.2816	16.8749	-0.406695	0.00696105	0.0185729
LMF2	16.627	16.6638	0.0367806	0.27207	0.373579
FYB	17.3615	17.4827	0.121222	0.0246511	0.0526466
SBDS	17.0495	17.0646	0.0150679	0.895145	0.926667
BECN1	20.7098	20.7452	0.0353866	0.0837356	0.143128
AGR3	15.4448	16.1206	0.675837	0.000591943	0.00256089
NCK2	16.6862	16.8304	0.144134	0.00259888	0.00844375
PSMD9	16.9977	16.9931	-0.00452815	0.637852	0.719371
NARS	16.7726	16.6142	-0.158463	0.00373716	0.0113275
DCPS	16.1518	16.2119	0.0600957	0.263936	0.365703
LAMB3	16.7462	16.9353	0.189143	0.147123	0.226844
NCOR2	16.4527	16.3965	-0.0562211	0.348733	0.456129
RPL9	16.6155	16.5465	-0.068958	0.0788677	0.136674
DBR1	16.3706	16.0976	-0.272933	6.06168e-05	0.000388712
STIP1	17.5876	17.4147	-0.172899	9.47317e-05	0.000558322
IGF2BP1	16.2131	15.8722	-0.340931	0.00455717	0.0132849
EXOC8	16.3995	16.425	0.0255008	0.33222	0.439478
VRK1	17.1544	17.2074	0.0530183	0.324457	0.431784
WDR82	16.9026	16.9232	0.020612	0.739413	0.805252
PRAG1	18.0448	18.4639	0.419043	0.000586791	0.00254085
GYS2	17.457	17.3739	-0.0831358	0.269513	0.371217
GPD2	16.4945	16.2468	-0.247664	0.000495443	0.00218802
ANXA2	17.0011	16.9357	-0.0654617	0.233085	0.33008
LAMP2	16.8842	17.0531	0.168825	0.00464755	0.0134679
HBS1L	16.322	16.2497	-0.0723537	0.181288	0.269557
CAPN3	18.7882	19.2303	0.442059	6.89293e-07	1.25046e-05
RPS15A	17.1742	17.1104	-0.0638664	0.0572178	0.10505
DNAJC9	16.3098	16.1916	-0.118164	0.0210853	0.0464542
WAC	16.7598	16.8321	0.0723354	0.239054	0.336677
PPM1B	15.8424	15.8104	-0.0320139	0.474319	0.574932
PPM1B	15.6421	15.6691	0.026962	0.593712	0.682364
PSMA4	17.1355	17.1247	-0.010859	0.651358	0.730719
LMNB2	17.2969	17.2998	0.00294474	0.572179	0.663388
SMC4	17.4742	17.3744	-0.0998123	0.0328545	0.0666098
CARHSP1	17.2675	17.2466	-0.0209047	0.383006	0.490698
SUB1	17.1435	17.2617	0.11817	0.0219774	0.0479007
ROCK2	16.3829	16.3978	0.0148321	0.964958	0.975756
ADK	16.3051	16.3144	0.00933856	0.410984	0.514917
LIMS1	16.3989	16.4732	0.0743084	0.327548	0.434358
APCS	16.8551	17.4867	0.631632	0.000880049	0.00353759
FTH1	16.4106	16.6395	0.228963	0.0726616	0.127642
P4HA2	16.3679	16.3582	-0.00961403	0.509905	0.606912
ZMYM3	16.7225	16.855	0.132547	0.490476	0.590119
COG5	15.7173	15.8893	0.172022	0.0212202	0.0466736
SYNE1	18.2209	18.344	0.123044	0.00197415	0.00680839
ACTR10	16.8141	16.8163	0.00221403	0.793567	0.849815
AP1G1	16.5088	16.4835	-0.0253557	0.352964	0.460519
DNM1	16.9446	16.9069	-0.0376896	0.567918	0.659866
EMSY	18.1986	18.3006	0.102053	0.0572178	0.10505
ALB	17.0083	17.4142	0.405897	0.000596942	0.00257112
WDR11	16.1413	16.1661	0.02479	0.791452	0.848422
ORM2	17.5611	18.0849	0.523757	0.00214785	0.00724861
ORM1	17.0462	17.5751	0.528961	0.00248587	0.00813617
HDGF	16.9799	16.8412	-0.138719	0.00421137	0.0125085
BZW1	17.0119	17.0418	0.0298988	0.924997	0.948516
AGPAT5	16.7154	16.5729	-0.142469	0.0457858	0.0877427
ALDH3B1	17.2744	16.7436	-0.530881	2.27198e-05	0.000182657
SART1	16.5256	16.6416	0.115983	0.546841	0.639948
MAX	16.4685	16.4685	7.13405e-05	0.773932	0.83428
TRAFD1	16.4925	16.4467	-0.0458085	0.235554	0.3329
ARPC5	16.9715	17.1625	0.191008	1.71497e-05	0.000147863
INTS3	16.2314	16.0557	-0.175636	3.63329e-05	0.000263063
USO1	16.7586	16.9417	0.183115	2.53984e-05	0.000199588
ARAF	16.5137	16.6111	0.0973842	0.0162749	0.0377298
CBX3	16.9303	16.5813	-0.348976	1.16391e-08	6.04241e-07
LIMCH1	16.5287	16.8038	0.275018	0.00140889	0.00517723
EPHB2	15.3504	15.5775	0.227068	0.00135528	0.0050295
KHSRP	17.3163	17.044	-0.27232	2.02999e-07	5.21387e-06
WDFY3	18.873	18.9237	0.0507797	0.407422	0.512824
COL1A2	16.9734	16.9613	-0.0120849	0.984978	0.989032
USP24	16.839	16.555	-0.284091	0.00903209	0.0229566
THBD	17.5146	17.6018	0.0872697	0.715094	0.785605
AKAP12	16.1567	16.3112	0.154471	0.0129434	0.0310546
CDC37L1	17.9473	17.7682	-0.179123	0.100388	0.166348
EHMT2	18.1908	18.1178	-0.0729924	0.327548	0.434358
ALYREF	16.8549	16.7531	-0.101856	0.0678004	0.120975
SORL1	16.9116	17.091	0.179441	0.00106037	0.00409708
GORASP1	19.056	19.1257	0.0696661	0.0280477	0.0584428
BRWD3	18.003	17.7586	-0.244417	6.06168e-05	0.000388712
SHANK2	19.203	19.1184	-0.0845704	0.196057	0.286884
STK3	16.0751	16.0553	-0.0197893	0.748909	0.813415
AIMP1	16.6676	16.4492	-0.218477	2.3632e-06	3.15957e-05
PI4KA	16.5601	16.5683	0.00822539	0.660427	0.739024
TERF2IP	15.9364	15.9692	0.0328012	0.72211	0.791176
SORCS1	18.6565	18.8645	0.208025	0.018285	0.0414835
RPS13	16.8116	16.7096	-0.101996	0.0614473	0.111349
C16orf96	18.2604	18.1375	-0.122812	0.0346644	0.0696714
BRE	16.5057	16.5591	0.0533789	0.171256	0.257306
PTGFRN	16.5797	16.5241	-0.0556723	0.34329	0.449613
GMPS	16.3613	15.9322	-0.429114	2.34827e-09	2.16218e-07
FRYL	17.8171	17.9678	0.150677	0.0236649	0.0508742
PIN4	16.3242	16.1471	-0.17712	0.018655	0.0421464
DEK	17.0997	16.8009	-0.298761	3.13772e-07	7.08891e-06
HNRNPA0	16.8566	16.6151	-0.241523	6.39219e-05	0.000403022
UBE2K	16.4039	16.2518	-0.15205	0.00331014	0.010288
HMCN1	16.517	16.6285	0.111521	0.020911	0.0461329
UBE2D3	16.5459	16.6131	0.0671448	0.0985962	0.164047
LRRFIP1	16.3627	16.5994	0.23672	1.22601e-06	1.87552e-05
MYO1A	15.6924	15.7848	0.0923964	0.387577	0.494865
SSH3	16.3933	16.4268	0.0334591	0.611201	0.697294
PITPNB	16.327	16.2859	-0.0411574	0.462767	0.564717
TRAF2	16.1181	15.9705	-0.14758	0.0715596	0.126388
POR	16.556	16.619	0.0630183	0.211689	0.305183
COPA	16.5016	16.5316	0.0299579	0.309287	0.415332
SNRPC	16.9285	16.8588	-0.069713	0.0547984	0.101409
TNKS1BP1	16.5639	16.557	-0.00694432	0.86544	0.904357
RPS11	17.4112	17.1492	-0.26202	2.91701e-05	0.00022312
OARD1	17.86	17.7306	-0.12938	0.1112	0.180945
BLMH	17.2622	16.8834	-0.378748	6.52874e-08	2.22799e-06
CDC23	17.0595	16.9378	-0.121664	0.0697118	0.123527
PITHD1	16.0457	16.1727	0.126997	0.0110283	0.0272084
ATL2	16.0657	15.9402	-0.125516	0.0141302	0.0334248
SMG1	17.8699	17.9004	0.0304755	0.30631	0.411902
KRT24	16.494	16.4541	-0.03989	0.870379	0.907768
GNA11	17.0748	17.101	0.0262064	0.528208	0.623525
THOC5	16.8448	16.6727	-0.172043	0.000119466	0.000678689
PSMD5	16.388	16.3144	-0.0736248	0.0276022	0.0577067
KPNA4	16.6677	16.5593	-0.108413	0.00512423	0.0145554
BCCIP	16.4897	16.3736	-0.116132	0.0825618	0.141518
SNCG	15.8513	15.9858	0.134561	0.134551	0.211469
TSTD1	18.147	18.1372	-0.0098154	0.929984	0.951829
NDUFC2	16.3836	16.4504	0.066801	0.34329	0.449613
SMAD5	16.2865	16.1869	-0.0996075	0.00722324	0.0191701
SMAD2	16.8885	17.043	0.154444	0.418164	0.52097
ACP2	16.429	16.6933	0.264311	1.36571e-05	0.000122512
MCM4	16.5317	16.1564	-0.37536	1.18308e-05	0.000109138
NOLC1	17.9631	17.7458	-0.217335	0.00181344	0.00634836
NOLC1	18.0258	17.812	-0.213784	0.00166484	0.00590008
SCAMP3	16.5462	16.5848	0.0385164	0.393358	0.499763
NUCB1	16.2271	16.453	0.225892	1.52864e-06	2.24691e-05
FAM83B	16.757	16.8148	0.0577504	0.918536	0.945193
C14orf2	16.0602	16.0434	-0.0168385	0.876282	0.912366
MGST3	18.3272	18.4486	0.121451	0.0366245	0.0729203
HACE1	17.5912	17.7824	0.191251	0.0271628	0.0569882
RTN3	17.8468	17.8907	0.0438623	0.606807	0.693169
MRPL1	16.109	16.0609	-0.0481349	0.291761	0.395858
ARHGAP17	15.9196	16.0746	0.155023	0.0154118	0.0361063
SRP68	16.2631	16.379	0.11588	0.00621234	0.0169175
MYO1B	16.7267	16.7823	0.055648	0.372822	0.480408
SERPINE1	16.998	17.0676	0.0696399	0.946806	0.963791
TPP2	16.592	16.7926	0.200543	1.34789e-06	2.03015e-05
PDE6D	16.2375	16.4614	0.223889	0.291711	0.395858
BCAR1	16.9363	17.4276	0.491323	6.05481e-07	1.12348e-05
SERPINC1	17.0994	17.3763	0.276927	0.0195596	0.0437646
SSFA2	17.8729	17.9527	0.0798213	0.198237	0.289293
ARG1	16.8905	17.1993	0.308812	0.000472713	0.00210095
N4BP1	15.9468	15.8895	-0.0573419	0.795415	0.850434
CAPZA2	16.6342	16.6927	0.0585203	0.193895	0.284317
SERPINA7	16.5928	16.4074	-0.18537	0.261262	0.36241
TEX2	18.6388	18.7751	0.136264	0.0138855	0.0329258
MATN2	17.8002	17.8191	0.0188508	0.725244	0.793185
TTC39C	18.446	18.7678	0.32183	0.00142067	0.00521662
THBS2	16.095	16.0255	-0.0694406	0.984978	0.989032
GIGYF2	16.1505	16.1004	-0.0501129	0.125681	0.200237
PPP2R5E	16.6037	16.6573	0.0535988	0.324457	0.431784
CHAMP1	16.6858	16.4842	-0.201588	0.000110613	0.0006373
COG6	16.8985	16.888	-0.0105072	0.804562	0.856889
NDUFA4L2	17.2195	16.7753	-0.444129	0.0150657	0.0354147
ATXN10	16.2811	15.9099	-0.371154	1.71388e-07	4.62115e-06
SPOUT1	16.9175	16.6334	-0.28403	4.53956e-07	9.16356e-06
MCM2	16.128	15.7645	-0.363495	9.11501e-06	8.86081e-05
AGR2	16.1814	16.8696	0.688193	0.000213174	0.0010859
PML	16.7084	16.7301	0.0216972	0.593712	0.682364
PML	16.7693	16.787	0.0177275	0.697191	0.770621
CARD16	17.0411	17.2529	0.211878	0.00248587	0.00813617
CASP1	16.4148	16.5704	0.155544	0.00522471	0.0147464
CLIP1	16.5365	16.5772	0.0406966	0.429071	0.532113
DENND2D	17.3582	17.1633	-0.194922	0.0216168	0.0472625
EDF1	17.758	17.6371	-0.120871	0.00344855	0.0106378
CCDC141	19.8318	19.6862	-0.145608	0.0411439	0.0805061
DHX36	15.984	15.7673	-0.216774	0.000701307	0.00291266
PPA2	16.1609	16.1518	-0.00907313	0.692554	0.76706
TTC7A	18.204	18.0117	-0.192319	0.000318793	0.00151187
PLCG1	17.1537	17.2205	0.0668553	0.0344752	0.0693483
RFC5	16.126	15.6783	-0.44773	0.000142789	0.00079273
AGFG2	18.1893	18.4178	0.228552	0.0633383	0.114267
FUBP1	17.2411	17.1362	-0.104882	0.00954173	0.0240639
FUBP1	17.3858	17.2732	-0.112576	0.00839042	0.0216871
NELFB	17.0168	16.8136	-0.203286	2.33631e-05	0.000186294
PSMA6	16.4682	16.416	-0.052118	0.0962817	0.160579
SPG20	18.776	18.628	-0.148049	0.128812	0.204357
ST13	17.4468	17.1366	-0.310272	5.86116e-07	1.0917e-05
RAP1A	16.9153	17.1289	0.213606	4.61614e-06	5.1905e-05
RAP1B	16.9794	17.0899	0.110504	0.0019328	0.00667992
RAP2B	15.8225	15.812	-0.010498	0.933439	0.954965
RAP2A	16.148	16.1409	-0.00703394	0.740844	0.806631
HNRNPA1	16.8493	16.6986	-0.150632	0.00214785	0.00724861
MAPRE1	16.6753	16.4898	-0.18547	0.000701307	0.00291266
SERPINB2	16.9255	17.3149	0.389434	0.00597937	0.0164139
CLEC3B	16.9254	17.0126	0.0872097	0.369465	0.477274
TECPR1	18.0037	18.0091	0.00541716	0.895145	0.926667
WASL	16.5749	16.5168	-0.0580574	0.0901639	0.152144
EIF2B3	17.0592	17.1483	0.0890951	0.00351874	0.0107996
MCTS1	16.537	16.4486	-0.0883511	0.0114307	0.0280029
HIST1H1E	18.0324	18.0651	0.0327358	0.52207	0.617176
HIST1H1C	18.1121	18.1719	0.0598472	0.379593	0.487477
DDX3X	16.8505	16.7483	-0.102177	0.0019328	0.00667992
RAB6C	17.4351	17.355	-0.0800867	0.312283	0.41878
RAB6B	16.6277	16.3662	-0.261526	0.00152751	0.00553807
SPP1	15.5142	14.9388	-0.575362	0.00108339	0.00416296
SNW1	16.7099	16.5663	-0.143678	0.00173768	0.00613151
DSP	17.3358	16.6401	-0.695663	2.08821e-06	2.87056e-05
RBP4	17.117	17.3852	0.268279	0.00532697	0.0150003
TPM4	17.3368	17.3918	0.0550138	0.425417	0.528253
MVD	17.0431	17.1083	0.0652225	0.390835	0.498113
PPP1CC	15.8859	15.7907	-0.0951666	0.00586587	0.0161543
PDGFRB	16.0017	16.1721	0.170413	0.00895104	0.0228697
S100A14	15.7353	15.8844	0.149118	0.346496	0.453325
CACYBP	17.3628	17.146	-0.216844	0.000364138	0.0016956
CLIC2	17.558	17.7468	0.188758	0.0238599	0.0511807
DOCK2	16.7166	17.0012	0.284647	2.48386e-07	5.88411e-06
UFL1	16.5706	16.6842	0.113642	0.00185245	0.00645713
OAT	15.8432	15.7631	-0.0800694	0.369465	0.477274
JUNB	17.0411	17.0163	-0.0247577	0.156038	0.237647
ENAH	16.5003	16.3354	-0.164936	0.0227143	0.0491991
ENAH	16.4945	16.3366	-0.157871	0.0349659	0.0700754
VDAC3	16.9775	16.5554	-0.422123	5.14458e-07	9.88407e-06
SLTM	16.6453	16.5503	-0.0949704	0.0810298	0.139381
CAT	16.2752	16.5791	0.303947	0.000751029	0.00309285
ZNF431	19.4267	19.3976	-0.0291243	0.27207	0.373579
PANK4	15.9076	16.082	0.174407	0.000317827	0.00150875
STXBP3	16.6646	16.7006	0.036001	0.333788	0.440002
TRAPPC13	16.9038	16.952	0.0481826	0.225721	0.322178
ARHGEF1	16.3864	16.6259	0.239531	1.94228e-08	8.85823e-07
PAPSS1	16.0067	15.9066	-0.100038	0.06321	0.114077
GLUD1	16.0652	16.001	-0.0641277	0.386438	0.493799
PRPF4	16.0755	15.9598	-0.115629	0.0131736	0.0315444
SLIRP	16.3267	15.9162	-0.410537	3.58074e-08	1.38683e-06
LGALS7 LGALS7B	16.0607	16.1284	0.0676743	0.944961	0.962314
IDI1	16.4804	16.2069	-0.273438	0.000330803	0.00156275
RPS10-NUDT3	17.1598	17.1012	-0.0586244	0.0614473	0.111349
RPS10	17.0727	16.9923	-0.0804485	0.0118461	0.0288324
RNPS1	15.3449	15.1579	-0.186968	0.0010774	0.00414318
HK2	16.6528	16.3004	-0.352365	2.4372e-06	3.22318e-05
GRHL2	18.1642	18.0262	-0.13796	0.120856	0.194198
SPRR3	15.6935	15.6373	-0.0561702	0.711838	0.782204
COL6A1	16.6844	16.9027	0.218251	0.0439453	0.0845968
SMG8	17.6108	17.4142	-0.196596	0.0122748	0.0297275
CACNA1G	18.1583	18.1289	-0.0294212	0.701839	0.774356
CHMP3	17.6171	17.4853	-0.131763	0.0189129	0.0426108
ARF1	15.9573	15.8972	-0.0601294	0.0524648	0.0979451
CCDC80	18.2539	18.1408	-0.113104	0.0276022	0.0577067
CCDC47	16.3375	16.3406	0.00315082	0.895145	0.926667
HSPA4L	16.6638	16.3221	-0.341772	3.31045e-06	4.03875e-05
CCT4	17.473	17.3054	-0.167608	1.21763e-05	0.000111692
GLUL	17.0035	16.9412	-0.0623109	0.383006	0.490698
HDGFRP2	17.5044	17.2563	-0.248083	1.01327e-06	1.62656e-05
HDGFRP2	17.5087	17.2597	-0.249033	1.39105e-06	2.0823e-05
NUP98	16.6698	16.6247	-0.0450793	0.127239	0.202322
ACOT2	16.0628	16.2148	0.152046	0.0367522	0.0731448
RAB3GAP1	16.1443	16.17	0.0257231	0.989985	0.992426
PRPSAP1	16.2732	16.1838	-0.0894045	0.0138855	0.0329258
ATL1	16.4807	16.6233	0.142666	0.128316	0.203968
PSMB9	16.1299	16.286	0.156072	0.0623235	0.112644
THOC7	16.6003	16.5018	-0.0984282	0.0653578	0.117346
SH3PXD2B	16.645	16.6793	0.0343229	0.687929	0.762802
SUPT6H	16.8457	17.0152	0.169481	0.00722807	0.0191701
FABP5	16.119	16.3813	0.262348	0.0313434	0.0641324
LUM	15.6115	15.8877	0.27621	0.0466451	0.088952
ACLY	16.7712	16.551	-0.220233	9.23038e-05	0.000545991
ACLY	16.7619	16.5388	-0.223138	7.10505e-05	0.000440008
HLA-A	16.3765	16.4733	0.0968384	0.421781	0.524673
HLA-A	16.4354	16.6273	0.191941	0.0401436	0.0789922
HLA-A	16.5931	16.7413	0.148178	0.0564016	0.103903
POLD2	16.0802	16.1211	0.0408996	0.871282	0.908517
PKN1	17.3081	17.4641	0.15594	0.0134073	0.031947
PDAP1	17.3335	17.1955	-0.137975	0.00156083	0.005613
HDAC2	17.1934	17.0343	-0.159046	0.000410225	0.00187093
DHX30	17.3054	17.1811	-0.124278	0.00162948	0.00582127
DTX3L	16.4582	16.5136	0.05539	0.303351	0.408487
HSD17B8	15.7386	15.6658	-0.0728322	0.437439	0.540158
FH	17.3553	17.2219	-0.133391	0.00750424	0.0197736
RAB2B	15.7569	15.8164	0.0594593	0.315298	0.42178
COX7A2	17.4001	17.6753	0.275263	0.000154043	0.000844643
DSG2	16.4467	16.0325	-0.414256	3.44e-05	0.00025206
COL5A2	16.8556	16.776	-0.0796217	0.506171	0.603497
IVL	15.9098	15.9872	0.0773727	0.845739	0.889868
GYS1	16.2232	16.2172	-0.00602734	0.964958	0.975756
COX5B	16.7002	16.756	0.0558417	0.154254	0.235532
NAA10	16.089	15.925	-0.163954	0.0480466	0.0909493
TIMP1	16.9141	17.0672	0.15306	0.025465	0.0541951
ASL	15.7392	16.0293	0.290104	3.02107e-06	3.7997e-05
MGAT1	16.4227	16.6116	0.188887	0.00287192	0.00913623
COPS6	16.3749	16.3167	-0.0582208	0.0788677	0.136674
LPP	16.0586	16.0999	0.0413003	0.366126	0.473926
NLRX1	17.1418	17.0817	-0.0600284	0.523418	0.618619
ATP6V1E1	17.2533	17.4083	0.154998	0.00173768	0.00613151
NUP153	16.496	16.3389	-0.157019	0.00205932	0.00705722
FNDC1	16.1531	16.1704	0.0172997	0.619869	0.704809
PPP2R5C	15.9305	16.0045	0.0739269	0.0480466	0.0909493
NDUFB7	16.9855	16.9009	-0.084629	0.13064	0.206385
VDAC1	16.3881	16.2723	-0.115786	0.00388955	0.0117384
RMDN1	15.6944	15.6154	-0.0789882	0.469011	0.570767
INTS7	18.5169	18.3552	-0.161699	0.0810298	0.139381
CIB1	16.0396	15.9008	-0.138741	0.144125	0.223351
FAM49B	16.9396	17.0636	0.124029	0.0154118	0.0361063
PRKAA1	15.8928	15.8761	-0.0166852	0.792093	0.848422
RHOT2	16.1266	16.1208	-0.00583434	0.795288	0.850434
RHOT2	16.1415	16.1213	-0.0201968	0.572308	0.663388
GDI2	16.3883	16.4399	0.0515768	0.116645	0.18805
GDI1	16.1384	16.0839	-0.0544739	0.127239	0.202322
NAPA	15.6127	15.75	0.137311	0.0108319	0.026805
SFMBT1	18.0462	19.2946	1.24844	2.59192e-06	3.39104e-05
UBR4	16.4052	16.3824	-0.022793	0.255971	0.356286
HIST2H2AB	17.5914	17.6329	0.0414783	0.211689	0.305183
H2AFX	17.7258	17.6537	-0.0721235	0.637852	0.719371
HIST3H2A	17.4416	17.4884	0.046801	0.104057	0.171206
TMED9	17.0415	17.1747	0.13316	0.00575431	0.015919
MOGS	16.3415	16.2943	-0.0472188	0.478204	0.578492
ARID2	17.2606	17.3881	0.12753	0.327548	0.434358
UBXN7	16.2141	15.5485	-0.665542	4.99699e-11	2.43853e-08
POLDIP3	16.4716	16.3096	-0.161992	0.00553692	0.0155021
PRDX6	16.6096	16.2991	-0.310421	2.09962e-07	5.36448e-06
PRRC1	16.779	16.9582	0.179236	6.56377e-05	0.000411184
ATP2A2	16.5469	16.4479	-0.0989556	0.0432913	0.0836348
MORC2	16.3117	16.2784	-0.0333585	0.514855	0.611461
HEXA	16.4938	16.7231	0.229307	0.00233545	0.00775832
P3H3	16.0737	16.1803	0.10662	0.143654	0.22269
TRA2B	17.3155	17.1498	-0.165682	5.3611e-06	5.86596e-05
AGPS	16.7725	16.7531	-0.019427	0.572179	0.663388
TRA2A	17.5314	17.4233	-0.108123	0.0167945	0.0386591
IAH1	16.4144	16.4956	0.0812016	0.156078	0.237647
ABCB4	19.7127	19.7969	0.0841853	0.216315	0.310387
LDB2	20.0963	20.0442	-0.0521203	0.729957	0.796554
SAMM50	16.5169	16.4549	-0.0619409	0.0308531	0.0632619
IMPA1	16.3743	16.4273	0.053049	0.185421	0.274198
DES	17.1031	17.4895	0.386384	0.00575431	0.015919
POTEJ	17.1237	17.524	0.400306	1.30424e-10	3.74394e-08
MYO5A	16.5936	16.5918	-0.00174663	0.780026	0.839552
SLFN11	17.6339	17.7626	0.128676	0.00808514	0.0210654
MRC2	15.7868	16.0494	0.262601	0.00205932	0.00705722
NCBP2	16.7226	16.5328	-0.189767	0.000116443	0.000665391
VCPIP1	16.7299	16.6778	-0.0520343	0.38729	0.494629
UMPS	16.3076	15.9876	-0.319949	3.25649e-05	0.000243364
UBXN4	17.2329	17.1543	-0.0786655	0.0889787	0.150874
ADARB1	17.5112	17.6663	0.155148	0.436616	0.539278
MRI1	16.1349	16.1052	-0.0296504	0.57298	0.664009
SRPRA	16.7656	16.755	-0.0105947	0.772812	0.833258
SLC35F6	16.1472	16.3235	0.17636	0.00120184	0.00452895
JAG1	17.6753	17.7534	0.0780498	0.335188	0.441727
RPS24	17.3663	17.2292	-0.137064	0.00351874	0.0107996
ITGB2	16.2187	16.6263	0.407637	3.03505e-07	6.95353e-06
PSMD1	16.7148	16.5926	-0.122215	7.11931e-07	1.282e-05
SAA2	16.9513	17.1793	0.228019	0.51771	0.613552
SAA1	16.1003	16.2754	0.175131	0.639315	0.720854
SAA2-SAA4	16.8663	17.3785	0.512113	0.000188275	0.000980558
GSTT2	16.8847	16.9303	0.0455804	0.56815	0.659979
MYH4	18.5052	18.5505	0.0453778	0.177224	0.264562
MUT	15.8957	15.9488	0.053176	0.555225	0.64836
FKBP4	16.5647	16.1951	-0.36959	9.6614e-06	9.37328e-05
YAP1	16.4587	16.4307	-0.0280503	0.94251	0.96062
YAP1	16.4696	16.4447	-0.0248803	0.86637	0.905135
GLRX	16.3152	16.7273	0.412172	2.84181e-06	3.61147e-05
YBX1	16.2412	16.0143	-0.226887	0.000218511	0.00110731
ESPN	19.4334	19.3285	-0.104865	0.0937959	0.157131
CD53	19.3212	19.9264	0.605185	2.34224e-08	1.0391e-06
KRT14	16.907	16.508	-0.398995	0.0198901	0.0443213
KRT16	16.7152	16.2809	-0.434286	0.00621234	0.0169175
UFD1	17.0634	16.8907	-0.172712	1.62043e-05	0.000141715
EGFR	15.8835	15.9078	0.0243202	0.692554	0.76706
BTBD11	18.3913	18.7128	0.321456	4.40797e-09	3.30937e-07
THEM6	15.7618	15.7708	0.00903564	0.748909	0.813415
RPF2	18.861	18.4954	-0.36556	0.00758155	0.019945
DYNLL1	17.3186	17.1185	-0.200102	1.36571e-05	0.000122512
DYNLL2	17.6034	17.4112	-0.192197	1.40533e-05	0.000125604
TMEM126A	16.3969	16.3666	-0.0303038	0.826134	0.87452
ECE1	15.9136	16.1477	0.234134	0.0141302	0.0334248
FHL3	17.1526	17.1864	0.0338908	0.359508	0.467092
RPL10	18.0511	17.9513	-0.0998051	0.0937959	0.157131
AGFG1	16.478	16.5517	0.0736914	0.171255	0.257306
SRSF7	17.0251	16.8058	-0.219264	3.95628e-07	8.46783e-06
TBL2	16.6784	16.7978	0.119464	0.00854689	0.0219983
HADHA	17.0966	17.0523	-0.0443018	0.540593	0.635379
SART3	16.8573	16.6555	-0.201783	1.0239e-05	9.77813e-05
RAB12	18.3291	18.6056	0.276486	8.63569e-07	1.48388e-05
PTRF	17.2639	17.5515	0.287571	0.0832397	0.14233
FKBP11	15.4087	16.0619	0.653195	6.44049e-08	2.22799e-06
COX4I1	17.0371	17.126	0.0888329	0.0383497	0.0757986
ITPA	16.3171	16.2303	-0.0867537	0.148882	0.229121
MAGED2	17.0294	16.8755	-0.153954	0.0432913	0.0836348
IPO5	16.2848	16.191	-0.0937304	0.0413786	0.0808165
HNRNPH3	15.8904	15.7472	-0.14322	0.00233545	0.00775832
GAA	15.9036	15.9121	0.0085193	0.534383	0.628989
ME3	18.1895	18.4956	0.30606	0.00650364	0.0176028
DDX21	16.8148	16.6901	-0.124739	0.0736672	0.129129
EPM2AIP1	15.548	15.5728	0.0247238	0.515589	0.612034
CPSF2	16.8964	17.0569	0.160484	0.0136445	0.0324806
USH2A	17.4241	17.2598	-0.164346	0.0532333	0.0991521
ZFP82	18.5391	18.7627	0.223673	0.181733	0.26989
NBAS	17.0498	17.1259	0.0760463	0.03894	0.0769029
PDXK	17.0101	17.3539	0.343788	1.41635e-10	3.83987e-08
CAPZB	17.1313	17.3638	0.232508	1.6014e-07	4.46561e-06
AP1B1	16.9102	16.9543	0.0441267	0.108127	0.176882
AP1B1	16.8871	16.9312	0.0441748	0.11091	0.180594
AK3	16.4843	16.5002	0.0158536	0.393358	0.499763
LMNA	16.9035	16.8113	-0.0922439	0.0605813	0.110107
MZB1	15.9412	16.8448	0.903595	5.86194e-06	6.30094e-05
OLFML3	16.0782	16.3509	0.272632	0.0012185	0.00457758
FUBP3	17.4588	17.2604	-0.198378	7.35285e-07	1.31436e-05
TPT1	17.044	17.0226	-0.0214439	0.860507	0.89978
UVRAG	17.2907	17.6987	0.407916	3.07489e-06	3.85744e-05
PARK7	16.8965	17.0596	0.163092	4.27696e-05	0.000297316
KPNB1	16.8138	16.7802	-0.0335545	0.280373	0.383148
BAZ1B	17.2736	17.3391	0.0654756	0.173228	0.259869
IGSF10	17.7624	17.652	-0.110429	0.312283	0.41878
CAV1	17.6207	18.0888	0.468106	0.00185245	0.00645713
FGA	16.5781	17.0088	0.430706	0.00115002	0.0043708
FGA	16.5669	17.0028	0.435915	0.00120184	0.00452895
CCT6B	18.1617	18.0697	-0.0919303	0.141942	0.220739
C1S	16.3537	16.3737	0.0200053	0.720542	0.789742
UBE2F	15.5492	15.4721	-0.0770895	0.230635	0.327751
DDX10	18.2291	17.8648	-0.364251	0.00056208	0.00244688
KPNA3	16.954	16.8197	-0.13426	0.00159481	0.00572257
CCDC12	15.9339	15.4772	-0.456711	1.28069e-06	1.94092e-05
ACBD3	15.918	15.9032	-0.0148119	0.66498	0.742757
SPATS2L	16.8046	16.737	-0.0675748	0.238041	0.335346
RPS6	17.4029	17.2393	-0.163637	0.00156083	0.005613
VAPA	17.1008	17.087	-0.0137185	0.4666	0.568116
PICALM	16.9648	17.036	0.0711041	0.0308531	0.0632619
L2HGDH	16.7269	16.7	-0.026901	0.975395	0.982847
TUBB	16.4558	16.2985	-0.157249	3.31045e-06	4.03875e-05
TUBB2A	16.5881	16.4416	-0.146576	6.22038e-06	6.57045e-05
TUBB2B	16.5974	16.4467	-0.150705	4.21791e-06	4.86605e-05
TUBB3	16.2962	16.1595	-0.136672	0.000241141	0.00120694
RPL13A	16.9441	16.7032	-0.240902	1.66706e-05	0.000145014
TUBB4A	16.6064	16.4269	-0.179529	3.58272e-07	7.87553e-06
TUBB4B	16.4783	16.3157	-0.162563	5.67349e-07	1.06898e-05
SPTA1	16.1327	16.4326	0.299911	0.00201633	0.00694401
PABPC4	17.0648	16.9449	-0.119908	0.00412873	0.012293
NECAP2	16.4533	16.475	0.0217539	0.646843	0.726489
LAMTOR3	14.7988	15.0504	0.251563	0.00570617	0.0158848
GSN	17.0749	17.0247	-0.0501857	0.383006	0.490698
ARPC2	16.6047	16.8258	0.221024	4.92801e-08	1.82187e-06
TMED7	16.5265	16.6165	0.0899961	0.1054	0.173182
CLEC3A	18.8988	18.6229	-0.275971	0.0041427	0.0123195
CPNE3	16.6737	16.6616	-0.012093	0.855578	0.896933
ITGAM	16.3155	16.6964	0.3809	9.8146e-07	1.5807e-05
LLGL2	17.2011	17.3449	0.143804	0.194792	0.285546
UCHL1	17.1804	15.9055	-1.27494	3.21693e-08	1.2974e-06
NDRG1	15.8883	15.6866	-0.201679	0.0366245	0.0729203
COLEC12	17.4657	17.5539	0.0881796	0.135928	0.213243
SLC25A4	17.5647	17.4753	-0.0894125	0.163534	0.247456
DDI2	16.1234	16.1827	0.0592525	0.376198	0.484009
SCYL3	17.4668	17.4629	-0.00395137	0.951868	0.967329
NUDT5	16.0618	15.8894	-0.172339	0.00670279	0.0180421
SYMPK	16.63	16.5474	-0.0825789	0.0810298	0.139381
LAMB1	16.828	16.8886	0.0606131	0.0901639	0.152144
LSM7	17.497	17.3497	-0.147378	0.000202865	0.00104099
PDIA6	17.0524	17.2295	0.177095	0.00105252	0.00407526
SIN3A	16.6938	16.6665	-0.0272486	0.615608	0.700926
TANGO2	16.5828	16.8197	0.236925	0.00370386	0.0112616
HVCN1	16.1472	16.4713	0.324055	0.000186115	0.000971379
NCKAP1	16.2214	16.0138	-0.207567	3.31045e-06	4.03875e-05
BTRC	19.2402	19.0421	-0.198079	0.0532333	0.0991521
PCBP3	16.9315	16.8591	-0.0724249	0.00709343	0.0188746
PCBP2	16.7014	16.6261	-0.0753109	0.00657712	0.0177426
PCBP2	16.6715	16.5861	-0.0853886	0.0026451	0.00854841
PCBP1	16.9262	16.885	-0.0412181	0.336937	0.442781
TMOD3	16.4762	16.5178	0.0416026	0.330659	0.43765
AHSA1	17.8788	17.7154	-0.163404	0.00149485	0.00543986
CAP2	16.8781	17.1716	0.29351	1.73257e-06	2.4722e-05
HLA-F	18.0578	18.2389	0.181077	0.0432913	0.0836348
PGM3	16.8572	16.947	0.0897638	0.0355115	0.071023
ILF3	16.784	16.6002	-0.183862	3.44e-05	0.00025206
ILF3	16.8422	16.6585	-0.183649	2.27198e-05	0.000182657
XPO7	16.3492	16.2562	-0.0929309	0.0202255	0.044925
RPS9	17.4749	17.2796	-0.195273	3.34705e-05	0.000247555
RPS5	17.5186	17.4068	-0.111786	0.000804008	0.00327783
AMBP	16.3058	16.6434	0.337525	0.00331199	0.010288
SCFD1	16.5108	16.6523	0.141536	0.00253794	0.00827885
RALY	17.3361	17.0985	-0.237682	0.00166484	0.00590008
DHX29	17.3308	17.4681	0.137241	0.0165096	0.0381291
ZC3H14	16.2265	16.3352	0.108743	0.106667	0.175058
B2M	17.5793	17.801	0.221687	0.00102937	0.00401223
DGKK	17.5677	17.5221	-0.0455671	0.247109	0.346223
MUC1	15.3896	16.084	0.694332	0.00102078	0.00398195
GSTO1	17.0326	16.9061	-0.126554	0.0246511	0.0526466
GGA1	16.5185	16.5148	-0.00371106	0.604615	0.691961
CXADR	16.5023	16.2825	-0.219834	0.089268	0.151312
FCGR1A	17.2602	17.2719	0.0117191	0.304854	0.410283
SVIL	16.1251	16.0796	-0.045422	0.245614	0.344226
NAA25	17.3387	17.0917	-0.246985	3.08232e-05	0.000232125
PPHLN1	16.7613	16.6023	-0.159031	0.00311637	0.00977999
CAPRIN1	16.9497	16.6553	-0.294452	4.08887e-07	8.60072e-06
RAB5C	16.4859	16.4956	0.00970664	0.86544	0.904357
SRSF3	17.8196	17.626	-0.193629	2.29136e-06	3.0804e-05
PAFAH1B3	17.1059	16.9499	-0.155998	0.0116367	0.0284363
CBX5	17.0313	16.7384	-0.292897	0.00125582	0.00469248
GPD1L	15.9961	16.2143	0.218121	0.0366245	0.0729203
HSBP1	17.1786	17.2268	0.0481484	0.553717	0.647219
DHRS7	16.3357	16.6474	0.311669	9.6586e-07	1.5807e-05
CLTB	17.3775	17.4983	0.120816	0.0198901	0.0443213
HIST1H1D	18.0388	18.121	0.0821075	0.196057	0.286884
DHRS4	16.9983	16.8067	-0.191625	0.0726616	0.127642
CPSF7	15.6027	15.3206	-0.28212	6.40738e-06	6.7243e-05
RBCK1	17.4299	17.6609	0.231016	0.0026451	0.00854841
CC2D1B	17.6767	17.8814	0.204667	0.00823651	0.0213799
CDC42BPA	16.9036	16.7031	-0.200483	8.59822e-06	8.52832e-05
EIF2S1	16.5594	16.5322	-0.0271915	0.646843	0.726489
VPS35	16.7868	16.8016	0.0147504	0.489964	0.589649
STAT5B	16.5968	16.5099	-0.0868729	0.0572178	0.10505
TARS2	16.1869	16.0343	-0.152601	0.0181886	0.0414381
RPL32	17.2687	16.9591	-0.309553	5.05026e-06	5.58849e-05
RPS7	16.9943	16.8531	-0.141181	0.000293147	0.00141499
THYN1	16.798	16.8162	0.0182041	0.674124	0.750736
STXBP2	16.4021	16.5287	0.126534	0.00105252	0.00407526
ATP2B4	16.5705	16.4706	-0.0999393	0.00210316	0.00713727
AAMP	16.7458	16.8862	0.140389	0.042008	0.081836
ACTN3	16.3978	16.5125	0.114713	0.125681	0.200237
DDX50	16.7329	16.6365	-0.0963506	0.274804	0.376718
SACS	17.8791	17.9228	0.0437454	0.53852	0.6334
TRIAP1	16.7214	17.0441	0.322745	9.77414e-06	9.46385e-05
KIAA1429	16.6857	16.5682	-0.117486	0.0314658	0.0643558
RYR3	18.38	18.5368	0.156797	0.000984473	0.00386503
ARHGEF2	16.6555	16.8451	0.189607	1.02581e-07	3.07114e-06
ZNF638	16.8088	16.7978	-0.0110031	0.646843	0.726489
MOV10	16.4011	16.3315	-0.0695791	0.147123	0.226844
CDH5	17.5181	17.7648	0.246655	0.00279972	0.00897677
HLA-DPB1	17.052	17.3248	0.272772	0.00344855	0.0106378
NAA16	17.6821	17.5817	-0.100477	0.0122748	0.0297275
NQO2	16.4223	16.6336	0.211269	0.0324632	0.0659535
CMBL	16.9146	16.8631	-0.0514943	0.796933	0.850434
CLSTN1	16.5406	16.573	0.0323741	0.974966	0.982821
SKP1	17.4037	17.3369	-0.066811	0.101411	0.167645
FEM1B	19.6154	19.3999	-0.215436	0.00105917	0.00409569
NEDD4L	17.6594	17.6608	0.00143417	0.744156	0.809514
LRRFIP1	16.488	16.7566	0.268592	1.14946e-05	0.000106642
FKBP5	15.9628	16.0623	0.0994871	0.109511	0.178615
VPS51	16.3333	16.6473	0.313928	3.44e-05	0.00025206
RPS27	17.417	17.2272	-0.189744	2.68478e-05	0.000209292
NAXD	15.164	15.1857	0.0217798	0.303975	0.409214
CCDC22	16.1323	16.2512	0.118907	0.0925724	0.155509
ABCF2	16.4186	16.4834	0.0648577	0.152037	0.233388
PRPF8	16.4046	16.2203	-0.184305	1.02581e-07	3.07114e-06
ADSS	16.2357	16.065	-0.17071	0.00275638	0.00884362
CCAR2	16.5615	16.4556	-0.105857	0.0338961	0.0684374
ALG5	15.4077	15.6937	0.286035	0.00175295	0.00617645
WDR72	16.6181	16.5267	-0.0913961	0.497657	0.595954
C9orf142	17.0923	17.0338	-0.0585672	0.207134	0.299678
FKBP1A	17.4054	17.4808	0.0754395	0.0318403	0.0649857
DDX27	17.2103	17.1947	-0.0156327	0.52207	0.617176
LGALS1	16.8211	17.0308	0.20967	0.00736499	0.0194487
GAPVD1	16.2751	16.2024	-0.0727317	0.11519	0.186381
FBLN1	17.0916	17.1285	0.0368708	0.678713	0.754986
FBLN1	17.0404	17.0567	0.0163309	0.920013	0.945193
TRAPPC9	16.5569	16.6186	0.0617602	0.0946222	0.158461
PXDN	15.9367	16.1151	0.178395	0.0219774	0.0479007
CCDC88B	17.4956	17.6471	0.151524	0.00294599	0.0093293
VKORC1L1	16.8356	16.7501	-0.0854641	0.356226	0.46394
TSPO	17.6667	17.7148	0.0481918	1	1
SNRNP200	16.3479	16.2066	-0.141338	1.02385e-05	9.77813e-05
GABARAPL2	16.5438	16.4842	-0.0595368	0.72957	0.796554
DPYSL2	16.19	16.4266	0.236518	0.0124943	0.0301692
GFM1	16.6051	16.4701	-0.134922	0.0223432	0.048503
LILRB1	18.4514	18.6182	0.166828	0.235794	0.333143
C1QA	17.218	17.3433	0.125244	0.0933088	0.156692
CAB39	16.4443	16.4891	0.0447679	0.52207	0.617176
ANP32A	17.1059	17.0988	-0.00712226	1	1
ANP32B	17.005	16.7992	-0.205816	0.00337964	0.0104582
SEPT9	17.2323	17.1805	-0.051884	0.14538	0.224796
VAC14	15.8185	15.9284	0.109914	0.0687507	0.122313
CYBA	16.683	17.0633	0.38031	4.16265e-05	0.000291864
AHCY	17.1055	16.8483	-0.257195	5.02784e-05	0.000336569
CD9	17.812	17.2649	-0.547035	2.76016e-05	0.000214484
DDX54	17.1164	17.2268	0.11046	0.114435	0.185468
COL14A1	16.1672	16.7209	0.553714	0.000822425	0.00332789
OAS3	16.7209	16.5255	-0.195371	0.0487605	0.0921934
NAA15	16.9266	16.7899	-0.136704	0.000669878	0.00282054
MMP2	16.5504	16.6943	0.143911	0.142818	0.221888
DCTN1	16.6439	16.7862	0.142221	1.71399e-07	4.62115e-06
PRKG1	17.4722	17.5638	0.0915872	0.116645	0.18805
SHC1	15.6743	15.5999	-0.0744433	0.628914	0.711758
XPC	16.4672	16.5699	0.102752	0.338166	0.444093
TOMM70	17.1532	16.9027	-0.250506	9.97695e-05	0.000584484
ITPR3	16.903	16.856	-0.0470441	0.396846	0.502363
GHITM	18.1219	17.9903	-0.131549	0.0480466	0.0909493
ZNF326	16.5719	16.4303	-0.141572	0.00683089	0.0182957
GTF2A2	17.0161	16.8246	-0.191565	0.00460949	0.0134214
WDR77	17.2396	17.226	-0.0135891	0.451374	0.553305
FXR2	17.0777	16.6741	-0.403635	2.83704e-10	5.14901e-08
FMR1	17.3725	17.1546	-0.217937	3.41268e-06	4.12225e-05
FXR1	17.1833	16.7152	-0.468148	4.78975e-10	7.53999e-08
NSFL1C	16.4486	16.447	-0.00154572	0.768013	0.829873
CRYL1	15.658	15.9074	0.249412	0.00214324	0.00724861
SPCS3	16.9473	17.3283	0.380956	0.000272522	0.00133793
ACAP2	16.6562	16.4226	-0.233566	0.000391172	0.00179917
SIKE1	18.476	18.0971	-0.378869	5.30477e-05	0.000352208
HADH	17.4953	17.5485	0.0532061	0.233085	0.33008
RUVBL1	16.5502	16.1944	-0.355733	1.6792e-08	8.11338e-07
ACOT7	16.3702	16.2897	-0.0805578	0.213994	0.307869
THOC2	16.806	16.7093	-0.096708	0.0260903	0.0552607
MTTP	18.8866	18.7531	-0.133444	0.0216168	0.0472625
PITPNA	16.8634	16.9375	0.0740508	0.0706839	0.124932
RNF20	17.2315	17.222	-0.0095002	0.954956	0.968652
CRIP2	17.0918	17.0731	-0.0186631	0.683315	0.759066
XIRP2	17.8295	17.8549	0.0253984	0.470451	0.571094
C16orf62	17.321	17.6589	0.337875	4.05125e-05	0.000285785
GOLGA7	16.6812	16.4312	-0.249968	0.000203266	0.00104195
ADH7	16.6928	15.4471	-1.24563	1.73257e-06	2.4722e-05
NASP	16.3771	16.2685	-0.108542	0.106756	0.175058
MAPKAPK3	16.1558	16.286	0.130236	0.0104483	0.0260274
TOMM5	17.0732	16.8987	-0.174575	0.00331022	0.010288
CACHD1	18.0079	18.6533	0.64538	0.000338858	0.00159003
SNCA	16.617	16.8344	0.217349	0.0778043	0.135071
IFT27	16.1648	16.0774	-0.0874322	0.121918	0.195517
NDUFA13	15.773	15.8695	0.096533	0.0404223	0.0794766
BRAF	16.4392	16.5632	0.123947	0.414565	0.517808
HDGFRP3	16.8334	16.6851	-0.148241	0.0212614	0.0466736
ETF1	16.6936	16.6735	-0.0201213	0.994992	0.996626
EIF2A	16.3786	16.1278	-0.250882	2.22162e-06	3.01992e-05
CCDC134	16.4137	16.2964	-0.117293	0.170768	0.256968
GRID2IP	19.0213	18.6687	-0.352619	0.0206026	0.0455761
MICAL1	16.4937	16.8105	0.316815	5.12679e-09	3.71131e-07
RABGAP1L	17.8901	18.1467	0.256648	3.13772e-07	7.08891e-06
SF3A2	16.6617	16.6006	-0.0610818	0.300413	0.405537
EMILIN1	16.1482	16.3198	0.171576	0.0134073	0.031947
COPS7B	16.0343	16.0289	-0.00541549	0.576456	0.666613
SNRNP70	16.7231	16.511	-0.212119	7.25044e-08	2.44015e-06
PTRH2	15.6358	15.146	-0.489853	1.05422e-05	0.000100285
ILKAP	16.5908	16.4023	-0.188505	0.000669878	0.00282054
TXNDC9	15.7223	15.678	-0.0443281	0.628914	0.711758
PDCD5	16.9947	16.8594	-0.135292	0.0102611	0.0256002
PCK2	16.3505	16.4133	0.0628213	0.291711	0.395858
S100A13	16.5127	16.7969	0.284237	0.020911	0.0461329
LRRC57	16.6665	16.913	0.246595	0.0114307	0.0280029
SEPT11	16.4573	16.522	0.0647086	0.230633	0.327751
ARHGAP26	17.6609	17.6868	0.0259242	0.652035	0.73131
RANGAP1	16.2494	16.1307	-0.118727	0.000122562	0.000693053
MAP7D1	17.0518	17.3888	0.336992	6.46078e-07	1.18976e-05
ATAD3C	16.6896	16.7397	0.0500628	0.294592	0.399114
APOBR	15.571	15.9929	0.421944	2.78718e-08	1.17254e-06
ASCC3	17.217	17.6756	0.458557	1.12178e-08	5.95031e-07
AIFM1	16.0251	16.0565	0.0314008	0.228203	0.325337
ZNF609	16.7223	16.562	-0.160276	0.0402682	0.0792055
PPIG	16.6181	16.3992	-0.21887	0.000107803	0.000623314
GALE	15.8001	16.1373	0.337162	0.000157977	0.000862335
CPQ	16.6801	16.7404	0.0603311	0.532912	0.628015
PLXNA1	17.5789	17.7233	0.144409	0.0118461	0.0288324
RBMS1	16.9433	16.9134	-0.0299834	0.300413	0.405537
EEF1B2	17.4764	17.3373	-0.139101	0.025465	0.0541951
MT1X	17.7778	18.1771	0.399352	0.0383497	0.0757986
COQ3	17.2648	17.7181	0.453219	0.0757315	0.132178
PQBP1	17.0098	16.7897	-0.220074	2.28774e-06	3.0804e-05
DNAJA4	17.4461	17.7966	0.350537	0.0207647	0.0459137
AKR1B1	17.0744	16.8781	-0.196283	0.0377672	0.0747986
AARS	16.8287	16.6936	-0.135083	0.00870597	0.0223371
UQCRC2	16.6112	16.6515	0.0403148	0.248175	0.347317
CSTF3	17.2419	16.9886	-0.253373	0.000218511	0.00110731
ETFB	16.505	16.4025	-0.102531	0.0383497	0.0757986
CFL1	17.455	17.422	-0.0329375	0.611201	0.697294
ERH	17.0472	16.8828	-0.164364	0.00404756	0.0121178
C1orf198	16.4635	16.6003	0.136746	0.101801	0.168069
COMP	15.7477	15.5712	-0.176483	0.414565	0.517808
DYNC1H1	16.5822	16.5037	-0.0785667	0.00989558	0.0248535
NONO	17.2696	17.089	-0.180548	7.35285e-07	1.31436e-05
RBX1	16.9166	16.8903	-0.0262705	0.333788	0.440002
PDLIM2	16.1854	16.4743	0.288868	0.00473954	0.0136696
MROH2B	16.0426	15.8669	-0.175736	0.0407571	0.0798774
DNHD1	17.2081	17.5361	0.327984	3.16827e-05	0.000237134
RSL24D1	17.1325	16.8903	-0.24212	0.00149314	0.00543986
APOL2	16.76	16.8265	0.0665404	0.211689	0.305183
MYOF	16.3945	16.4714	0.0768864	0.0726616	0.127642
PDE5A	16.8845	16.6953	-0.189237	0.0195596	0.0437646
PSAP	16.9175	17.1082	0.190713	0.0129436	0.0310546
PSAP	16.9531	17.143	0.189856	0.0134073	0.031947
PIEZO1	18.3385	18.2972	-0.0412483	0.530263	0.625497
TRIM16	16.2878	16.1621	-0.125677	0.128367	0.203983
CCZ1 CCZ1B	15.0289	15.1718	0.142826	0.164284	0.248513
RINT1	17.1447	17.2701	0.125459	0.207134	0.299678
TBC1D4	16.7946	16.7278	-0.0668465	0.266628	0.368596
ZMYND8	16.403	16.3127	-0.0903009	0.0491787	0.0928761
NAPSA	15.6262	16.352	0.72588	0.000373927	0.00173292
MAN2C1	16.3353	16.6386	0.303242	0.00472698	0.0136696
OCIAD1	16.6313	16.767	0.135713	0.00373716	0.0113275
DNAJC8	17.2913	17.278	-0.01332	0.432743	0.535579
POLR2A	16.2014	16.1827	-0.0186675	0.615608	0.700926
SUCLG2	16.8383	16.9941	0.155757	0.00233545	0.00775832
NOL10	16.9944	17.0871	0.0926883	0.253538	0.353302
NDRG2	16.8083	16.9213	0.113001	0.0620567	0.11237
ITGB1	16.7048	16.8195	0.114744	0.269339	0.371188
ZC3H7B	17.9076	18.1635	0.255863	0.00293134	0.00928891
NSDHL	17.1351	17.0486	-0.0864787	0.0568079	0.104612
CFAP20	16.4279	16.1128	-0.315144	2.79848e-05	0.000216771
NDUFV1	16.1567	16.1622	0.0054948	0.758442	0.821211
CDH11	15.7505	15.9599	0.20945	0.00645344	0.0174766
C8B	15.8551	16.1306	0.275456	0.000920521	0.00367907
VPS4A	16.9069	16.9187	0.0117664	0.796933	0.850434
AKAP13	16.0977	16.2408	0.143045	0.00115002	0.0043708
NACA	16.8641	16.8494	-0.0146315	0.885225	0.919323
ROCK1	16.7989	16.8948	0.0958797	0.0202255	0.044925
UBA2	16.8374	16.5441	-0.293376	2.17156e-07	5.46247e-06
MAP3K20	15.6186	15.6933	0.0747546	0.286572	0.390416
EP300	16.6985	16.7377	0.0392099	0.274819	0.376718
CREBBP	16.8704	16.9328	0.0623269	0.509202	0.606912
RPL12	17.7143	17.6501	-0.0641742	0.0623235	0.112644
PGAM5	16.3498	16.0814	-0.268411	7.89266e-05	0.000482055
DFFA	15.4454	15.4898	0.0443774	0.417198	0.520831
DFFA	15.9715	16.0141	0.042631	0.274819	0.376718
DDT	17.2633	17.1946	-0.0687305	0.309287	0.415332
MIPEP	16.1008	16.0412	-0.0595203	0.204268	0.296939
TGFBI	16.8548	16.8196	-0.035224	0.526158	0.621407
UGT1A10	16.0072	15.1167	-0.890559	6.79499e-06	7.07301e-05
UGT1A7	15.8851	15.1126	-0.772504	1.98693e-05	0.000166031
ARRB1	16.0679	16.2894	0.221429	0.0230907	0.0498375
VAMP8	16.9234	17.2595	0.336194	8.04914e-08	2.63623e-06
ARMT1	15.9512	16.1151	0.163873	0.00344855	0.0106378
UFC1	16.7401	16.8647	0.124637	0.0230907	0.0498375
APOD	16.5405	16.7176	0.17709	0.0687507	0.122313
PPP4R3B	17.0087	17.1203	0.111616	0.173228	0.259869
DNAAF5	15.5636	15.4959	-0.0676534	0.595885	0.684538
POLR2C	16.3481	16.1851	-0.163008	0.00553692	0.0155021
DNAJA1	16.3144	16.1327	-0.181672	0.00105252	0.00407526
NAGK	16.4424	16.6151	0.172635	0.000751029	0.00309285
LSM14A	16.1114	15.8757	-0.235738	0.000992656	0.00389089
SMARCC1	16.3167	16.2198	-0.0969474	0.0593006	0.108263
FOCAD	17.4995	17.5975	0.0979364	0.0688682	0.122477
COL4A2	16.2054	16.4244	0.21905	0.00522471	0.0147464
MOB4	16.7085	16.6332	-0.0753471	0.0799428	0.137998
LARS	16.826	16.723	-0.102975	0.000162005	0.000877451
SERPINB5	16.507	15.8974	-0.609544	0.000207959	0.00106378
UGDH	16.7538	16.0968	-0.656976	4.92801e-08	1.82187e-06
FCHO2	16.2038	16.3888	0.185065	0.00621234	0.0169175
RPL35A	17.9538	17.7401	-0.213735	0.000822425	0.00332789
MYCBP	16.1157	16.1723	0.0566019	0.610341	0.697043
NUMA1	16.748	16.6975	-0.050404	0.782436	0.841403
NUMA1	16.7516	16.7023	-0.0493358	0.794511	0.850434
CAPN7	17.6245	17.543	-0.0814414	0.12261	0.196241
BRD4	16.6875	16.4785	-0.208915	0.000170352	0.000909539
COMMD3	16.0782	16.0968	0.0185806	0.97141	0.980857
COMMD3-BMI1	15.8853	15.761	-0.124346	0.0183132	0.0415281
DNM1L	16.4966	16.3237	-0.172894	4.63801e-05	0.000316552
DNM1L	16.5342	16.3512	-0.183062	2.53984e-05	0.000199588
CHMP2B	17.3094	17.3963	0.0869254	0.0614473	0.111349
HIST1H1T	17.8066	18.112	0.305485	1.71497e-05	0.000147863
TAOK3	15.9397	16.1094	0.169648	0.00223985	0.00749688
C1orf123	16.5879	16.4986	-0.0893003	0.410984	0.514917
ILF2	16.9479	16.7023	-0.245549	6.25462e-07	1.15616e-05
TPI1	16.8814	16.7023	-0.179118	0.000247132	0.00123313
PPP3CC	16.0761	16.2389	0.162753	0.00366302	0.0111443
EEF1G	17.0445	16.9819	-0.062652	0.211689	0.305183
GMPPA	15.7416	16.0051	0.263518	3.59459e-05	0.000261425
ACTR3	16.1245	16.273	0.148467	2.47019e-05	0.000195057
PREP	15.9704	15.9358	-0.0346148	0.563672	0.656182
MUC5AC	15.9237	16.0844	0.160779	0.0898503	0.152141
STK26	16.0545	15.8985	-0.156027	0.000399911	0.00183386
LANCL1	16.3726	16.2799	-0.092644	0.300413	0.405537
VPS41	16.8247	16.8823	0.0576658	0.132276	0.2087
HDHD2	17.2892	17.5789	0.289672	2.51342e-06	3.30606e-05
FAS	18.2333	18.2491	0.0158298	0.637852	0.719371
NDUFA8	16.835	16.8188	-0.016191	0.763224	0.825949
UGT1A4	15.8911	15.2083	-0.682863	3.58797e-05	0.000261333
PDK1	15.429	15.4719	0.0428798	0.895444	0.92678
RP2	16.6535	16.8326	0.179075	0.00117567	0.00444749
RPL22	17.4305	17.3353	-0.0952207	0.156078	0.237647
SRSF9	17.3583	17.0608	-0.297469	1.04607e-06	1.67371e-05
TRIM32	18.4006	18.3595	-0.0410536	0.686042	0.761575
CPED1	19.3543	19.3702	0.0159157	0.959956	0.971984
FLAD1	16.3052	16.2624	-0.0427527	0.176835	0.264548
MAOB	16.7508	16.9804	0.229593	0.0185967	0.0420341
NDUFB9	15.9625	16.0351	0.0725252	0.0746843	0.130537
C9orf64	16.5965	16.5453	-0.0511974	0.273441	0.37525
DSC3	16.7375	16.091	-0.64646	2.83756e-05	0.000218411
GOLIM4	15.5053	15.495	-0.0103842	0.959956	0.971984
CYP2S1	15.4657	15.2819	-0.183718	0.0962817	0.160579
NUP62	16.9037	16.8062	-0.097525	0.0176755	0.04042
HECTD4	16.6647	16.8107	0.145987	0.0232678	0.0501976
MAPKAP1	17.1149	17.0149	-0.0999507	0.0163373	0.037823
CD47	16.7842	17.1368	0.352571	3.91087e-06	4.63229e-05
CD47	16.7752	17.1296	0.354368	3.19547e-06	3.9672e-05
DNAL1	16.7753	16.7955	0.0201907	0.742097	0.807634
CA3	15.4066	16.0846	0.678015	0.000834121	0.00337242
LRPPRC	16.5606	16.1912	-0.369316	6.52874e-08	2.22799e-06
HDDC2	16.0514	15.9712	-0.0801543	0.277587	0.379872
CLC	17.8318	18.5181	0.686287	0.000685425	0.0028736
NOTCH3	16.2947	16.2349	-0.0598239	0.343976	0.45039
PDLIM5	16.5505	16.5212	-0.029263	0.82125	0.870671
MICAL2	16.9402	16.9533	0.0131506	0.288848	0.392968
CSPG4	15.6875	15.7093	0.0218009	0.768013	0.829873
COLGALT1	16.6793	16.5696	-0.109699	0.0159524	0.0370703
IFIT1	16.5071	16.5105	0.00336455	0.628914	0.711758
EXOC5	17.3158	17.2788	-0.0370412	0.440142	0.542534
RPGRIP1	18.8458	18.5698	-0.276024	0.194861	0.285562
OSGEP	16.2235	16.3512	0.127702	0.0100769	0.0251921
ABCA8	17.9532	17.9803	0.0271243	0.683315	0.759066
SPATS2L	16.6369	16.5535	-0.0834501	0.269339	0.371188
RRM1	16.2571	15.877	-0.380123	7.00118e-06	7.22321e-05
GCLM	16.0698	15.4909	-0.578849	2.14836e-05	0.000176498
TBXAS1	16.4817	16.7896	0.307906	5.7474e-05	0.000375969
NDUFAF2	16.7294	16.7474	0.0180297	0.954056	0.968652
DNAJB6	15.8261	15.5771	-0.249047	0.00243936	0.00803785
DNAJB6	16.4704	16.2271	-0.243266	0.000987642	0.00387435
BCAT1	16.9562	17.0804	0.124181	0.0401436	0.0789922
SNX12	16.7758	16.7003	-0.0755031	0.0141302	0.0334248
CTHRC1	16.5	16.3325	-0.167475	0.309387	0.415353
MTHFD1	16.7213	16.7675	0.0462279	0.216317	0.310387
TFB2M	18.2654	17.992	-0.273338	0.00512423	0.0145554
PPIP5K2	17.2344	17.3185	0.0841828	0.168541	0.254166
HSP90B1	17.2713	17.5102	0.238927	2.03115e-05	0.000168
ERLEC1	15.7297	16.0872	0.357483	3.63329e-05	0.000263063
LAS1L	16.4513	16.0899	-0.361431	1.87584e-11	1.42503e-08
AASS	16.3398	16.3604	0.020603	0.826135	0.87452
DRG1	16.1159	15.8626	-0.253367	9.11501e-06	8.86081e-05
MTA3	17.0908	16.9709	-0.119847	0.0216168	0.0472625
MTA1	16.9512	16.8304	-0.120784	0.00903209	0.0229566
PSPH	16.5506	16.3324	-0.218201	0.0381986	0.0755918
PPFIBP1	15.9707	15.9445	-0.0262132	0.590851	0.679716
EPS8L2	16.4698	16.2787	-0.191137	0.0114307	0.0280029
RPL7L1	15.8431	15.8204	-0.0227574	0.338508	0.444423
NCLN	15.7178	15.7682	0.0504254	0.244339	0.34306
TAX1BP1	18.4057	18.4943	0.0886418	0.0614473	0.111349
ERGIC3	16.8394	16.8564	0.0169822	0.835924	0.882395
TOR1AIP1	16.3541	16.4124	0.0582715	0.193895	0.284317
TOR1AIP1	16.3835	16.4465	0.0629701	0.183346	0.271706
PYCARD	15.9755	15.8949	-0.0805979	0.776537	0.836904
IL18	16.3082	16.493	0.184795	0.0349659	0.0700754
APOH	16.3753	16.4139	0.0385739	0.845739	0.889868
RPL19	17.8038	17.5962	-0.207626	0.00483318	0.0138986
APOL3	16.0242	16.2406	0.216415	0.0494133	0.093211
KIF13B	15.9378	16.112	0.17418	0.000174676	0.000924533
TIMP2	17.9623	18.0289	0.0665678	0.147123	0.226844
EML2	16.5709	16.7176	0.146734	0.00597937	0.0164139
TP53BP1	16.3101	16.0783	-0.23176	1.14946e-05	0.000106642
CDC40	15.9766	15.838	-0.138584	0.0192006	0.0431546
PEPD	16.5114	16.5665	0.055101	0.179248	0.267011
PTPRK	17.3296	17.354	0.024328	0.748909	0.813415
FUT10	17.5363	17.8885	0.352238	0.0360644	0.0719812
SEPT7	16.9259	17.0096	0.0837182	0.0127172	0.0305864
SEPT7	17.1393	17.2179	0.078627	0.01568	0.0366117
PSME3	16.2533	16.1378	-0.115517	0.0532333	0.0991521
RNF113A	17.6935	17.4108	-0.28269	0.0014647	0.00535011
PSMG1	15.6223	15.6975	0.0752123	0.480939	0.58108
DPP9	16.0768	16.0183	-0.058501	0.173228	0.259869
NUP160	16.2431	16.2247	-0.0183435	0.458952	0.560482
ATF1	17.3052	17.1189	-0.186297	5.16455e-05	0.000344303
SLC25A1	16.9967	16.8883	-0.108429	0.0480466	0.0909493
EBNA1BP2	17.0275	16.9131	-0.114415	0.268395	0.370724
MTMR12	16.0377	16.0363	-0.00138593	0.746781	0.812008
LMO7	16.5566	16.7848	0.22815	0.00116275	0.00441573
NECTIN2	17.2398	17.3292	0.0893466	0.0355115	0.071023
PDIA4	16.7985	16.905	0.106425	0.0303695	0.0624276
PDIA4	16.8422	16.954	0.111825	0.0198901	0.0443213
PHF6	15.9951	15.6927	-0.302376	8.76233e-05	0.000525309
UBQLN4	16.4465	16.3804	-0.0661456	0.0697118	0.123527
UBQLN1	15.4213	15.3492	-0.0720706	0.0446076	0.0857027
MAP4K5	17.6642	17.5026	-0.161589	0.376198	0.484009
AKR1C1	17.2627	15.7024	-1.56033	6.33305e-10	9.08979e-08
AKR1C2	17.3415	15.851	-1.49043	9.04414e-10	1.19285e-07
RPP40	17.5348	17.533	-0.00184155	0.611275	0.697294
UBE2L3	17.1156	17.1171	0.00141499	0.850656	0.893692
DPP7	15.9674	16.1673	0.19995	0.0494833	0.0932709
LCN2	15.5864	16.4017	0.815273	2.93562e-07	6.75747e-06
KIF1B	17.8629	17.9442	0.0813384	0.396846	0.502363
ARPC4	17.2308	17.3523	0.121509	0.00736499	0.0194487
CNN1	17.2312	17.4305	0.199324	0.321385	0.428279
ANXA7	16.9413	16.8817	-0.0596334	0.567918	0.659866
CLINT1	16.1262	16.1366	0.0104642	0.432743	0.535579
TAP2	17.206	17.3499	0.143907	0.0687507	0.122313
RANBP2	16.8313	16.681	-0.150289	2.93562e-07	6.75747e-06
PSMB1	16.5186	16.5315	0.0128915	0.915033	0.942059
ADA	16.5178	16.5359	0.0180825	0.325999	0.433599
MMP9	15.9557	16.761	0.805252	1.25282e-08	6.43553e-07
AOC3	16.3943	17.0973	0.703019	6.73971e-05	0.000420585
CLU	16.92	17.0614	0.141414	0.187513	0.276706
WDR87	18.3041	18.2428	-0.0612998	0.177224	0.264562
IMPACT	16.5967	16.429	-0.167658	0.0192339	0.0431546
HSPB6	16.0118	16.5162	0.504462	0.000639762	0.00271482
ZBTB7B	18.0179	18.055	0.0371836	0.711838	0.782204
CPS1	17.0576	17.0184	-0.039195	0.78726	0.846032
AIF1L	17.9213	18.1487	0.227343	0.0178031	0.0406927
C17orf62	16.7352	17.0628	0.327582	2.02999e-07	5.21387e-06
RPL26	18.0207	17.759	-0.261712	0.000461716	0.00205958
RPL26L1	17.959	17.6758	-0.28329	0.000116443	0.000665391
UBA3	15.443	15.4976	0.054636	0.826134	0.87452
ATP5F1	17.0032	17.2049	0.201671	8.31676e-05	0.000502299
TIGAR	16.3709	16.3251	-0.0458286	0.312474	0.418921
ANKRD31	18.3085	18.4136	0.10514	0.0294217	0.0608897
MYO1D	16.7292	16.6579	-0.0713229	0.11091	0.180594
RAB10	17.1832	17.1023	-0.0809013	0.0650144	0.116772
MRPS22	16.9223	16.7661	-0.156207	0.0069396	0.0185665
COMT	15.0148	14.9783	-0.0364627	0.517999	0.613552
SCYL2	16.1874	16.2132	0.0257972	0.646843	0.726489
KIAA1524	17.0906	17.0182	-0.0724179	0.193895	0.284317
BIVM-ERCC5	18.1101	18.2073	0.097154	0.0271628	0.0569882
PAK2	16.0525	15.85	-0.202488	5.05026e-06	5.58849e-05
RB1	17.7521	17.4881	-0.264009	0.00636321	0.0172802
MSH6	16.9923	16.6132	-0.379134	3.13073e-09	2.54633e-07
DIAPH1	16.5544	16.6631	0.108639	0.0167945	0.0386591
ANAPC1	16.8358	16.8852	0.0494032	0.119599	0.192303
CALR	17.0419	17.2886	0.246724	2.17156e-07	5.46247e-06
OR13C2	19.617	17.5951	-2.02188	5.19866e-12	7.62828e-09
OR13C9	19.5657	17.5634	-2.00232	6.25269e-12	7.62828e-09
ITGB4	16.2789	16.2434	-0.0354455	0.235554	0.3329
PALLD	16.4948	16.2415	-0.253287	0.0026451	0.00854841
COG4	16.2012	16.1708	-0.0304643	0.66901	0.74666
DNAJC2	16.7325	16.6307	-0.101788	0.0704259	0.124657
QSOX1	16.0415	16.2263	0.184771	0.00936907	0.0236774
PHF14	16.5273	16.4292	-0.0980603	0.117726	0.18973
MYO5B	16.7448	16.9104	0.165653	0.000272522	0.00133793
COASY	16.6151	16.5112	-0.103856	0.0202255	0.044925
RAPH1	16.5759	16.5749	-0.00103218	0.930435	0.952091
ITGAV	16.4159	16.4782	0.0623194	0.352964	0.460519
PRG3	16.8152	16.8924	0.0771526	0.424839	0.528208
PRG2	15.9996	16.2848	0.285212	0.0294217	0.0608897
PSTPIP2	16.4868	16.6012	0.114385	0.455965	0.557532
CCDC186	17.0766	17.1141	0.0374728	0.219635	0.31487
CNN2	17.2597	17.3645	0.10474	0.101411	0.167645
CNN3	17.265	17.385	0.119997	0.108127	0.176882
ARHGAP18	16.0302	16.2383	0.208048	0.00112489	0.00428865
EIF3A	16.5393	16.5319	-0.00743483	0.646843	0.726489
HCK	16.9806	17.207	0.226362	0.000596942	0.00257112
DNPEP	16.1778	16.1302	-0.0476633	0.211689	0.305183
SFPQ	17.1443	17.0122	-0.132171	0.000625181	0.00266919
UBE2H	16.6032	16.3969	-0.206302	0.00511228	0.0145554
UAP1L1	15.4676	15.4154	-0.0522324	0.209402	0.302512
UAP1	16.5342	16.6945	0.160299	0.00177519	0.00624131
TRAP1	16.9497	16.6815	-0.268287	9.11501e-06	8.86081e-05
EMILIN2	17.831	17.9814	0.150455	0.0572178	0.10505
HTRA1	16.2211	16.3591	0.13798	0.207134	0.299678
HP	16.5281	17.0986	0.570508	0.000920521	0.00367907
PITRM1	16.5123	16.5202	0.0078672	0.959956	0.971984
NNT	16.59	16.555	-0.0350304	0.831026	0.878554
RPRD1B	16.5363	16.4732	-0.0631413	0.291711	0.395858
CD151	17.3465	17.6042	0.257773	0.0116367	0.0284363
ACTC1	16.9183	17.1772	0.258849	8.33383e-08	2.71127e-06
ACTA1	16.9848	17.245	0.260243	7.00168e-08	2.37279e-06
TRPM8	20.0449	20.2954	0.250457	0.00464755	0.0134679
PGRMC2	17.1361	17.2367	0.100637	0.00778984	0.0203831
KIAA1109	18.5842	18.3808	-0.203409	0.14538	0.224796
CSDE1	16.4791	16.4509	-0.0282292	0.356226	0.46394
DIABLO	16.4445	16.3229	-0.121668	0.0127172	0.0305864
GTPBP4	16.2061	16.0049	-0.201179	0.000728155	0.00301135
PLEK	17.2685	17.4925	0.223929	0.00989558	0.0248535
IK	17.1686	17.1489	-0.0197574	0.362808	0.470128
CHCHD6	16.6696	16.4175	-0.252183	0.000468013	0.00208576
MMP12	16.6309	16.2533	-0.377601	0.00621234	0.0169175
UBXN1	17.2857	17.1259	-0.159871	0.000183635	0.000959465
SERPINB13	15.8245	15.4945	-0.330009	0.080928	0.139381
SERPINB13	15.8583	15.5266	-0.331726	0.0775432	0.134906
SOD3	15.1111	15.6049	0.493825	0.000569894	0.00247427
RPS27L	16.8797	16.8596	-0.0200692	0.602428	0.689943
KIF3B	16.6154	16.6553	0.0398964	0.442001	0.544688
PTPN9	17.0473	17.3917	0.34438	0.0081228	0.0211409
ZNF260	17.9909	18.1541	0.163173	0.252945	0.352879
GBP2	17.2406	17.3878	0.14717	0.0366245	0.0729203
IRS2	17.7732	17.7898	0.0166561	0.758443	0.821211
AHSP	15.9067	15.8643	-0.0423104	0.965653	0.976053
SRSF11	16.7881	16.7208	-0.0672709	0.303352	0.408487
EIF1	16.3982	16.2357	-0.16248	0.153121	0.234535
ISOC1	16.2347	16.4176	0.182909	0.00131814	0.0048991
UBA7	16.4169	16.6464	0.229561	0.000259536	0.00128452
ZMYM2	18.0201	17.6581	-0.362009	0.0026451	0.00854841
DHTKD1	16.9643	16.8798	-0.0844661	0.642932	0.723929
PFN1	16.9081	17.0194	0.111322	0.0127172	0.0305864
PDS5B	16.8754	16.8641	-0.0112931	0.565792	0.658337
KLC2	16.8107	16.705	-0.105684	0.0280477	0.0584428
NSRP1	16.7769	16.812	0.0350935	0.795314	0.850434
MRPL15	16.6962	16.5156	-0.180589	0.0013959	0.00515277
CCT2	16.5977	16.4748	-0.122885	6.9201e-05	0.000429645
KIF5A	16.8152	16.8049	-0.0102942	0.669546	0.74666
BPGM	16.5074	16.6196	0.112164	0.240547	0.338193
MYO15A	18.7155	18.6698	-0.0457083	0.294592	0.399114
METTL3	18.2272	18.256	0.0288016	0.924123	0.948516
SUMO3	17.8017	17.466	-0.335656	2.75605e-06	3.53935e-05
GPI	17.2194	16.85	-0.369398	6.40738e-06	6.7243e-05
FKBP8	15.785	15.6516	-0.133349	0.00337957	0.0104582
SMYD5	16.3971	16.3009	-0.0961721	0.181625	0.269811
EPN1	16.2972	16.359	0.0617815	0.362808	0.470128
ADAM10	15.6063	15.6142	0.00791295	0.711169	0.781821
CASK	16.4532	16.2559	-0.197294	8.35045e-06	8.3676e-05
AKT2	16.6163	16.6265	0.010189	0.592903	0.681915
CORO1B	16.8776	16.8307	-0.0468803	0.598063	0.686394
CISD1	16.1649	16.2014	0.0365083	0.315298	0.42178
TSC2	17.397	17.5872	0.190241	0.0100029	0.0251101
ATP6V1A	16.3904	16.4173	0.0269313	0.52207	0.617176
RAD23B	16.9247	16.7048	-0.219876	6.06168e-05	0.000388712
EHD4	16.3033	16.5857	0.282438	5.44859e-05	0.000360357
SPR	16.5506	16.3528	-0.197793	0.0026451	0.00854841
TXNDC17	16.6056	16.6233	0.0177577	0.845739	0.889868
EPPK1	16.1962	16.136	-0.0602082	0.526158	0.621407
EPPK1	16.2062	16.1461	-0.0600385	0.505883	0.60337
YES1	16.3075	16.355	0.0475635	0.327548	0.434358
LAMTOR4	17.3702	17.0521	-0.318146	0.00492849	0.0141227
CES2	19.1179	19.0044	-0.11356	0.1693	0.254838
CFAP47	18.0389	18.3051	0.266137	0.00189223	0.00657231
CYB5R3	16.8385	16.6962	-0.14234	0.00778984	0.0203831
BLVRA	17.0695	16.9346	-0.13485	0.00532697	0.0150003
ABI1	16.6607	16.4673	-0.193443	8.85301e-06	8.74549e-05
YEATS2	17.6254	17.7597	0.134383	0.0294895	0.0610042
LRRC47	16.2995	16.3282	0.0287434	0.440142	0.542534
ACP5	15.3263	15.6216	0.295312	0.0493383	0.0931055
CDV3	16.2251	16.1711	-0.0539587	0.300413	0.405537
CDV3	16.2047	16.1635	-0.0412337	0.400353	0.506015
MBNL1	17.1237	16.8775	-0.246205	1.45087e-08	7.22475e-07
MBNL1	17.0504	16.8254	-0.224939	5.67393e-08	2.02108e-06
MBNL2	17.3057	17.0398	-0.265917	4.66338e-07	9.36514e-06
GATM	17.2489	17.4375	0.188618	0.0395379	0.077989
GNAI2	16.6905	16.9871	0.296617	8.98457e-09	5.09822e-07
GNAI3	16.9412	17.1391	0.197937	1.97486e-05	0.000165305
RRP15	18.0532	18.0428	-0.0103422	0.952263	0.967529
XPOT	15.5247	15.2398	-0.284846	0.000602596	0.00259318
GSTP1	15.9594	15.6415	-0.317915	3.97094e-06	4.66944e-05
ICAM3	16.1569	16.712	0.555024	4.63892e-12	7.62828e-09
SEC24B	17.3031	17.4659	0.162804	0.000941398	0.00373802
DMXL2	18.0478	18.3479	0.300128	0.0582556	0.106754
DMXL1	17.1352	17.6565	0.521298	3.58074e-08	1.38683e-06
MRE11	16.7228	16.574	-0.148757	0.00156083	0.005613
BUD31	16.7978	16.6668	-0.130908	0.0205658	0.0455358
PHF21A	18.0217	17.9811	-0.0405379	0.53039	0.625497
DDX39B	17.1166	16.9696	-0.147013	0.000286115	0.00139068
SYNCRIP	16.9104	16.746	-0.164393	0.000125734	0.000708527
PPIA	17.0837	16.9479	-0.135798	0.00553692	0.0155021
HLA-C	16.4611	16.7201	0.259	0.000984473	0.00386503
HLA-C	16.4462	16.7041	0.25781	0.00156083	0.005613
FCGR2A	17.6738	17.8832	0.209447	0.0112279	0.0275892
RXRB	16.9405	17.3077	0.367181	0.00208228	0.00712089
CDK5RAP3	16.5721	16.6795	0.107397	0.0205658	0.0455358
FHL1	16.8781	17.2272	0.349127	0.0810298	0.139381
SYNPO	16.9424	16.9463	0.0039814	0.651359	0.730719
FKBP3	17.5834	17.5046	-0.0788152	0.14538	0.224796
BAIAP2L1	16.5954	16.6078	0.0124255	0.910055	0.93832
KRT19	16.8517	16.5648	-0.286884	0.032344	0.0657661
PKP3	17.1186	16.5857	-0.532868	8.04914e-08	2.63623e-06
NUFIP2	16.5636	16.3633	-0.200241	2.76016e-05	0.000214484
DNAJC11	16.3638	16.392	0.0281633	0.410984	0.514917
AFG3L2	16.7449	16.6467	-0.0982145	0.138567	0.216179
RNPEP	16.0687	16.1278	0.0591622	0.277587	0.379872
HMOX1	15.9324	16.1105	0.178183	0.0597254	0.108876
LRRK2	17.5561	17.7545	0.198379	0.00162892	0.00582127
ARMC10	16.2471	16.1364	-0.110677	0.0564016	0.103903
YARS	16.6155	16.6151	-0.000354927	0.458952	0.560482
AKR7A2	17.1552	17.1112	-0.0439995	0.470451	0.571094
MCM5	17.0397	16.677	-0.362749	8.59822e-06	8.52832e-05
TPSAB1 TPSB2	16.2129	16.5289	0.315999	0.0540111	0.10018
GLTP	16.4672	16.5172	0.0500249	0.180257	0.268351
PSMD8	17.0055	16.8762	-0.129274	4.89457e-05	0.000331743
DNAH2	17.3666	17.3909	0.02428	0.624465	0.709025
RAE1	16.4755	16.2686	-0.206869	9.20699e-07	1.54931e-05
PPIL1	17.248	17.1281	-0.119908	0.00564467	0.0157226
PHKB	17.2966	17.3406	0.0439964	0.207557	0.300111
RB1CC1	17.3338	17.5815	0.24769	0.000221191	0.00111972
SCP2	16.7117	16.8107	0.0989255	0.115915	0.187306
ZRANB2	17.485	17.4249	-0.0600779	0.258607	0.359443
SCRN1	16.7984	16.7423	-0.0561617	0.148881	0.229121
CD2AP	17.039	17.1348	0.0957807	0.0127172	0.0305864
APOE	17.0873	17.2229	0.135593	0.0901639	0.152144
A2M	16.4876	16.8784	0.390779	0.00736499	0.0194487
SEPHS2	17.1196	17.4675	0.347854	3.11472e-06	3.88743e-05
SMC2	16.685	16.3694	-0.315587	1.11676e-05	0.000104202
GLRX5	15.5975	15.6688	0.0712948	0.678713	0.754986
UBAP2	16.237	16.0543	-0.182654	0.0193115	0.043309
CD63	17.3751	17.8564	0.481327	2.19954e-07	5.50449e-06
KRT10	16.7838	16.7025	-0.0812724	0.628914	0.711758
TPM2	17.1886	17.3258	0.137251	0.418164	0.52097
TPM2	17.1848	17.3226	0.137758	0.414565	0.517808
TPM2	17.1984	17.3294	0.130984	0.318332	0.425023
TPM2	17.1936	17.3251	0.131552	0.327548	0.434358
TPM1	17.1194	17.2821	0.162698	0.230635	0.327751
USP7	16.2271	16.0607	-0.166416	0.000146451	0.000808465
UBE2V2	17.4437	17.2999	-0.14385	0.000125734	0.000708527
PSMD10	15.7453	15.7907	0.0454446	0.443868	0.545886
PPP5C	17.0795	17.0399	-0.0395931	0.27207	0.373579
TNPO3	16.1945	16.1235	-0.0710654	0.0349659	0.0700754
ZNF787	15.0119	15.0943	0.0824081	0.403895	0.509568
HNRNPLL	16.6162	16.4759	-0.14026	0.000583272	0.00252786
NEK1	18.0413	18.0176	-0.023736	0.598063	0.686394
VDAC2	16.8124	16.4176	-0.394819	3.10382e-08	1.26222e-06
REPS1	17.3999	17.2621	-0.137831	0.00131202	0.00488006
ZFYVE26	16.9972	16.8909	-0.106275	0.130025	0.205947
TMEM43	16.322	16.3872	0.0652171	0.315298	0.42178
SHROOM4	19.4831	19.3151	-0.167988	0.00438118	0.0129107
MFAP5	17.5396	17.5708	0.0312492	0.563672	0.656182
LUC7L3	16.5356	16.3265	-0.209138	1.97486e-05	0.000165305
RPS4Y1	17.795	17.7024	-0.0926415	0.032344	0.0657661
RPS4X	17.7525	17.6173	-0.135276	0.00886769	0.0226924
GLS	15.7831	15.8041	0.0210123	0.21545	0.309599
FREM2	18.4375	18.5208	0.0832752	0.0284995	0.0592323
CLPX	16.1186	15.9307	-0.187876	0.000179103	0.000943869
FKBP15	16.5338	16.6352	0.101368	0.0110283	0.0272084
TAF5L	19.9373	20.0411	0.103837	0.0371921	0.0738341
AK1	16.8181	17.0429	0.224761	0.108817	0.177898
COA6	15.8335	15.794	-0.0395032	0.505883	0.60337
DPM1	17.2766	17.2576	-0.0189881	0.697191	0.770621
NAMPT	16.3946	16.0541	-0.340501	0.09882	0.164139
TM9SF1	17.8536	17.5267	-0.326851	0.215667	0.309819
UBE4B	16.574	16.4712	-0.102806	0.0498944	0.093937
CAMLG	17.8208	18.0029	0.182033	0.00365146	0.0111443
SMYD3	18.6904	19.1578	0.467379	2.02443e-06	2.82263e-05
NPHP3	17.5436	17.6477	0.104141	0.173386	0.260025
MT2A	17.5235	17.973	0.449562	0.0185967	0.0420341
TRPC3	19.7819	19.7815	-0.000419252	0.642341	0.723431
SERPINH1	16.1518	16.1977	0.0458319	0.379593	0.487477
NTPCR	16.3864	16.1929	-0.193513	0.000300341	0.00143975
RTKN	17.8152	16.4709	-1.34436	9.76089e-11	3.66409e-08
RPL34	18.0791	17.8803	-0.198775	0.00609485	0.0166814
GSN	17.0769	17.0271	-0.0497845	0.379593	0.487477
PLEK2	18.3289	18.71	0.381067	0.00117973	0.00445941
DLAT	16.6898	16.6346	-0.0551915	0.443868	0.545886
CAPN2	16.2589	16.5711	0.312138	1.054e-05	0.000100285
TYMP	16.3305	16.4526	0.122049	0.136903	0.214405
HDAC1	17.1623	16.98	-0.182241	0.000223974	0.00112912
ACTL6A	16.9796	16.8714	-0.10824	0.0234725	0.0504831
EPB42	16.4719	16.5792	0.107334	0.315298	0.42178
DCK	16.3337	16.1677	-0.165976	0.0604479	0.110107
TPMT	16.1951	16.0256	-0.169495	0.0322545	0.0657486
MOB1A	16.4251	16.3538	-0.071327	0.0878061	0.149249
HACD2	17.5633	17.3971	-0.16619	0.0205102	0.0454952
MT1A	18.2354	18.6627	0.427213	0.0173774	0.0398318
UBE2J1	16.104	16.5628	0.458848	3.76214e-05	0.000269989
TP53BP2	17.9138	18.181	0.26727	0.00396784	0.0119231
XRCC6	16.8024	16.69	-0.112425	0.0212614	0.0466736
HPX	16.4528	16.7948	0.342043	0.000685425	0.0028736
PLEKHG4B	17.1894	17.3014	0.112026	0.455965	0.557532
NXF1	16.2364	16.1274	-0.109036	0.115542	0.18689
DCTPP1	15.7401	15.2138	-0.52635	0.000440436	0.00197912
PLCL1	18.0579	18.1158	0.0579041	0.222676	0.318762
CTSG	16.1534	16.9026	0.749197	9.57325e-08	2.9568e-06
CFD	14.7934	14.8989	0.105587	0.118854	0.191295
TMX3	16.4659	16.7199	0.253978	8.59822e-06	8.52832e-05
TBC1D10B	16.2198	16.2043	-0.0155009	0.401732	0.507626
SPTBN1	16.644	16.7969	0.152937	0.00396784	0.0119231
SPTBN1	16.6068	16.7526	0.145784	0.00709343	0.0188746
MRTO4	16.9365	16.8125	-0.124023	0.215232	0.309377
PREX1	18.2535	18.1618	-0.0917009	0.482107	0.581915
RPL36AL	18.2469	18.1291	-0.117776	0.0136445	0.0324806
RPL36A	18.2004	18.0158	-0.184546	0.000293147	0.00141499
TBCA	17.7628	17.5932	-0.169587	0.00166484	0.00590008
DDX20	18.1633	18.0665	-0.0967203	0.0588796	0.107575
VPS45	16.9276	16.9697	0.0420721	0.34185	0.448449
RPL37A	18.1285	17.9542	-0.174266	0.00683089	0.0182957
PRCC	17.1522	16.9578	-0.194435	0.000879057	0.00353759
DDX5	16.9474	16.754	-0.193365	1.71497e-05	0.000147863
RAB23	15.721	15.8081	0.0871008	0.396436	0.502363
YIPF5	16.3396	16.548	0.20835	0.000767796	0.00315605
RPL13	18.0901	17.9817	-0.10841	0.0267295	0.0562483
CNPY2	16.447	16.6164	0.169322	0.000170352	0.000909539
STX7	17.4614	17.6699	0.208444	0.000197887	0.00101974
GAS8	18.9199	19.1906	0.270656	0.00373716	0.0113275
SETDB1	17.7874	18.0004	0.213039	0.0768602	0.133861
KRT23	17.5618	17.1187	-0.44315	0.0371921	0.0738341
RNASET2	16.2089	16.3402	0.131336	0.0271628	0.0569882
NSUN2	16.4559	16.194	-0.261876	0.000139213	0.000774638
ZNF280C	17.1511	17.9064	0.755333	0.000761534	0.00313346
F2	16.2638	16.4997	0.235824	0.0371921	0.0738341
LRP1B	17.8509	17.8271	-0.0238197	0.77762	0.837146
NSMCE1	17.6222	18.0392	0.417052	2.33181e-05	0.000186294
ATG16L1	15.4801	15.6393	0.159207	0.0321022	0.0654927
HAGH	16.2279	16.3351	0.107205	0.100109	0.165998
WDR59	19.0464	19.0729	0.0264211	0.605933	0.693169
SCAF8	16.1969	16.1503	-0.0466902	0.369013	0.477274
PGAM2	17.3233	17.2127	-0.110682	0.0439453	0.0845968
CRKL	15.7273	15.6607	-0.0666128	0.0746843	0.130537
HNMT	16.903	17.1273	0.224286	0.00886769	0.0226924
DLD	17.1172	17.0551	-0.0621731	0.0810298	0.139381
EPS15L1	16.9655	16.8912	-0.0742982	0.0280477	0.0584428
RANBP3	16.9746	16.8563	-0.118376	0.0276022	0.0577067
SLC16A3	16.5303	16.6385	0.108171	0.269513	0.371217
MICU1	16.4633	16.4328	-0.0305033	0.637852	0.719371
UBE2Z	16.942	17.0341	0.0921274	0.356226	0.46394
ST5	18.8505	18.6732	-0.177341	0.148023	0.228159
PADI4	15.3748	16.1578	0.783014	1.65677e-07	4.56782e-06
CLTA	17.9248	17.8363	-0.0884506	0.0284995	0.0592323
ENO3	16.8705	16.9268	0.0563014	0.309287	0.415332
PRKCI	16.6084	16.5084	-0.0999731	0.11332	0.183782
ABCA3	16.203	16.7352	0.532175	1.24649e-05	0.000113912
RGS10	15.5474	15.5782	0.0308656	0.579259	0.669537
ENSA	17.0558	17.0348	-0.0210446	0.386438	0.493799
CS	17.1038	16.9856	-0.118183	0.0313434	0.0641324
AAMDC	16.5314	16.6504	0.119019	0.112322	0.182346
NIPBL	16.7802	16.633	-0.147154	0.0592862	0.108263
GMIP	17.2086	17.5056	0.297079	4.07163e-06	4.75526e-05
PKN2	16.3465	16.3181	-0.0283517	0.341775	0.448449
PSMC2	16.4049	16.3853	-0.0196318	0.396846	0.502363
ZNF518A	18.5087	18.0752	-0.433443	0.000634673	0.00270735
ACSL1	16.1547	16.288	0.133282	0.0303695	0.0624276
LNPK	16.2621	16.2164	-0.0457489	0.0771963	0.134398
C5	16.6541	16.7802	0.126102	0.14538	0.224796
PIK3R1	16.6524	16.8694	0.217019	4.47956e-06	5.07198e-05
PARD3	17.1549	17.1309	-0.0239982	0.725244	0.793185
GPCPD1	17.8917	17.8066	-0.0851071	0.954956	0.968652
MSL1	18.0423	18.7006	0.65831	9.30583e-07	1.55522e-05
ARHGAP4	16.8382	16.8665	0.0283059	0.230635	0.327751
NDUFB3	17.9718	18.0987	0.126943	0.463748	0.565631
ARHGEF7	16.6957	16.6626	-0.0331182	0.692554	0.76706
PTPN2	16.6721	16.5197	-0.152355	0.0426456	0.0826491
PRDX5	15.3077	15.3733	0.0656401	0.225789	0.322178
PLCG2	16.2781	16.6936	0.415488	1.49597e-07	4.24438e-06
CCDC88A	17.956	17.8906	-0.0653747	0.235554	0.3329
VAMP5	15.1731	15.4455	0.272441	0.00148938	0.00543618
LCK	17.2502	17.4718	0.22161	0.01245	0.030122
LETM1	17.0469	16.9179	-0.128957	0.00305354	0.00961373
ENO2	16.3779	16.4035	0.0256302	0.801782	0.8543
MED12L	18.5833	18.5498	-0.0334323	0.555225	0.64836
GSS	17.0795	17.0014	-0.0780762	0.0767527	0.133721
KANK1	17.5883	18.7125	1.12415	2.24601e-05	0.000182371
MRPS36	16.3068	16.2313	-0.0755091	0.184588	0.273463
PFKL	16.8571	16.9109	0.0537601	0.128812	0.204357
SLK	16.7791	16.9457	0.166551	0.000543991	0.00238088
SPAST	16.6	16.4047	-0.195262	0.00223985	0.00749688
NPC1	17.3018	17.2976	-0.00422399	0.880271	0.915737
HINT1	16.2898	16.2919	0.0021123	0.725244	0.793185
IQGAP1	16.8418	16.8282	-0.013644	0.615608	0.700926
MCCC2	15.7392	15.6974	-0.0417459	0.585055	0.674478
RNF185	16.8751	16.7288	-0.146279	0.317789	0.424879
BOLA2 BOLA2B LOC107984053	17.1681	17.0421	-0.125988	0.0746843	0.130537
DNAH9	17.9659	17.9776	0.0117299	0.655886	0.734943
SRCAP	17.2827	17.3001	0.0174652	0.625997	0.710599
ASPM	17.9998	18.0224	0.0225533	0.357862	0.465698
ZNF644	19.3445	19.1935	-0.15095	0.0623235	0.112644
HIP1	16.3525	16.4253	0.0727876	0.0778043	0.135071
DMD	17.0202	17.1432	0.123032	0.0849257	0.144857
GMFG	16.4434	16.9607	0.517289	1.88792e-10	4.79885e-08
MIOS	16.8461	16.8853	0.0391099	0.261475	0.362603
LY75-CD302	18.2868	18.1152	-0.171602	0.207553	0.300111
LPXN	16.8911	17.2709	0.379803	1.02581e-07	3.07114e-06
SYNJ2BP SYNJ2BP-COX16	16.3341	16.4289	0.0948747	0.181594	0.269811
FAM208B	17.4893	17.6011	0.111743	0.0413786	0.0808165
FAT1	18.1108	18.1124	0.00153182	0.642341	0.723431
HERPUD1	18.3923	18.2769	-0.115409	0.0163383	0.037823
TIMP3	17.5715	17.5481	-0.0233781	0.768013	0.829873
CYFIP1	16.6827	16.5716	-0.111081	0.0012151	0.00456832
GABARAP	16.8897	17.0048	0.115168	0.00839042	0.0216871
EDC3	15.5497	15.4518	-0.0978529	0.0161797	0.0375628
CHMP1B	18.0193	17.5778	-0.441535	2.78718e-08	1.17254e-06
ZNF33A	18.8395	18.99	0.150562	0.297493	0.402597
SETX	16.9813	17.1469	0.165559	0.011134	0.0274413
GBP1	16.8749	16.9858	0.110847	0.436433	0.539278
CPVL	16.1665	16.4412	0.274741	0.00293134	0.00928891
NFS1	16.0386	16.0953	0.0566389	0.164465	0.248711
ARID4B	18.4536	18.4154	-0.0382365	0.400353	0.506015
DAB2	16.1252	16.2197	0.0945087	0.172904	0.259622
RABGEF1	17.4319	17.4579	0.0259898	0.470451	0.571094
MAPK12	17.2151	17.5062	0.291065	0.00446839	0.0130965
CMTR2	17.5775	17.5277	-0.0497581	0.376422	0.484042
TOM1L2	16.9074	17.0284	0.121022	0.0087009	0.0223371
MCM3	16.8258	16.4665	-0.359276	1.76419e-05	0.000151039
ATG5	16.0704	16.1847	0.114276	0.11108	0.180811
YARS2	16.9076	16.823	-0.0846229	0.0895235	0.151693
VPS39	16.8839	17.0055	0.12159	0.0159524	0.0370703
MFGE8	16.3173	16.4165	0.0992192	0.233085	0.33008
FASN	16.4858	16.3205	-0.165315	0.0212614	0.0466736
LAMA1	16.4977	16.4766	-0.0210445	0.811501	0.862585
COL6A6	16.7105	17.0505	0.339934	0.00156083	0.005613
SYNE2	16.3299	16.2509	-0.078997	0.0716672	0.126395
EHHADH	16.0751	16.0182	-0.0568846	0.20265	0.294676
PRICKLE2	18.4383	20.5072	2.06889	1.15217e-10	3.74394e-08
PEX19	16.3295	16.4435	0.114077	0.127239	0.202322
ELOB	16.7633	16.8016	0.0383315	0.250755	0.349924
SUMO1	17.6556	17.446	-0.209576	0.000259536	0.00128452
DLG1	16.4748	16.2884	-0.186318	0.000440422	0.00197912
WDHD1	16.5415	16.3944	-0.147138	0.176382	0.263951
ADA2	16.0171	16.4219	0.404883	3.83038e-05	0.000273342
TMEM173	15.9334	16.1638	0.230388	0.000394254	0.00181164
CTSB	15.6635	15.7801	0.116563	0.0659324	0.11816
ADD3	16.5921	16.6046	0.0124267	0.796933	0.850434
SMAP1	16.911	16.8436	-0.0674927	0.378615	0.486734
IRF3	16.4693	16.5029	0.0335615	0.443859	0.545886
SLC9A3R1	16.678	16.2651	-0.412939	0.000157977	0.000862335
PDCD10	17.4927	17.4265	-0.0661733	0.152448	0.233651
FAM213A	16.6529	16.1715	-0.481459	9.11501e-06	8.86081e-05
KIF2A	15.7646	15.8039	0.0392578	0.384832	0.492779
KMT2A	17.1875	17.5037	0.316196	5.69021e-06	6.15704e-05
GJA1	15.8148	15.9311	0.116312	0.353033	0.460519
RPS14	16.5612	16.4024	-0.158742	5.02784e-05	0.000336569
MANF	16.7535	17.0362	0.282741	0.000174676	0.000924533
EPN2	16.5539	16.3132	-0.240657	5.3611e-06	5.86596e-05
NEMF	16.9478	17.0939	0.146129	0.00152751	0.00553807
SEPHS1	16.3473	16.4726	0.125349	0.00564467	0.0157226
TWF2	16.7415	16.8369	0.0953472	0.0219774	0.0479007
APBB1IP	16.2499	16.5697	0.319763	4.81874e-07	9.52042e-06
SLC25A3	17.4627	17.4357	-0.0270691	0.954956	0.968652
TMEM214	16.2613	16.3601	0.0987707	0.042008	0.081836
MYO9B	16.247	16.474	0.22707	2.67278e-06	3.45057e-05
TSG101	16.4457	16.4858	0.0401081	0.706734	0.778876
SF3B4	16.9409	16.8983	-0.0425904	0.5318	0.626855
SEC61A1	17.3024	17.3058	0.00337767	0.855578	0.896933
PARP14	16.4584	16.5506	0.0922168	0.235554	0.3329
CSTF2	16.4032	16.335	-0.0682296	0.112322	0.182346
KIAA0430	17.9935	17.8065	-0.187053	0.00789765	0.0206541
VPS53	16.6025	16.6378	0.0353248	0.143654	0.22269
SQSTM1	15.1024	14.8692	-0.233287	0.0167945	0.0386591
CSNK1A1	16.2347	15.8544	-0.380313	1.35031e-07	3.89913e-06
GEMIN4	16.2479	16.321	0.0731489	0.0797614	0.137998
EDC4	16.0962	16.0206	-0.0756183	0.0446076	0.0857027
PLTP	16.9751	17.0148	0.0397045	0.291711	0.395858
TMEM189-UBE2V1	17.6326	17.6747	0.0420882	0.910055	0.93832
PSMA1	16.6694	16.548	-0.121365	1.36571e-05	0.000122512
USP34	16.7475	16.6827	-0.0648498	0.616951	0.702291
TACO1	16.2243	16.1738	-0.0505017	0.464358	0.566093
LONP1	16.5408	16.2676	-0.273158	5.86116e-07	1.0917e-05
KRT9	16.7447	16.8532	0.108432	0.362808	0.470128
LANCL2	15.7565	15.6478	-0.108713	0.0339144	0.068446
CHD4	16.7994	16.6337	-0.165726	4.39424e-05	0.000303308
RUFY3	17.3198	17.5331	0.213306	0.00181344	0.00634836
FERMT2	16.3341	16.5	0.165924	0.0564016	0.103903
KIAA1468	17.0206	17.0864	0.0657804	0.230635	0.327751
LRP2	16.543	17.1566	0.613648	1.25314e-05	0.000114305
UBE2M	16.9351	16.8028	-0.13239	0.00404756	0.0121178
ANPEP	16.6905	16.6894	-0.00105206	0.989985	0.992426
COPB2	16.5314	16.5984	0.0669697	0.0159524	0.0370703
LTBP2	16.1651	16.1309	-0.0341436	0.624465	0.709025
EIF4G1	16.8225	16.6113	-0.211267	3.73376e-05	0.000268347
LYPD3	17.1173	16.4776	-0.639707	0.00205932	0.00705722
SEC24A	17.3379	17.5187	0.180848	0.000507186	0.00223583
SAMD9	17.0176	17.0185	0.000933506	0.432743	0.535579
RAB1B	17.2259	17.366	0.140041	0.000116443	0.000665391
FCHSD2	17.6233	17.6246	0.0012989	0.836632	0.882951
HN1	17.0013	16.6397	-0.361599	4.54422e-07	9.16356e-06
GYG1	16.8454	17.0467	0.201363	7.48907e-05	0.000459707
RPSA	15.7989	15.583	-0.215823	4.05125e-05	0.000285785
MASTL	18.0032	17.907	-0.0961741	0.185321	0.274198
TMSB4X	17.7392	18.2358	0.49655	4.24419e-09	3.28756e-07
WNK1	17.1001	17.0557	-0.0443677	0.209402	0.302512
SSBP1	16.6711	16.4467	-0.224394	0.000315228	0.00149787
PTCD3	16.8849	17.0054	0.120536	0.0159521	0.0370703
BAG3	15.9147	15.8382	-0.0765777	0.221016	0.316572
EMP2	17.2241	17.2358	0.0117612	0.352964	0.460519
SEH1L	16.5058	16.2855	-0.220342	8.10951e-06	8.14288e-05
TPM4	17.3518	17.454	0.102208	0.193895	0.284317
TPBG	16.4516	16.5157	0.0641432	0.390151	0.497371
EPHA10	18.3729	18.1385	-0.234442	9.15211e-05	0.000543999
ALG1	16.337	16.4786	0.141598	0.00473954	0.0136696
CCDC25	16.7911	16.6211	-0.17001	0.0129699	0.0310871
IVD	16.5783	16.6757	0.0974282	0.204883	0.297391
CPB2	15.7575	15.9768	0.219328	0.0726616	0.127642
PCM1	16.0545	16.0646	0.0101194	0.49789	0.595954
ACAN	15.7602	15.5618	-0.198396	0.336937	0.442781
PRKAB1	15.2309	15.2443	0.0134075	0.968939	0.978969
HNRNPDL	17.7643	17.3604	-0.403945	1.43553e-06	2.1293e-05
ABCD1	17.1582	17.1733	0.0151148	0.973468	0.982529
LRBA	16.6243	16.759	0.134676	0.0122748	0.0297275
TRIP10	16.3001	16.4052	0.105039	0.0401436	0.0789922
CTSS	16.3561	16.7658	0.409657	2.53984e-05	0.000199588
ANKHD1 ANKHD1-EIF4EBP3	15.6147	15.5342	-0.0805223	0.200435	0.292064
HARS2	15.9718	16.0114	0.0395953	0.315298	0.42178
ELOA	18.429	18.6141	0.185116	0.0198901	0.0443213
SH3GL1	16.729	16.6316	-0.0974541	0.0112279	0.0275892
SMU1	16.6985	16.5216	-0.176938	0.000193025	0.000998899
PABPC1	17.3856	17.1905	-0.195109	1.62754e-06	2.37086e-05
SLC25A5	17.5537	17.3543	-0.199399	0.00522471	0.0147464
ADPGK	15.1388	15.2435	0.104701	0.101631	0.167929
SLC1A4	18.3158	18.1546	-0.161273	0.0659324	0.11816
APP	16.354	16.3084	-0.0455763	0.243071	0.341447
ESRP1	16.6422	16.4017	-0.24057	0.00381266	0.0115206
GPHN	17.1991	17.0988	-0.100357	0.478204	0.578492
TSTA3	16.1452	16.4199	0.274734	1.18779e-06	1.85189e-05
SP1	16.6126	16.3684	-0.244172	6.22486e-05	0.000395024
NCL	17.8729	17.4981	-0.374738	3.13772e-07	7.08891e-06
PIEZO2	17.9931	18.1973	0.204193	0.00233545	0.00775832
DNAJC13	16.0867	16.1498	0.0630713	0.152448	0.233651
SELENOK	15.8876	16.0751	0.187456	0.00450735	0.0131949
C19orf53	17.715	17.7666	0.0515551	0.421781	0.524673
HINT2	16.7196	16.625	-0.0946344	0.974966	0.982821
EXOC2	16.4199	16.4131	-0.00683914	0.817102	0.867216
DIAPH2	16.8612	16.9371	0.075934	0.0407571	0.0798774
SPTBN4	16.8182	16.8988	0.080651	0.288848	0.392968
PI4K2A	15.7555	15.892	0.136561	0.0153542	0.0360061
KCTD12	16.2719	16.3868	0.114925	0.159773	0.242668
FAM98B	17.0671	17.0037	-0.0633774	0.34329	0.449613
ALCAM	16.5465	16.0206	-0.525917	0.0050255	0.0143502
CLPB	16.4233	16.4968	0.0735019	0.161645	0.244978
TPM3	17.0961	17.2511	0.154979	0.000701307	0.00291266
IMPDH2	16.4554	16.5014	0.0460249	0.1693	0.254838
HIST1H1A	18.1805	18.4708	0.29034	1.11676e-05	0.000104202
GLRX3	16.1404	15.903	-0.237462	0.00243477	0.00802816
CEACAM8	15.1162	15.8162	0.69994	5.32283e-06	5.86352e-05
SMN1 SMN2	16.8078	16.4994	-0.308378	0.000189755	0.000987213
CCDC43	17.3182	17.212	-0.106192	0.0143787	0.0339141
HCCS	17.1257	17.159	0.0333108	0.675174	0.751733
JUND	18.1084	17.8757	-0.232668	0.000151464	0.000832371
SBF2	17.5517	17.2652	-0.286517	0.00109489	0.00420382
HLA-B	16.3626	16.5313	0.168738	0.0263021	0.0555887
PPP2R1A	16.7708	16.7341	-0.0367662	0.189623	0.279228
MAP2K2	16.4316	16.4114	-0.0201979	0.816372	0.866629
CASP7	16.6954	16.7206	0.0252405	0.455154	0.556819
PKP2	16.361	16.2105	-0.150484	0.193895	0.284317
NRBP1	16.3363	16.3805	0.0442723	0.628914	0.711758
PDCD4	16.4678	16.4046	-0.0631295	0.410984	0.514917
DCAF8	17.4968	17.5048	0.00796132	0.455153	0.556819
F3	20.6154	20.2432	-0.372286	0.0017009	0.00601042
RAB8A	17.2708	17.4904	0.21963	5.73905e-09	3.94459e-07
RAB8B	17.1762	17.4944	0.318212	2.4879e-09	2.16803e-07
RAB7A	16.8288	16.6865	-0.14232	0.00243477	0.00802816
RAI14	16.277	16.338	0.0609644	0.0668611	0.119649
DNAJC10	16.6133	16.5435	-0.0697755	0.336937	0.442781
GALNT13	16.575	16.6111	0.0361364	0.546841	0.639948
PSMC3	16.0945	16.098	0.00348556	0.683315	0.759066
TRIOBP	16.4162	16.5544	0.13821	0.0044683	0.0130965
ACTB	16.5882	16.8668	0.278593	4.93707e-09	3.65044e-07
TFAM	17.3682	17.2591	-0.109148	0.118115	0.190231
ATG7	16.6773	16.9015	0.224208	1.48138e-06	2.18403e-05
RTCA	16.3886	16.311	-0.0775447	0.200435	0.292064
EPX	16.4762	17.0842	0.608009	9.50612e-07	1.56723e-05
ADPRHL2	16.2572	16.3023	0.045073	0.183346	0.271706
TFG	16.3885	16.4012	0.0127501	0.792093	0.848422
RABEP2	16.0381	16.1825	0.144385	0.00247767	0.00813617
RICTOR	18.4345	18.3742	-0.0602556	0.336937	0.442781
SRSF5	17.2478	16.9214	-0.326445	9.8146e-07	1.5807e-05
SYK	16.2535	16.4858	0.232255	2.83756e-05	0.000218411
CD74	16.1346	16.5942	0.459593	3.73787e-06	4.43815e-05
CD74	15.972	16.4467	0.474676	1.49597e-07	4.24438e-06
WDR36	17.1862	16.9128	-0.273426	5.02784e-05	0.000336569
ATP1A2	16.8397	16.7913	-0.0483221	0.393358	0.499763
ERAP2	16.3226	16.7602	0.437555	0.000984473	0.00386503
RALA	17.2074	17.2291	0.0216973	0.959956	0.971984
BCAT2	16.3376	16.591	0.253425	0.0134073	0.031947
TCP1	16.8207	16.7295	-0.0912563	0.00429552	0.0126889
SRSF6	17.7238	17.4878	-0.236039	2.59192e-06	3.39104e-05
HMBS	16.3818	16.3659	-0.0158874	0.594529	0.683141
MKL2	16.9389	16.9636	0.0246626	0.628914	0.711758
PTDSS1	15.651	15.3181	-0.33287	0.00110459	0.00422778
DYNLT3	15.8978	16.0786	0.180785	0.0562566	0.103903
SF3B5	15.6303	15.464	-0.166343	0.00687627	0.0184071
C1orf116	16.7497	17.08	0.330332	0.0216168	0.0472625
MAGT1	17.2291	17.4672	0.238154	1.67926e-06	2.43169e-05
TNFAIP8	16.8667	17.138	0.271262	1.0239e-05	9.77813e-05
CYP51A1	16.7051	16.8681	0.162988	0.0210595	0.0464184
CUX1	16.7203	16.7448	0.0245723	0.792093	0.848422
CUX1	17.0305	17.0271	-0.00345814	0.850656	0.893692
LIG3	16.6019	16.3011	-0.300815	5.86194e-06	6.30094e-05
SSB	16.9297	16.5255	-0.404153	2.79135e-09	2.38979e-07
VPS4B	16.5459	16.5675	0.0215846	0.455154	0.556819
SLC7A5	16.3718	16.0233	-0.348495	0.00299187	0.00945004
MARC2	16.6031	16.8178	0.214643	0.0687507	0.122313
DDX17	16.6302	16.4511	-0.179094	1.57725e-06	2.30462e-05
TBC1D2	17.1363	17.4316	0.295227	0.00160397	0.00575119
NAA50	16.3265	16.2394	-0.0871547	0.12261	0.196241
EXOSC7	18.1913	18.3902	0.198885	0.0377672	0.0747986
NBN	16.6577	16.6727	0.0150808	0.974966	0.982821
ATP5L	16.6392	16.5977	-0.0415418	0.85761	0.898484
MDK	17.2839	16.6716	-0.612324	3.16827e-05	0.000237134
FAF1	15.8238	16.2024	0.378681	1.72951e-08	8.27453e-07
TMEM14C	18.174	17.7961	-0.377876	5.44859e-05	0.000360357
AGAP1	17.4006	17.2949	-0.105682	0.1693	0.254838
ATP2B1	16.8089	16.6636	-0.145269	0.03894	0.0769029
COPE	16.2919	16.4309	0.139028	3.34691e-05	0.000247555
CCDC94	17.3413	17.093	-0.248354	0.0107346	0.0266319
RFX1	17.984	17.8637	-0.120362	0.109648	0.178778
FBXO6	15.702	15.8146	0.112616	0.0995688	0.165327
IDH3G	16.5087	16.5961	0.08742	0.163534	0.247456
ERBIN	15.9049	15.9773	0.072351	0.197123	0.28827
SMC1A	16.6144	16.5109	-0.103508	0.00633185	0.0172046
GATAD2B	16.209	16.07	-0.139005	0.00256429	0.00835922
ECM1	16.0076	15.9097	-0.0978552	0.396846	0.502363
EVPL	16.9035	17.0075	0.103972	0.116645	0.18805
COX5A	16.3744	16.4495	0.0751019	0.0473415	0.0900688
NRDC	15.6445	15.7705	0.126067	0.0432913	0.0836348
DERA	16.402	16.411	0.00905795	0.706498	0.778792
NCAPD2	16.9924	17.0491	0.0567505	0.559441	0.651879
STRBP	16.737	16.386	-0.351018	2.41165e-10	5.10626e-08
NDUFS2	15.5845	15.5647	-0.0198079	0.974966	0.982821
HSD17B12	17.1954	17.2238	0.0283844	0.924997	0.948516
SEC11A	16.6271	16.6937	0.0666308	0.0821287	0.140924
PPM1F	16.2447	16.3064	0.0617396	0.179748	0.267675
WDR18	16.2567	16.0955	-0.161232	0.00189223	0.00657231
MYDGF	16.5217	16.8155	0.293817	0.000162005	0.000877451
SORBS3	15.6426	15.6247	-0.0178275	0.436526	0.539278
NLRP2	17.8978	17.8663	-0.0315077	0.517999	0.613552
SAFB	16.8133	16.6561	-0.157188	0.00223985	0.00749688
ANAPC7	16.5583	16.503	-0.0552517	0.321385	0.428279
S100A12	16.7017	17.69	0.988229	2.48386e-07	5.88411e-06
CAMP	16.7905	17.8581	1.06764	9.90995e-08	3.04155e-06
AGO2	16.4831	16.3813	-0.101743	0.0360644	0.0719812
DDAH1	16.1375	16.4664	0.328895	0.00287192	0.00913623
FBLN2	16.6366	16.5989	-0.0377567	0.642341	0.723431
GEN1	17.0895	17.2458	0.156306	0.0259549	0.0549977
DEF6	16.3828	16.6575	0.274739	4.91791e-05	0.000332584
CENPC	19.1286	19.2052	0.0765342	0.706498	0.778792
COX7C	17.2802	17.3903	0.110043	0.089569	0.151717
SCRIB	16.2635	16.2322	-0.0313104	0.660427	0.739024
PPP4R3A	16.1081	16.0958	-0.0122338	0.739413	0.805252
CTPS2	16.8907	16.8624	-0.0282981	0.611201	0.697294
CTPS1	16.5626	16.5371	-0.0254288	0.870379	0.907768
NUB1	15.6227	15.6004	-0.0223343	0.303352	0.408487
TOP2B	16.8843	16.8002	-0.084091	0.0159524	0.0370703
COPS3	16.6536	16.5999	-0.0537193	0.171256	0.257306
QTRT1	18.2396	18.2521	0.0125338	0.52207	0.617176
ZFP62	17.8603	17.8721	0.011792	0.960546	0.972301
PRPF19	17.0462	16.8537	-0.192508	1.22601e-06	1.87552e-05
BASP1	16.2523	16.569	0.31668	0.00522471	0.0147464
UBE2N	17.0537	16.9519	-0.101828	0.064107	0.11544
FIS1	17.3396	17.1889	-0.150695	0.0141302	0.0334248
ARHGEF17	16.7326	17.1888	0.456151	2.83935e-07	6.59811e-06
CHKB	16.5526	16.8084	0.25586	2.20892e-05	0.000179694
DNMT1	16.9484	16.9676	0.019184	0.136903	0.214405
AKAP8L	16.3419	16.2176	-0.124334	0.00553692	0.0155021
SNX3	16.7403	16.7022	-0.0380389	0.255971	0.356286
DNAJC3	17.2563	17.4006	0.144238	0.000785975	0.00321505
PIGR	16.5371	16.9934	0.45629	0.00989558	0.0248535
PDCD6	16.3758	16.2944	-0.0814205	0.0559975	0.103471
VPS26A	17.1456	17.109	-0.0366476	0.233085	0.33008
CLMN	18.2419	18.4707	0.228854	0.0170838	0.0392509
PPM1G	16.9454	16.6197	-0.325662	1.71399e-07	4.62115e-06
ELAVL1	16.8697	16.5556	-0.314107	3.10382e-08	1.26222e-06
TPM1	16.9615	17.0425	0.0809946	0.403878	0.509568
MAP4K4	16.2956	16.2775	-0.0180609	0.46301	0.564872
COPB1	16.3577	16.4254	0.0677553	0.0284995	0.0592323
KCNAB2	17.2502	17.4186	0.16846	0.00455717	0.0132849
SAR1A	16.3587	16.5225	0.16375	0.000625181	0.00266919
SAR1B	15.9971	16.2609	0.263818	2.3632e-06	3.15957e-05
CHMP4A	16.6204	16.4295	-0.190864	0.00892762	0.0228337
SNX30	17.2503	17.0815	-0.168829	0.0449297	0.0862198
AP4E1	18.899	18.6516	-0.247318	0.000355522	0.00165865
SENP3	17.8007	17.3947	-0.406074	7.21056e-06	7.39234e-05
MRPL53	16.6977	16.4464	-0.2513	5.02784e-05	0.000336569
RAD23A	16.9741	16.8328	-0.141327	0.00137053	0.00506298
RAD23A	16.9741	16.8328	-0.141327	0.00137053	0.00506298
NMD3	16.2853	16.1271	-0.158251	0.00620072	0.0169175
ARL3	16.9108	16.8338	-0.0769882	0.534383	0.628989
CBR4	16.3953	16.2864	-0.108905	0.145278	0.224796
PRKDC	16.5583	16.2009	-0.357407	1.96674e-10	4.79885e-08
ZZEF1	16.5361	16.6479	0.111747	0.0788677	0.136674
PLEC	16.8702	16.9142	0.0440758	0.796933	0.850434
TMX1	16.0595	16.1922	0.13274	0.00854689	0.0219983
MUC2	18.1212	19.5349	1.41369	3.47794e-06	4.1907e-05
EPB41L2	16.5805	16.6077	0.0271959	0.637852	0.719371
SLC35A1	18.5643	18.841	0.276733	1.92005e-05	0.000161549
GMPPB	15.7028	16.1288	0.425942	3.71066e-08	1.42583e-06
RAB4B	15.4589	15.5816	0.122691	0.0190702	0.0429255
MME	17.2272	17.249	0.0218451	0.534383	0.628989
DAG1	16.409	16.4998	0.0908193	0.255492	0.355923
PSMD4	16.4822	16.404	-0.0782042	0.0105428	0.0262362
ACTR1B	17.511	17.6106	0.0996108	0.0091992	0.0233448
STX17	18.128	18.0972	-0.0308113	0.83144	0.878802
RPN1	17.1066	17.2186	0.112008	0.00553692	0.0155021
SQOR	16.0214	16.217	0.195588	0.018285	0.0414835
EIF3D	16.8223	16.8242	0.00190275	1	1
HCLS1	16.8753	17.1583	0.28294	0.000483953	0.0021431
SNRPA1	16.5423	16.3276	-0.214683	7.87522e-06	7.95675e-05
AQR	16.2661	16.1525	-0.113573	0.00488052	0.0140265
KPNA6	16.3248	16.3169	-0.00788264	0.470451	0.571094
SMARCA5	16.7395	16.5871	-0.152418	0.000170352	0.000909539
SEPT3	16.5868	16.5905	0.00378329	0.933753	0.955086
CTSL	17.2741	17.5831	0.308975	8.99348e-05	0.000535222
ATP5D	16.4549	16.6214	0.16651	0.0102611	0.0256002
UPP1	17.1407	17.2701	0.129378	0.238041	0.335346
CAP2	16.842	17.1408	0.298791	1.73257e-06	2.4722e-05
IL1RAP	17.2895	17.611	0.321499	0.000543733	0.00238088
SKIV2L	17.0339	17.0743	0.0404128	0.589376	0.678179
HPRT1	15.5771	15.4188	-0.158314	0.0198901	0.0443213
MYL9	16.3893	16.5594	0.170039	0.0276022	0.0577067
MYL12A MYL12B	16.6946	16.8282	0.133577	0.0189129	0.0426108
CUL1	16.6511	16.4843	-0.166768	9.47317e-05	0.000558322
NPTN	16.4758	16.3956	-0.0801465	0.128968	0.204471
TMTC3	16.3246	16.1612	-0.163342	0.00248587	0.00813617
C7	16.0737	16.3947	0.320945	0.00117567	0.00444749
VWA5A	16.2286	16.4251	0.196514	0.0148874	0.0350122
DPYSL3	16.2987	16.248	-0.0507322	0.71585	0.785728
RNH1	16.5334	16.6899	0.156501	0.00586587	0.0161543
PNPT1	17.1365	17.1322	-0.00436634	0.860507	0.89978
VAMP3	16.2711	16.5513	0.280245	1.67926e-06	2.43169e-05
PLD3	16.9082	17.0879	0.179688	0.0267295	0.0562483
NCF2	15.9597	16.2311	0.271372	1.36571e-05	0.000122512
[truncated: 3,143 more rows]

## Sheet: Mixed vs. All
Symbol	Others	Mixed	Log2 Ratio	Wilcoxon P-value	Wilcoxon Padj
[truncated: 4,880 more rows]

[truncated: 6 more sheets: Rdx A vs. Others, Rdx B vs. Infl & Mixed, Rdx B vs. Others, Redox vs. Others, Top protein annotation and refs, Top proteins by subtype]
