# Supplementary material for: Proteogenomic landscape of squamous cell lung cancer
Source: Nat Commun. 2019 Aug 8;10:3578. doi: 10.1038/s41467-019-11452-x (PMC6687710; doi:10.1038/s41467-019-11452-x)
Supplement: Supplementary file 11 — Supplementary Data 8 [file 41467_2019_11452_MOESM11_ESM.xlsx]

## Sheet: Inflamed A Higher Enrichment
Term	Overlap	P.value	Adjusted.P.value	Old.P.value	Old.Adjusted.P.value	Z.score	Combined.Score	Genes
neutrophil degranulation (GO:0043312)	24/479	1.35805e-26	2.20004e-24	1.35128e-24	2.18908e-22	-5.19019	309.134	CDA;ANXA3;CRISP3;RETN;AZU1;RNASE3;LYZ;EPX;MPO;MMP9;LCN2;S100A12;MNDA;BPI;CTSG;PRTN3;S100P;CEACAM8;PGLYRP1;S100A9;ELANE;S100A8;CAMP;LTF
antimicrobial humoral response (GO:0019730)	14/51	3.1423e-26	2.54527e-24	1.7749e-23	1.43767e-21	-2.71153	159.227	DEFA3;AZU1;RNASE3;LYZ;LCN2;CTSG;BPI;PRTN3;PGLYRP1;S100A9;S100A8;CAMP;ELANE;LTF
antimicrobial humoral immune response mediated by antimicrobial peptide (GO:0061844)	7/43	8.76637e-12	4.73384e-10	1.05016e-10	5.67086e-09	-2.73072	69.5244	DEFA3;S100A12;RNASE3;PGLYRP1;S100A9;CAMP;LTF
cellular response to zinc ion (GO:0071294)	5/15	1.89494e-10	6.1396e-09	2.63783e-09	8.54657e-08	-2.66557	59.6732	MT2A;MT1A;MT1F;MT1X;MT1E
defense response to bacterium (GO:0042742)	7/119	1.32928e-08	2.3927e-07	7.53615e-08	1.35651e-06	-2.95238	53.5445	ANXA3;S100A12;S100A9;MPO;S100A8;ELANE;CAMP
antibacterial humoral response (GO:0019731)	5/27	4.98572e-09	1.00961e-07	3.33823e-08	6.75992e-07	-2.61797	50.0469	DEFA3;CTSG;RNASE3;CAMP;LTF
cellular response to cadmium ion (GO:0071276)	5/22	1.64098e-09	4.43065e-08	1.35285e-08	3.6527e-07	-2.46542	49.8703	MT1A;MT1F;MT1X;MMP9;MT1E
killing of cells of other organism (GO:0031640)	5/23	2.09305e-09	4.84392e-08	1.64338e-08	3.80326e-07	-2.3984	47.9311	DEFA3;S100A12;LYZ;PGLYRP1;LTF
negative regulation of growth (GO:0045926)	5/14	1.26556e-10	5.12552e-09	1.98267e-09	8.02979e-08	-2.02093	46.0578	MT2A;MT1A;MT1F;MT1X;MT1E
innate immune response in mucosa (GO:0002227)	4/16	5.20248e-08	8.42802e-07	3.08242e-07	4.99351e-06	-2.71068	45.4623	DEFA3;RNASE3;CAMP;LTF
defense response to fungus (GO:0050832)	3/10	1.53858e-06	2.07708e-05	6.72761e-06	9.08227e-05	-2.8106	37.6189	S100A12;S100A9;S100A8
response to metal ion (GO:0010038)	3/10	1.53858e-06	2.07708e-05	6.72761e-06	9.08227e-05	-2.46359	32.9742	MT2A;MT1A;MT1X
defense response to Gram-positive bacterium (GO:0050830)	4/42	3.05637e-06	3.80871e-05	9.82101e-06	0.000122385	-2.47592	31.4399	DEFA3;RNASE3;PGLYRP1;CAMP
negative regulation of apoptotic process (GO:0043066)	5/323	0.00103246	0.00727212	0.00267936	0.0173622	-4.25665	29.2679	KIF14;AZU1;MPO;MMP9;LTF
extracellular matrix disassembly (GO:0022617)	4/76	3.29996e-05	0.000381853	8.85224e-05	0.00102433	-2.38303	24.5905	LAMC2;CTSG;MMP9;ELANE
positive regulation of NF-kappaB transcription factor activity (GO:0051092)	4/120	0.000195575	0.00166753	0.000478073	0.0040762	-2.83593	24.2176	S100A12;S100A9;S100A8;LTF
inflammatory response (GO:0006954)	4/209	0.00157343	0.00980099	0.00351613	0.0210968	-3.57085	23.048	AZU1;LYZ;S100A9;S100A8
innate immune response (GO:0045087)	4/256	0.00327997	0.0183226	0.00710233	0.036133	-3.51892	20.128	CRISP3;LCN2;S100A12;PGLYRP1
proteolysis (GO:0006508)	4/175	0.000816213	0.0062965	0.00187484	0.0138056	-2.82855	20.1134	CTSG;AZU1;MMP9;ELANE
neutrophil chemotaxis (GO:0030593)	3/51	0.000249175	0.00201832	0.000536357	0.00434449	-2.39953	19.9097	S100A12;S100A9;S100A8
positive regulation of inflammatory response (GO:0050729)	3/38	0.000103173	0.00104462	0.000236738	0.00239698	-2.1331	19.58	S100A12;S100A9;S100A8
defense response to Gram-negative bacterium (GO:0050829)	3/42	0.000139458	0.00125512	0.000312557	0.00281302	-2.11338	18.7621	CTSG;AZU1;LTF
oxidation-reduction process (GO:0055114)	3/119	0.00292284	0.0169107	0.00555585	0.0321445	-2.60796	15.218	CYP24A1;HIF1AN;MPO
cellular protein metabolic process (GO:0044267)	3/186	0.0100719	0.0429379	0.018188	0.0664984	-2.85662	13.1348	CTSG;LYZ;LTF
endothelial cell migration (GO:0043542)	2/21	0.00115047	0.00776566	0.00207582	0.014621	-1.74109	11.783	S100A2;S100P
phagocytosis (GO:0006909)	2/25	0.0016335	0.00980099	0.00285843	0.0178102	-1.56685	10.0545	ANXA3;ELANE
regulation of cytoskeleton organization (GO:0051493)	2/19	0.000939681	0.00691947	0.00172947	0.0133416	-1.41983	9.89616	S100A9;S100A8
positive regulation of MAP kinase activity (GO:0043406)	2/41	0.00435711	0.0220579	0.00713739	0.036133	-1.80755	9.82575	S100A12;ELANE
retina homeostasis (GO:0001895)	2/38	0.00375256	0.0202638	0.00619976	0.0346331	-1.73977	9.71719	LYZ;LTF
positive regulation of intrinsic apoptotic signaling pathway (GO:2001244)	2/24	0.00150512	0.00975317	0.00265165	0.0173622	-1.49419	9.71057	S100A9;S100A8
autophagy (GO:0006914)	2/46	0.00545775	0.0260046	0.00883316	0.0420874	-1.67537	8.72988	S100A9;S100A8
toll-like receptor signaling pathway (GO:0002224)	2/44	0.00500367	0.0245635	0.00813513	0.0399361	-1.58366	8.38958	S100A9;S100A8
chromatin organization (GO:0006325)	2/40	0.00415089	0.0216918	0.00681811	0.036133	-1.52139	8.34396	PADI3;PADI4
activation of cysteine-type endopeptidase activity involved in apoptotic process (GO:0006919)	2/63	0.0100355	0.0429379	0.0157814	0.0663731	-1.71935	7.9118	S100A9;S100A8
protein processing (GO:0016485)	2/49	0.00617298	0.0285721	0.00992869	0.0459557	-1.55057	7.88865	CTSG;AZU1
positive regulation of cell growth (GO:0030307)	2/61	0.00943207	0.0424443	0.014873	0.0663731	-1.65833	7.73387	S100A9;S100A8
positive regulation of cell proliferation (GO:0008284)	3/326	0.0433159	0.0771118	0.0729042	0.110378	-2.38506	7.48728	KIF14;PRTN3;LAMC2
positive regulation of cell migration (GO:0030335)	2/144	0.0468152	0.0791609	0.0691847	0.10917	-1.18921	3.64082	LAMC2;MMP9
positive regulation of I-kappaB kinase/NF-kappaB signaling (GO:0043123)	2/145	0.0473988	0.0791609	0.070011	0.10917	-1.15641	3.52607	S100A12;LTF
extracellular matrix organization (GO:0030198)	2/142	0.0456561	0.0786838	0.0675421	0.10917	-1.10987	3.42574	LAMC2;ITGB6
leukocyte migration involved in inflammatory response (GO:0002523)	2/6	8.40866e-05	0.000908135	0.000236281	0.00239698	-0.100388	0.942011	S100A9;S100A8
negative regulation of transcription from RNA polymerase II promoter (GO:0000122)	1/473	0.683429	0.683429	0.760328	0.760328	-0.715115	0.272196	ELANE
cell-cell signaling (GO:0007267)	1/280	0.492141	0.498292	0.568646	0.575754	-0.38319	0.271678	S100A9
protein phosphorylation (GO:0006468)	1/309	0.526818	0.53009	0.60489	0.608647	-0.379205	0.243032	CTSG
positive regulation of apoptotic process (GO:0043065)	1/231	0.427811	0.435883	0.499905	0.509338	-0.266346	0.226148	MNDA
positive regulation of gene expression (GO:0010628)	1/214	0.40368	0.4139	0.473646	0.485637	-0.228214	0.20702	AZU1
proteasome-mediated ubiquitin-dependent protein catabolic process (GO:0043161)	1/191	0.36944	0.38365	0.435968	0.452736	-0.182943	0.182169	KIF14
cellular response to DNA damage stimulus (GO:0006974)	1/179	0.350819	0.366663	0.415278	0.434032	-0.167482	0.175434	MNDA
leukocyte migration (GO:0050900)	1/198	0.38006	0.392164	0.447705	0.461963	-0.152528	0.147559	CEACAM8
cell surface receptor signaling pathway (GO:0007166)	1/176	0.346081	0.364059	0.409991	0.431289	-0.131548	0.139583	CDA
blood coagulation (GO:0007596)	1/149	0.301879	0.319637	0.36026	0.381451	-0.0692542	0.0829478	PRTN3
positive regulation of protein phosphorylation (GO:0001934)	1/113	0.238367	0.254049	0.287547	0.306465	0.17638	-0.252919	MMP9
negative regulation of cell growth (GO:0030308)	1/102	0.217856	0.233726	0.263764	0.282979	0.262117	-0.399447	CDA
Wnt signaling pathway, planar cell polarity pathway (GO:0060071)	1/86	0.187053	0.203373	0.227782	0.247656	0.341791	-0.572966	PRICKLE2
cellular protein modification process (GO:0006464)	1/84	0.18312	0.201805	0.223166	0.245938	0.341249	-0.57931	PADI4
xenobiotic metabolic process (GO:0006805)	1/85	0.185089	0.202597	0.225477	0.246806	0.384774	-0.649084	S100A12
positive regulation of angiogenesis (GO:0045766)	1/77	0.169207	0.189045	0.206794	0.231039	0.383734	-0.681753	ANXA3
ephrin receptor signaling pathway (GO:0048013)	1/82	0.179168	0.198803	0.218522	0.24247	0.412627	-0.709484	MMP9
positive regulation of sequence-specific DNA binding transcription factor activity (GO:0051091)	1/88	0.190967	0.206244	0.232372	0.250962	0.435752	-0.721455	ANXA3
regulation of transcription from RNA polymerase II promoter in response to hypoxia (GO:0061418)	1/74	0.163174	0.183571	0.199676	0.224635	0.447544	-0.81137	HIF1AN
defense response to virus (GO:0051607)	1/71	0.157098	0.177971	0.192494	0.218071	0.486704	-0.900835	AZU1
SCF-dependent proteasomal ubiquitin-dependent protein catabolic process (GO:0031146)	1/71	0.157098	0.177971	0.192494	0.218071	0.553752	-1.02493	KIF14
B cell receptor signaling pathway (GO:0050853)	1/67	0.148929	0.172332	0.182822	0.211551	0.557175	-1.06102	MNDA
epidermis development (GO:0008544)	1/69	0.153023	0.175814	0.187672	0.215623	0.574318	-1.07809	LAMC2
interferon-gamma-mediated signaling pathway (GO:0060333)	1/65	0.144816	0.171242	0.177943	0.210414	0.607611	-1.17408	MT2A
chromatin remodeling (GO:0006338)	1/67	0.148929	0.172332	0.182822	0.211551	0.644903	-1.22808	PADI4
microtubule-based movement (GO:0007018)	1/62	0.138609	0.166331	0.170572	0.204686	0.692469	-1.36839	KIF14
negative regulation of neuron apoptotic process (GO:0043524)	1/60	0.134447	0.16254	0.165622	0.200229	0.698291	-1.40118	KIF14
collagen catabolic process (GO:0030574)	1/56	0.126063	0.153551	0.155635	0.18957	0.750345	-1.55394	MMP9
cellular response to lipopolysaccharide (GO:0071222)	1/55	0.123955	0.152126	0.15312	0.18792	0.770197	-1.60805	CTSG
protein homotetramerization (GO:0051289)	1/51	0.115472	0.143895	0.142988	0.178185	0.904205	-1.95194	CDA
regulation of cell migration (GO:0030334)	1/41	0.0939104	0.124701	0.117136	0.155541	1.01933	-2.41115	KIF14
cell chemotaxis (GO:0060326)	1/44	0.100432	0.13121	0.12497	0.163268	1.05771	-2.43091	AZU1
negative regulation of inflammatory response (GO:0050728)	1/45	0.102596	0.131909	0.127567	0.164014	1.0941	-2.49121	ELANE
monocyte chemotaxis (GO:0002548)	1/38	0.0873422	0.118903	0.109233	0.148704	1.03549	-2.52443	S100A12
negative regulation of viral genome replication (GO:0045071)	1/40	0.0917261	0.12383	0.114509	0.154588	1.06942	-2.55478	LTF
regulation of cell growth (GO:0001558)	1/45	0.102596	0.131909	0.127567	0.164014	1.148	-2.61394	KIF14
positive regulation of protein kinase activity (GO:0045860)	1/41	0.0939104	0.124701	0.117136	0.155541	1.10913	-2.62356	AZU1
positive regulation of cell adhesion (GO:0045785)	1/36	0.0829376	0.114837	0.103927	0.143898	1.13699	-2.83074	AZU1
positive regulation of cytokinesis (GO:0032467)	1/33	0.0762915	0.107472	0.0959085	0.135106	1.4557	-3.74579	KIF14
positive regulation of osteoblast differentiation (GO:0045669)	1/34	0.0785121	0.109646	0.0985889	0.137684	1.50415	-3.82732	LTF
positive regulation of endothelial cell migration (GO:0010595)	1/42	0.0960894	0.126557	0.119755	0.157726	1.79336	-4.20091	ANXA3
cellular response to drug (GO:0035690)	1/31	0.0718347	0.102984	0.0905242	0.129778	1.64458	-4.33082	MT2A
nucleosome assembly (GO:0006334)	1/46	0.104755	0.133624	0.130156	0.166025	1.95415	-4.40882	PADI4
osteoblast differentiation (GO:0001649)	1/66	0.146875	0.172332	0.180386	0.211551	2.30953	-4.43009	CYP24A1
cellular calcium ion homeostasis (GO:0006874)	1/65	0.144816	0.171242	0.177943	0.210414	2.36201	-4.5641	ELANE
cellular iron ion homeostasis (GO:0006879)	1/49	0.1112	0.139647	0.137877	0.173148	2.09592	-4.60353	LCN2
cellular defense response (GO:0006968)	1/55	0.123955	0.152126	0.15312	0.18792	2.22676	-4.64911	MNDA
mitotic metaphase plate congression (GO:0007080)	1/38	0.0873422	0.118903	0.109233	0.148704	1.91496	-4.66851	KIF14
calcium-mediated signaling using intracellular calcium source (GO:0035584)	1/17	0.0400417	0.072075	0.0519489	0.093508	1.65417	-5.32285	AZU1
endodermal cell differentiation (GO:0035987)	1/26	0.0606002	0.0892476	0.0769265	0.113292	1.98044	-5.55209	MMP9
response to UV (GO:0009411)	1/32	0.0740657	0.105251	0.0932202	0.132471	2.1343	-5.55516	ELANE
negative regulation of tumor necrosis factor production (GO:0032720)	1/27	0.0628577	0.0917383	0.0796618	0.116263	2.09035	-5.78375	BPI
substrate adhesion-dependent cell spreading (GO:0034446)	1/30	0.0695984	0.100669	0.0878204	0.127026	2.21649	-5.90698	KIF14
macrophage chemotaxis (GO:0048246)	1/10	0.0237477	0.0527005	0.0320672	0.0711628	1.58072	-5.91232	AZU1
negative regulation of Notch signaling pathway (GO:0045746)	1/17	0.0400417	0.072075	0.0519489	0.093508	1.83996	-5.92067	HIF1AN
protein kinase C signaling (GO:0070528)	1/11	0.0260919	0.0541909	0.0349321	0.0725514	1.6564	-6.03947	AZU1
positive regulation of myoblast differentiation (GO:0045663)	1/14	0.0330914	0.0638192	0.0434774	0.0838494	1.82229	-6.21126	HIF1AN
cytokine production (GO:0001816)	2/7	0.000117541	0.00112009	0.00030322	0.00281302	0.688242	-6.22772	S100A9;S100A8
positive regulation of release of cytochrome c from mitochondria (GO:0090200)	1/24	0.0560692	0.0848899	0.071432	0.10917	2.18354	-6.29115	MMP9
cellular response to reactive oxygen species (GO:0034614)	1/26	0.0606002	0.0892476	0.0769265	0.113292	2.26521	-6.35042	MMP9
establishment of protein localization (GO:0045184)	1/25	0.0583374	0.0875061	0.0741832	0.111275	2.26522	-6.43664	KIF14
positive regulation of protein serine/threonine kinase activity (GO:0071902)	1/23	0.0537957	0.0846108	0.0686728	0.10917	2.24067	-6.5485	LTF
regulation of cell adhesion (GO:0030155)	1/24	0.0560692	0.0848899	0.071432	0.10917	2.31085	-6.65795	KIF14
positive regulation of smooth muscle cell proliferation (GO:0048661)	1/24	0.0560692	0.0848899	0.071432	0.10917	2.34772	-6.76417	ELANE
hippocampus development (GO:0021766)	1/11	0.0260919	0.0541909	0.0349321	0.0725514	1.90877	-6.95964	KIF14
protein catabolic process (GO:0030163)	1/24	0.0560692	0.0848899	0.071432	0.10917	2.45066	-7.06076	ELANE
macrophage differentiation (GO:0030225)	1/10	0.0237477	0.0527005	0.0320672	0.0711628	1.94533	-7.27607	MMP9
humoral immune response (GO:0006959)	1/47	0.106908	0.135306	0.132737	0.167995	3.31702	-7.41615	LTF
regulation of G1/S transition of mitotic cell cycle (GO:2000045)	1/10	0.0237477	0.0527005	0.0320672	0.0711628	2.00899	-7.51416	KIF14
positive regulation of peptidyl-threonine phosphorylation (GO:0010800)	1/21	0.0492326	0.0805625	0.0631304	0.107654	2.5045	-7.54155	AZU1
cerebral cortex development (GO:0021987)	1/23	0.0537957	0.0846108	0.0686728	0.10917	2.59279	-7.57759	KIF14
stem cell population maintenance (GO:0019827)	1/22	0.0515169	0.082631	0.0659056	0.10917	2.63185	-7.80565	PADI4
positive regulation of phagocytosis (GO:0050766)	1/21	0.0492326	0.0805625	0.0631304	0.107654	2.6433	-7.95951	AZU1
microtubule depolymerization (GO:0007019)	1/10	0.0237477	0.0527005	0.0320672	0.0711628	2.22685	-8.32903	KIF14
activation of protein kinase activity (GO:0032147)	1/22	0.0515169	0.082631	0.0659056	0.10917	2.88997	-8.57121	KIF14
positive regulation of epidermal growth factor receptor signaling pathway (GO:0045742)	1/20	0.046943	0.0791609	0.0603471	0.105121	2.81585	-8.6132	MMP9
low-density lipoprotein particle remodeling (GO:0034374)	1/11	0.0260919	0.0541909	0.0349321	0.0725514	2.44852	-8.92764	MPO
hemidesmosome assembly (GO:0031581)	1/10	0.0237477	0.0527005	0.0320672	0.0711628	2.42438	-9.06783	LAMC2
intracellular estrogen receptor signaling pathway (GO:0030520)	1/19	0.044648	0.0777739	0.0575558	0.101348	3.04294	-9.46033	DEFA3
RNA catabolic process (GO:0006401)	1/19	0.044648	0.0777739	0.0575558	0.101348	3.16296	-9.83348	RNASE3
angiotensin maturation (GO:0002003)	1/12	0.0284306	0.055491	0.0377888	0.0737565	2.80297	-9.97938	CTSG
negative regulation of interleukin-6 production (GO:0032715)	1/16	0.0377304	0.0694582	0.0491332	0.0904498	3.19605	-10.4744	BPI
positive regulation of DNA binding (GO:0043388)	1/16	0.0377304	0.0694582	0.0491332	0.0904498	3.21313	-10.5304	MMP9
positive regulation of toll-like receptor 4 signaling pathway (GO:0034145)	1/8	0.0190428	0.0482021	0.0263124	0.0666032	2.67832	-10.609	LTF
vacuolar proton-transporting V-type ATPase complex assembly (GO:0070072)	1/9	0.021398	0.0525225	0.029194	0.0711628	2.90262	-11.159	DMXL1
positive regulation of vasculogenesis (GO:2001214)	1/8	0.0190428	0.0482021	0.0263124	0.0666032	2.8233	-11.1833	HIF1AN
phosphate-containing compound metabolic process (GO:0006796)	1/16	0.0377304	0.0694582	0.0491332	0.0904498	3.67579	-12.0466	ACYP2
regulation of neuron apoptotic process (GO:0043523)	1/15	0.0354136	0.0674942	0.0463094	0.0882603	3.71258	-12.4025	KIF14
negative regulation of lipopolysaccharide-mediated signaling pathway (GO:0031665)	1/7	0.016682	0.047412	0.0234225	0.0665692	3.21695	-13.1683	LTF
regulation of myelination (GO:0031641)	1/6	0.0143157	0.0463827	0.0205242	0.0664984	3.1182	-13.2411	KIF14
detection of bacterium (GO:0016045)	1/8	0.0190428	0.0482021	0.0263124	0.0666032	3.55419	-14.0784	PGLYRP1
negative regulation of ATPase activity (GO:0032780)	1/8	0.0190428	0.0482021	0.0263124	0.0666032	3.62313	-14.3515	LTF
regulation of vascular permeability (GO:0043114)	1/7	0.016682	0.047412	0.0234225	0.0665692	3.50668	-14.3543	AZU1
regulation of cytokine production (GO:0001817)	1/7	0.016682	0.047412	0.0234225	0.0665692	3.61234	-14.7868	LTF
positive regulation of vascular smooth muscle cell proliferation (GO:1904707)	1/7	0.016682	0.047412	0.0234225	0.0665692	3.65031	-14.9423	MMP9
vacuolar acidification (GO:0007035)	1/11	0.0260919	0.0541909	0.0349321	0.0725514	4.85677	-17.7084	DMXL1
induction of positive chemotaxis (GO:0050930)	1/10	0.0237477	0.0527005	0.0320672	0.0711628	4.90003	-18.3274	AZU1
negative regulation of interleukin-8 production (GO:0032717)	1/6	0.0143157	0.0463827	0.0205242	0.0664984	4.46817	-18.9736	BPI
regulation of G2/M transition of mitotic cell cycle (GO:0010389)	1/6	0.0143157	0.0463827	0.0205242	0.0664984	4.49743	-19.0979	KIF14
hydrogen peroxide catabolic process (GO:0042744)	1/12	0.0284306	0.055491	0.0377888	0.0737565	5.37847	-19.1489	MPO
negative regulation of B cell proliferation (GO:0030889)	1/9	0.021398	0.0525225	0.029194	0.0711628	5.00874	-19.2559	MNDA
pyrimidine nucleoside salvage (GO:0043097)	1/12	0.0284306	0.055491	0.0377888	0.0737565	5.41735	-19.2873	CDA
microglial cell activation (GO:0001774)	1/5	0.0119437	0.0439746	0.0176175	0.0663731	4.44142	-19.6646	AZU1
negative regulation of viral process (GO:0048525)	1/6	0.0143157	0.0463827	0.0205242	0.0664984	4.73791	-20.1191	LTF
vitamin D metabolic process (GO:0042359)	1/10	0.0237477	0.0527005	0.0320672	0.0711628	5.4566	-20.4092	CYP24A1
protein kinase C-activating G-protein coupled receptor signaling pathway (GO:0007205)	1/12	0.0284306	0.055491	0.0377888	0.0737565	6.22726	-22.1708	AZU1
negative regulation of intrinsic apoptotic signaling pathway (GO:2001243)	1/12	0.0284306	0.055491	0.0377888	0.0737565	7.0453	-25.0833	MMP9
bone morphogenesis (GO:0060349)	1/11	0.0260919	0.0541909	0.0349321	0.0725514	7.24199	-26.4052	LTF
monocyte activation (GO:0042117)	1/8	0.0190428	0.0482021	0.0263124	0.0666032	6.88398	-27.2679	AZU1
positive regulation of MHC class II biosynthetic process (GO:0045348)	1/5	0.0119437	0.0439746	0.0176175	0.0663731	6.2949	-27.871	AZU1
response to vitamin D (GO:0033280)	1/7	0.016682	0.047412	0.0234225	0.0665692	7.27819	-29.7927	CYP24A1
positive regulation of tumor necrosis factor biosynthetic process (GO:0042535)	1/7	0.016682	0.047412	0.0234225	0.0665692	7.67565	-31.4197	AZU1
vitamin metabolic process (GO:0006766)	1/7	0.016682	0.047412	0.0234225	0.0665692	7.78898	-31.8836	CYP24A1
positive regulation of interleukin-8 biosynthetic process (GO:0045416)	1/8	0.0190428	0.0482021	0.0263124	0.0666032	8.10587	-32.1079	ELANE
cellular copper ion homeostasis (GO:0006878)	1/8	0.0190428	0.0482021	0.0263124	0.0666032	8.31368	-32.931	MT2A
mature conventional dendritic cell differentiation (GO:0097029)	1/5	0.0119437	0.0439746	0.0176175	0.0663731	7.75591	-34.3397	PRTN3
olfactory bulb development (GO:0021772)	1/5	0.0119437	0.0439746	0.0176175	0.0663731	7.85731	-34.7886	KIF14
negative regulation of cysteine-type endopeptidase activity (GO:2000117)	1/5	0.0119437	0.0439746	0.0176175	0.0663731	7.85894	-34.7959	LTF
positive regulation of osteoblast proliferation (GO:0033690)	1/6	0.0143157	0.0463827	0.0205242	0.0664984	9.01845	-38.2959	LTF
positive regulation of keratinocyte migration (GO:0051549)	1/6	0.0143157	0.0463827	0.0205242	0.0664984	9.92824	-42.1593	MMP9
cytokine secretion (GO:0050663)	1/5	0.0119437	0.0439746	0.0176175	0.0663731	16.6168	-73.5716	S100A12

## Sheet: Inflamed B Higher Enrichment
Term	Overlap	P.value	Adjusted.P.value	Old.P.value	Old.Adjusted.P.value	Z.score	Combined.Score	Genes
neutrophil degranulation (GO:0043312)	19/479	1.53668e-09	1.52439e-07	7.01209e-08	6.956e-06	-5.07808	103.053	CD53;PIGR;ASAH1;SERPINA1;AHSG;FUCA1;CTSZ;LPCAT1;HP;HBB;CTSS;C3;NPC2;PECAM1;COTL1;CTSH;METTL7A;CTSD;FTL
antigen processing and presentation of exogenous peptide antigen via MHC class II (GO:0019886)	13/90	7.52674e-14	3.73327e-11	5.6245e-12	2.78975e-09	-2.66267	80.4597	CD74;HLA-DRB5;IFI30;CTSS;HLA-DMB;HLA-DPB1;HLA-DRA;HLA-DRB3;CTSD;HLA-DQA2;HLA-DQA1;HLA-DQB1;HLA-DPA1
cellular protein metabolic process (GO:0044267)	13/186	8.52916e-10	1.41274e-07	2.13569e-08	2.64825e-06	-3.66436	76.5206	SFTPB;APCS;NAPSA;SERPINA1;AHSG;ABCA3;SFTPD;APOA2;APOA1;C3;ALB;CTSH;SFTPA1
interferon-gamma-mediated signaling pathway (GO:0060333)	9/65	8.62135e-10	1.41274e-07	1.64171e-08	2.64825e-06	-2.49481	52.0707	HLA-DRB5;HLA-DPB1;HLA-DRA;HLA-DRB3;IFI30;HLA-DQA2;HLA-DQA1;HLA-DQB1;HLA-DPA1
T cell costimulation (GO:0031295)	9/67	1.13931e-09	1.41274e-07	2.08516e-08	2.64825e-06	-2.5208	51.9105	HLA-DRB5;CAV1;HLA-DPB1;HLA-DRA;HLA-DRB3;HLA-DQA2;HLA-DQA1;HLA-DQB1;HLA-DPA1
high-density lipoprotein particle remodeling (GO:0034375)	5/17	1.00592e-07	8.31561e-06	1.14897e-06	9.49818e-05	-2.70339	43.5575	APOC2;APOC1;ALB;APOA2;APOA1
bicarbonate transport (GO:0015701)	6/42	5.10337e-07	3.27623e-05	3.77621e-06	0.000254833	-2.51237	36.3997	CA1;CA3;CA2;HBB;SLC4A1;AQP1
T cell receptor signaling pathway (GO:0050852)	8/135	5.78772e-06	0.000260974	3.8354e-05	0.00172942	-2.83903	34.2381	HLA-DRB5;HLA-DPB1;HLA-DRA;HLA-DRB3;HLA-DQA2;HLA-DQA1;HLA-DQB1;HLA-DPA1
phospholipid efflux (GO:0033700)	4/12	1.18638e-06	6.53829e-05	9.66385e-06	0.000532586	-2.4422	33.3229	APOC2;APOC1;APOA2;APOA1
receptor-mediated endocytosis (GO:0006898)	8/137	6.45301e-06	0.000266724	4.23565e-05	0.00175074	-2.68009	32.0296	SFTPD;ALB;MRC1;HP;APOA1;HBB;HPR;JCHAIN
cholesterol efflux (GO:0033344)	5/23	5.28424e-07	3.27623e-05	4.11021e-06	0.000254833	-2.18528	31.5847	NPC2;APOC2;APOC1;APOA2;APOA1
chylomicron remodeling (GO:0034371)	3/9	2.91333e-05	0.000903134	0.000139007	0.00430921	-2.60045	27.1582	APOC2;APOA2;APOA1
cholesterol homeostasis (GO:0042632)	5/50	2.84919e-05	0.000903134	0.000120298	0.00430921	-2.50406	26.2072	NPC2;CAV1;APOC2;APOA2;APOA1
ethanol oxidation (GO:0006069)	3/12	7.51086e-05	0.00186269	0.00028198	0.00699311	-2.28415	21.6916	ADH1C;ADH1B;ADH1A
platelet degranulation (GO:0002576)	6/122	0.000246225	0.0053099	0.000941061	0.0202942	-2.49897	20.7646	SERPINA1;AHSG;ALB;PECAM1;APOA1;A2M
chylomicron assembly (GO:0034378)	3/10	4.14009e-05	0.00120793	0.000179546	0.00523852	-2.05073	20.6964	APOC2;APOA2;APOA1
positive regulation of cholesterol esterification (GO:0010873)	3/9	2.91333e-05	0.000903134	0.000139007	0.00430921	-1.71431	17.9036	APOC1;APOA2;APOA1
proteolysis (GO:0006508)	6/175	0.00163749	0.02365	0.00534776	0.0683324	-2.56342	16.4433	NAPSA;ACE;CTSZ;CTSH;CTSD;CTSS
proteolysis involved in cellular protein catabolic process (GO:0051603)	4/29	5.17914e-05	0.00142714	0.000193491	0.00533174	-1.66079	16.3892	CTSZ;CTSH;CPVL;CTSS
positive regulation of T cell proliferation (GO:0042102)	4/36	0.000123557	0.0029183	0.000412049	0.00973221	-1.80384	16.2324	HLA-DMB;HLA-DPB1;AIF1;HLA-DPA1
reverse cholesterol transport (GO:0043691)	3/17	0.000226143	0.0050985	0.000684108	0.0154235	-1.7977	15.0905	APOC2;APOA2;APOA1
blood coagulation (GO:0007596)	5/149	0.00437611	0.0461819	0.0117295	0.116349	-2.48474	13.4961	EHD2;HBG2;HBG1;HBB;HBD
positive regulation of nitric oxide biosynthetic process (GO:0045429)	3/24	0.000648883	0.0119202	0.00167806	0.0308267	-1.58363	11.6243	SMAD3;DDAH1;HBB
high-density lipoprotein particle clearance (GO:0034384)	3/9	2.91333e-05	0.000903134	0.000139007	0.00430921	-0.988186	10.3202	APOC2;APOA2;APOA1
cholesterol transport (GO:0030301)	3/12	7.51086e-05	0.00186269	0.00028198	0.00699311	-1.00268	9.52199	NPC2;CAV1;APOA1
phosphatidylcholine biosynthetic process (GO:0006656)	3/32	0.00152507	0.0229222	0.00356723	0.0536166	-1.44626	9.38001	APOA2;LPCAT1;APOA1
positive regulation of protein phosphorylation (GO:0001934)	4/113	0.00884507	0.0799469	0.0199138	0.15931	-1.89877	8.9772	C3;CD74;ARRB1;PROM2
retina homeostasis (GO:0001895)	3/38	0.00251399	0.0319728	0.00559152	0.0683324	-1.44015	8.62054	PIGR;ALB;JCHAIN
adaptive immune response (GO:0002250)	3/33	0.00166885	0.02365	0.00386672	0.0564086	-1.24726	7.97701	CTSH;CTSS;JCHAIN
autophagy (GO:0006914)	3/46	0.00433945	0.0461819	0.0091838	0.0990253	-1.33086	7.23989	NAPSA;VPS13A;CTSD
toll-like receptor signaling pathway (GO:0002224)	3/44	0.00382555	0.042166	0.0081862	0.0902301	-1.23895	6.89605	SFTPD;SFTPA1;CTSS
collagen catabolic process (GO:0030574)	3/56	0.00752392	0.0717666	0.0152082	0.145063	-1.34568	6.57995	COL6A6;CTSD;CTSS
retinoid metabolic process (GO:0001523)	3/59	0.00868792	0.0799469	0.01736	0.148458	-1.24576	5.91214	APOC2;APOA2;APOA1
post-translational protein modification (GO:0043687)	6/352	0.0410639	0.149093	0.0970529	0.217764	-1.77891	5.6794	C3;SERPINA1;AHSG;ALB;APOA2;APOA1
positive regulation of angiogenesis (GO:0045766)	3/77	0.0178173	0.128078	0.0336695	0.210844	-1.2583	5.06793	HSPB6;CTSH;AQP1
innate immune response (GO:0045087)	5/256	0.0370232	0.149093	0.0812314	0.213299	-1.47205	4.85217	IGLL5;APCS;SFTPD;AGER;JCHAIN
extracellular matrix disassembly (GO:0022617)	3/76	0.0172114	0.125542	0.0326109	0.210844	-1.18925	4.83094	OPTC;A2M;CTSS
xenobiotic metabolic process (GO:0006805)	3/85	0.0230904	0.149093	0.0427722	0.210844	-1.27292	4.7968	AOC3;SULT1A1;MARC2
angiotensin maturation (GO:0002003)	2/12	0.00319683	0.036875	0.00655201	0.0755767	-0.71295	4.09633	ACE;CTSZ
positive regulation of fatty acid biosynthetic process (GO:0045723)	2/11	0.00267654	0.0323796	0.00564845	0.0683324	-0.565813	3.35144	APOC2;APOA1
high-density lipoprotein particle assembly (GO:0034380)	2/13	0.00376041	0.042166	0.00751663	0.084733	-0.573748	3.20337	APOA2;APOA1
cellular response to thyroid hormone stimulus (GO:0097067)	2/10	0.00220019	0.0287183	0.00480708	0.0644408	-0.440413	2.69498	CTSH;CTSS
negative regulation of smooth muscle cell proliferation (GO:0048662)	2/17	0.00643505	0.062584	0.0119633	0.116349	-0.403748	2.03731	OGN;AIF1
negative regulation of cell growth (GO:0030308)	3/102	0.0368026	0.149093	0.065726	0.210844	-0.558223	1.84336	SMAD3;FHL1;FBP1
triglyceride metabolic process (GO:0006641)	2/21	0.00975265	0.0819884	0.0172991	0.148458	-0.361499	1.67382	CAV1;APOA2
triglyceride homeostasis (GO:0070328)	2/22	0.010678	0.0854242	0.0187641	0.152574	-0.217997	0.989614	APOC2;APOA1
positive regulation of myoblast fusion (GO:1901741)	2/10	0.00220019	0.0287183	0.00480708	0.0644408	-0.142299	0.870758	CD53;EHD2
exocytosis (GO:0006887)	2/41	0.0347097	0.149093	0.0551131	0.210844	-0.241015	0.809989	ANK1;SYTL2
positive regulation of lipoprotein lipase activity (GO:0051006)	2/8	0.00138192	0.0214198	0.00331559	0.0513916	-0.111709	0.735524	APOC2;APOA1
negative regulation of cell death (GO:0060548)	2/37	0.0287162	0.149093	0.0462589	0.210844	-0.0341033	0.121077	AGR2;AGR3
leukocyte migration (GO:0050900)	4/198	0.053955	0.151235	0.103505	0.222245	0.0640327	-0.18695	CD74;CAV1;PECAM1;JCHAIN
positive regulation of interferon-gamma production (GO:0032729)	2/27	0.0158519	0.119129	0.0268258	0.2016	0.0647193	-0.268227	HLA-DPB1;HLA-DPA1
membrane protein proteolysis (GO:0033619)	2/9	0.00176843	0.0243651	0.00402906	0.0570976	0.0695524	-0.440799	NAPSA;CTSH
chloride transport (GO:0006821)	2/28	0.0169922	0.125542	0.0285788	0.210844	0.114074	-0.464853	CLIC3;SLC4A1
negative regulation of transcription, DNA-templated (GO:0045892)	1/408	0.948077	0.948077	0.974723	0.974723	8.74619	-0.466345	SFMBT1
negative regulation of protein ubiquitination (GO:0031397)	2/34	0.0245267	0.149093	0.0400031	0.210844	0.158515	-0.587774	CAV1;ARRB1
positive regulation of fibroblast proliferation (GO:0048146)	2/27	0.0158519	0.119129	0.0268258	0.2016	0.172217	-0.713746	CD74;AQP1
cholesterol biosynthetic process (GO:0006695)	2/33	0.0231911	0.149093	0.0379955	0.210844	0.194796	-0.733208	APOA1;HSD17B7
G-protein coupled receptor signaling pathway (GO:0007186)	2/556	0.910481	0.91232	0.96025	0.96219	8.93788	-0.838218	C3;APOA1
positive regulation of cell proliferation (GO:0008284)	1/326	0.905444	0.909109	0.946689	0.95245	8.63211	-0.857431	CTSH
positive regulation of phagocytosis (GO:0050766)	2/21	0.00975265	0.0819884	0.0172991	0.148458	0.190053	-0.879985	AHSG;SFTPD
regulation of intracellular pH (GO:0051453)	2/37	0.0287162	0.149093	0.0462589	0.210844	0.261861	-0.929684	CA2;SLC4A1
regulation of transcription from RNA polymerase II promoter (GO:0006357)	1/301	0.88654	0.893481	0.93313	0.940716	8.07446	-0.972401	SMAD3
negative regulation of cell proliferation (GO:0008285)	1/276	0.863888	0.872686	0.916156	0.929271	7.77434	-1.13748	DDAH1
positive regulation of transcription from RNA polymerase II promoter (GO:0045944)	3/712	0.888077	0.893481	0.955042	0.958909	10.0983	-1.19864	SMAD3;ADIRF;ARRB1
chylomicron remnant clearance (GO:0034382)	2/7	0.00104132	0.0166612	0.00266783	0.0426853	0.177301	-1.21757	APOC2;APOC1
negative regulation of transcription from RNA polymerase II promoter (GO:0000122)	2/473	0.855324	0.865797	0.925699	0.935126	8.84857	-1.38281	SMAD3;CAV1
positive regulation of transcription, DNA-templated (GO:0045893)	2/464	0.847773	0.859908	0.920595	0.931868	8.63792	-1.42649	CD74;SMAD3
ERK1 and ERK2 cascade (GO:0070371)	2/20	0.00886508	0.0799469	0.0158855	0.148458	0.306172	-1.44686	APOA1;CTSH
intracellular signal transduction (GO:0035556)	1/238	0.820584	0.835356	0.881848	0.897382	7.38075	-1.45946	CAPS
protein deubiquitination (GO:0016579)	1/239	0.821882	0.835356	0.882908	0.897382	7.47357	-1.466	SMAD3
positive regulation of apoptotic process (GO:0043065)	1/231	0.811229	0.827921	0.874154	0.892141	7.61062	-1.59217	TGM2
protein ubiquitination (GO:0016567)	1/224	0.80139	0.819566	0.865963	0.885604	7.19902	-1.59391	ARRB1
membrane organization (GO:0061024)	1/223	0.799944	0.819566	0.864751	0.885604	7.67219	-1.71254	ARRB1
positive regulation of cell death (GO:0010942)	2/21	0.00975265	0.0819884	0.0172991	0.148458	0.385738	-1.78605	HP;HBB
protein catabolic process (GO:0030163)	2/24	0.0126399	0.097959	0.0218444	0.169294	0.435947	-1.90548	NAPSA;CTSD
apoptotic process (GO:0006915)	1/195	0.754906	0.775224	0.826012	0.848245	7.16033	-2.01321	MRPS30
positive regulation of Rho protein signal transduction (GO:0035025)	2/24	0.0126399	0.097959	0.0218444	0.169294	0.461116	-2.01549	APOA1;ARRB1
proteasome-mediated ubiquitin-dependent protein catabolic process (GO:0043161)	1/191	0.747699	0.769416	0.819646	0.843453	7.09211	-2.06207	ARRB1
cellular response to interferon-gamma (GO:0071346)	2/45	0.041141	0.149093	0.0645077	0.210844	0.701971	-2.23981	AIF1;HLA-DPA1
cellular response to DNA damage stimulus (GO:0006974)	1/179	0.724789	0.747392	0.799126	0.824047	6.96186	-2.24084	CCDC13
positive regulation of triglyceride catabolic process (GO:0010898)	2/7	0.00104132	0.0166612	0.00266783	0.0426853	0.356058	-2.44515	APOC2;APOA1
regulation of nitric-oxide synthase activity (GO:0050999)	2/22	0.010678	0.0854242	0.0187641	0.152574	0.542782	-2.464	DDAH1;CAV1
triglyceride catabolic process (GO:0019433)	2/21	0.00975265	0.0819884	0.0172991	0.148458	0.561004	-2.59757	FABP4;APOA1
negative regulation of protein binding (GO:0032091)	2/43	0.0378725	0.149093	0.0597459	0.210844	0.796664	-2.6079	CAV1;CTSZ
negative regulation of insulin receptor signaling pathway (GO:0046627)	2/22	0.010678	0.0854242	0.0187641	0.152574	0.584683	-2.65421	KANK1;AHSG
keratinization (GO:0031424)	1/153	0.667823	0.690084	0.746385	0.771264	7.02985	-2.83818	KRT7
positive regulation of I-kappaB kinase/NF-kappaB signaling (GO:0043123)	1/145	0.648045	0.671044	0.727547	0.753368	6.74994	-2.92809	CD74
positive regulation of cell migration (GO:0030335)	1/144	0.645492	0.669799	0.725097	0.752402	6.75741	-2.95801	CTSH
negative regulation of canonical Wnt signaling pathway (GO:0090090)	1/140	0.635094	0.660391	0.715075	0.743558	6.9455	-3.15313	CAV1
spermatogenesis (GO:0007283)	1/136	0.624394	0.653374	0.704692	0.737399	6.7761	-3.19137	ACE
protein stabilization (GO:0050821)	1/139	0.632448	0.659021	0.712514	0.742451	7.03997	-3.22542	APOA1
regulation of small GTPase mediated signal transduction (GO:0051056)	1/129	0.604913	0.634327	0.685609	0.718948	6.78217	-3.4092	A2M
G2/M transition of mitotic cell cycle (GO:0000086)	1/126	0.59626	0.626578	0.677061	0.711488	6.6042	-3.41489	CEP152
intracellular protein transport (GO:0006886)	1/137	0.627098	0.654822	0.707322	0.738593	7.38063	-3.44419	CD74
regulation of cell proliferation (GO:0042127)	1/124	0.590387	0.621724	0.671235	0.706863	7.15507	-3.77056	MZB1
positive regulation of T cell activation (GO:0050870)	2/17	0.00643505	0.062584	0.0119633	0.116349	0.762458	-3.84736	HLA-DPB1;HLA-DPA1
positive regulation of NF-kappaB transcription factor activity (GO:0051092)	1/120	0.578385	0.610381	0.659268	0.697222	7.1088	-3.89218	AGER
regulation of complement activation (GO:0030449)	1/109	0.54355	0.577304	0.624084	0.664261	6.67921	-4.07187	C3
response to hydrogen peroxide (GO:0042542)	2/16	0.00570459	0.0577444	0.0107656	0.111244	0.788868	-4.07567	HP;HBB
transcription from RNA polymerase II promoter (GO:0006366)	2/257	0.550699	0.582402	0.669663	0.706709	6.86917	-4.09792	TMF1;ARRB1
cell cycle arrest (GO:0007050)	1/111	0.55009	0.582402	0.630739	0.669907	7.02422	-4.19819	SMAD3
acute-phase response (GO:0006953)	2/15	0.00501492	0.0518208	0.00962453	0.10157	0.797314	-4.22205	APCS;AHSG
extracellular matrix organization (GO:0030198)	3/142	0.0818158	0.16845	0.136464	0.24781	1.7111	-4.28336	COL14A1;PECAM1;FBLN5
complement activation, classical pathway (GO:0006958)	1/101	0.516435	0.552051	0.596255	0.638753	6.54524	-4.32514	IGLL5
positive regulation of canonical Wnt signaling pathway (GO:0090263)	1/100	0.512935	0.549494	0.592636	0.63625	6.51709	-4.35085	CAV1
protein complex assembly (GO:0006461)	1/103	0.52336	0.55825	0.603398	0.645012	6.91233	-4.47564	CD74
response to virus (GO:0009615)	1/100	0.512935	0.549494	0.592636	0.63625	6.8059	-4.54367	NPC2
protein homooligomerization (GO:0051260)	1/99	0.509409	0.548085	0.588984	0.635079	6.96254	-4.69626	CAV1
ER to Golgi vesicle-mediated transport (GO:0006888)	3/152	0.0955849	0.183095	0.157091	0.2651	2.03138	-4.76916	SERPINA1;CTSZ;ANK1
ciliary basal body docking (GO:0097711)	1/96	0.498681	0.537708	0.577834	0.624413	6.98334	-4.85892	CEP152
phagocytosis, engulfment (GO:0006911)	2/52	0.0533623	0.151235	0.0821066	0.213299	1.69915	-4.97962	IGLL5;AIF1
platelet activation (GO:0030168)	1/94	0.4914	0.531012	0.570234	0.617546	7.12053	-5.05912	ARRB1
complement activation (GO:0006956)	1/91	0.480281	0.520129	0.558579	0.606248	7.01751	-5.14653	C3
lipid metabolic process (GO:0006629)	1/89	0.472734	0.513077	0.550636	0.600253	6.88296	-5.15687	APOC1
Wnt signaling pathway, planar cell polarity pathway (GO:0060071)	1/86	0.46121	0.503877	0.538454	0.59087	6.6998	-5.18499	PRICKLE2
elastic fiber assembly (GO:0048251)	3/5	3.54198e-06	0.000175682	3.63098e-05	0.00172942	0.431512	-5.41583	MFAP4;TNXB;FBLN5
protein homotetramerization (GO:0051289)	2/51	0.0515455	0.151235	0.0795092	0.213299	1.83307	-5.4356	SAMHD1;FBP1
muscle contraction (GO:0006936)	1/85	0.457313	0.500722	0.534321	0.587635	6.9865	-5.46615	DES
cell surface receptor signaling pathway (GO:0007166)	2/176	0.359098	0.410907	0.46734	0.522516	5.51842	-5.65174	CD53;AGER
inflammatory response (GO:0006954)	2/209	0.441738	0.484739	0.558087	0.606248	7.10111	-5.80188	AOC3;AIF1
regulation of immune response (GO:0050776)	2/182	0.374497	0.42216	0.484646	0.536572	5.93116	-5.82542	C3;SFTPD
ion transmembrane transport (GO:0034220)	2/167	0.335756	0.389473	0.440758	0.501412	5.45743	-5.95608	CLCNKB;ATP6V1H
O-glycan processing (GO:0016266)	2/59	0.0666885	0.156858	0.100979	0.217764	2.2391	-6.06286	MUC1;MUC2
negative regulation of lipid catabolic process (GO:0050995)	2/12	0.00319683	0.036875	0.00655201	0.0755767	1.05748	-6.07584	APOC1;APOA2
cellular response to oxidative stress (GO:0034599)	1/77	0.425114	0.46857	0.499908	0.552237	7.20838	-6.16603	SOD3
neuron projection development (GO:0031175)	1/73	0.408311	0.452058	0.481768	0.534579	7.26258	-6.50529	AGER
negative regulation of intrinsic apoptotic signaling pathway in response to DNA damage by p53 class mediator (GO:1902166)	2/11	0.00267654	0.0323796	0.00564845	0.0683324	1.16698	-6.91231	CD74;MUC1
positive regulation of ERK1 and ERK2 cascade (GO:0070374)	2/148	0.285784	0.347507	0.382427	0.454877	5.54168	-6.94107	CD74;ARRB1
transforming growth factor beta receptor signaling pathway (GO:0007179)	2/75	0.100586	0.186144	0.147787	0.255408	3.02525	-6.9482	SMAD3;APOA1
C-terminal protein lipidation (GO:0006501)	1/73	0.408311	0.452058	0.481768	0.534579	7.77727	-6.96631	ALPL
COPII vesicle coating (GO:0048208)	2/63	0.0747468	0.161607	0.112252	0.23007	2.69291	-6.98447	SERPINA1;CTSZ
defense response to virus (GO:0051607)	1/71	0.399727	0.444539	0.472455	0.526601	7.6577	-7.02191	SAMHD1
axonogenesis (GO:0007409)	1/69	0.391019	0.4378	0.462975	0.520716	7.48836	-7.03156	OGN
vesicle-mediated transport (GO:0016192)	1/70	0.395389	0.440703	0.467736	0.522516	7.61197	-7.06304	SYTL2
cell-matrix adhesion (GO:0007160)	2/71	0.0917179	0.180524	0.13569	0.24781	2.96022	-7.07208	BCAM;FBLN5
transmembrane transport (GO:0055085)	2/140	0.264599	0.328103	0.357103	0.432497	5.37002	-7.13965	ABCA3;APOA1
B cell receptor signaling pathway (GO:0050853)	1/67	0.382187	0.428879	0.453327	0.511023	7.57862	-7.28947	IGLL5
cell differentiation (GO:0030154)	2/136	0.254006	0.317347	0.344303	0.421665	5.33631	-7.31288	AGR2;AGR3
response to hypoxia (GO:0001666)	2/67	0.0830975	0.16892	0.123834	0.241218	2.94259	-7.3204	SMAD3;CAV1
animal organ morphogenesis (GO:0009887)	2/62	0.0727039	0.161607	0.109404	0.225162	2.80618	-7.356	SFTPB;FHL1
endocytosis (GO:0006897)	1/64	0.368698	0.418477	0.438531	0.500026	7.43972	-7.42318	ATP6V1H
positive regulation of gene expression (GO:0010628)	3/214	0.19766	0.268265	0.299753	0.380249	4.58006	-7.42522	SMAD3;AGR2;CTSH
signal transduction (GO:0007165)	7/861	0.419359	0.463257	0.650878	0.689819	8.71276	-7.57162	C3;CD53;CD74;BCAM;CLIC3;PECAM1;HLA-DRB3
potassium ion transport (GO:0006813)	1/63	0.364137	0.414248	0.433511	0.495441	7.52015	-7.59704	AQP1
actin cytoskeleton organization (GO:0030036)	2/86	0.126087	0.206677	0.182053	0.284169	3.68725	-7.63549	TNXB;PLEK2
activation of cysteine-type endopeptidase activity involved in apoptotic process (GO:0006919)	1/63	0.364137	0.414248	0.433511	0.495441	7.55995	-7.63724	SMAD3
cytoskeleton organization (GO:0007010)	2/91	0.138139	0.218207	0.197999	0.293507	3.87012	-7.66087	DES;ANK1
regulation of lipid metabolic process (GO:0019216)	2/80	0.111989	0.196277	0.163201	0.265402	3.51068	-7.68614	APOA2;APOA1
stimulatory C-type lectin receptor signaling pathway (GO:0002223)	2/122	0.217078	0.281124	0.29896	0.380216	5.09748	-7.7864	MUC1;MUC2
skeletal system development (GO:0001501)	2/103	0.167985	0.242917	0.236855	0.325429	4.42007	-7.88488	AHSG;ALPL
defense response to bacterium (GO:0042742)	2/119	0.209223	0.275996	0.289168	0.372538	5.04125	-7.88631	IGLL5;SFTPD
insulin receptor signaling pathway (GO:0008286)	1/65	0.373226	0.421686	0.443507	0.502236	8.04126	-7.92523	ATP6V1H
oxidation-reduction process (GO:0055114)	2/119	0.209223	0.275996	0.289168	0.372538	5.10348	-7.98365	MARC2;ME3
response to endoplasmic reticulum stress (GO:0034976)	1/61	0.354917	0.409393	0.423338	0.489454	7.95882	-8.2443	AGR2
negative regulation of NF-kappaB transcription factor activity (GO:0032088)	1/62	0.359544	0.410907	0.428447	0.491921	8.0881	-8.27347	ARRB1
DNA damage response, signal transduction by p53 class mediator resulting in cell cycle arrest (GO:0006977)	1/62	0.359544	0.410907	0.428447	0.491921	8.14935	-8.33613	MUC1
negative regulation of apoptotic process (GO:0043066)	4/323	0.2009	0.269314	0.326396	0.406765	5.23505	-8.40199	CD74;ALB;CTSH;AQP1
integrin-mediated signaling pathway (GO:0007229)	1/56	0.331283	0.387538	0.397105	0.464538	7.84009	-8.6616	APOA1
negative regulation of G2/M transition of mitotic cell cycle (GO:0010972)	1/56	0.331283	0.387538	0.397105	0.464538	7.8645	-8.68857	FHL1
positive regulation of peptidyl-serine phosphorylation (GO:0033138)	1/57	0.336077	0.389473	0.402445	0.467477	7.99143	-8.71396	CAV1
apoptotic signaling pathway (GO:0097190)	1/60	0.350258	0.40496	0.418184	0.484624	8.30878	-8.71662	CAV1
muscle organ development (GO:0007517)	1/56	0.331283	0.387538	0.397105	0.464538	7.99182	-8.82923	FHL1
positive regulation of peptidyl-tyrosine phosphorylation (GO:0050731)	1/57	0.336077	0.389473	0.402445	0.467477	8.19015	-8.93065	CD74
calcium ion transport (GO:0006816)	1/57	0.336077	0.389473	0.402445	0.467477	8.39542	-9.15448	CAV1
negative regulation of transforming growth factor beta receptor signaling pathway (GO:0030512)	2/50	0.0497516	0.150468	0.0769384	0.213299	3.23598	-9.71024	SMAD3;CAV1
regulation of protein stability (GO:0031647)	1/56	0.331283	0.387538	0.397105	0.464538	8.80338	-9.72583	APOA2
negative regulation of receptor-mediated endocytosis (GO:0048261)	2/6	0.000747308	0.0127815	0.002087	0.035695	1.38536	-9.97324	APOC2;APOC1
cornification (GO:0070268)	1/108	0.540245	0.575025	0.620712	0.662093	16.5998	-10.221	KRT7
epidermal growth factor receptor signaling pathway (GO:0007173)	1/53	0.316691	0.376688	0.380801	0.454032	9.10107	-10.4647	PIGR
positive regulation of protein ubiquitination (GO:0031398)	1/50	0.301783	0.362432	0.364059	0.438285	8.73799	-10.4685	CAV1
vesicle fusion (GO:0006906)	1/51	0.306788	0.365786	0.369689	0.441845	8.87657	-10.4885	SYTL2
cellular response to mechanical stimulus (GO:0071260)	1/47	0.286553	0.347507	0.346869	0.42272	8.6439	-10.8034	AQP1
negative regulation of phosphatase activity (GO:0010923)	1/51	0.306788	0.365786	0.369689	0.441845	9.31471	-11.0062	SYTL2
positive regulation of B cell activation (GO:0050871)	1/47	0.286553	0.347507	0.346869	0.42272	8.85207	-11.0636	IGLL5
phagocytosis, recognition (GO:0006910)	1/45	0.276216	0.337447	0.335153	0.411475	8.72498	-11.2253	IGLL5
peptidyl-methionine modification (GO:0018206)	2/6	0.000747308	0.0127815	0.002087	0.035695	1.61435	-11.6217	APOA2;APOA1
negative regulation of inflammatory response (GO:0050728)	1/45	0.276216	0.337447	0.335153	0.411475	9.11127	-11.7223	APOA1
negative regulation of cell migration (GO:0030336)	1/78	0.429241	0.472069	0.504344	0.555899	14.1803	-11.9928	KANK1
negative regulation of cysteine-type endopeptidase activity involved in apoptotic process (GO:0043154)	1/45	0.276216	0.337447	0.335153	0.411475	9.57875	-12.3237	AQP1
glycosphingolipid metabolic process (GO:0006687)	1/45	0.276216	0.337447	0.335153	0.411475	9.6791	-12.4528	ASAH1
regulation of blood pressure (GO:0008217)	1/44	0.270992	0.334359	0.329218	0.40823	9.66588	-12.6204	ACE
mitochondrial translational elongation (GO:0070125)	1/87	0.465079	0.505875	0.54255	0.592742	16.9209	-12.9538	MRPS30
cellular response to retinoic acid (GO:0071300)	1/40	0.24972	0.31278	0.304945	0.382918	9.60694	-13.3288	AQP1
mitochondrial translational termination (GO:0070126)	1/87	0.465079	0.505875	0.54255	0.592742	17.4371	-13.3489	MRPS30
female pregnancy (GO:0007565)	1/41	0.255095	0.317907	0.311093	0.389652	9.85508	-13.4632	PZP
negative regulation of JAK-STAT cascade (GO:0046426)	1/40	0.24972	0.31278	0.304945	0.382918	9.7669	-13.5507	CAV1
cellular response to hypoxia (GO:0071456)	1/55	0.326454	0.385526	0.391718	0.462601	12.2766	-13.7432	AQP1
regulation of macroautophagy (GO:0016241)	1/70	0.395389	0.440703	0.467736	0.522516	14.8489	-13.778	ATP6V1H
osteoblast differentiation (GO:0001649)	1/66	0.377723	0.424831	0.448438	0.506664	14.4774	-14.0951	ALPL
gluconeogenesis (GO:0006094)	1/40	0.24972	0.31278	0.304945	0.382918	10.1742	-14.1159	FBP1
positive regulation of MAPK cascade (GO:0043410)	1/55	0.326454	0.385526	0.391718	0.462601	12.7207	-14.2404	CD74
detection of chemical stimulus involved in sensory perception of bitter taste (GO:0001580)	1/38	0.238854	0.302996	0.292483	0.373896	9.98526	-14.2979	PIGR
positive regulation of cell adhesion (GO:0045785)	1/36	0.227831	0.291248	0.279801	0.362353	9.69736	-14.3439	TGM2
cellular calcium ion homeostasis (GO:0006874)	1/65	0.373226	0.421686	0.443507	0.502236	14.7544	-14.5415	CAV1
single organismal cell-cell adhesion (GO:0016337)	1/54	0.32159	0.381599	0.386284	0.458365	13.0539	-14.8093	COL14A1
type I interferon signaling pathway (GO:0060337)	1/62	0.359544	0.410907	0.428447	0.491921	14.5413	-14.8746	SAMHD1
protein processing (GO:0016485)	1/49	0.296743	0.357244	0.35838	0.432497	12.3241	-14.9725	CTSS
protein localization to plasma membrane (GO:0072659)	1/51	0.306788	0.365786	0.369689	0.441845	12.9374	-15.2868	EHD2
cognition (GO:0050890)	1/34	0.21665	0.281124	0.266892	0.350208	10.0924	-15.436	HLA-DRA
regulation of GTPase activity (GO:0043087)	1/49	0.296743	0.357244	0.35838	0.432497	12.959	-15.7438	PROM2
cytoplasmic microtubule organization (GO:0031122)	1/35	0.22226	0.286341	0.273375	0.356826	10.5237	-15.8266	CCDC13
cellular iron ion homeostasis (GO:0006879)	1/49	0.296743	0.357244	0.35838	0.432497	13.1776	-16.0093	FTL
positive regulation of epithelial to mesenchymal transition (GO:0010718)	1/34	0.21665	0.281124	0.266892	0.350208	10.5064	-16.0693	SMAD3
muscle filament sliding (GO:0030049)	1/38	0.238854	0.302996	0.292483	0.373896	11.5385	-16.522	DES
kidney development (GO:0001822)	1/42	0.260432	0.323745	0.317188	0.396285	12.4125	-16.7	ACE
regulation of inflammatory response (GO:0050727)	1/44	0.270992	0.334359	0.329218	0.40823	12.9305	-16.8829	AHSG
extrinsic apoptotic signaling pathway (GO:0097191)	1/29	0.187989	0.258289	0.233609	0.321861	10.142	-16.9511	SMAD3
phosphatidic acid biosynthetic process (GO:0006654)	1/39	0.244306	0.309122	0.298741	0.380216	12.1687	-17.1498	LPCAT1
calcium ion-regulated exocytosis of neurotransmitter (GO:0048791)	1/35	0.22226	0.286341	0.273375	0.356826	11.4945	-17.2866	SYTL2
positive regulation of protein binding (GO:0032092)	1/38	0.238854	0.302996	0.292483	0.373896	12.1444	-17.3897	CAV1
regulation of cytosolic calcium ion concentration (GO:0051480)	1/31	0.199576	0.268265	0.247098	0.333046	10.8579	-17.4982	CAV1
transferrin transport (GO:0033572)	1/36	0.227831	0.291248	0.279801	0.362353	11.8625	-17.5465	ATP6V1H
cellular response to UV (GO:0034644)	1/40	0.24972	0.31278	0.304945	0.382918	12.7519	-17.6922	AQP1
cellular response to starvation (GO:0009267)	1/33	0.210999	0.277601	0.260352	0.346206	11.4793	-17.8607	ALB
cellular response to drug (GO:0035690)	1/31	0.199576	0.268265	0.247098	0.333046	11.1363	-17.9468	FBP1
cellular response to transforming growth factor beta stimulus (GO:0071560)	1/30	0.193803	0.264811	0.240383	0.328458	10.9737	-18.0069	SMAD3
wound healing (GO:0042060)	1/36	0.227831	0.291248	0.279801	0.362353	12.2429	-18.109	SMAD3
positive regulation of Wnt signaling pathway (GO:0030177)	1/31	0.199576	0.268265	0.247098	0.333046	11.2869	-18.1895	KANK1
nucleobase-containing small molecule interconversion (GO:0015949)	1/31	0.199576	0.268265	0.247098	0.333046	11.3081	-18.2237	AK1
dephosphorylation (GO:0016311)	1/29	0.187989	0.258289	0.233609	0.321861	10.9242	-18.2584	FBP1
receptor internalization (GO:0031623)	1/34	0.21665	0.281124	0.266892	0.350208	12.1179	-18.5339	CAV1
renal water homeostasis (GO:0003091)	1/31	0.199576	0.268265	0.247098	0.333046	11.8589	-19.1114	AQP1
regulation of heart rate by cardiac conduction (GO:0086091)	1/34	0.21665	0.281124	0.266892	0.350208	12.5527	-19.1991	CAV1
negative regulation of fat cell differentiation (GO:0045599)	1/29	0.187989	0.258289	0.233609	0.321861	11.5087	-19.2353	SMAD3
platelet aggregation (GO:0070527)	1/30	0.193803	0.264811	0.240383	0.328458	11.7319	-19.2511	HBB
regulation of calcium ion-dependent exocytosis (GO:0017158)	1/32	0.205308	0.27228	0.253755	0.33834	12.1801	-19.2841	SYTL2
cholesterol metabolic process (GO:0008203)	1/28	0.182133	0.253758	0.226775	0.316846	11.3908	-19.3988	APOA1
protein destabilization (GO:0031648)	1/26	0.170295	0.244122	0.212924	0.306117	11.0605	-19.5796	CTSH
positive regulation of stress fiber assembly (GO:0051496)	1/32	0.205308	0.27228	0.253755	0.33834	12.3903	-19.6169	APOA1
positive regulation of vascular endothelial growth factor production (GO:0010575)	1/24	0.158287	0.233661	0.198828	0.293507	10.8272	-19.9583	C3
protein heterooligomerization (GO:0051291)	1/27	0.176235	0.246233	0.21988	0.30808	11.5096	-19.98	HBB
actin filament bundle assembly (GO:0051017)	1/27	0.176235	0.246233	0.21988	0.30808	11.8267	-20.5304	AIF1
positive regulation of substrate adhesion-dependent cell spreading (GO:1900026)	1/24	0.158287	0.233661	0.198828	0.293507	11.1879	-20.6232	APOA1
drug metabolic process (GO:0017144)	1/22	0.146106	0.224361	0.184481	0.284169	10.9858	-21.1303	ADH1A
positive regulation of fat cell differentiation (GO:0045600)	1/32	0.205308	0.27228	0.253755	0.33834	13.3651	-21.1602	ADIRF
cellular response to cAMP (GO:0071320)	1/29	0.187989	0.258289	0.233609	0.321861	12.6797	-21.1926	AQP1
phagosome acidification (GO:0090383)	1/27	0.176235	0.246233	0.21988	0.30808	12.2458	-21.2579	ATP6V1H
acyl-CoA metabolic process (GO:0006637)	1/27	0.176235	0.246233	0.21988	0.30808	12.2538	-21.2719	ACBD6
cellular response to hydrogen peroxide (GO:0070301)	1/26	0.170295	0.244122	0.212924	0.306117	12.0705	-21.3675	AQP1
positive regulation of B cell proliferation (GO:0030890)	1/23	0.152218	0.230887	0.191686	0.291644	11.3757	-21.4142	CD74
keratan sulfate biosynthetic process (GO:0018146)	1/29	0.187989	0.258289	0.233609	0.321861	12.8585	-21.4913	OGN
iron ion homeostasis (GO:0055072)	1/16	0.108504	0.190844	0.139893	0.24781	9.73762	-21.6269	FTL
phosphatidylcholine acyl-chain remodeling (GO:0036151)	1/27	0.176235	0.246233	0.21988	0.30808	12.7168	-22.0756	LPCAT1
odontogenesis (GO:0042476)	1/22	0.146106	0.224361	0.184481	0.284169	11.5528	-22.221	AQP1
negative regulation of neuron projection development (GO:0010977)	1/32	0.205308	0.27228	0.253755	0.33834	14.1587	-22.4167	KANK1
positive regulation of neutrophil chemotaxis (GO:0090023)	1/23	0.152218	0.230887	0.191686	0.291644	12.1729	-22.9147	CD74
response to calcium ion (GO:0051592)	1/27	0.176235	0.246233	0.21988	0.30808	13.2325	-22.9708	CAV1
regulation of heart contraction (GO:0008016)	1/26	0.170295	0.244122	0.212924	0.306117	12.9959	-23.0057	DES
spermatid development (GO:0007286)	1/34	0.21665	0.281124	0.266892	0.350208	15.0495	-23.0178	FAM9B
positive regulation of epithelial cell migration (GO:0010634)	1/27	0.176235	0.246233	0.21988	0.30808	13.2979	-23.0843	CTSH
positive regulation of intrinsic apoptotic signaling pathway (GO:2001244)	1/24	0.158287	0.233661	0.198828	0.293507	12.6976	-23.4062	CAV1
aerobic respiration (GO:0009060)	1/25	0.164312	0.238301	0.205907	0.298625	12.9722	-23.4277	ME3
protein targeting to plasma membrane (GO:0072661)	1/20	0.13375	0.211949	0.169879	0.270064	11.741	-23.6203	ANK1
lipid transport (GO:0006869)	1/19	0.127506	0.206677	0.162481	0.2651	11.6323	-23.9578	ABCA3
signal peptide processing (GO:0006465)	1/20	0.13375	0.211949	0.169879	0.270064	11.9867	-24.1147	SEC11C
glycosaminoglycan catabolic process (GO:0006027)	1/25	0.164312	0.238301	0.205907	0.298625	13.4312	-24.2566	FUCA1
anterograde axonal transport (GO:0008089)	1/24	0.158287	0.233661	0.198828	0.293507	13.1801	-24.2955	KIF1A
vesicle docking involved in exocytosis (GO:0006904)	1/22	0.146106	0.224361	0.184481	0.284169	12.7649	-24.5523	SYTL2
positive regulation of smooth muscle cell proliferation (GO:0048661)	1/24	0.158287	0.233661	0.198828	0.293507	13.3481	-24.6052	AIF1
phagocytosis (GO:0006909)	1/25	0.164312	0.238301	0.205907	0.298625	13.6343	-24.6234	PECAM1
negative regulation of G1/S transition of mitotic cell cycle (GO:2000134)	1/19	0.127506	0.206677	0.162481	0.2651	11.9748	-24.6632	FHL1
positive regulation of establishment of protein localization to plasma membrane (GO:0090004)	1/25	0.164312	0.238301	0.205907	0.298625	13.684	-24.7132	AGR2
antibacterial humoral response (GO:0019731)	1/27	0.176235	0.246233	0.21988	0.30808	14.2752	-24.7808	JCHAIN
regulation of blood coagulation (GO:0030193)	1/16	0.108504	0.190844	0.139893	0.24781	11.1669	-24.8014	CAV1
chloride transmembrane transport (GO:1902476)	1/24	0.158287	0.233661	0.198828	0.293507	13.5451	-24.9684	CLCNKB
non-motile cilium assembly (GO:1905515)	1/18	0.121217	0.204502	0.155018	0.263318	11.9128	-25.1381	CCDC13
collagen fibril organization (GO:0030199)	1/24	0.158287	0.233661	0.198828	0.293507	13.7193	-25.2895	COL14A1
cGMP biosynthetic process (GO:0006182)	1/24	0.158287	0.233661	0.198828	0.293507	13.7469	-25.3403	AQP1
regulation of defense response to virus by virus (GO:0050690)	1/27	0.176235	0.246233	0.21988	0.30808	14.7718	-25.6429	ATP6V1H
low-density lipoprotein particle clearance (GO:0034383)	1/24	0.158287	0.233661	0.198828	0.293507	13.9623	-25.7374	NPC2
positive regulation of catalytic activity (GO:0043085)	1/21	0.13995	0.218976	0.177212	0.279038	13.1081	-25.7767	CAV1
negative regulation of endothelial cell proliferation (GO:0001937)	1/23	0.152218	0.230887	0.191686	0.291644	13.839	-26.0511	CAV1
endocytic recycling (GO:0032456)	1/22	0.146106	0.224361	0.184481	0.284169	13.6286	-26.2136	EHD2
sodium-independent organic anion transport (GO:0043252)	1/25	0.164312	0.238301	0.205907	0.298625	14.5151	-26.214	ALB
antigen processing and presentation of peptide antigen via MHC class I (GO:0002474)	1/25	0.164312	0.238301	0.205907	0.298625	14.5603	-26.2957	ACE
cell recognition (GO:0008037)	1/23	0.152218	0.230887	0.191686	0.291644	14.0503	-26.4488	PECAM1
negative regulation of tumor necrosis factor-mediated signaling pathway (GO:0010804)	1/15	0.102079	0.186144	0.13223	0.244724	11.7336	-26.7761	APOA1
nitric oxide mediated signal transduction (GO:0007263)	1/16	0.108504	0.190844	0.139893	0.24781	12.1677	-27.0242	DDAH1
vasculogenesis (GO:0001570)	1/22	0.146106	0.224361	0.184481	0.284169	14.0619	-27.0469	CAV1
Rac protein signal transduction (GO:0016601)	1/15	0.102079	0.186144	0.13223	0.244724	11.8703	-27.0881	AIF1
positive regulation of interleukin-12 production (GO:0032735)	1/21	0.13995	0.218976	0.177212	0.279038	13.9088	-27.3513	AGER
response to progesterone (GO:0032570)	1/14	0.095608	0.183095	0.124499	0.241218	11.7056	-27.4789	CAV1
response to glucose (GO:0009749)	1/20	0.13375	0.211949	0.169879	0.270064	13.6639	-27.4887	APOA2
blood coagulation, intrinsic pathway (GO:0007597)	1/18	0.121217	0.204502	0.155018	0.263318	13.0512	-27.5403	A2M
beta-catenin destruction complex disassembly (GO:1904886)	1/22	0.146106	0.224361	0.184481	0.284169	14.4301	-27.7551	CAV1
positive regulation of receptor internalization (GO:0002092)	1/20	0.13375	0.211949	0.169879	0.270064	13.9562	-28.0768	ARRB1
regulation of innate immune response (GO:0045088)	1/13	0.0890907	0.176052	0.116701	0.232464	11.7493	-28.411	SAMHD1
positive regulation of pri-miRNA transcription from RNA polymerase II promoter (GO:1902895)	1/15	0.102079	0.186144	0.13223	0.244724	12.4578	-28.4288	SMAD3
vesicle organization (GO:0016050)	1/19	0.127506	0.206677	0.162481	0.2651	14.003	-28.8404	CAV1
cell-cell junction organization (GO:0045216)	1/13	0.0890907	0.176052	0.116701	0.232464	12.0216	-29.0694	SMAD3
positive regulation of wound healing (GO:0090303)	1/13	0.0890907	0.176052	0.116701	0.232464	12.0365	-29.1054	KANK1
inactivation of MAPK activity (GO:0000188)	1/19	0.127506	0.206677	0.162481	0.2651	14.384	-29.6252	CAV1
bile acid and bile salt transport (GO:0015721)	1/21	0.13995	0.218976	0.177212	0.279038	15.0965	-29.6867	ALB
negative regulation of programmed cell death (GO:0043069)	1/10	0.0692579	0.156858	0.0928882	0.213299	11.1274	-29.7094	ALB
reactive oxygen species metabolic process (GO:0072593)	1/20	0.13375	0.211949	0.169879	0.270064	14.7795	-29.7331	SFTPD
positive regulation of epidermal growth factor receptor signaling pathway (GO:0045742)	1/20	0.13375	0.211949	0.169879	0.270064	14.7896	-29.7534	AGR2
macrophage chemotaxis (GO:0048246)	1/10	0.0692579	0.156858	0.0928882	0.213299	11.3427	-30.2841	SFTPD
positive regulation of activated T cell proliferation (GO:0042104)	1/19	0.127506	0.206677	0.162481	0.2651	14.9887	-30.8706	AGER
activin receptor signaling pathway (GO:0032924)	1/14	0.095608	0.183095	0.124499	0.241218	13.2081	-31.0059	SMAD3
negative regulation of T cell proliferation (GO:0042130)	1/11	0.075916	0.161607	0.100896	0.217764	12.0307	-31.0168	SFTPD
positive regulation of histone acetylation (GO:0035066)	1/14	0.095608	0.183095	0.124499	0.241218	13.237	-31.074	ARRB1
skeletal muscle tissue development (GO:0007519)	1/19	0.127506	0.206677	0.162481	0.2651	15.1006	-31.1011	CAV1
very-low-density lipoprotein particle assembly (GO:0034379)	1/10	0.0692579	0.156858	0.0928882	0.213299	11.7169	-31.2831	APOC1
apoptotic cell clearance (GO:0043277)	1/10	0.0692579	0.156858	0.0928882	0.213299	11.8193	-31.5566	TGM2
protein localization to cell surface (GO:0034394)	1/20	0.13375	0.211949	0.169879	0.270064	15.6916	-31.5681	FBLN5
positive regulation of extrinsic apoptotic signaling pathway (GO:2001238)	1/19	0.127506	0.206677	0.162481	0.2651	15.3382	-31.5904	CAV1
pyruvate metabolic process (GO:0006090)	1/19	0.127506	0.206677	0.162481	0.2651	15.4324	-31.7845	ME3
positive regulation of protein tyrosine kinase activity (GO:0061098)	1/13	0.0890907	0.176052	0.116701	0.232464	13.2628	-32.0707	ACE
cellular response to nitric oxide (GO:0071732)	1/9	0.0625521	0.156858	0.0848101	0.213299	11.633	-32.2438	AQP1
plasma membrane tubulation (GO:0097320)	1/10	0.0692579	0.156858	0.0928882	0.213299	12.0862	-32.2693	EHD2
ceramide metabolic process (GO:0006672)	1/13	0.0890907	0.176052	0.116701	0.232464	13.5195	-32.6916	ASAH1
cellular homeostasis (GO:0019725)	1/10	0.0692579	0.156858	0.0928882	0.213299	12.3372	-32.9393	AQP1
negative regulation of peptidyl-serine phosphorylation (GO:0033137)	1/18	0.121217	0.204502	0.155018	0.263318	15.6369	-32.9966	CAV1
response to retinoic acid (GO:0032526)	1/19	0.127506	0.206677	0.162481	0.2651	16.0388	-33.0334	CTSH
maintenance of gastrointestinal epithelium (GO:0030277)	1/10	0.0692579	0.156858	0.0928882	0.213299	12.3767	-33.0448	MUC2
primary miRNA processing (GO:0031053)	1/9	0.0625521	0.156858	0.0848101	0.213299	12.1169	-33.585	SMAD3
centrosome duplication (GO:0051298)	1/19	0.127506	0.206677	0.162481	0.2651	16.4662	-33.9137	CEP152
positive regulation of apoptotic signaling pathway (GO:2001235)	1/9	0.0625521	0.156858	0.0848101	0.213299	12.2823	-34.0434	CTSH
cellular response to exogenous dsRNA (GO:0071360)	1/10	0.0692579	0.156858	0.0928882	0.213299	12.7673	-34.0875	CAV1
heart contraction (GO:0060047)	1/10	0.0692579	0.156858	0.0928882	0.213299	12.8397	-34.2809	ACE
negative regulation of mitotic cell cycle (GO:0045930)	1/18	0.121217	0.204502	0.155018	0.263318	16.2519	-34.2943	SMAD3
ubiquinone biosynthetic process (GO:0006744)	1/10	0.0692579	0.156858	0.0928882	0.213299	12.9268	-34.5134	COQ3
blood vessel remodeling (GO:0001974)	1/12	0.0825269	0.16845	0.108833	0.224921	13.936	-34.7652	ACE
phosphatidylglycerol acyl-chain remodeling (GO:0036148)	1/17	0.114883	0.19717	0.147489	0.255408	16.0807	-34.796	LPCAT1
microtubule bundle formation (GO:0001578)	1/17	0.114883	0.19717	0.147489	0.255408	16.1919	-35.0367	TPPP3
actin filament polymerization (GO:0030041)	1/18	0.121217	0.204502	0.155018	0.263318	16.6383	-35.1096	AIF1
neutrophil mediated immunity (GO:0002446)	1/8	0.0557984	0.151235	0.0766606	0.213299	12.3274	-35.5771	ACE
positive regulation of histone H4 acetylation (GO:0090240)	2/5	0.000500554	0.00954903	0.00157433	0.0300334	4.69496	-35.6807	MUC1;ARRB1
anion transport (GO:0006820)	1/11	0.075916	0.161607	0.100896	0.217764	13.8848	-35.7967	SLC4A1
regulation of cardiac muscle cell action potential involved in regulation of contraction (GO:0098909)	1/8	0.0557984	0.151235	0.0766606	0.213299	12.4308	-35.8755	CAV1
3'-phosphoadenosine 5'-phosphosulfate metabolic process (GO:0050427)	1/19	0.127506	0.206677	0.162481	0.2651	17.5497	-36.1452	SULT1A1
negative regulation of Rho protein signal transduction (GO:0035024)	1/12	0.0825269	0.16845	0.108833	0.224921	14.536	-36.262	KANK1
zymogen activation (GO:0031638)	1/9	0.0625521	0.156858	0.0848101	0.213299	13.1185	-36.3614	CTSH
negative regulation of cytokine secretion involved in immune response (GO:0002740)	2/5	0.000500554	0.00954903	0.00157433	0.0300334	4.79007	-36.4035	APOA2;APOA1
stress fiber assembly (GO:0043149)	1/12	0.0825269	0.16845	0.108833	0.224921	14.6607	-36.5732	ARRB1
water transport (GO:0006833)	1/15	0.102079	0.186144	0.13223	0.244724	16.1823	-36.9282	AQP1
phospholipid transport (GO:0015914)	1/17	0.114883	0.19717	0.147489	0.255408	17.1267	-37.0594	NPC2
negative regulation of interleukin-6 production (GO:0032715)	1/16	0.108504	0.190844	0.139893	0.24781	16.7153	-37.1243	ARRB1
receptor clustering (GO:0043113)	1/16	0.108504	0.190844	0.139893	0.24781	16.7419	-37.1831	PIGR
low-density lipoprotein particle remodeling (GO:0034374)	1/11	0.075916	0.161607	0.100896	0.217764	14.5066	-37.3999	APOA2
cellular response to copper ion (GO:0071280)	1/7	0.0489963	0.149093	0.0684392	0.210844	12.4133	-37.4386	AQP1
calcium ion homeostasis (GO:0055074)	1/17	0.114883	0.19717	0.147489	0.255408	17.3115	-37.4593	CAV1
regulation of proteasomal protein catabolic process (GO:0061136)	1/15	0.102079	0.186144	0.13223	0.244724	16.5618	-37.7943	TMF1
glomerular filtration (GO:0003094)	1/10	0.0692579	0.156858	0.0928882	0.213299	14.3464	-38.3038	JCHAIN
chaperone-mediated protein complex assembly (GO:0051131)	1/15	0.102079	0.186144	0.13223	0.244724	16.9598	-38.7023	APCS
regulation of ventricular cardiac muscle cell action potential (GO:0098911)	1/11	0.075916	0.161607	0.100896	0.217764	15.0148	-38.7102	CAV1
peptide catabolic process (GO:0043171)	1/16	0.108504	0.190844	0.139893	0.24781	17.4337	-38.7196	ACE
regulation of neuron death (GO:1901214)	1/16	0.108504	0.190844	0.139893	0.24781	17.4978	-38.862	CTSZ
negative regulation of nitric oxide biosynthetic process (GO:0045019)	1/7	0.0489963	0.149093	0.0684392	0.210844	12.9219	-38.9727	CAV1
arachidonic acid secretion (GO:0050482)	1/8	0.0557984	0.151235	0.0766606	0.213299	13.5195	-39.0175	ACE
amyloid-beta metabolic process (GO:0050435)	1/10	0.0692579	0.156858	0.0928882	0.213299	14.6554	-39.1287	ACE
positive regulation of monocyte differentiation (GO:0045657)	1/8	0.0557984	0.151235	0.0766606	0.213299	13.5672	-39.1552	CD74
regulation of transforming growth factor beta receptor signaling pathway (GO:0017015)	1/17	0.114883	0.19717	0.147489	0.255408	18.1858	-39.3511	SMAD3
UV protection (GO:0009650)	1/10	0.0692579	0.156858	0.0928882	0.213299	14.7399	-39.3543	MFAP4
membrane depolarization (GO:0051899)	1/16	0.108504	0.190844	0.139893	0.24781	17.9295	-39.821	CAV1
phosphate-containing compound metabolic process (GO:0006796)	1/16	0.108504	0.190844	0.139893	0.24781	18.0281	-40.0399	ACYP2
negative regulation of fatty acid biosynthetic process (GO:0045717)	1/9	0.0625521	0.156858	0.0848101	0.213299	14.4884	-40.1582	APOC1
positive regulation of monocyte chemotaxis (GO:0090026)	1/15	0.102079	0.186144	0.13223	0.244724	18.1971	-41.526	AIF1
estrogen metabolic process (GO:0008210)	1/7	0.0489963	0.149093	0.0684392	0.210844	13.792	-41.5967	SULT1A1
L-ascorbic acid metabolic process (GO:0019852)	1/8	0.0557984	0.151235	0.0766606	0.213299	14.4709	-41.7631	CYB5A
negative regulation of Ras protein signal transduction (GO:0046580)	1/16	0.108504	0.190844	0.139893	0.24781	19.0008	-42.2002	FBP1
negative regulation of potassium ion transmembrane transport (GO:1901380)	1/7	0.0489963	0.149093	0.0684392	0.210844	14.1445	-42.6601	CAV1
SMAD protein complex assembly (GO:0007183)	1/8	0.0557984	0.151235	0.0766606	0.213299	14.8451	-42.8431	SMAD3
negative regulation of viral entry into host cell (GO:0046597)	1/15	0.102079	0.186144	0.13223	0.244724	18.9008	-43.1317	APCS
caveolin-mediated endocytosis (GO:0072584)	1/5	0.0352459	0.149093	0.0517779	0.210844	12.9954	-43.4747	CAV1
malate metabolic process (GO:0006108)	1/7	0.0489963	0.149093	0.0684392	0.210844	14.5797	-43.9725	ME3
glycoside catabolic process (GO:0016139)	1/6	0.0421456	0.149093	0.0601452	0.210844	13.903	-44.0256	FUCA1
keratan sulfate catabolic process (GO:0042340)	1/12	0.0825269	0.16845	0.108833	0.224921	17.6578	-44.0498	OGN
nucleoside diphosphate phosphorylation (GO:0006165)	1/7	0.0489963	0.149093	0.0684392	0.210844	14.8069	-44.6579	AK1
phospholipid homeostasis (GO:0055091)	1/8	0.0557984	0.151235	0.0766606	0.213299	15.5783	-44.959	APOA1
cellular response to magnesium ion (GO:0071286)	1/6	0.0421456	0.149093	0.0601452	0.210844	14.2107	-44.9999	FBP1
regulation of establishment of cell polarity (GO:2000114)	1/14	0.095608	0.183095	0.124499	0.241218	19.385	-45.5063	KANK1
regulation of cytokine production (GO:0001817)	1/7	0.0489963	0.149093	0.0684392	0.210844	15.1316	-45.6372	SFTPD
intracellular sequestering of iron ion (GO:0006880)	1/6	0.0421456	0.149093	0.0601452	0.210844	14.4604	-45.7906	FTL
negative regulation of cytosolic calcium ion concentration (GO:0051481)	1/8	0.0557984	0.151235	0.0766606	0.213299	15.9413	-46.0066	SMAD3
Golgi to endosome transport (GO:0006895)	1/17	0.114883	0.19717	0.147489	0.255408	21.4093	-46.3263	VPS13A
response to bacterium (GO:0009617)	1/15	0.102079	0.186144	0.13223	0.244724	20.3064	-46.3393	CAV1
positive regulation of G1/S transition of mitotic cell cycle (GO:1900087)	1/14	0.095608	0.183095	0.124499	0.241218	19.761	-46.3888	AIF1
metanephros development (GO:0001656)	1/11	0.075916	0.161607	0.100896	0.217764	18.2351	-47.0125	CTSH
centriole replication (GO:0007099)	1/15	0.102079	0.186144	0.13223	0.244724	20.6051	-47.0211	CEP152
negative regulation of interleukin-1 beta secretion (GO:0050713)	1/6	0.0421456	0.149093	0.0601452	0.210844	14.884	-47.1319	APOA1
negative regulation of anoikis (GO:2000811)	1/15	0.102079	0.186144	0.13223	0.244724	20.729	-47.3037	CAV1
protein heterotetramerization (GO:0051290)	1/14	0.095608	0.183095	0.124499	0.241218	20.1859	-47.3863	CD74
multicellular organismal water homeostasis (GO:0050891)	1/6	0.0421456	0.149093	0.0601452	0.210844	14.9731	-47.4142	AQP1
amine metabolic process (GO:0009308)	2/5	0.000500554	0.00954903	0.00157433	0.0300334	6.23897	-47.4149	SULT1A1;AOC3
nucleoside triphosphate biosynthetic process (GO:0009142)	1/8	0.0557984	0.151235	0.0766606	0.213299	16.4735	-47.5428	AK1
negative regulation of interleukin-8 production (GO:0032717)	1/6	0.0421456	0.149093	0.0601452	0.210844	15.2318	-48.2333	ARRB1
T cell mediated cytotoxicity (GO:0001913)	1/7	0.0489963	0.149093	0.0684392	0.210844	16.0002	-48.2569	CTSH
regulation of cell communication by electrical coupling involved in cardiac conduction (GO:1901844)	1/5	0.0352459	0.149093	0.0517779	0.210844	14.4856	-48.4603	CAV1
negative regulation of substrate adhesion-dependent cell spreading (GO:1900025)	1/12	0.0825269	0.16845	0.108833	0.224921	19.5864	-48.8609	KANK1
nodal signaling pathway (GO:0038092)	1/5	0.0352459	0.149093	0.0517779	0.210844	14.6199	-48.9096	SMAD3
positive regulation of kinase activity (GO:0033674)	1/11	0.075916	0.161607	0.100896	0.217764	19.1627	-49.4038	CD74
DNA damage response, signal transduction by p53 class mediator resulting in transcription of p21 class mediator (GO:0006978)	1/12	0.0825269	0.16845	0.108833	0.224921	19.9126	-49.6746	MUC1
glycerol metabolic process (GO:0006071)	1/7	0.0489963	0.149093	0.0684392	0.210844	16.5202	-49.825	COQ3
microglial cell activation (GO:0001774)	1/5	0.0352459	0.149093	0.0517779	0.210844	14.8942	-49.8273	AIF1
positive regulation of vasoconstriction (GO:0045907)	1/15	0.102079	0.186144	0.13223	0.244724	21.9351	-50.0562	CAV1
very-low-density lipoprotein particle remodeling (GO:0034372)	1/7	0.0489963	0.149093	0.0684392	0.210844	16.6246	-50.1399	APOC2
prostaglandin biosynthetic process (GO:0001516)	1/12	0.0825269	0.16845	0.108833	0.224921	20.1973	-50.3848	CD74
negative regulation of vascular endothelial growth factor receptor signaling pathway (GO:0030948)	1/7	0.0489963	0.149093	0.0684392	0.210844	16.8641	-50.8624	MMRN2
regulation of gluconeogenesis (GO:0006111)	1/5	0.0352459	0.149093	0.0517779	0.210844	15.2196	-50.9158	FBP1
vacuolar acidification (GO:0007035)	1/11	0.075916	0.161607	0.100896	0.217764	19.8454	-51.1641	ATP6V1H
negative regulation of bone mineralization (GO:0030502)	1/11	0.075916	0.161607	0.100896	0.217764	20.0034	-51.5714	AHSG
positive regulation of transcription factor import into nucleus (GO:0042993)	1/13	0.0890907	0.176052	0.116701	0.232464	21.5618	-52.1385	SMAD3
positive regulation of cell-substrate adhesion (GO:0010811)	1/10	0.0692579	0.156858	0.0928882	0.213299	19.6355	-52.4252	AGR2
cellular response to peptide hormone stimulus (GO:0071375)	1/7	0.0489963	0.149093	0.0684392	0.210844	17.5132	-52.8201	CAV1
positive regulation of potassium ion transport (GO:0043268)	1/7	0.0489963	0.149093	0.0684392	0.210844	17.6456	-53.2194	FHL1
positive regulation of calcium ion transport into cytosol (GO:0010524)	1/7	0.0489963	0.149093	0.0684392	0.210844	17.7433	-53.5139	CAV1
negative regulation of DNA damage response, signal transduction by p53 class mediator (GO:0043518)	1/12	0.0825269	0.16845	0.108833	0.224921	21.6213	-53.9372	CD74
regulation of membrane depolarization (GO:0003254)	1/5	0.0352459	0.149093	0.0517779	0.210844	16.1414	-53.9994	FHL1
positive regulation of catenin import into nucleus (GO:0035413)	1/8	0.0557984	0.151235	0.0766606	0.213299	18.8512	-54.4048	KANK1
supramolecular fiber organization (GO:0097435)	1/11	0.075916	0.161607	0.100896	0.217764	21.1074	-54.4175	MFAP4
hydrogen peroxide catabolic process (GO:0042744)	1/12	0.0825269	0.16845	0.108833	0.224921	21.9367	-54.7239	HBB
regulation of entry of bacterium into host cell (GO:2000535)	1/5	0.0352459	0.149093	0.0517779	0.210844	16.6878	-55.8275	CAV1
opsonization (GO:0008228)	1/6	0.0421456	0.149093	0.0601452	0.210844	17.6439	-55.8715	SFTPA1
positive regulation of respiratory burst (GO:0060267)	1/6	0.0421456	0.149093	0.0601452	0.210844	17.6449	-55.8748	JCHAIN
very-low-density lipoprotein particle clearance (GO:0034447)	1/6	0.0421456	0.149093	0.0601452	0.210844	17.6758	-55.9727	APOC1
negative regulation of viral process (GO:0048525)	1/6	0.0421456	0.149093	0.0601452	0.210844	17.6882	-56.0119	APCS
negative regulation of heterotypic cell-cell adhesion (GO:0034115)	1/9	0.0625521	0.156858	0.0848101	0.213299	20.2437	-56.1106	APOA1
positive regulation of G-protein coupled receptor protein signaling pathway (GO:0045745)	1/6	0.0421456	0.149093	0.0601452	0.210844	17.7388	-56.1721	C3
arginine catabolic process (GO:0006527)	1/5	0.0352459	0.149093	0.0517779	0.210844	17.072	-57.1129	DDAH1
hematopoietic stem cell differentiation (GO:0060218)	1/6	0.0421456	0.149093	0.0601452	0.210844	18.2348	-57.7426	ACE
positive regulation of apoptotic cell clearance (GO:2000427)	1/6	0.0421456	0.149093	0.0601452	0.210844	18.2469	-57.781	C3
alcohol metabolic process (GO:0006066)	1/6	0.0421456	0.149093	0.0601452	0.210844	18.3199	-58.0124	ADH1A
cell volume homeostasis (GO:0006884)	1/5	0.0352459	0.149093	0.0517779	0.210844	17.3883	-58.1709	AQP1
negative regulation of interleukin-10 production (GO:0032693)	1/9	0.0625521	0.156858	0.0848101	0.213299	21.0399	-58.3175	AGER
intracellular cholesterol transport (GO:0032367)	1/5	0.0352459	0.149093	0.0517779	0.210844	17.4364	-58.332	NPC2
positive regulation of protein oligomerization (GO:0032461)	1/13	0.0890907	0.176052	0.116701	0.232464	24.1494	-58.3957	JCHAIN
intermediate filament organization (GO:0045109)	1/10	0.0692579	0.156858	0.0928882	0.213299	22.0065	-58.7556	DES
negative regulation of ruffle assembly (GO:1900028)	1/5	0.0352459	0.149093	0.0517779	0.210844	17.6694	-59.1113	KANK1
oxygen transport (GO:0015671)	1/6	0.0421456	0.149093	0.0601452	0.210844	19.0918	-60.4565	HBB
positive regulation of viral entry into host cell (GO:0046598)	1/7	0.0489963	0.149093	0.0684392	0.210844	20.0566	-60.491	CD74
negative regulation of transcription by competitive promoter binding (GO:0010944)	1/9	0.0625521	0.156858	0.0848101	0.213299	21.8652	-60.6049	MUC1
negative regulation of actin filament polymerization (GO:0030837)	1/10	0.0692579	0.156858	0.0928882	0.213299	22.8563	-61.0246	KANK1
phospholipid biosynthetic process (GO:0008654)	1/10	0.0692579	0.156858	0.0928882	0.213299	22.9927	-61.3887	LPCAT1
negative regulation of oxidoreductase activity (GO:0051354)	1/5	0.0352459	0.149093	0.0517779	0.210844	18.3712	-61.459	HP
cholesterol import (GO:0070508)	1/6	0.0421456	0.149093	0.0601452	0.210844	19.4171	-61.4867	APOA1
positive regulation of lipid storage (GO:0010884)	1/9	0.0625521	0.156858	0.0848101	0.213299	22.2398	-61.6432	C3
negative regulation of MAPK cascade (GO:0043409)	1/10	0.0692579	0.156858	0.0928882	0.213299	23.2677	-62.1229	CAV1
lung alveolus development (GO:0048286)	1/11	0.075916	0.161607	0.100896	0.217764	24.5928	-63.4035	SFTPD
positive regulation of T cell migration (GO:2000406)	1/9	0.0625521	0.156858	0.0848101	0.213299	23.0544	-63.901	AIF1
negative regulation of plasminogen activation (GO:0010757)	1/5	0.0352459	0.149093	0.0517779	0.210844	19.4713	-65.1394	CTSZ
regulation of bone mineralization (GO:0030500)	1/10	0.0692579	0.156858	0.0928882	0.213299	24.4017	-65.1505	AHSG
regulation of smooth muscle contraction (GO:0006940)	1/9	0.0625521	0.156858	0.0848101	0.213299	23.7737	-65.8948	CAV1
G-protein coupled receptor internalization (GO:0002031)	1/5	0.0352459	0.149093	0.0517779	0.210844	19.757	-66.0953	ARRB1
lipid storage (GO:0019915)	1/11	0.075916	0.161607	0.100896	0.217764	25.6756	-66.1949	CAV1
positive regulation of dendritic cell differentiation (GO:2001200)	1/5	0.0352459	0.149093	0.0517779	0.210844	19.8851	-66.5239	AGER
negative regulation of cell migration involved in sprouting angiogenesis (GO:0090051)	1/11	0.075916	0.161607	0.100896	0.217764	25.8664	-66.687	MMRN2
negative chemotaxis (GO:0050919)	1/9	0.0625521	0.156858	0.0848101	0.213299	24.6468	-68.3149	APOA1
positive regulation of transcription from RNA polymerase II promoter in response to stress (GO:0036003)	1/6	0.0421456	0.149093	0.0601452	0.210844	21.8041	-69.0455	MUC1
mammary gland development (GO:0030879)	1/9	0.0625521	0.156858	0.0848101	0.213299	24.9249	-69.0857	CAV1
lateral ventricle development (GO:0021670)	1/5	0.0352459	0.149093	0.0517779	0.210844	20.7845	-69.5325	AQP1
cellular ion homeostasis (GO:0006873)	1/5	0.0352459	0.149093	0.0517779	0.210844	20.9467	-70.0751	SLC4A1
negative regulation of response to cytokine stimulus (GO:0060761)	1/5	0.0352459	0.149093	0.0517779	0.210844	21.3187	-71.3198	APOA1
regulation of vasoconstriction (GO:0019229)	1/10	0.0692579	0.156858	0.0928882	0.213299	26.724	-71.3509	ACE
digestive tract morphogenesis (GO:0048546)	1/5	0.0352459	0.149093	0.0517779	0.210844	21.4163	-71.6461	AGR2
negative regulation of lipoprotein lipase activity (GO:0051005)	1/5	0.0352459	0.149093	0.0517779	0.210844	21.4891	-71.8898	APOC1
positive regulation of toll-like receptor 3 signaling pathway (GO:0034141)	1/6	0.0421456	0.149093	0.0601452	0.210844	22.7313	-71.9815	CAV1
response to vitamin D (GO:0033280)	1/7	0.0489963	0.149093	0.0684392	0.210844	23.9395	-72.2018	ALPL
ammonium transport (GO:0015696)	1/5	0.0352459	0.149093	0.0517779	0.210844	21.657	-72.4513	AQP1
positive regulation of phospholipase activity (GO:0010518)	1/6	0.0421456	0.149093	0.0601452	0.210844	23.0025	-72.8404	APOC2
regulation of Cdc42 protein signal transduction (GO:0032489)	1/5	0.0352459	0.149093	0.0517779	0.210844	21.9219	-73.3378	APOA1
sulfation (GO:0051923)	1/8	0.0557984	0.151235	0.0766606	0.213299	25.4754	-73.5223	SULT1A1
cellular response to UV-B (GO:0071493)	1/8	0.0557984	0.151235	0.0766606	0.213299	25.5015	-73.5977	MFAP4
pancreatic juice secretion (GO:0030157)	1/5	0.0352459	0.149093	0.0517779	0.210844	22.0217	-73.6715	AQP1
maintenance of epithelial cell apical/basal polarity (GO:0045199)	1/10	0.0692579	0.156858	0.0928882	0.213299	28.1324	-75.1111	ANK1
positive regulation of interleukin-8 biosynthetic process (GO:0045416)	1/8	0.0557984	0.151235	0.0766606	0.213299	26.1314	-75.4155	APOA2
removal of superoxide radicals (GO:0019430)	1/9	0.0625521	0.156858	0.0848101	0.213299	27.4211	-76.0046	SOD3
negative regulation of vascular permeability (GO:0043116)	1/8	0.0557984	0.151235	0.0766606	0.213299	27.1426	-78.3339	DDAH1
positive regulation of IRE1-mediated unfolded protein response (GO:1903896)	1/7	0.0489963	0.149093	0.0684392	0.210844	26.1976	-79.0121	AGR2
negative regulation of cell adhesion mediated by integrin (GO:0033629)	1/7	0.0489963	0.149093	0.0684392	0.210844	26.3977	-79.6158	MUC1
collagen metabolic process (GO:0032963)	1/5	0.0352459	0.149093	0.0517779	0.210844	23.8605	-79.823	TNXB
fructose metabolic process (GO:0006000)	1/5	0.0352459	0.149093	0.0517779	0.210844	24.6235	-82.3756	FBP1
regulation of clathrin-dependent endocytosis (GO:2000369)	1/7	0.0489963	0.149093	0.0684392	0.210844	27.4318	-82.7345	PROM2
ethanol catabolic process (GO:0006068)	1/7	0.0489963	0.149093	0.0684392	0.210844	27.5359	-83.0484	SULT1A1
regulation of blood vessel diameter (GO:0097746)	1/6	0.0421456	0.149093	0.0601452	0.210844	26.3597	-83.4713	ACE
negative regulation of protein tyrosine kinase activity (GO:0061099)	1/8	0.0557984	0.151235	0.0766606	0.213299	28.9878	-83.6591	CAV1
cellular hyperosmotic response (GO:0071474)	1/5	0.0352459	0.149093	0.0517779	0.210844	25.3466	-84.7947	AQP1
complement activation, alternative pathway (GO:0006957)	1/5	0.0352459	0.149093	0.0517779	0.210844	25.4708	-85.2103	C3
integrin activation (GO:0033622)	1/7	0.0489963	0.149093	0.0684392	0.210844	28.4484	-85.8006	MZB1
cartilage condensation (GO:0001502)	1/7	0.0489963	0.149093	0.0684392	0.210844	28.83	-86.9517	MGP
caveola assembly (GO:0070836)	1/5	0.0352459	0.149093	0.0517779	0.210844	26.2916	-87.9561	CAV1
fructose 1,6-bisphosphate metabolic process (GO:0030388)	1/7	0.0489963	0.149093	0.0684392	0.210844	30.153	-90.9418	FBP1
positive regulation of mitochondrial calcium ion concentration (GO:0051561)	1/8	0.0557984	0.151235	0.0766606	0.213299	31.6035	-91.208	TGM2
regulation of potassium ion transmembrane transporter activity (GO:1901016)	1/6	0.0421456	0.149093	0.0601452	0.210844	29.0935	-92.1281	FHL1
positive regulation of ER-associated ubiquitin-dependent protein catabolic process (GO:1903071)	1/7	0.0489963	0.149093	0.0684392	0.210844	31.1041	-93.8104	CAV1
positive regulation of cytokine-mediated signaling pathway (GO:0001961)	1/5	0.0352459	0.149093	0.0517779	0.210844	28.151	-94.1765	CD74
negative regulation of wound healing (GO:0061045)	1/7	0.0489963	0.149093	0.0684392	0.210844	31.7194	-95.6661	APCS
regulation of macrophage activation (GO:0043030)	1/5	0.0352459	0.149093	0.0517779	0.210844	30.1974	-101.022	CD74
fructose 6-phosphate metabolic process (GO:0006002)	1/6	0.0421456	0.149093	0.0601452	0.210844	32.8492	-104.021	FBP1
de novo centriole assembly involved in multi-ciliated epithelial cell differentiation (GO:0098535)	1/5	0.0352459	0.149093	0.0517779	0.210844	31.7713	-106.288	CEP152
phospholipid catabolic process (GO:0009395)	1/5	0.0352459	0.149093	0.0517779	0.210844	31.9711	-106.956	APOA2
glycerol transport (GO:0015793)	1/5	0.0352459	0.149093	0.0517779	0.210844	32.1306	-107.49	AQP1
negative regulation of glycolytic process (GO:0045820)	1/5	0.0352459	0.149093	0.0517779	0.210844	35.5743	-119.011	FBP1
negative regulation of endoplasmic reticulum calcium ion concentration (GO:0032471)	1/5	0.0352459	0.149093	0.0517779	0.210844	41.1024	-137.504	TGM2
protein localization to basolateral plasma membrane (GO:1903361)	1/5	0.0352459	0.149093	0.0517779	0.210844	44.8075	-149.899	CAV1

## Sheet: Rdx A Higher vs. Rdx B Enrich.
Term	Overlap	P.value	Adjusted.P.value	Old.P.value	Old.Adjusted.P.value	Z.score	Combined.Score	Genes
cellular protein metabolic process (GO:0044267)	14/186	2.79794e-14	8.33786e-12	8.03958e-13	2.3958e-10	-3.6868	115.055	APCS;AHSG;SERPINC1;APOA2;APOA4;CP;KNG1;C3;C4A;TF;TTR;ALB;APOB;SNCA
chylomicron remodeling (GO:0034371)	4/9	3.25545e-08	2.76941e-06	3.85371e-07	2.87101e-05	-3.61192	62.2708	APOC2;APOA2;APOA4;APOB
post-translational protein modification (GO:0043687)	10/352	1.74513e-06	6.50061e-05	1.10444e-05	0.000365692	-4.66672	61.8746	C3;C4A;TF;AHSG;SERPINC1;ALB;APOA2;APOB;CP;KNG1
high-density lipoprotein particle remodeling (GO:0034375)	5/17	6.0951e-09	9.08171e-07	6.43653e-08	9.59043e-06	-2.89728	54.8043	APOC2;APOC1;ALB;APOA2;APOA4
platelet degranulation (GO:0002576)	8/122	3.71733e-08	2.76941e-06	2.45428e-07	2.43791e-05	-2.89086	49.4558	TF;AHSG;SERPINF2;ALB;A1BG;A2M;HRG;KNG1
chylomicron assembly (GO:0034378)	4/10	5.40883e-08	3.22366e-06	5.375e-07	3.2035e-05	-2.92724	48.9804	APOC2;APOA2;APOA4;APOB
phospholipid efflux (GO:0033700)	4/12	1.267e-07	6.29275e-06	9.69976e-07	4.81755e-05	-2.60833	41.4241	APOC2;APOC1;APOA2;APOA4
bicarbonate transport (GO:0015701)	5/42	7.73275e-07	3.29194e-05	3.40583e-06	0.000144991	-2.51237	35.3556	CA1;CA3;CA2;HBB;SLC4A1
chylomicron remnant clearance (GO:0034382)	3/7	2.29762e-06	6.84691e-05	1.37296e-05	0.000409143	-2.57472	33.4292	APOC2;APOC1;APOB
retinoid metabolic process (GO:0001523)	5/59	4.30945e-06	0.000116747	1.58595e-05	0.000429647	-2.29668	28.3747	TTR;APOC2;APOA2;APOA4;APOB
receptor-mediated endocytosis (GO:0006898)	6/137	2.11444e-05	0.000420069	7.53656e-05	0.00149726	-2.61992	28.2012	HPX;AMBP;ALB;HBB;APOB;JCHAIN
cholesterol efflux (GO:0033344)	4/23	2.19001e-06	6.84691e-05	8.97583e-06	0.00033435	-2.13448	27.8157	APOC2;APOC1;APOA2;APOA4
retina homeostasis (GO:0001895)	4/38	1.74216e-05	0.000370831	5.41225e-05	0.00115204	-2.27245	24.901	TF;AZGP1;ALB;JCHAIN
positive regulation of cholesterol esterification (GO:0010873)	3/9	5.48169e-06	0.000136129	2.49921e-05	0.000620637	-2.03037	24.5961	APOC1;APOA2;APOA4
blood coagulation (GO:0007596)	5/149	0.00036917	0.00440051	0.000996466	0.0118779	-2.98606	23.6026	HBG2;HBG1;SERPINC1;HBB;HBD
cholesterol homeostasis (GO:0042632)	4/50	5.2361e-05	0.000917857	0.000146217	0.00256309	-2.35002	23.165	APOC2;APOA2;APOA4;APOB
reverse cholesterol transport (GO:0043691)	3/17	4.33361e-05	0.000807135	0.000125866	0.00234425	-2.07336	20.8301	APOC2;APOA2;APOA4
neutrophil degranulation (GO:0043312)	6/479	0.0138585	0.073747	0.0330722	0.12384	-3.64865	15.6121	C3;TTR;ANXA3;AHSG;HBB;A1BG
hydrogen peroxide catabolic process (GO:0042744)	3/12	1.42297e-05	0.000326189	5.11385e-05	0.00115204	-1.36746	15.2611	GPX3;HBB;APOA4
female pregnancy (GO:0007565)	3/41	0.000632843	0.00628624	0.00134277	0.0133382	-1.66588	12.2697	AMBP;SCGB1A1;PZP
complement activation (GO:0006956)	3/91	0.0062271	0.0406493	0.0113936	0.0738105	-1.79103	9.09637	C3;C4A;CFB
low-density lipoprotein particle remodeling (GO:0034374)	2/11	0.000891657	0.00781511	0.00183086	0.016047	-1.2248	8.60108	APOA2;APOB
positive regulation of protein phosphorylation (GO:0001934)	3/113	0.011255	0.0621109	0.019947	0.108077	-1.89877	8.51968	C3;MTOR;PROM2
regulation of complement activation (GO:0030449)	3/109	0.0102099	0.0585107	0.0181895	0.102273	-1.77291	8.1277	C3;C4A;CFB
fibrinolysis (GO:0042730)	2/15	0.00168422	0.0128692	0.00315158	0.0240813	-1.07184	6.84524	SERPINF2;HRG
negative regulation of fibrinolysis (GO:0051918)	2/9	0.000586748	0.00602935	0.00129931	0.0133382	-0.904597	6.73103	SERPINF2;HRG
positive regulation of fatty acid biosynthetic process (GO:0045723)	2/11	0.000891657	0.00781511	0.00183086	0.016047	-0.95753	6.72419	APOC2;APOA4
high-density lipoprotein particle assembly (GO:0034380)	2/13	0.00125781	0.0101305	0.00244886	0.0197232	-0.966447	6.4543	APOA2;APOA4
very-low-density lipoprotein particle assembly (GO:0034379)	2/10	0.000731483	0.00703168	0.00155417	0.0149401	-0.872942	6.30302	APOC1;APOB
triglyceride homeostasis (GO:0070328)	2/22	0.003637	0.0258053	0.00625416	0.0443747	-1.12103	6.29637	APOC2;APOA4
extracellular matrix organization (GO:0030198)	3/142	0.020643	0.0866423	0.0354032	0.12384	-1.57331	6.10505	TTR;COL14A1;FBLN5
blood coagulation, intrinsic pathway (GO:0007597)	2/18	0.00243465	0.0181382	0.00436084	0.0324883	-1.00714	6.06093	A2M;KNG1
regulation of actin cytoskeleton organization (GO:0032956)	2/38	0.0106092	0.0596518	0.016796	0.096254	-1.20453	5.47585	HRG;MTOR
ER to Golgi vesicle-mediated transport (GO:0006888)	3/152	0.0246307	0.0873803	0.0418279	0.125617	-1.46215	5.41545	SPTA1;ANK1;SPTB
positive regulation of lipoprotein lipase activity (GO:0051006)	2/8	0.000457578	0.00524455	0.00106649	0.0122236	-0.696852	5.35849	APOC2;APOA4
hemopoiesis (GO:0030097)	2/35	0.00905083	0.0550438	0.0144787	0.0880539	-1.05608	4.96876	FUT10;AHSP
negative regulation of cell adhesion (GO:0007162)	2/33	0.00807426	0.0501277	0.0130177	0.0808185	-1.0197	4.91401	HRG;KNG1
cholesterol biosynthetic process (GO:0006695)	2/33	0.00807426	0.0501277	0.0130177	0.0808185	-0.991166	4.7765	APOA4;HSD17B7
cholesterol metabolic process (GO:0008203)	2/28	0.00585748	0.0396711	0.00967004	0.0654925	-0.914365	4.69987	APOA4;APOB
exocytosis (GO:0006887)	2/41	0.0122772	0.0665203	0.0192602	0.106288	-0.863146	3.79785	ANK1;SYTL2
regulation of protein stability (GO:0031647)	2/56	0.0221643	0.0873803	0.0336219	0.12384	-0.964301	3.67329	TF;APOA2
very-low-density lipoprotein particle remodeling (GO:0034372)	2/7	0.0003441	0.00427257	0.000855938	0.0106279	-0.449921	3.58793	APOC2;APOA4
negative regulation of insulin receptor signaling pathway (GO:0046627)	2/22	0.003637	0.0258053	0.00625416	0.0443747	-0.622292	3.49516	KANK1;AHSG
collagen fibril organization (GO:0030199)	2/24	0.0043225	0.0299559	0.00731758	0.0507125	-0.63544	3.45929	COL14A1;SERPINF2
transferrin transport (GO:0033572)	2/36	0.00955792	0.0569652	0.0152345	0.0907976	-0.709384	3.29891	TF;ATP6V1H
keratan sulfate biosynthetic process (GO:0018146)	2/29	0.00627472	0.0406493	0.010304	0.0682355	-0.628001	3.18474	OGN;PRELP
cellular iron ion homeostasis (GO:0006879)	2/49	0.0172399	0.0865673	0.0265137	0.12384	-0.723436	2.93753	TF;CP
regulation of intracellular pH (GO:0051453)	2/37	0.0100774	0.0585107	0.016007	0.0935311	-0.627311	2.88403	CA2;SLC4A1
positive regulation of triglyceride catabolic process (GO:0010898)	2/7	0.0003441	0.00427257	0.000855938	0.0106279	-0.331503	2.64359	APOC2;APOA4
leukocyte migration (GO:0050900)	3/198	0.0479104	0.103161	0.0781997	0.151322	-0.650616	1.97685	PPIL2;APOB;JCHAIN
positive regulation of angiogenesis (GO:0045766)	2/77	0.039859	0.0959814	0.0586631	0.131441	-0.307651	0.991377	HSPB6;ANXA3
cellular response to oxidative stress (GO:0034599)	2/77	0.039859	0.0959814	0.0586631	0.131441	-0.242543	0.781572	GPX3;SNCA
axonogenesis (GO:0007409)	2/69	0.0326331	0.0926158	0.0485173	0.129185	-0.228042	0.780459	OGN;PRELP
positive regulation of apoptotic process (GO:0043065)	3/231	0.0693861	0.125316	0.110484	0.182912	-0.121815	0.325011	HRG;KNG1;SNCA
positive regulation of transcription from RNA polymerase II promoter (GO:0045944)	1/712	0.949135	0.949135	0.973877	0.973877	3.52124	-0.183824	SERPINF2
G-protein coupled receptor signaling pathway (GO:0007186)	1/556	0.901396	0.904431	0.941036	0.944205	3.15267	-0.32728	C3
signal transduction (GO:0007165)	2/861	0.873472	0.879374	0.933801	0.94011	3.45101	-0.46685	C3;MTOR
regulation of transcription, DNA-templated (GO:0006355)	1/456	0.849701	0.861261	0.901133	0.913393	2.91865	-0.475362	ZNF260
negative regulation of transcription from RNA polymerase II promoter (GO:0000122)	1/473	0.860073	0.868819	0.909424	0.918673	3.16284	-0.476761	SNCA
innate immune response (GO:0045087)	3/256	0.0880798	0.144219	0.137825	0.203326	0.209318	-0.508541	IGLL5;APCS;JCHAIN
acute-phase response (GO:0006953)	2/15	0.00168422	0.0128692	0.00315158	0.0240813	0.0843953	-0.538987	APCS;AHSG
actin cytoskeleton organization (GO:0030036)	2/86	0.0486355	0.103524	0.070864	0.144989	0.179237	-0.541907	TNXB;PLEK2
negative regulation of transcription, DNA-templated (GO:0045892)	1/408	0.816137	0.830065	0.873467	0.888373	3.05489	-0.620671	SFMBT1
protein phosphorylation (GO:0006468)	1/309	0.721796	0.736628	0.790107	0.806342	2.95584	-0.96364	MTOR
nervous system development (GO:0007399)	1/247	0.639797	0.655187	0.712372	0.729508	2.71983	-1.21469	FUT10
skeletal system development (GO:0001501)	2/103	0.066883	0.122627	0.0958702	0.169049	0.449141	-1.21484	AHSG;PRELP
protein polyubiquitination (GO:0000209)	1/211	0.581664	0.599778	0.654858	0.675252	2.70693	-1.46678	PPIL2
positive regulation of gene expression (GO:0010628)	1/214	0.586843	0.603032	0.660055	0.678264	2.85282	-1.52054	MTOR
inflammatory response (GO:0006954)	1/209	0.578176	0.598252	0.65135	0.673967	2.99266	-1.63961	APOL3
proteolysis (GO:0006508)	1/175	0.514282	0.53586	0.586044	0.610633	2.57601	-1.71301	CPA3
regulation of immune response (GO:0050776)	1/182	0.528174	0.548418	0.600407	0.623419	2.68671	-1.71501	C3
ion transmembrane transport (GO:0034220)	1/167	0.49791	0.520622	0.569005	0.59496	2.62653	-1.83157	ATP6V1H
defense response to bacterium (GO:0042742)	2/119	0.0857776	0.14201	0.121327	0.187666	0.78235	-1.92145	IGLL5;ANXA3
axon guidance (GO:0007411)	2/125	0.0932344	0.145816	0.131265	0.195585	0.82568	-1.95904	SPTA1;SPTB
very-low-density lipoprotein particle clearance (GO:0034447)	2/6	0.000246442	0.00333817	0.000667873	0.00904665	0.251132	-2.0865	APOC1;APOB
positive regulation of I-kappaB kinase/NF-kappaB signaling (GO:0043123)	1/145	0.450024	0.473877	0.518503	0.545986	2.69328	-2.15046	APOL3
protein autophosphorylation (GO:0046777)	1/145	0.450024	0.473877	0.518503	0.545986	2.7305	-2.18017	MTOR
positive regulation of ERK1 and ERK2 cascade (GO:0070374)	1/148	0.456811	0.47933	0.525719	0.551634	2.80592	-2.1984	SERPINF2
transmembrane transport (GO:0055085)	1/140	0.438527	0.465057	0.506236	0.536863	2.79169	-2.30128	AZGP1
peptidyl-serine phosphorylation (GO:0018105)	1/134	0.424417	0.451701	0.491109	0.52268	2.82372	-2.42004	MTOR
regulation of small GTPase mediated signal transduction (GO:0051056)	1/129	0.412391	0.440475	0.478154	0.512554	2.75043	-2.43628	A2M
negative regulation of apoptotic process (GO:0043066)	2/323	0.382914	0.413436	0.482509	0.515368	2.66381	-2.55711	ALB;SNCA
keratan sulfate catabolic process (GO:0042340)	2/12	0.00106714	0.00883357	0.00212916	0.0176247	0.375442	-2.56906	OGN;PRELP
negative regulation of cell proliferation (GO:0008285)	2/276	0.312941	0.346679	0.403202	0.438519	2.27972	-2.64844	AZGP1;HRG
stimulatory C-type lectin receptor signaling pathway (GO:0002223)	1/122	0.395137	0.423564	0.45947	0.494304	2.86939	-2.66429	MUC2
negative regulation of receptor-mediated endocytosis (GO:0048261)	2/6	0.000246442	0.00333817	0.000667873	0.00904665	0.325098	-2.70103	APOC2;APOC1
negative regulation of lipid catabolic process (GO:0050995)	2/12	0.00106714	0.00883357	0.00212916	0.0176247	0.402139	-2.75175	APOC1;APOA2
oxidation-reduction process (GO:0055114)	1/119	0.38759	0.416974	0.451263	0.487233	2.90971	-2.75784	SNCA
membrane organization (GO:0061024)	2/223	0.232499	0.276035	0.307858	0.358176	1.96766	-2.87056	TF;APOB
cell cycle arrest (GO:0007050)	1/111	0.367008	0.397703	0.42877	0.464631	2.88466	-2.8915	MTOR
MAPK cascade (GO:0000165)	2/229	0.241589	0.282327	0.31886	0.365852	2.0523	-2.91533	SPTA1;SPTB
complement activation, classical pathway (GO:0006958)	1/101	0.340316	0.37148	0.399373	0.437549	2.74696	-2.96089	IGLL5
negative regulation of cell growth (GO:0030308)	1/102	0.343034	0.373081	0.402379	0.438519	2.84934	-3.04858	HRG
response to virus (GO:0009615)	1/100	0.337586	0.369856	0.396353	0.435842	2.82615	-3.06901	APOB
phosphatidylinositol-mediated signaling (GO:0048015)	1/97	0.329331	0.362142	0.387202	0.427356	2.79698	-3.10659	MTOR
cytoskeleton organization (GO:0007010)	1/91	0.312513	0.346679	0.368487	0.409735	2.89432	-3.36641	ANK1
lipid metabolic process (GO:0006629)	1/89	0.306815	0.342438	0.362124	0.404168	2.86519	-3.38525	APOC1
positive regulation of sequence-specific DNA binding transcription factor activity (GO:0051091)	1/88	0.303949	0.340514	0.358919	0.402097	2.84623	-3.38956	ANXA3
platelet activation (GO:0030168)	1/94	0.320973	0.354259	0.377913	0.418655	2.9919	-3.39999	HRG
regulation of macroautophagy (GO:0016241)	2/70	0.0335051	0.0941937	0.049747	0.129185	1.04397	-3.54539	ATP6V1H;MTOR
G1/S transition of mitotic cell cycle (GO:0000082)	1/87	0.301071	0.338562	0.355698	0.399993	2.96962	-3.56477	PRIM1
positive regulation of cytosolic calcium ion concentration (GO:0007204)	1/82	0.286503	0.323401	0.339354	0.383058	2.8548	-3.56852	KNG1
response to lipopolysaccharide (GO:0032496)	1/78	0.274633	0.312368	0.325984	0.370776	2.89423	-3.74027	SNCA
regulation of lipid metabolic process (GO:0019216)	1/80	0.280592	0.317933	0.332702	0.376978	3.05971	-3.88844	APOA2
vacuolar acidification (GO:0007035)	2/11	0.000891657	0.00781511	0.00183086	0.016047	0.560016	-3.93268	DMXL2;ATP6V1H
extracellular matrix disassembly (GO:0022617)	1/76	0.268625	0.307885	0.3192	0.365852	3.0332	-3.98695	A2M
regulation of cellular response to heat (GO:1900034)	1/76	0.268625	0.307885	0.3192	0.365852	3.03742	-3.99251	MTOR
regulation of gene expression (GO:0010468)	1/73	0.259521	0.299756	0.308897	0.358176	3.00652	-4.05556	HRG
cell-matrix adhesion (GO:0007160)	1/71	0.253389	0.293813	0.301943	0.352859	3.06949	-4.21388	FBLN5
vesicle-mediated transport (GO:0016192)	1/70	0.250305	0.29137	0.29844	0.350139	3.28448	-4.54925	SYTL2
B cell receptor signaling pathway (GO:0050853)	1/67	0.240975	0.282327	0.287828	0.339023	3.19891	-4.55224	IGLL5
T cell costimulation (GO:0031295)	1/67	0.240975	0.282327	0.287828	0.339023	3.20738	-4.5643	MTOR
endocytosis (GO:0006897)	1/64	0.231531	0.275985	0.277057	0.330252	3.1891	-4.66578	ATP6V1H
activation of cysteine-type endopeptidase activity involved in apoptotic process (GO:0006919)	1/63	0.228357	0.273295	0.273432	0.327239	3.21101	-4.74215	SNCA
high-density lipoprotein particle clearance (GO:0034384)	2/9	0.000586748	0.00602935	0.00129931	0.0133382	0.643316	-4.78686	APOC2;APOA2
insulin receptor signaling pathway (GO:0008286)	1/65	0.234692	0.277533	0.280665	0.33322	3.43369	-4.97707	ATP6V1H
O-glycan processing (GO:0016266)	1/59	0.215533	0.258987	0.258748	0.310916	3.43743	-5.27523	MUC2
positive regulation of peptidyl-serine phosphorylation (GO:0033138)	1/57	0.209041	0.252204	0.251298	0.303185	3.52523	-5.51777	SNCA
phagocytosis, engulfment (GO:0006911)	1/52	0.19258	0.235201	0.232346	0.283767	3.65425	-6.01943	IGLL5
positive regulation of JNK cascade (GO:0046330)	1/51	0.189248	0.232082	0.2285	0.280218	3.7389	-6.22414	SERPINF2
protein homotetramerization (GO:0051289)	1/51	0.189248	0.232082	0.2285	0.280218	3.79697	-6.3208	GPX3
vesicle fusion (GO:0006906)	1/51	0.189248	0.232082	0.2285	0.280218	3.99829	-6.65594	SYTL2
positive regulation of apoptotic cell clearance (GO:2000427)	2/6	0.000246442	0.00333817	0.000667873	0.00904665	0.812476	-6.75037	C3;C4A
negative regulation of phosphatase activity (GO:0010923)	1/51	0.189248	0.232082	0.2285	0.280218	4.21414	-7.01527	SYTL2
positive regulation of B cell activation (GO:0050871)	1/47	0.175781	0.221024	0.212922	0.267725	4.04347	-7.02964	IGLL5
autophagy (GO:0006914)	1/46	0.17238	0.218592	0.20898	0.265004	4.09515	-7.1995	VPS13A
phagocytosis, recognition (GO:0006910)	1/45	0.168965	0.215178	0.205018	0.261091	4.06509	-7.22799	IGLL5
toll-like receptor signaling pathway (GO:0002224)	1/44	0.165536	0.212628	0.201036	0.258227	4.1041	-7.3815	APOB
negative regulation of angiogenesis (GO:0016525)	1/47	0.175781	0.221024	0.212922	0.267725	4.26023	-7.40648	HRG
negative regulation of cysteine-type endopeptidase activity involved in apoptotic process (GO:0043154)	1/45	0.168965	0.215178	0.205018	0.261091	4.30848	-7.66076	SNCA
positive regulation of translation (GO:0045727)	1/38	0.144668	0.190756	0.176731	0.233034	4.37432	-8.45694	MTOR
positive regulation of lipid storage (GO:0010884)	2/9	0.000586748	0.00602935	0.00129931	0.0133382	1.16574	-8.6742	C3;APOB
sphingolipid biosynthetic process (GO:0030148)	1/42	0.158636	0.206435	0.193014	0.251171	4.75516	-8.75492	KDSR
protein glycosylation (GO:0006486)	1/37	0.14114	0.188608	0.17261	0.230662	4.54445	-8.89805	FUT10
negative regulation of cell migration (GO:0030336)	1/78	0.274633	0.312368	0.325984	0.370776	6.91145	-8.9318	KANK1
actin filament organization (GO:0007015)	1/40	0.15168	0.199122	0.184912	0.242749	4.74696	-8.95266	SPTA1
detection of chemical stimulus involved in sensory perception of bitter taste (GO:0001580)	1/38	0.144668	0.190756	0.176731	0.233034	4.68912	-9.06555	AZGP1
cellular response to amino acid starvation (GO:0034198)	1/37	0.14114	0.188608	0.17261	0.230662	4.71173	-9.2256	MTOR
adaptive immune response (GO:0002250)	1/33	0.126884	0.175867	0.155921	0.216114	4.60435	-9.50561	JCHAIN
cellular response to hypoxia (GO:0071456)	1/55	0.202497	0.245301	0.243773	0.295302	6.04528	-9.6545	MTOR
positive regulation of epithelial to mesenchymal transition (GO:0010718)	1/34	0.13047	0.178349	0.160124	0.218885	4.76973	-9.7141	MTOR
single organismal cell-cell adhesion (GO:0016337)	1/54	0.199205	0.242298	0.239983	0.291898	6.46352	-10.4284	COL14A1
calcium ion-regulated exocytosis of neurotransmitter (GO:0048791)	1/35	0.134041	0.181564	0.164306	0.22256	5.23231	-10.5149	SYTL2
protein localization to plasma membrane (GO:0072659)	1/51	0.189248	0.232082	0.2285	0.280218	6.34354	-10.5601	PPIL2
embryo development (GO:0009790)	1/31	0.119669	0.171449	0.147453	0.211254	4.98834	-10.5904	FUT10
cell growth (GO:0016049)	1/38	0.144668	0.190756	0.176731	0.233034	5.52358	-10.6788	MTOR
regulation of GTPase activity (GO:0043087)	1/49	0.182542	0.228561	0.220749	0.2764	6.2841	-10.6878	PROM2
positive regulation of endothelial cell migration (GO:0010595)	1/42	0.158636	0.206435	0.193014	0.251171	5.81876	-10.7132	ANXA3
antimicrobial humoral immune response mediated by antimicrobial peptide (GO:0061844)	1/43	0.162093	0.210017	0.197035	0.255289	5.89944	-10.7345	HRG
phosphorylation (GO:0016310)	1/30	0.116039	0.168681	0.143187	0.208145	5.07329	-10.927	MTOR
cellular response to starvation (GO:0009267)	1/33	0.126884	0.175867	0.155921	0.216114	5.2955	-10.9325	ALB
negative regulation of autophagy (GO:0010507)	1/31	0.119669	0.171449	0.147453	0.211254	5.1619	-10.9589	MTOR
positive regulation of Wnt signaling pathway (GO:0030177)	1/31	0.119669	0.171449	0.147453	0.211254	5.20857	-11.0579	KANK1
regulation of inflammatory response (GO:0050727)	1/44	0.165536	0.212628	0.201036	0.258227	6.27002	-11.277	AHSG
wound healing (GO:0042060)	1/36	0.137598	0.185539	0.168468	0.227165	5.77274	-11.4498	FUT10
tRNA aminoacylation for protein translation (GO:0006418)	1/35	0.134041	0.181564	0.164306	0.22256	5.77564	-11.6068	RARS2
platelet aggregation (GO:0070527)	1/30	0.116039	0.168681	0.143187	0.208145	5.41095	-11.6543	HBB
receptor internalization (GO:0031623)	1/34	0.13047	0.178349	0.160124	0.218885	5.72996	-11.6697	SNCA
regulation of calcium ion-dependent exocytosis (GO:0017158)	1/32	0.123284	0.173295	0.151697	0.213235	5.62207	-11.7685	SYTL2
chloride transport (GO:0006821)	1/28	0.108735	0.160412	0.134593	0.199546	5.41616	-12.0176	SLC4A1
positive regulation of stress fiber assembly (GO:0051496)	1/32	0.123284	0.173295	0.151697	0.213235	5.77322	-12.0849	SERPINF2
protein destabilization (GO:0031648)	1/26	0.101372	0.153344	0.125914	0.192422	5.30724	-12.1481	SNCA
positive regulation of vascular endothelial growth factor production (GO:0010575)	1/24	0.0939485	0.145816	0.117149	0.184711	5.1435	-12.1644	C3
iron ion homeostasis (GO:0055072)	1/16	0.063644	0.120037	0.0812144	0.153177	4.42349	-12.1843	TF
protein heterooligomerization (GO:0051291)	1/27	0.105061	0.155762	0.130264	0.195069	5.42611	-12.2262	HBB
mitochondrial translation (GO:0032543)	1/33	0.126884	0.175867	0.155921	0.216114	5.98433	-12.3545	RARS2
telomere maintenance via recombination (GO:0000722)	1/30	0.116039	0.168681	0.143187	0.208145	6.18918	-13.3304	PRIM1
phagosome acidification (GO:0090383)	1/27	0.105061	0.155762	0.130264	0.195069	5.92642	-13.3535	ATP6V1H
protein targeting to plasma membrane (GO:0072661)	1/20	0.0789194	0.134388	0.0993582	0.170165	5.32781	-13.5291	ANK1
lipid transport (GO:0006869)	1/19	0.0751238	0.131688	0.0948556	0.168256	5.25993	-13.616	APOA4
leukocyte cell-cell adhesion (GO:0007159)	1/23	0.0902141	0.145318	0.112734	0.183577	5.68806	-13.683	APOA4
negative regulation of proteolysis (GO:0045861)	1/18	0.0713127	0.128019	0.0903309	0.164138	5.18462	-13.6909	KNG1
negative regulation of neuron projection development (GO:0010977)	1/32	0.123284	0.173295	0.151697	0.213235	6.57885	-13.7713	KANK1
regulation of blood coagulation (GO:0030193)	1/16	0.063644	0.120037	0.0812144	0.153177	5.00135	-13.776	HRG
lipid homeostasis (GO:0055088)	1/19	0.0751238	0.131688	0.0948556	0.168256	5.35416	-13.8599	APOA4
phosphatidylcholine biosynthetic process (GO:0006656)	1/32	0.123284	0.173295	0.151697	0.213235	6.68473	-13.9929	APOA2
triglyceride metabolic process (GO:0006641)	1/21	0.0826996	0.137679	0.103839	0.173842	5.71228	-14.2381	APOA2
DNA replication initiation (GO:0006270)	1/24	0.0939485	0.145816	0.117149	0.184711	6.03527	-14.2735	PRIM1
positive regulation of protein serine/threonine kinase activity (GO:0071902)	1/23	0.0902141	0.145318	0.112734	0.183577	5.96271	-14.3437	SNCA
cellular response to amino acid stimulus (GO:0071230)	1/26	0.101372	0.153344	0.125914	0.192422	6.27527	-14.3638	MTOR
positive regulation of cell differentiation (GO:0045597)	1/25	0.0976678	0.149256	0.121542	0.187666	6.31088	-14.6803	SERPINF2
positive regulation of smooth muscle cell proliferation (GO:0048661)	1/24	0.0939485	0.145816	0.117149	0.184711	6.22176	-14.7145	SERPINF2
spermatid development (GO:0007286)	1/34	0.13047	0.178349	0.160124	0.218885	7.30339	-14.8742	FAM9B
TOR signaling (GO:0031929)	1/13	0.0520236	0.106917	0.0673707	0.140395	5.05604	-14.9459	MTOR
positive regulation of focal adhesion assembly (GO:0051894)	1/14	0.0559128	0.111826	0.0720079	0.144989	5.24808	-15.1353	HRG
vesicle docking involved in exocytosis (GO:0006904)	1/22	0.0864645	0.142356	0.108297	0.180294	6.19334	-15.1614	SYTL2
response to glucose (GO:0009749)	1/20	0.0789194	0.134388	0.0993582	0.170165	5.98964	-15.2097	APOA2
antibacterial humoral response (GO:0019731)	1/27	0.105061	0.155762	0.130264	0.195069	6.77793	-15.2721	JCHAIN
phagocytosis (GO:0006909)	1/25	0.0976678	0.149256	0.121542	0.187666	6.57314	-15.2903	ANXA3
protein catabolic process (GO:0030163)	1/24	0.0939485	0.145816	0.117149	0.184711	6.52805	-15.4389	MTOR
negative regulation of programmed cell death (GO:0043069)	1/10	0.0402607	0.0959814	0.0533214	0.129185	4.87573	-15.6627	ALB
regulation of defense response to virus by virus (GO:0050690)	1/27	0.105061	0.155762	0.130264	0.195069	7.05685	-15.9006	ATP6V1H
positive regulation of nitric oxide biosynthetic process (GO:0045429)	1/24	0.0939485	0.145816	0.117149	0.184711	6.73412	-15.9263	HBB
negative regulation of neuron death (GO:1901215)	1/23	0.0902141	0.145318	0.112734	0.183577	6.62949	-15.9477	SNCA
positive regulation of wound healing (GO:0090303)	1/13	0.0520236	0.106917	0.0673707	0.140395	5.44188	-16.0865	KANK1
low-density lipoprotein particle clearance (GO:0034383)	1/24	0.0939485	0.145816	0.117149	0.184711	6.83059	-16.1544	APOB
sodium-independent organic anion transport (GO:0043252)	1/25	0.0976678	0.149256	0.121542	0.187666	6.97972	-16.2361	ALB
negative regulation of blood coagulation (GO:0030195)	1/11	0.0441976	0.0990291	0.0580275	0.131441	5.47808	-17.0866	KNG1
positive regulation of cell death (GO:0010942)	1/21	0.0826996	0.137679	0.103839	0.173842	6.91585	-17.238	HBB
bile acid and bile salt transport (GO:0015721)	1/21	0.0826996	0.137679	0.103839	0.173842	7.11721	-17.7399	ALB
positive regulation of collagen biosynthetic process (GO:0032967)	1/13	0.0520236	0.106917	0.0673707	0.140395	6.14352	-18.1606	SERPINF2
positive regulation of phagocytosis (GO:0050766)	1/21	0.0826996	0.137679	0.103839	0.173842	7.31616	-18.2358	AHSG
fertilization (GO:0009566)	1/13	0.0520236	0.106917	0.0673707	0.140395	6.17433	-18.2517	FUT10
positive regulation of transcription from RNA polymerase III promoter (GO:0045945)	1/10	0.0402607	0.0959814	0.0533214	0.129185	5.84106	-18.7637	MTOR
elastic fiber assembly (GO:0048251)	2/5	0.000164734	0.00258372	0.000502518	0.0078816	2.18058	-18.9954	TNXB;FBLN5
maintenance of gastrointestinal epithelium (GO:0030277)	1/10	0.0402607	0.0959814	0.0533214	0.129185	6.02482	-19.354	MUC2
negative regulation of smooth muscle cell proliferation (GO:0048662)	1/17	0.0674862	0.122627	0.0857838	0.156832	7.1812	-19.3593	OGN
anion transport (GO:0006820)	1/11	0.0441976	0.0990291	0.0580275	0.131441	6.22095	-19.4037	SLC4A1
protein localization to cell surface (GO:0034394)	1/20	0.0789194	0.134388	0.0993582	0.170165	7.67243	-19.4828	FBLN5
L-fucose catabolic process (GO:0042355)	1/9	0.0363077	0.0959814	0.0485921	0.129185	5.92066	-19.6313	FUT10
ubiquinone biosynthetic process (GO:0006744)	1/10	0.0402607	0.0959814	0.0533214	0.129185	6.13385	-19.7043	COQ3
cellular response to epinephrine stimulus (GO:0071872)	1/8	0.0323387	0.0926158	0.0438396	0.125617	5.83855	-20.0349	SNCA
negative regulation of Rho protein signal transduction (GO:0035024)	1/12	0.0481185	0.103161	0.0627106	0.135418	6.62436	-20.0989	KANK1
positive regulation of release of sequestered calcium ion into cytosol (GO:0051281)	1/19	0.0751238	0.131688	0.0948556	0.168256	7.83151	-20.2728	SNCA
glomerular filtration (GO:0003094)	1/10	0.0402607	0.0959814	0.0533214	0.129185	6.36618	-20.4506	JCHAIN
response to interleukin-1 (GO:0070555)	1/20	0.0789194	0.134388	0.0993582	0.170165	8.09565	-20.5575	SNCA
cellular response to leucine starvation (GO:1990253)	1/8	0.0323387	0.0926158	0.0438396	0.125617	5.99303	-20.565	MTOR
response to interferon-gamma (GO:0034341)	1/20	0.0789194	0.134388	0.0993582	0.170165	8.13234	-20.6507	SNCA
negative regulation of JNK cascade (GO:0046329)	1/17	0.0674862	0.122627	0.0857838	0.156832	8.11979	-21.8896	AMBP
response to hydrogen peroxide (GO:0042542)	1/16	0.063644	0.120037	0.0812144	0.153177	7.97422	-21.9646	HBB
regulation of peptidyl-tyrosine phosphorylation (GO:0050730)	1/8	0.0323387	0.0926158	0.0438396	0.125617	6.43505	-22.0818	HRG
positive regulation of receptor-mediated endocytosis (GO:0048260)	1/17	0.0674862	0.122627	0.0857838	0.156832	8.21995	-22.1596	TF
positive regulation of transcription of nuclear large rRNA transcript from RNA polymerase I promoter (GO:1901838)	1/8	0.0323387	0.0926158	0.0438396	0.125617	6.54984	-22.4757	MTOR
protein targeting (GO:0006605)	1/19	0.0751238	0.131688	0.0948556	0.168256	8.69458	-22.507	FUT10
cellular response to copper ion (GO:0071280)	1/7	0.0283536	0.0889407	0.0390636	0.12384	6.3314	-22.5588	SNCA
negative regulation of fatty acid biosynthetic process (GO:0045717)	1/9	0.0363077	0.0959814	0.0485921	0.129185	6.85311	-22.723	APOC1
cellular response to nutrient levels (GO:0031669)	1/8	0.0323387	0.0926158	0.0438396	0.125617	6.68216	-22.9298	MTOR
calcium ion homeostasis (GO:0055074)	1/17	0.0674862	0.122627	0.0857838	0.156832	8.51943	-22.967	SNCA
positive regulation of macrophage derived foam cell differentiation (GO:0010744)	1/15	0.0597863	0.11569	0.0766225	0.149239	8.16896	-23.0118	APOB
angiotensin maturation (GO:0002003)	1/12	0.0481185	0.103161	0.0627106	0.135418	7.81316	-23.7058	CPA3
defense response to fungus (GO:0050832)	1/10	0.0402607	0.0959814	0.0533214	0.129185	7.44424	-23.9137	HRG
vacuolar proton-transporting V-type ATPase complex assembly (GO:0070072)	1/9	0.0363077	0.0959814	0.0485921	0.129185	7.23103	-23.9761	DMXL2
complement activation, alternative pathway (GO:0006957)	2/5	0.000164734	0.00258372	0.000502518	0.0078816	2.76286	-24.0678	C3;CFB
chaperone-mediated protein complex assembly (GO:0051131)	1/15	0.0597863	0.11569	0.0766225	0.149239	8.59125	-24.2014	APCS
regulation of osteoclast differentiation (GO:0045670)	1/7	0.0283536	0.0889407	0.0390636	0.12384	6.85649	-24.4297	MTOR
phosphatidylcholine metabolic process (GO:0046470)	1/8	0.0323387	0.0926158	0.0438396	0.125617	7.18821	-24.6663	APOA4
cholesterol transport (GO:0030301)	1/12	0.0481185	0.103161	0.0627106	0.135418	8.41291	-25.5255	APOB
innate immune response in mucosa (GO:0002227)	1/16	0.063644	0.120037	0.0812144	0.153177	9.45014	-26.0299	APOA4
cellular response to leucine (GO:0071233)	1/7	0.0283536	0.0889407	0.0390636	0.12384	7.34131	-26.1571	MTOR
negative regulation of viral entry into host cell (GO:0046597)	1/15	0.0597863	0.11569	0.0766225	0.149239	9.3426	-26.3179	APCS
regulation of protein complex assembly (GO:0043254)	1/15	0.0597863	0.11569	0.0766225	0.149239	9.42564	-26.5518	HRG
regulation of dopamine secretion (GO:0014059)	1/14	0.0559128	0.111826	0.0720079	0.144989	9.30121	-26.8243	SNCA
negative regulation of microtubule polymerization (GO:0031115)	1/8	0.0323387	0.0926158	0.0438396	0.125617	7.89472	-27.0907	SNCA
regulation of cell size (GO:0008361)	1/15	0.0597863	0.11569	0.0766225	0.149239	9.69089	-27.299	MTOR
negative regulation of blood vessel endothelial cell migration (GO:0043537)	1/14	0.0559128	0.111826	0.0720079	0.144989	9.49759	-27.3907	HRG
response to amino acid (GO:0043200)	1/6	0.0243522	0.0873803	0.0342641	0.12384	7.49933	-27.861	MTOR
heme catabolic process (GO:0042167)	1/7	0.0283536	0.0889407	0.0390636	0.12384	7.95959	-28.36	AMBP
Golgi to endosome transport (GO:0006895)	1/17	0.0674862	0.122627	0.0857838	0.156832	10.7579	-29.0015	VPS13A
regulation of establishment of cell polarity (GO:2000114)	1/14	0.0559128	0.111826	0.0720079	0.144989	10.179	-29.3559	KANK1
positive regulation of endocytosis (GO:0045807)	1/12	0.0481185	0.103161	0.0627106	0.135418	9.70259	-29.4385	SNCA
peptidyl-methionine modification (GO:0018206)	1/6	0.0243522	0.0873803	0.0342641	0.12384	7.97948	-29.6448	APOA2
microglial cell activation (GO:0001774)	1/5	0.0203346	0.0865673	0.029441	0.12384	7.76731	-30.257	SNCA
glycerol metabolic process (GO:0006071)	1/7	0.0283536	0.0889407	0.0390636	0.12384	8.52073	-30.3594	COQ3
negative regulation of substrate adhesion-dependent cell spreading (GO:1900025)	1/12	0.0481185	0.103161	0.0627106	0.135418	10.0314	-30.436	KANK1
negative regulation of immune response (GO:0050777)	1/7	0.0283536	0.0889407	0.0390636	0.12384	8.72342	-31.0816	AMBP
TORC1 signaling (GO:0038202)	1/6	0.0243522	0.0873803	0.0342641	0.12384	8.43892	-31.3517	MTOR
negative regulation of histone acetylation (GO:0035067)	1/7	0.0283536	0.0889407	0.0390636	0.12384	9.02997	-32.1738	SNCA
supramolecular fiber organization (GO:0097435)	1/11	0.0441976	0.0990291	0.0580275	0.131441	10.4269	-32.5224	SNCA
negative regulation of bone mineralization (GO:0030502)	1/11	0.0441976	0.0990291	0.0580275	0.131441	10.4744	-32.6707	AHSG
positive regulation of catenin import into nucleus (GO:0035413)	1/8	0.0323387	0.0926158	0.0438396	0.125617	9.53242	-32.7104	KANK1
anoikis (GO:0043276)	1/9	0.0363077	0.0959814	0.0485921	0.129185	10.003	-33.1671	MTOR
positive regulation of lipid biosynthetic process (GO:0046889)	1/10	0.0402607	0.0959814	0.0533214	0.129185	10.5704	-33.9561	MTOR
cellular response to iron ion (GO:0071281)	1/6	0.0243522	0.0873803	0.0342641	0.12384	9.42398	-35.0113	TF
response to nutrient (GO:0007584)	1/11	0.0441976	0.0990291	0.0580275	0.131441	11.2591	-35.1182	MTOR
negative regulation of viral process (GO:0048525)	1/6	0.0243522	0.0873803	0.0342641	0.12384	9.47582	-35.2039	APCS
negative regulation of actin filament polymerization (GO:0030837)	1/10	0.0402607	0.0959814	0.0533214	0.129185	11.0171	-35.3911	KANK1
positive regulation of respiratory burst (GO:0060267)	1/6	0.0243522	0.0873803	0.0342641	0.12384	9.98644	-37.101	JCHAIN
blood vessel morphogenesis (GO:0048514)	1/11	0.0441976	0.0990291	0.0580275	0.131441	11.9564	-37.2929	SERPINF2
positive regulation of protein oligomerization (GO:0032461)	1/13	0.0520236	0.106917	0.0673707	0.140395	12.7134	-37.5815	JCHAIN
negative regulation of ruffle assembly (GO:1900028)	1/5	0.0203346	0.0865673	0.029441	0.12384	9.70109	-37.7899	KANK1
oxygen transport (GO:0015671)	1/6	0.0243522	0.0873803	0.0342641	0.12384	10.3114	-38.3081	HBB
positive regulation of receptor recycling (GO:0001921)	1/10	0.0402607	0.0959814	0.0533214	0.129185	11.9654	-38.4374	SNCA
positive regulation of G-protein coupled receptor protein signaling pathway (GO:0045745)	1/6	0.0243522	0.0873803	0.0342641	0.12384	10.462	-38.8678	C3
regulation of bone mineralization (GO:0030500)	1/10	0.0402607	0.0959814	0.0533214	0.129185	12.1176	-38.9263	AHSG
embryo implantation (GO:0007566)	1/11	0.0441976	0.0990291	0.0580275	0.131441	12.6209	-39.3658	SCGB1A1
regulation of platelet activation (GO:0010543)	1/5	0.0203346	0.0865673	0.029441	0.12384	10.511	-40.945	HRG
positive regulation of cell-cell adhesion mediated by cadherin (GO:2000049)	1/5	0.0203346	0.0865673	0.029441	0.12384	10.6277	-41.3997	SERPINF2
synaptic vesicle endocytosis (GO:0048488)	1/11	0.0441976	0.0990291	0.0580275	0.131441	13.9104	-43.3877	SNCA
negative regulation of cell adhesion mediated by integrin (GO:0033629)	1/7	0.0283536	0.0889407	0.0390636	0.12384	13.4136	-47.7928	HRG
positive regulation of interleukin-8 biosynthetic process (GO:0045416)	1/8	0.0323387	0.0926158	0.0438396	0.125617	14.0021	-48.048	APOA2
removal of superoxide radicals (GO:0019430)	1/9	0.0363077	0.0959814	0.0485921	0.129185	14.8818	-49.344	APOA4
maintenance of epithelial cell apical/basal polarity (GO:0045199)	1/10	0.0402607	0.0959814	0.0533214	0.129185	15.3858	-49.4251	ANK1
negative regulation of platelet-derived growth factor receptor signaling pathway (GO:0010642)	1/7	0.0283536	0.0889407	0.0390636	0.12384	14.1517	-50.4226	SNCA
positive regulation of phospholipase activity (GO:0010518)	1/6	0.0243522	0.0873803	0.0342641	0.12384	13.9265	-51.7387	APOC2
negative regulation of macroautophagy (GO:0016242)	1/9	0.0363077	0.0959814	0.0485921	0.129185	15.6182	-51.7856	MTOR
negative regulation of plasminogen activation (GO:0010757)	1/5	0.0203346	0.0865673	0.029441	0.12384	13.3047	-51.8274	SERPINF2
positive regulation of transforming growth factor beta production (GO:0071636)	1/6	0.0243522	0.0873803	0.0342641	0.12384	14.8351	-55.1144	SERPINF2
regulation of clathrin-dependent endocytosis (GO:2000369)	1/7	0.0283536	0.0889407	0.0390636	0.12384	15.8631	-56.5204	PROM2
positive regulation of cholesterol storage (GO:0010886)	1/5	0.0203346	0.0865673	0.029441	0.12384	14.6631	-57.119	APOB
cellular ion homeostasis (GO:0006873)	1/5	0.0203346	0.0865673	0.029441	0.12384	14.8803	-57.9653	SLC4A1
negative regulation of lipoprotein lipase activity (GO:0051005)	1/5	0.0203346	0.0865673	0.029441	0.12384	15.1406	-58.9792	APOC1
negative regulation of cytokine secretion involved in immune response (GO:0002740)	1/5	0.0203346	0.0865673	0.029441	0.12384	15.3212	-59.6825	APOA2
negative regulation of wound healing (GO:0061045)	1/7	0.0283536	0.0889407	0.0390636	0.12384	17.1247	-61.0152	APCS
negative regulation of transporter activity (GO:0032410)	1/5	0.0203346	0.0865673	0.029441	0.12384	16.4496	-64.0782	SNCA
collagen metabolic process (GO:0032963)	1/5	0.0203346	0.0865673	0.029441	0.12384	16.9082	-65.8646	TNXB
dopamine biosynthetic process (GO:0042416)	1/5	0.0203346	0.0865673	0.029441	0.12384	16.952	-66.0353	SNCA
positive regulation of keratinocyte migration (GO:0051549)	1/6	0.0243522	0.0873803	0.0342641	0.12384	18.1476	-67.4206	MTOR
phospholipid catabolic process (GO:0009395)	1/5	0.0203346	0.0865673	0.029441	0.12384	21.3856	-83.3062	APOA2

## Sheet: Redox Higher Enrichment
GO_Biological_Process_2017.Term	GO_Biological_Process_2017.Overlap	GO_Biological_Process_2017.P.value	GO_Biological_Process_2017.Adjusted.P.value	GO_Biological_Process_2017.Old.P.value	GO_Biological_Process_2017.Old.Adjusted.P.value	GO_Biological_Process_2017.Z.score	GO_Biological_Process_2017.Combined.Score	GO_Biological_Process_2017.Genes
cornification (GO:0070268)	13/108	3.307e-15	8.76356e-13	3.1602e-13	8.37452e-11	-3.69669	123.258	DSP;JUP;KRT3;KRT2;KRT76;KRT75;PKP1;DSG3;KRT6C;SPRR1A;KRT6B;DSC3;KRT6A
oxidation-reduction process (GO:0055114)	13/119	1.20309e-14	1.59409e-12	9.843e-13	1.3042e-10	-3.1841	102.055	CBR1;G6PD;AKR1C1;MGST1;AKR1C3;AKR1C2;TXN;PGD;ADH7;ALDH3A2;ALDH3A1;ALDH3B1;ALDH1A1
glutathione derivative biosynthetic process (GO:1901687)	8/22	5.32093e-14	4.70015e-12	6.62264e-12	5.85e-10	-2.79318	85.3722	GSTM4;GSTM3;GSTM2;GSTM1;GSTA2;GSTA1;MGST1;GSTM5
keratinization (GO:0031424)	12/153	7.23521e-12	3.83466e-10	2.81242e-10	1.49058e-08	-3.22179	82.6456	DSP;JUP;KRT3;KRT2;PKP1;DSG3;KRT76;KRT75;KRT6C;KRT6B;DSC3;KRT6A
glutathione metabolic process (GO:0006749)	8/33	2.21497e-12	1.46742e-10	1.02471e-10	6.78871e-09	-2.4127	64.7466	GSTM4;GSTM3;G6PD;GSTM2;GSTM1;GSTA2;GSTA1;GSTM5
epithelial cell differentiation (GO:0030855)	7/54	5.97288e-09	2.57962e-07	7.63046e-08	3.37012e-06	-2.39309	45.3156	CBR1;KRT3;GSTA2;AKR1C1;GSTA1;AKR1C2;CES1
cellular response to oxidative stress (GO:0034599)	7/77	7.42981e-08	1.78991e-06	7.08508e-07	1.87755e-05	-2.5266	41.4747	GPX2;G6PD;SRXN1;TXNRD1;ALDH3B1;GSR;TXN
xenobiotic metabolic process (GO:0006805)	7/85	1.47918e-07	3.01526e-06	1.31819e-06	2.68709e-05	-2.48431	39.0698	NQO1;ALDH3A1;AKR1C1;MGST1;CES1;CBR3;UGT1A6
xenobiotic catabolic process (GO:0042178)	4/6	6.8141e-09	2.57962e-07	2.53066e-07	9.58037e-06	-1.79086	33.6759	GSTM4;GSTM3;GSTM2;GSTM1
retinoid metabolic process (GO:0001523)	6/59	3.38118e-07	6.40009e-06	2.51886e-06	4.76784e-05	-2.22161	33.1017	AKR1B10;GPC1;AKR1C1;ALDH1A1;AKR1C3;ADH7
daunorubicin metabolic process (GO:0044597)	4/8	3.15706e-08	9.29579e-07	5.91039e-07	1.74028e-05	-1.48313	25.6151	AKR1B10;AKR1C1;AKR1C3;AKR1C2
xenobiotic glucuronidation (GO:0052697)	4/9	5.66226e-08	1.5005e-06	8.49796e-07	2.04724e-05	-1.48952	24.8553	UGT1A10;UGT1A4;UGT1A7;UGT1A6
cellular glucuronidation (GO:0052695)	4/14	4.418e-07	7.80514e-06	3.55406e-06	6.27885e-05	-1.64934	24.1338	UGT1A10;UGT1A4;UGT1A7;UGT1A6
doxorubicin metabolic process (GO:0044598)	4/8	3.15706e-08	9.29579e-07	5.91039e-07	1.74028e-05	-1.34129	23.1655	AKR1B10;AKR1C1;AKR1C3;AKR1C2
cellular aldehyde metabolic process (GO:0006081)	4/10	9.40313e-08	2.07653e-06	1.18424e-06	2.61521e-05	-1.41336	22.8676	ALDH3A2;ALDH3A1;AKR1B10;ALDH1A1
pentose-phosphate shunt (GO:0006098)	3/12	2.14508e-05	0.00033438	9.18073e-05	0.00143111	-1.94983	20.9602	G6PD;TALDO1;PGD
digestion (GO:0007586)	4/48	7.59947e-05	0.00111881	0.000268957	0.00395964	-2.15494	20.4393	AKR1B10;AKR1C1;PIR;AKR1C2
positive regulation of protein kinase B signaling (GO:0051897)	4/61	0.000194529	0.00257751	0.000633744	0.0083971	-2.1345	18.2392	AKR1C3;AKR1C2;TXN;F3
epidermis development (GO:0008544)	4/69	0.00031315	0.00356398	0.000982232	0.0104519	-2.14846	17.3356	DSP;ALDH3A2;KRT2;SPRR1A
nucleobase-containing small molecule interconversion (GO:0015949)	3/31	0.000410806	0.00418706	0.00111149	0.0113286	-1.73904	13.56	TXNRD1;GSR;TXN
cell redox homeostasis (GO:0045454)	3/24	0.000189436	0.00257751	0.0005601	0.00781191	-1.58038	13.5462	GCLC;TXNRD1;TXN
steroid metabolic process (GO:0008202)	3/29	0.000336225	0.00356398	0.000929333	0.0104519	-1.66586	13.3231	AKR1B10;AKR1C3;AKR1C2
regulation of ventricular cardiac muscle cell action potential (GO:0098911)	2/11	0.00116935	0.00939026	0.0026934	0.0216288	-1.73046	11.6829	DSP;JUP
progesterone metabolic process (GO:0042448)	3/7	3.4714e-06	5.7495e-05	2.47478e-05	0.000409885	-0.885881	11.1364	AKR1C1;AKR1C3;AKR1C2
peptide cross-linking (GO:0018149)	3/47	0.00140355	0.0106269	0.00339644	0.0257159	-1.6503	10.8404	DSP;KRT2;SPRR1A
movement of cell or subcellular component (GO:0006928)	3/80	0.00636134	0.0401371	0.0138105	0.0871379	-1.86321	9.42324	CD9;TXN;SERPINB5
keratinocyte differentiation (GO:0030216)	3/59	0.0027019	0.0183591	0.00622244	0.0422807	-1.55047	9.16917	DSP;AKR1C3;SPRR1A
ethanol oxidation (GO:0006069)	2/12	0.00139893	0.0106269	0.00313	0.0243956	-1.17224	7.70405	ALDH1A1;ADH7
glutamate metabolic process (GO:0006536)	2/13	0.00164823	0.0121328	0.00359742	0.026481	-1.0338	6.62464	GCLC;GCLM
leukotriene metabolic process (GO:0006691)	2/14	0.00191706	0.0137303	0.00409526	0.0293309	-1.0409	6.51285	ABCC1;PTGR1
retinal metabolic process (GO:0042574)	2/10	0.000959679	0.00876948	0.00228799	0.0209075	-0.922985	6.41374	AKR1C1;AKR1C3
cholesterol biosynthetic process (GO:0006695)	2/33	0.0104971	0.0618163	0.0188558	0.11104	-1.19742	5.45623	G6PD;CES1
sphingolipid biosynthetic process (GO:0030148)	2/42	0.0166564	0.0882788	0.0289519	0.153445	-1.25562	5.14171	ALDH3A2;ALDH3B1
negative regulation of translation (GO:0017148)	2/48	0.0214291	0.0995137	0.0366321	0.156573	-1.3361	5.13465	IGF2BP3;IGF2BP2
response to hormone (GO:0009725)	2/21	0.00433037	0.0286887	0.00840108	0.0556572	-0.908425	4.94374	GCLC;ME1
glycosaminoglycan biosynthetic process (GO:0006024)	2/37	0.0130808	0.072217	0.0231211	0.127648	-1.08728	4.7151	UGDH;GPC1
regulation of heart rate by cardiac conduction (GO:0086091)	2/34	0.0111193	0.0626941	0.0198876	0.112132	-1.0085	4.53731	DSP;JUP
establishment of protein localization to plasma membrane (GO:0090002)	2/33	0.0104971	0.0618163	0.0188558	0.11104	-0.993194	4.52564	SLC9A3R1;JUP
cellular response to UV (GO:0034644)	2/40	0.0151811	0.082102	0.0265551	0.143614	-1.00845	4.22307	USP47;TP63
drug metabolic process (GO:0017144)	2/22	0.0047489	0.0306941	0.00912912	0.0590053	-0.788059	4.21599	CBR1;UGT1A7
positive regulation of cell proliferation (GO:0008284)	4/326	0.0677334	0.137018	0.138927	0.240502	-1.42824	3.84507	NAMPT;AKR1C3;AKR1C2;KRT6A
receptor internalization (GO:0031623)	2/34	0.0111193	0.0626941	0.0198876	0.112132	-0.85151	3.831	TFRC;CD9
neutrophil degranulation (GO:0043312)	5/479	0.0753003	0.148915	0.168355	0.26876	-1.46246	3.78233	DSP;JUP;ALDH3B1;MGST1;PKP1
amino acid transport (GO:0006865)	2/32	0.00989093	0.0609557	0.0178475	0.10999	-0.753982	3.48048	SLC3A2;SLC1A5
positive regulation of peptidyl-serine phosphorylation (GO:0033138)	2/57	0.0295076	0.108833	0.0494244	0.161695	-0.841725	2.96549	TXN;PFN2
carbohydrate metabolic process (GO:0005975)	2/64	0.0364961	0.111401	0.0603211	0.166511	-0.714911	2.36675	ME1;TALDO1
linoleic acid metabolic process (GO:0043651)	2/16	0.00251258	0.0175219	0.00518075	0.0361289	-0.323385	1.93593	GSTM2;GSTA1
regulation of lipid metabolic process (GO:0019216)	2/80	0.0545292	0.126692	0.0878685	0.187784	-0.345188	1.00416	TXNRD1;ME1
lipid metabolic process (GO:0006629)	2/89	0.0657859	0.137018	0.104717	0.210227	-0.13757	0.374375	G6PD;ALDH3B1
regulation of mRNA stability (GO:0043488)	2/103	0.0846549	0.159855	0.132454	0.237164	0.00780222	-0.019265	IGF2BP3;IGF2BP2
negative regulation of transcription from RNA polymerase II promoter (GO:0000122)	1/473	0.895139	0.895139	0.946176	0.946176	2.28812	-0.253469	TP63
positive regulation of transcription from RNA polymerase II promoter (GO:0045944)	2/712	0.852568	0.855797	0.934318	0.937857	2.37447	-0.378735	NAMPT;TP63
regulation of cell proliferation (GO:0042127)	2/124	0.11552	0.191331	0.176641	0.275353	0.251374	-0.542543	TFRC;JUP
negative regulation of cell proliferation (GO:0008285)	1/276	0.729991	0.735543	0.816445	0.822654	2.13122	-0.670741	SLC9A3R1
transcription from RNA polymerase II promoter (GO:0006366)	1/257	0.704351	0.712416	0.793584	0.802671	2.0525	-0.719359	PIR
positive regulation of transcription, DNA-templated (GO:0045893)	2/464	0.644816	0.657216	0.777556	0.789473	2.11247	-0.926933	SPP1;TP63
membrane organization (GO:0061024)	1/223	0.652315	0.662312	0.745441	0.759776	2.21249	-0.945236	TFRC
sensory perception of smell (GO:0007608)	2/142	0.143872	0.216954	0.216094	0.298254	0.494175	-0.958123	OR13C9;OR13C2
positive regulation of gene expression (GO:0010628)	1/214	0.637087	0.651845	0.730939	0.747872	2.12924	-0.959968	PKP1
negative regulation of apoptotic process (GO:0043066)	3/323	0.19441	0.256312	0.314835	0.388053	0.612293	-1.0028	USP47;GCLC;TP63
apoptotic process (GO:0006915)	1/195	0.602737	0.61909	0.69759	0.716517	2.08527	-1.05572	TP63
proteasome-mediated ubiquitin-dependent protein catabolic process (GO:0043161)	1/191	0.595105	0.61363	0.690065	0.711545	2.07099	-1.07488	UCHL1
cell surface receptor signaling pathway (GO:0007166)	1/176	0.565173	0.589649	0.660162	0.688752	1.90815	-1.08884	CD9
cellular protein metabolic process (GO:0044267)	1/186	0.585362	0.605941	0.680398	0.704318	2.03468	-1.08963	SPP1
cellular response to DNA damage stimulus (GO:0006974)	1/179	0.57133	0.593735	0.666362	0.692494	2.01943	-1.13046	USP47
G-protein coupled receptor signaling pathway (GO:0007186)	4/556	0.265444	0.319739	0.439804	0.500206	0.902872	-1.19753	OR13C9;AKR1C3;AKR1C2;OR13C2
regulation of apoptotic process (GO:0042981)	2/155	0.165162	0.229152	0.245071	0.32472	0.679002	-1.22276	RTKN;TP63
post-translational protein modification (GO:0043687)	3/352	0.22975	0.285839	0.362932	0.427453	0.865998	-1.27368	SPP1;UBXN7;DDA1
translation (GO:0006412)	1/155	0.519559	0.544202	0.613455	0.642552	2.05434	-1.34513	IGF2BP3
positive regulation of cell migration (GO:0030335)	1/144	0.493807	0.521351	0.586514	0.621705	2.04753	-1.44476	F3
negative regulation of transcription, DNA-templated (GO:0045892)	3/408	0.300726	0.350344	0.453953	0.50942	1.20452	-1.4473	USP47;GCLC;TP63
extracellular matrix organization (GO:0030198)	1/142	0.488981	0.51832	0.58142	0.61878	2.03349	-1.45483	SPP1
cyclooxygenase pathway (GO:0019371)	2/11	0.00116935	0.00939026	0.0026934	0.0216288	0.217318	-1.46718	CBR1;AKR1C3
cell-cell signaling (GO:0007267)	2/280	0.379872	0.42009	0.510705	0.563904	1.52021	-1.47144	NAMPT;TXN
signal transduction (GO:0007165)	5/861	0.380459	0.42009	0.60632	0.637599	1.52514	-1.47386	RTKN;TXNRD1;NAMPT;PKP1;TXN
blood coagulation (GO:0007596)	1/149	0.505678	0.531764	0.598983	0.632392	2.18671	-1.49102	F3
cell migration (GO:0016477)	1/136	0.474226	0.508785	0.565763	0.60946	2.02579	-1.51138	JUP
transmembrane transport (GO:0055085)	1/140	0.484109	0.515216	0.576264	0.615766	2.09835	-1.52224	ABCC1
protein stabilization (GO:0050821)	1/139	0.481655	0.514672	0.573662	0.615468	2.10465	-1.5375	PFN2
cell differentiation (GO:0030154)	1/136	0.474226	0.508785	0.565763	0.60946	2.1096	-1.57391	KRT6A
leukocyte migration (GO:0050900)	2/198	0.238532	0.292643	0.341056	0.412694	1.12518	-1.61267	GPC1;SLC3A2
protein deubiquitination (GO:0016579)	2/239	0.309856	0.357008	0.429072	0.494365	1.38153	-1.61866	USP47;UCHL1
axon guidance (GO:0007411)	1/125	0.446073	0.482487	0.53554	0.581632	2.04896	-1.65407	GPC1
regulation of signal transduction by p53 class mediator (GO:1901796)	1/124	0.443441	0.481606	0.532692	0.580919	2.04344	-1.66171	TP63
platelet degranulation (GO:0002576)	1/122	0.438139	0.477806	0.526943	0.577025	2.03863	-1.68231	CD9
defense response to bacterium (GO:0042742)	1/119	0.430093	0.47097	0.518189	0.569793	2.13646	-1.80265	GBP6
positive regulation of canonical Wnt signaling pathway (GO:0090263)	1/100	0.376421	0.419125	0.458907	0.510968	1.98202	-1.93653	JUP
protein complex assembly (GO:0006461)	1/103	0.385217	0.423579	0.468725	0.519716	2.14766	-2.04876	SLC9A3R1
protein homooligomerization (GO:0051260)	1/99	0.373462	0.417584	0.455595	0.50942	2.1009	-2.06926	AKR1C1
cytokine-mediated signaling pathway (GO:0019221)	1/93	0.355412	0.404224	0.435296	0.499365	2.07485	-2.14639	F3
regulation of cell shape (GO:0008360)	1/96	0.3645	0.409291	0.445537	0.502414	2.13994	-2.15968	SLC9A3R1
cytoskeleton organization (GO:0007010)	1/91	0.349281	0.398964	0.428365	0.494365	2.13065	-2.24118	KRT76
platelet activation (GO:0030168)	1/94	0.358456	0.405943	0.43873	0.500206	2.2055	-2.26273	CD9
positive regulation of sequence-specific DNA binding transcription factor activity (GO:0051091)	1/88	0.339978	0.390018	0.41781	0.485613	2.11893	-2.28606	JUP
central nervous system development (GO:0007417)	1/95	0.361485	0.407632	0.442144	0.500718	2.27374	-2.3136	ALDH3A2
positive regulation of angiogenesis (GO:0045766)	1/77	0.304724	0.352628	0.377436	0.44062	2.19862	-2.61273	F3
extracellular matrix disassembly (GO:0022617)	1/76	0.301428	0.350344	0.373632	0.438108	2.34788	-2.81563	SPP1
cell-matrix adhesion (GO:0007160)	1/71	0.284715	0.336828	0.354261	0.422879	2.34833	-2.95012	LYPD3
snRNA transcription from RNA polymerase II promoter (GO:0042795)	1/70	0.281326	0.334311	0.350316	0.420063	2.34796	-2.97779	INTS9
C-terminal protein lipidation (GO:0006501)	1/73	0.291447	0.341741	0.362079	0.427453	2.51313	-3.09843	LYPD3
activation of cysteine-type endopeptidase activity involved in apoptotic process (GO:0006919)	1/63	0.257149	0.31259	0.32203	0.395083	2.49006	-3.38175	F3
insulin receptor signaling pathway (GO:0008286)	1/65	0.264138	0.319619	0.330234	0.403281	2.62059	-3.48875	NAMPT
positive regulation of cell growth (GO:0030307)	1/61	0.250095	0.305416	0.313727	0.388053	2.68432	-3.72024	USP47
negative regulation of G2/M transition of mitotic cell cycle (GO:0010972)	1/56	0.232168	0.287498	0.292527	0.365658	2.73946	-4.00041	USP47
calcium ion transport (GO:0006816)	1/57	0.235787	0.290622	0.296818	0.36928	2.80205	-4.04847	SLC3A2
positive regulation of endothelial cell proliferation (GO:0001938)	1/53	0.221209	0.277822	0.279497	0.352699	2.78749	-4.20533	F3
glutathione biosynthetic process (GO:0006750)	2/11	0.00116935	0.00939026	0.0026934	0.0216288	0.624746	-4.21785	GCLC;GCLM
regulation of cellular amino acid metabolic process (GO:0006521)	1/52	0.217522	0.274492	0.275102	0.348813	2.94942	-4.49921	NQO1
protein homotetramerization (GO:0051289)	1/51	0.213818	0.271109	0.27068	0.344857	2.97425	-4.58818	TP63
positive regulation of protein ubiquitination (GO:0031398)	1/50	0.210096	0.268963	0.266231	0.342482	3.02819	-4.72455	PAXIP1
circadian regulation of gene expression (GO:0032922)	1/51	0.213818	0.271109	0.27068	0.344857	3.10908	-4.79617	NAMPT
cellular response to mechanical stimulus (GO:0071260)	1/47	0.198825	0.260835	0.252724	0.333193	2.97985	-4.81344	TLR5
double-strand break repair via nonhomologous end joining (GO:0006303)	1/50	0.210096	0.268963	0.266231	0.342482	3.15057	-4.9155	PAXIP1
intermediate filament cytoskeleton organization (GO:0045104)	2/11	0.00116935	0.00939026	0.0026934	0.0216288	0.746558	-5.04024	KRT3;KRT6C
cellular response to interferon-gamma (GO:0071346)	1/45	0.191224	0.253371	0.243582	0.324368	3.13035	-5.17858	GBP6
negative regulation of cysteine-type endopeptidase activity involved in apoptotic process (GO:0043154)	1/45	0.191224	0.253371	0.243582	0.324368	3.23604	-5.35343	USP47
bundle of His cell-Purkinje myocyte adhesion involved in cell communication (GO:0086073)	2/6	0.00032384	0.00356398	0.000986026	0.0104519	0.708817	-5.69553	DSP;JUP
regulation of cell growth (GO:0001558)	1/45	0.191224	0.253371	0.243582	0.324368	3.44966	-5.70682	TFRC
positive regulation of T cell proliferation (GO:0042102)	1/36	0.156122	0.222432	0.20106	0.288005	3.1481	-5.84638	TFRC
Rho protein signal transduction (GO:0007266)	1/40	0.171905	0.233615	0.220243	0.300847	3.41452	-6.01233	RTKN
negative regulation of ERK1 and ERK2 cascade (GO:0070373)	1/36	0.156122	0.222432	0.20106	0.288005	3.40191	-6.31773	SLC9A3R1
cognition (GO:0050890)	1/34	0.14812	0.218065	0.191295	0.283202	3.31026	-6.32171	CBR3
male gonad development (GO:0008584)	1/39	0.167987	0.230656	0.21549	0.298254	3.5748	-6.37697	AKR1C3
positive regulation of actin filament polymerization (GO:0030838)	1/34	0.14812	0.218065	0.191295	0.283202	3.66858	-7.00602	PFN2
positive regulation of osteoblast differentiation (GO:0045669)	1/34	0.14812	0.218065	0.191295	0.283202	3.82674	-7.30806	TP63
protein processing (GO:0016485)	1/49	0.206357	0.268061	0.261756	0.341701	4.6653	-7.36254	F3
regulation of macroautophagy (GO:0016241)	1/70	0.281326	0.334311	0.350316	0.420063	5.80849	-7.36657	UCHL1
MyD88-dependent toll-like receptor signaling pathway (GO:0002755)	1/29	0.127783	0.20277	0.166363	0.267188	3.59595	-7.39839	TLR5
osteoblast differentiation (GO:0001649)	1/66	0.267608	0.320887	0.334299	0.406372	5.64265	-7.43833	SPP1
skin epidermis development (GO:0098773)	2/9	0.000770099	0.00728844	0.00191415	0.0181161	1.03896	-7.4483	KRT2;SPRR1A
cellular response to starvation (GO:0009267)	1/33	0.14409	0.216954	0.186368	0.282215	3.85388	-7.46618	AKR1C3
cellular response to drug (GO:0035690)	1/31	0.135975	0.211961	0.176425	0.275353	3.75798	-7.49823	TFRC
prostaglandin metabolic process (GO:0006693)	2/9	0.000770099	0.00728844	0.00191415	0.0181161	1.05456	-7.56016	AKR1C3;AKR1C2
transcription-coupled nucleotide-excision repair (GO:0006283)	1/73	0.291447	0.341741	0.362079	0.427453	6.20243	-7.64696	POLD3
cholesterol homeostasis (GO:0042632)	1/50	0.210096	0.268963	0.266231	0.342482	4.92845	-7.68933	AKR1C1
single organismal cell-cell adhesion (GO:0016337)	1/54	0.22488	0.281099	0.283867	0.356515	5.2064	-7.76894	JUP
cell growth (GO:0016049)	1/38	0.164051	0.228807	0.210709	0.295439	4.32743	-7.82217	SLC3A2
DNA synthesis involved in DNA repair (GO:0000731)	1/35	0.15213	0.221509	0.196192	0.287243	4.17204	-7.85603	POLD3
antimicrobial humoral immune response mediated by antimicrobial peptide (GO:0061844)	1/43	0.18355	0.246908	0.234331	0.316825	4.64483	-7.87423	KRT6A
substantia nigra development (GO:0021762)	1/40	0.171905	0.233615	0.220243	0.300847	4.50167	-7.9266	G6PD
transferrin transport (GO:0033572)	1/36	0.156122	0.222432	0.20106	0.288005	4.27475	-7.9387	TFRC
cellular iron ion homeostasis (GO:0006879)	1/49	0.206357	0.268061	0.261756	0.341701	5.03275	-7.94244	TFRC
response to ionizing radiation (GO:0010212)	1/37	0.160096	0.225667	0.205899	0.291783	4.35043	-7.96992	PAXIP1
wound healing (GO:0042060)	1/36	0.156122	0.222432	0.20106	0.288005	4.40029	-8.17185	KRT6A
mismatch repair (GO:0006298)	1/29	0.127783	0.20277	0.166363	0.267188	3.97254	-8.17318	POLD3
defense response to Gram-positive bacterium (GO:0050830)	1/42	0.179687	0.242944	0.229663	0.312106	4.7712	-8.18995	KRT6A
cellular response to calcium ion (GO:0071277)	1/39	0.167987	0.230656	0.21549	0.298254	4.61916	-8.23997	AKR1C3
positive regulation of stress fiber assembly (GO:0051496)	1/32	0.140042	0.213282	0.181412	0.276288	4.23059	-8.31655	PFN2
nucleotide-excision repair, DNA incision (GO:0033683)	1/38	0.164051	0.228807	0.210709	0.295439	4.60857	-8.33037	POLD3
negative regulation of MAP kinase activity (GO:0043407)	1/29	0.127783	0.20277	0.166363	0.267188	4.09747	-8.43021	UCHL1
positive regulation of B cell proliferation (GO:0030890)	1/23	0.102744	0.180313	0.135439	0.240502	3.81974	-8.69186	TFRC
positive regulation of protein insertion into mitochondrial membrane involved in apoptotic signaling pathway (GO:1900740)	1/29	0.127783	0.20277	0.166363	0.267188	4.23544	-8.71408	TP63
glycosaminoglycan metabolic process (GO:0030203)	1/28	0.123659	0.20104	0.161286	0.26547	4.30191	-8.99197	GPC1
telomere maintenance via recombination (GO:0000722)	1/30	0.131889	0.206808	0.171409	0.270377	4.58363	-9.28551	POLD3
response to UV (GO:0009411)	1/32	0.140042	0.213282	0.181412	0.276288	4.76871	-9.37439	SERPINB13
translesion synthesis (GO:0019985)	1/35	0.15213	0.221509	0.196192	0.287243	4.98229	-9.38174	POLD3
telomere maintenance (GO:0000723)	1/30	0.131889	0.206808	0.171409	0.270377	4.63182	-9.38313	POLD3
negative regulation of protein kinase B signaling (GO:0051898)	1/28	0.123659	0.20104	0.161286	0.26547	4.49445	-9.39444	SLC9A3R1
synaptic transmission, cholinergic (GO:0007271)	1/24	0.106966	0.181706	0.140671	0.240502	4.25081	-9.50159	NQO1
base-excision repair (GO:0006284)	1/27	0.119515	0.196717	0.156178	0.260297	4.48582	-9.52931	USP47
nucleotide-excision repair, DNA gap filling (GO:0006297)	1/24	0.106966	0.181706	0.140671	0.240502	4.28418	-9.57616	POLD3
cellular response to reactive oxygen species (GO:0034614)	1/26	0.115351	0.191331	0.15104	0.253327	4.44593	-9.6022	AKR1C3
protein import into nucleus, translocation (GO:0000060)	1/24	0.106966	0.181706	0.140671	0.240502	4.30358	-9.61953	AKR1C3
phosphatidylcholine biosynthetic process (GO:0006656)	1/32	0.140042	0.213282	0.181412	0.276288	4.91317	-9.65837	PCYT1A
adherens junction organization (GO:0034332)	1/32	0.140042	0.213282	0.181412	0.276288	5.01733	-9.86313	JUP
positive regulation of interleukin-8 production (GO:0032757)	1/25	0.111169	0.186454	0.145871	0.246215	4.50734	-9.9013	TLR5
positive regulation of intrinsic apoptotic signaling pathway (GO:2001244)	1/24	0.106966	0.181706	0.140671	0.240502	4.54788	-10.1656	SLC9A3R1
activation of protein kinase B activity (GO:0032148)	1/24	0.106966	0.181706	0.140671	0.240502	4.67742	-10.4551	TXN
glycosaminoglycan catabolic process (GO:0006027)	1/25	0.111169	0.186454	0.145871	0.246215	4.79404	-10.5311	GPC1
NAD biosynthesis via nicotinamide riboside salvage pathway (GO:0034356)	1/15	0.0682502	0.137018	0.092439	0.188433	4.04971	-10.8717	NAMPT
positive regulation of histone acetylation (GO:0035066)	1/14	0.0638472	0.136448	0.0869175	0.187261	3.95736	-10.8877	PAXIP1
nucleotide-excision repair, DNA incision, 5'-to lesion (GO:0006296)	1/37	0.160096	0.225667	0.205899	0.291783	5.96763	-10.9326	POLD3
DNA damage response, detection of DNA damage (GO:0042769)	1/34	0.14812	0.218065	0.191295	0.283202	5.76794	-11.0152	POLD3
nitric oxide biosynthetic process (GO:0006809)	1/11	0.0505144	0.120597	0.0701531	0.167483	3.7555	-11.212	NQO1
negative regulation of epithelial cell migration (GO:0010633)	1/14	0.0638472	0.136448	0.0869175	0.187261	4.08013	-11.2255	PFN2
cellular response to cadmium ion (GO:0071276)	1/22	0.0985028	0.174022	0.130176	0.234672	4.91341	-11.3877	AKR1C3
negative regulation of endopeptidase activity (GO:0010951)	1/15	0.0682502	0.137018	0.092439	0.188433	4.35702	-11.6968	SERPINB13
cobalamin metabolic process (GO:0009235)	1/21	0.0942413	0.168743	0.124882	0.228232	4.99723	-11.8029	ABCC1
positive regulation of cell death (GO:0010942)	1/21	0.0942413	0.168743	0.124882	0.228232	5.26961	-12.4463	AKR1C3
cytoskeletal anchoring at plasma membrane (GO:0007016)	1/9	0.0415216	0.114617	0.0588083	0.164044	3.93346	-12.5145	JUP
intrinsic apoptotic signaling pathway in response to DNA damage by p53 class mediator (GO:0042771)	1/19	0.0856583	0.159855	0.114197	0.217714	5.09966	-12.5318	TP63
DNA ligation (GO:0006266)	1/10	0.0460284	0.119584	0.0644977	0.167483	4.07316	-12.5392	POLD3
bile acid and bile salt transport (GO:0015721)	1/21	0.0942413	0.168743	0.124882	0.228232	5.35037	-12.637	AKR1C1
relaxation of cardiac muscle (GO:0055119)	1/10	0.0460284	0.119584	0.0644977	0.167483	4.16704	-12.8282	GSTM2
protein homotrimerization (GO:0070207)	1/19	0.0856583	0.159855	0.114197	0.217714	5.26456	-12.9371	MGST1
positive regulation of endothelial cell apoptotic process (GO:2000353)	1/11	0.0505144	0.120597	0.0701531	0.167483	4.34603	-12.9751	AKR1C3
regulation of proteolysis (GO:0030162)	1/20	0.0899598	0.166709	0.119555	0.226301	5.45207	-13.1307	SERPINB13
positive regulation of ATPase activity (GO:0032781)	1/22	0.0985028	0.174022	0.130176	0.234672	5.82678	-13.5046	PFN2
response to exogenous dsRNA (GO:0043330)	1/21	0.0942413	0.168743	0.124882	0.228232	5.75498	-13.5927	SLC3A2
neutral amino acid transport (GO:0015804)	1/11	0.0505144	0.120597	0.0701531	0.167483	4.64396	-13.8645	SLC1A5
positive regulation of actin filament bundle assembly (GO:0032233)	1/9	0.0415216	0.114617	0.0588083	0.164044	4.46264	-14.1981	PFN2
positive regulation of reactive oxygen species metabolic process (GO:2000379)	1/21	0.0942413	0.168743	0.124882	0.228232	6.25102	-14.7643	AKR1C3
pyruvate metabolic process (GO:0006090)	1/19	0.0856583	0.159855	0.114197	0.217714	6.06283	-14.8987	ME1
negative regulation of mitotic cell cycle (GO:0045930)	1/18	0.0813367	0.158487	0.108806	0.215177	6.09366	-15.29	SLC9A3R1
response to ethanol (GO:0045471)	1/11	0.0505144	0.120597	0.0701531	0.167483	5.13126	-15.3194	ADH7
positive regulation of Notch signaling pathway (GO:0045747)	1/19	0.0856583	0.159855	0.114197	0.217714	6.28695	-15.4495	TP63
regulation of protein kinase activity (GO:0045859)	1/19	0.0856583	0.159855	0.114197	0.217714	6.31255	-15.5124	SLC9A3R1
snRNA processing (GO:0016180)	1/13	0.0594237	0.134592	0.0813628	0.185872	5.65549	-15.9658	INTS9
regulation of cardiac muscle contraction by regulation of the release of sequestered calcium ion (GO:0010881)	1/14	0.0638472	0.136448	0.0869175	0.187261	5.94244	-16.3492	GSTM2
response to heat (GO:0009408)	1/18	0.0813367	0.158487	0.108806	0.215177	6.5166	-16.3512	GCLC
intestinal cholesterol absorption (GO:0030299)	1/8	0.0369936	0.111401	0.0530847	0.161695	4.99843	-16.4799	AKR1C1
positive regulation of histone H3-K4 methylation (GO:0051571)	1/12	0.0549794	0.126692	0.0757748	0.176143	6.00944	-17.4322	PAXIP1
positive regulation of DNA binding (GO:0043388)	1/16	0.0726328	0.144719	0.0979275	0.198098	6.67916	-17.515	TXN
cellular response to low-density lipoprotein particle stimulus (GO:0071404)	1/8	0.0369936	0.111401	0.0530847	0.161695	5.33222	-17.5804	CD9
DNA damage response, signal transduction by p53 class mediator (GO:0030330)	1/13	0.0594237	0.134592	0.0813628	0.185872	6.35609	-17.9436	PAXIP1
regulation of release of sequestered calcium ion into cytosol by sarcoplasmic reticulum (GO:0010880)	1/12	0.0549794	0.126692	0.0757748	0.176143	6.41303	-18.6029	GSTM2
histone H3-K4 methylation (GO:0051568)	1/14	0.0638472	0.136448	0.0869175	0.187261	6.86624	-18.8908	PAXIP1
peripheral nervous system development (GO:0007422)	1/14	0.0638472	0.136448	0.0869175	0.187261	6.98233	-19.2102	ALDH3A2
positive regulation of positive chemotaxis (GO:0050927)	1/7	0.0324445	0.108833	0.0473267	0.160789	5.65409	-19.3835	F3
microvillus assembly (GO:0030033)	1/14	0.0638472	0.136448	0.0869175	0.187261	7.17885	-19.7509	SLC9A3R1
establishment of skin barrier (GO:0061436)	1/14	0.0638472	0.136448	0.0869175	0.187261	7.19332	-19.7907	TP63
regulation of neuron apoptotic process (GO:0043523)	1/15	0.0682502	0.137018	0.092439	0.188433	7.42914	-19.9441	TP63
detection of mechanical stimulus (GO:0050982)	1/15	0.0682502	0.137018	0.092439	0.188433	7.71624	-20.7148	JUP
regulation of cell size (GO:0008361)	1/15	0.0682502	0.137018	0.092439	0.188433	7.76226	-20.8384	SLC9A3R1
response to bacterium (GO:0009617)	1/15	0.0682502	0.137018	0.092439	0.188433	7.8425	-21.0538	ADH7
malate metabolic process (GO:0006108)	1/7	0.0324445	0.108833	0.0473267	0.160789	6.24439	-21.4072	ME1
heme catabolic process (GO:0042167)	1/7	0.0324445	0.108833	0.0473267	0.160789	6.26811	-21.4885	UGT1A4
DNA damage response, signal transduction by p53 class mediator resulting in transcription of p21 class mediator (GO:0006978)	1/12	0.0549794	0.126692	0.0757748	0.176143	7.9198	-22.9737	TP63
monoubiquitinated protein deubiquitination (GO:0035520)	1/6	0.0278742	0.105524	0.0415341	0.157236	7.02328	-25.1437	USP47
response to nutrient (GO:0007584)	1/11	0.0505144	0.120597	0.0701531	0.167483	8.51661	-25.4263	AKR1C3
response to X-ray (GO:0010165)	1/10	0.0460284	0.119584	0.0644977	0.167483	8.522	-26.2349	TP63
protein repair (GO:0030091)	1/6	0.0278742	0.105524	0.0415341	0.157236	7.40762	-26.5197	TXN
retinoic acid metabolic process (GO:0042573)	1/11	0.0505144	0.120597	0.0701531	0.167483	9.15814	-27.3416	UGT1A7
intermediate filament organization (GO:0045109)	1/10	0.0460284	0.119584	0.0644977	0.167483	8.92704	-27.4819	DSP
positive regulation of protein import into nucleus (GO:0042307)	1/11	0.0505144	0.120597	0.0701531	0.167483	9.45784	-28.2364	JUP
negative regulation of actin filament polymerization (GO:0030837)	1/10	0.0460284	0.119584	0.0644977	0.167483	9.20496	-28.3374	PFN2
embryo implantation (GO:0007566)	1/11	0.0505144	0.120597	0.0701531	0.167483	9.60008	-28.661	SPP1
regulation of cytokine biosynthetic process (GO:0042035)	2/6	0.00032384	0.00356398	0.000986026	0.0104519	3.59063	-28.8516	IGF2BP3;IGF2BP2
positive regulation of transcription initiation from RNA polymerase II promoter (GO:0060261)	1/7	0.0324445	0.108833	0.0473267	0.160789	8.78313	-30.1105	PAXIP1
monocyte differentiation (GO:0030224)	1/11	0.0505144	0.120597	0.0701531	0.167483	10.1704	-30.3637	PIR
negative regulation of ryanodine-sensitive calcium-release channel activity (GO:0060315)	1/9	0.0415216	0.114617	0.0588083	0.164044	9.59792	-30.5362	GSTM2
mitotic G1 DNA damage checkpoint (GO:0031571)	1/9	0.0415216	0.114617	0.0588083	0.164044	9.88196	-31.4399	TP63
drug transmembrane transport (GO:0006855)	1/8	0.0369936	0.111401	0.0530847	0.161695	9.56869	-31.5481	ABCC1
positive regulation of bone resorption (GO:0045780)	1/6	0.0278742	0.105524	0.0415341	0.157236	8.81281	-31.5504	SPP1
alcohol metabolic process (GO:0006066)	1/6	0.0278742	0.105524	0.0415341	0.157236	8.82688	-31.6007	ALDH3B1
response to gamma radiation (GO:0010332)	1/9	0.0415216	0.114617	0.0588083	0.164044	10.0187	-31.875	TP63
negative regulation of ruffle assembly (GO:1900028)	1/5	0.0232824	0.0995137	0.0357067	0.155119	8.56276	-32.1965	PFN2
negative regulation of catenin import into nucleus (GO:0035414)	1/9	0.0415216	0.114617	0.0588083	0.164044	10.2951	-32.7542	SLC9A3R1
estrogen biosynthetic process (GO:0006703)	1/8	0.0369936	0.111401	0.0530847	0.161695	10.538	-34.7439	AKR1B15
negative regulation of phosphatidylinositol 3-kinase signaling (GO:0014067)	1/8	0.0369936	0.111401	0.0530847	0.161695	10.8331	-35.717	SLC9A3R1
negative regulation of hydrogen peroxide-induced cell death (GO:1903206)	1/9	0.0415216	0.114617	0.0588083	0.164044	11.3479	-36.104	TXN
coumarin metabolic process (GO:0009804)	1/5	0.0232824	0.0995137	0.0357067	0.155119	9.71949	-36.5458	UGT1A7
keratinocyte proliferation (GO:0043616)	1/7	0.0324445	0.108833	0.0473267	0.160789	10.7369	-36.8087	KRT2
response to vitamin D (GO:0033280)	1/7	0.0324445	0.108833	0.0473267	0.160789	11.1658	-38.279	SPP1
positive regulation of ryanodine-sensitive calcium-release channel activity (GO:0060316)	1/5	0.0232824	0.0995137	0.0357067	0.155119	10.2654	-38.5986	GSTM2
cellular response to caffeine (GO:0071313)	1/7	0.0324445	0.108833	0.0473267	0.160789	11.3845	-39.0286	GSTM2
positive regulation of nitric-oxide synthase biosynthetic process (GO:0051770)	1/9	0.0415216	0.114617	0.0588083	0.164044	12.3512	-39.2959	NAMPT
blood coagulation, extrinsic pathway (GO:0007598)	1/5	0.0232824	0.0995137	0.0357067	0.155119	10.5378	-39.6225	F3
negative regulation of platelet-derived growth factor receptor signaling pathway (GO:0010642)	1/7	0.0324445	0.108833	0.0473267	0.160789	11.9062	-40.8172	SLC9A3R1
adipose tissue development (GO:0060612)	1/8	0.0369936	0.111401	0.0530847	0.161695	12.3994	-40.881	NAMPT
fatty acid alpha-oxidation (GO:0001561)	1/8	0.0369936	0.111401	0.0530847	0.161695	12.4082	-40.9099	ALDH3A2
flavone metabolic process (GO:0051552)	2/5	0.000216557	0.00273274	0.000742432	0.00936878	4.96592	-41.9008	UGT1A10;UGT1A7
ventricular compact myocardium morphogenesis (GO:0003223)	1/5	0.0232824	0.0995137	0.0357067	0.155119	12.1795	-45.7955	DSP
fructose catabolic process to hydroxyacetone phosphate and glyceraldehyde-3-phosphate (GO:0061624)	1/5	0.0232824	0.0995137	0.0357067	0.155119	12.3513	-46.4415	ALDH1A1
cellular response to indole-3-methanol (GO:0071681)	1/5	0.0232824	0.0995137	0.0357067	0.155119	12.584	-47.3166	JUP
morphogenesis of an epithelium (GO:0002009)	1/5	0.0232824	0.0995137	0.0357067	0.155119	12.6935	-47.7283	KRT6A
ectoderm development (GO:0007398)	1/6	0.0278742	0.105524	0.0415341	0.157236	13.5911	-48.6568	KRT6B
establishment of Golgi localization (GO:0051683)	1/8	0.0369936	0.111401	0.0530847	0.161695	14.7747	-48.7124	SLC9A3R1
fusion of sperm to egg plasma membrane (GO:0007342)	1/10	0.0460284	0.119584	0.0644977	0.167483	16.0976	-49.5565	CD9
decidualization (GO:0046697)	1/6	0.0278742	0.105524	0.0415341	0.157236	14.3482	-51.3674	SPP1
bile acid metabolic process (GO:0008206)	1/6	0.0278742	0.105524	0.0415341	0.157236	16.5559	-59.2711	AKR1C1
flavonoid glucuronidation (GO:0052696)	1/5	0.0232824	0.0995137	0.0357067	0.155119	16.4169	-61.7284	UGT1A7
positive regulation of fibroblast apoptotic process (GO:2000271)	1/6	0.0278742	0.105524	0.0415341	0.157236	17.2915	-61.9045	TP63
L-serine biosynthetic process (GO:0006564)	1/5	0.0232824	0.0995137	0.0357067	0.155119	17.9045	-67.3219	PSAT1
establishment of epithelial cell apical/basal polarity (GO:0045198)	1/5	0.0232824	0.0995137	0.0357067	0.155119	18.8776	-70.9808	SLC9A3R1

## Sheet: Redox Lower Enrichment
GO_Biological_Process_2017.Term	GO_Biological_Process_2017.Overlap	GO_Biological_Process_2017.P.value	GO_Biological_Process_2017.Adjusted.P.value	GO_Biological_Process_2017.Old.P.value	GO_Biological_Process_2017.Old.Adjusted.P.value	GO_Biological_Process_2017.Z.score	GO_Biological_Process_2017.Combined.Score	GO_Biological_Process_2017.Genes
cellular protein metabolic process (GO:0044267)	2/186	0.0053402	0.0184582	0.00932209	0.0260532	-3.52974	18.4693	APCS;SFTPA1
positive regulation of catenin import into nucleus (GO:0035413)	1/8	0.00479077	0.0184582	0.00713613	0.0260532	-3.43285	18.3351	KANK1
negative regulation of Rho protein signal transduction (GO:0035024)	1/12	0.00717826	0.0184582	0.0102929	0.0260532	-2.94499	14.5385	KANK1
negative regulation of viral process (GO:0048525)	1/6	0.00359505	0.0184582	0.00555434	0.0260532	-2.36896	13.3329	APCS
maintenance of gastrointestinal epithelium (GO:0030277)	1/10	0.00598517	0.0184582	0.00871564	0.0260532	-2.60123	13.3143	MUC2
opsonization (GO:0008228)	1/6	0.00359505	0.0184582	0.00555434	0.0260532	-2.18936	12.3221	SFTPA1
positive regulation of wound healing (GO:0090303)	1/13	0.00777431	0.0184582	0.0110806	0.0260532	-2.44698	11.8848	KANK1
amine metabolic process (GO:0009308)	1/5	0.0029967	0.0184582	0.00476258	0.0260532	-1.76268	10.2416	AOC3
negative regulation of actin filament polymerization (GO:0030837)	1/10	0.00598517	0.0184582	0.00871564	0.0260532	-1.90945	9.77346	KANK1
integrin activation (GO:0033622)	1/7	0.00419308	0.0184582	0.00634552	0.0260532	-1.64337	8.99635	MZB1
negative regulation of substrate adhesion-dependent cell spreading (GO:1900025)	1/12	0.00717826	0.0184582	0.0102929	0.0260532	-1.81691	8.96953	KANK1
negative regulation of ruffle assembly (GO:1900028)	1/5	0.0029967	0.0184582	0.00476258	0.0260532	-1.49248	8.67165	KANK1
negative regulation of insulin receptor signaling pathway (GO:0046627)	1/22	0.013124	0.0241758	0.0181448	0.0334246	-1.94996	8.4498	KANK1
negative regulation of wound healing (GO:0061045)	1/7	0.00419308	0.0184582	0.00634552	0.0260532	-1.48892	8.15084	APCS
negative regulation of neuron projection development (GO:0010977)	1/32	0.0190371	0.0302863	0.0259401	0.0412683	-2.01165	7.96887	KANK1
regulation of establishment of cell polarity (GO:2000114)	1/14	0.00837003	0.0184582	0.0118678	0.0260532	-1.65722	7.92664	KANK1
acute-phase response (GO:0006953)	1/15	0.00896542	0.0184582	0.0126544	0.0260532	-1.65829	7.81783	APCS
positive regulation of Wnt signaling pathway (GO:0030177)	1/31	0.0184473	0.0302863	0.0251631	0.0412683	-1.94693	7.77377	KANK1
phosphate-containing compound metabolic process (GO:0006796)	1/16	0.00956049	0.0185898	0.0134405	0.0261342	-1.66817	7.7572	ACYP2
collagen fibril organization (GO:0030199)	1/24	0.0143092	0.0250412	0.0197084	0.0344897	-1.76612	7.50046	COL14A1
chaperone-mediated protein complex assembly (GO:0051131)	1/15	0.00896542	0.0184582	0.0126544	0.0260532	-1.58666	7.4801	APCS
negative regulation of viral entry into host cell (GO:0046597)	1/15	0.00896542	0.0184582	0.0126544	0.0260532	-1.56965	7.39994	APCS
inflammatory response (GO:0006954)	1/209	0.118469	0.125649	0.154928	0.164318	-3.39548	7.24293	AOC3
regulation of cell proliferation (GO:0042127)	1/124	0.0719338	0.0812156	0.0950613	0.107327	-2.61222	6.87538	MZB1
toll-like receptor signaling pathway (GO:0002224)	1/44	0.02609	0.0397021	0.0352201	0.0535958	-1.87092	6.82176	SFTPA1
single organismal cell-cell adhesion (GO:0016337)	1/54	0.0319318	0.0465672	0.042892	0.0625508	-1.95535	6.73452	COL14A1
innate immune response (GO:0045087)	1/256	0.143272	0.147485	0.186463	0.191947	-3.39708	6.60058	APCS
extracellular matrix disassembly (GO:0022617)	1/76	0.044671	0.0593981	0.0595753	0.0791762	-2.11774	6.58286	OPTC
negative regulation of cell migration (GO:0030336)	1/78	0.0458214	0.0593981	0.0610788	0.0791762	-2.12651	6.55602	KANK1
xenobiotic metabolic process (GO:0006805)	1/85	0.049838	0.0608403	0.0663238	0.0809476	-2.16553	6.49437	AOC3
Wnt signaling pathway, planar cell polarity pathway (GO:0060071)	1/86	0.0504105	0.0608403	0.0670709	0.0809476	-2.15972	6.45228	PRICKLE2
O-glycan processing (GO:0016266)	1/59	0.0348407	0.0487769	0.0467071	0.06539	-1.90713	6.40219	MUC2
negative regulation of transcription, DNA-templated (GO:0045892)	1/408	0.219172	0.219172	0.281265	0.281265	-4.17838	6.34236	SFMBT1
stimulatory C-type lectin receptor signaling pathway (GO:0002223)	1/122	0.0708122	0.0812156	0.0936074	0.107327	-2.39315	6.33641	MUC2
extracellular matrix organization (GO:0030198)	1/142	0.0819721	0.089657	0.108052	0.118181	-2.35915	5.90113	COL14A1

## Sheet: Inflamed Higher Enrichment
GO_Biological_Process_2017.Term	GO_Biological_Process_2017.Overlap	GO_Biological_Process_2017.P.value	GO_Biological_Process_2017.Adjusted.P.value	GO_Biological_Process_2017.Old.P.value	GO_Biological_Process_2017.Old.Adjusted.P.value	GO_Biological_Process_2017.Z.score	GO_Biological_Process_2017.Combined.Score	GO_Biological_Process_2017.Genes
neutrophil degranulation (GO:0043312)	22/479	8.12439e-19	2.0311e-16	1.9594e-17	4.89849e-15	-5.19019	216.194	CD53;ANXA3;CRISP3;RETN;AZU1;EPX;MPO;MMP9;LCN2;S100A12;CTSH;MNDA;BPI;CTSG;PRTN3;S100P;CEACAM8;S100A9;ELANE;S100A8;CAMP;LTF
antimicrobial humoral response (GO:0019730)	11/51	2.51485e-17	3.14356e-15	1.07411e-15	1.34264e-13	-2.71153	103.639	LCN2;DEFA3;CTSG;BPI;PRTN3;AZU1;S100A9;S100A8;CAMP;ELANE;LTF
defense response to bacterium (GO:0042742)	9/119	4.27558e-10	3.56298e-08	2.64232e-09	2.20193e-07	-3.08342	66.5185	IGLL5;ANXA3;IGLL1;S100A12;S100A9;MPO;S100A8;ELANE;CAMP
innate immune response (GO:0045087)	8/256	3.81213e-06	0.000158839	1.29679e-05	0.000531455	-4.07938	50.8997	IGLL5;APCS;IGLL1;CRISP3;LCN2;S100A12;AGER;JCHAIN
antibacterial humoral response (GO:0019731)	5/27	3.98513e-08	2.49071e-06	1.97356e-07	1.23347e-05	-2.8127	47.9231	DEFA3;CTSG;CAMP;LTF;JCHAIN
cellular protein metabolic process (GO:0044267)	7/186	4.75386e-06	0.000164748	1.48807e-05	0.000531455	-3.55218	43.5374	SFTPB;APCS;NAPSA;CTSH;CTSG;SFTPA1;LTF
negative regulation of apoptotic process (GO:0043066)	7/323	0.000160976	0.00271428	0.000427795	0.00695329	-4.50283	39.3289	KIF14;CTSH;AZU1;MPO;MMP9;AQP1;LTF
antimicrobial humoral immune response mediated by antimicrobial peptide (GO:0061844)	5/43	4.54406e-07	2.27203e-05	1.59475e-06	7.97375e-05	-2.65468	38.7697	DEFA3;S100A12;S100A9;CAMP;LTF
defense response to fungus (GO:0050832)	3/10	5.27195e-06	0.000164748	1.92248e-05	0.000600775	-3.08528	37.4958	S100A12;S100A9;S100A8
ethanol oxidation (GO:0006069)	3/12	9.61532e-06	0.000267092	3.04036e-05	0.000844545	-3.02543	34.9502	ADH1C;ADH1B;ADH1A
proteolysis (GO:0006508)	6/175	3.98924e-05	0.000906645	0.000104385	0.00237238	-3.0325	30.7172	NAPSA;CTSH;CTSG;AZU1;MMP9;ELANE
innate immune response in mucosa (GO:0002227)	3/16	2.42233e-05	0.000605584	6.39847e-05	0.00159962	-2.71068	28.8096	DEFA3;CAMP;LTF
positive regulation of NF-kappaB transcription factor activity (GO:0051092)	5/120	7.25846e-05	0.00144677	0.000170994	0.00328834	-2.99029	28.4997	S100A12;S100A9;AGER;S100A8;LTF
extracellular matrix disassembly (GO:0022617)	4/76	0.000162857	0.00271428	0.000342719	0.00611999	-2.36092	20.5934	OPTC;CTSG;MMP9;ELANE
killing of cells of other organism (GO:0031640)	3/23	7.52322e-05	0.00144677	0.000168151	0.00328834	-2.08091	19.7581	DEFA3;S100A12;LTF
inflammatory response (GO:0006954)	4/209	0.00685137	0.0519044	0.011989	0.086358	-3.39548	16.9207	AOC3;AZU1;S100A9;S100A8
positive regulation of inflammatory response (GO:0050729)	3/38	0.000344749	0.00453617	0.000659439	0.00867683	-2.03655	16.2368	S100A12;S100A9;S100A8
neutrophil chemotaxis (GO:0030593)	3/51	0.000823007	0.00857298	0.00147652	0.0153804	-2.28168	16.2057	S100A12;S100A9;S100A8
defense response to Gram-negative bacterium (GO:0050829)	3/42	0.000464333	0.00552777	0.000867477	0.0108435	-2.02347	15.53	CTSG;AZU1;LTF
autophagy (GO:0006914)	3/46	0.00060769	0.00660533	0.00111306	0.0120985	-1.99117	14.7463	NAPSA;S100A9;S100A8
toll-like receptor signaling pathway (GO:0002224)	3/44	0.000532927	0.00605599	0.000985423	0.011198	-1.89965	14.3179	SFTPA1;S100A9;S100A8
B cell receptor signaling pathway (GO:0050853)	3/67	0.0018169	0.018169	0.00310823	0.0310823	-2.08456	13.1549	IGLL5;IGLL1;MNDA
positive regulation of angiogenesis (GO:0045766)	3/77	0.00270406	0.0241434	0.00452978	0.0404445	-2.14414	12.6783	ANXA3;CTSH;AQP1
membrane protein proteolysis (GO:0033619)	2/9	0.000452645	0.00552777	0.0009213	0.0109679	-1.08166	8.32921	NAPSA;CTSH
negative regulation of cell death (GO:0060548)	2/37	0.00784639	0.057694	0.0115163	0.086358	-1.66988	8.0951	AGR2;AGR3
phagocytosis (GO:0006909)	2/25	0.00363415	0.0293077	0.00563269	0.0454249	-1.3707	7.69976	ANXA3;ELANE
retina homeostasis (GO:0001895)	2/38	0.00826314	0.0590225	0.0120901	0.086358	-1.57331	7.54554	LTF;JCHAIN
positive regulation of intrinsic apoptotic signaling pathway (GO:2001244)	2/24	0.00335119	0.0279266	0.00522942	0.0435785	-1.30684	7.44694	S100A9;S100A8
regulation of cytoskeleton organization (GO:0051493)	2/19	0.00210056	0.0201977	0.00342455	0.0329284	-1.1908	7.34191	S100A9;S100A8
positive regulation of MAP kinase activity (GO:0043406)	2/41	0.0095717	0.0642761	0.0138852	0.0929986	-1.56421	7.27192	S100A12;ELANE
adaptive immune response (GO:0002250)	2/33	0.00627847	0.0490506	0.00934637	0.0730186	-1.34479	6.81892	CTSH;JCHAIN
defense response to Gram-positive bacterium (GO:0050830)	2/42	0.0100271	0.0642761	0.0145078	0.0929986	-1.44627	6.65643	DEFA3;CAMP
positive regulation of epidermal growth factor receptor signaling pathway (GO:0045742)	2/20	0.00232853	0.0215605	0.00375693	0.0347864	-1.08125	6.55509	AGR2;MMP9
protein catabolic process (GO:0030163)	2/24	0.00335119	0.0279266	0.00522942	0.0435785	-1.14704	6.53633	NAPSA;ELANE
chromatin organization (GO:0006325)	2/40	0.00912587	0.0633741	0.0132747	0.0921855	-1.36862	6.4279	PADI3;PADI4
positive regulation of B cell activation (GO:0050871)	2/47	0.0124445	0.0732067	0.0177968	0.0969198	-1.4361	6.29942	IGLL5;IGLL1
bicarbonate transport (GO:0015701)	2/42	0.0100271	0.0642761	0.0145078	0.0929986	-1.31931	6.07207	CA3;AQP1
phagocytosis, engulfment (GO:0006911)	2/52	0.0150899	0.0732067	0.0213702	0.0969198	-1.38389	5.80366	IGLL5;IGLL1
phagocytosis, recognition (GO:0006910)	2/45	0.0114497	0.0715607	0.0164463	0.0969198	-1.28413	5.73978	IGLL5;IGLL1
protein processing (GO:0016485)	2/49	0.0134758	0.0732067	0.0191928	0.0969198	-1.29158	5.56264	CTSG;AZU1
leukocyte migration (GO:0050900)	3/198	0.0346315	0.0797978	0.0516683	0.106008	-1.43023	4.80986	IGLL1;CEACAM8;JCHAIN
negative regulation of viral process (GO:0048525)	2/6	0.000189927	0.00279304	0.000472823	0.00695329	-0.473791	4.05985	APCS;LTF
O-glycan processing (GO:0016266)	2/59	0.0191596	0.0732067	0.0268263	0.0969198	-1.02037	4.03551	MUC1;MUC2
positive regulation of cell growth (GO:0030307)	2/61	0.0203981	0.0732067	0.0284782	0.0969198	-1.01053	3.93332	S100A9;S100A8
positive regulation of gene expression (GO:0010628)	3/214	0.0420477	0.08406	0.0621575	0.118317	-1.13852	3.60791	AGR2;CTSH;AZU1
activation of cysteine-type endopeptidase activity involved in apoptotic process (GO:0006919)	2/63	0.0216692	0.0732067	0.0301701	0.0969198	-0.85886	3.29104	S100A9;S100A8
xenobiotic metabolic process (GO:0006805)	2/85	0.0376621	0.0824246	0.0512057	0.106008	-0.380316	1.24709	AOC3;S100A12
complement activation, classical pathway (GO:0006958)	2/101	0.0513665	0.0954315	0.0689495	0.122251	-0.05701	0.16925	IGLL5;IGLL1
signal transduction (GO:0007165)	1/861	0.958167	0.958167	0.975926	0.975926	1.86905	-0.079871	CD53
G-protein coupled receptor signaling pathway (GO:0007186)	1/556	0.869138	0.872629	0.907496	0.911141	1.7502	-0.245471	OR5B17
oxidation-reduction process (GO:0055114)	2/119	0.0685558	0.11426	0.0909262	0.141802	0.0954745	-0.255882	HIF1AN;MPO
negative regulation of transcription from RNA polymerase II promoter (GO:0000122)	1/473	0.822069	0.828699	0.867281	0.874276	1.79244	-0.351193	ELANE
negative regulation of transcription, DNA-templated (GO:0045892)	1/408	0.773873	0.783272	0.824197	0.834207	1.76524	-0.452516	SFMBT1
stimulatory C-type lectin receptor signaling pathway (GO:0002223)	2/122	0.0715834	0.116202	0.0947688	0.144983	0.216898	-0.571936	MUC1;MUC2
protein phosphorylation (GO:0006468)	1/309	0.674728	0.685699	0.730935	0.74282	1.78476	-0.702205	CTSG
cell-cell signaling (GO:0007267)	1/280	0.638301	0.651327	0.69539	0.709582	1.66477	-0.747391	S100A9
positive regulation of cell proliferation (GO:0008284)	3/326	0.113057	0.147981	0.158297	0.198866	0.348726	-0.760176	KIF14;CTSH;PRTN3
positive regulation of apoptotic process (GO:0043065)	1/231	0.567398	0.58135	0.624567	0.639925	1.78118	-1.00939	MNDA
membrane organization (GO:0061024)	1/223	0.554587	0.570563	0.61156	0.629177	1.7718	-1.04453	LRP2
multicellular organism development (GO:0007275)	1/197	0.510314	0.527184	0.566153	0.584869	1.64251	-1.10496	CLC
cell differentiation (GO:0030154)	2/136	0.0862609	0.125388	0.11329	0.157347	0.453224	-1.11057	AGR2;AGR3
proteasome-mediated ubiquitin-dependent protein catabolic process (GO:0043161)	1/191	0.499496	0.518149	0.554956	0.57568	1.71393	-1.18973	KIF14
cellular response to DNA damage stimulus (GO:0006974)	1/179	0.477149	0.49703	0.531702	0.553856	1.6914	-1.25151	MNDA
leukocyte migration involved in inflammatory response (GO:0002523)	2/6	0.000189927	0.00279304	0.000472823	0.00695329	0.152442	-1.30625	S100A9;S100A8
positive regulation of cell migration (GO:0030335)	2/144	0.0950214	0.131245	0.124265	0.167987	0.595148	-1.40077	CTSH;MMP9
positive regulation of I-kappaB kinase/NF-kappaB signaling (GO:0043123)	2/145	0.0961341	0.132052	0.125654	0.167987	0.602859	-1.4119	S100A12;LTF
cell surface receptor signaling pathway (GO:0007166)	2/176	0.132307	0.167902	0.170372	0.209818	0.745523	-1.50792	CD53;AGER
blood coagulation (GO:0007596)	1/149	0.416884	0.436071	0.468216	0.489765	1.89048	-1.65407	PRTN3
receptor-mediated endocytosis (GO:0006898)	1/137	0.390905	0.410614	0.440517	0.462728	1.85257	-1.7401	JCHAIN
regulation of cell proliferation (GO:0042127)	1/124	0.361471	0.381299	0.408909	0.431339	1.96065	-1.9951	MZB1
positive regulation of protein phosphorylation (GO:0001934)	1/113	0.335474	0.355375	0.380799	0.403388	1.95508	-2.13536	MMP9
Wnt signaling pathway, planar cell polarity pathway (GO:0060071)	1/86	0.267155	0.286647	0.30611	0.328444	2.09285	-2.76241	PRICKLE2
lipid metabolic process (GO:0006629)	1/89	0.275075	0.292633	0.314828	0.334923	2.18851	-2.82473	LRP2
positive regulation of sequence-specific DNA binding transcription factor activity (GO:0051091)	1/88	0.272445	0.291073	0.311934	0.333263	2.18127	-2.83635	ANXA3
ephrin receptor signaling pathway (GO:0048013)	1/82	0.256461	0.277555	0.294317	0.318525	2.28208	-3.10541	MMP9
cellular protein modification process (GO:0006464)	1/84	0.261827	0.282141	0.300238	0.323532	2.33678	-3.13146	PADI4
regulation of transcription from RNA polymerase II promoter in response to hypoxia (GO:0061418)	1/74	0.23461	0.256124	0.270138	0.29491	2.34866	-3.40516	HIF1AN
neuron projection development (GO:0031175)	1/73	0.231835	0.254205	0.267058	0.292827	2.39528	-3.50125	AGER
SCF-dependent proteasomal ubiquitin-dependent protein catabolic process (GO:0031146)	1/71	0.226254	0.249178	0.260862	0.287293	2.41398	-3.58742	KIF14
defense response to virus (GO:0051607)	1/71	0.226254	0.249178	0.260862	0.287293	2.46816	-3.66794	AZU1
endocytosis (GO:0006897)	1/64	0.206404	0.231395	0.238765	0.267674	2.57537	-4.06373	LRP2
chromatin remodeling (GO:0006338)	1/67	0.214972	0.238857	0.248314	0.275904	2.6725	-4.1083	PADI4
potassium ion transport (GO:0006813)	1/63	0.203528	0.229198	0.235556	0.265266	2.58967	-4.12263	AQP1
negative regulation of neuron apoptotic process (GO:0043524)	1/60	0.194837	0.224466	0.225849	0.260194	2.66953	-4.36627	KIF14
microtubule-based movement (GO:0007018)	1/62	0.200641	0.226969	0.232334	0.262821	2.74806	-4.41405	KIF14
response to endoplasmic reticulum stress (GO:0034976)	1/61	0.197744	0.226771	0.229098	0.262727	2.73822	-4.43806	AGR2
DNA damage response, signal transduction by p53 class mediator resulting in cell cycle arrest (GO:0006977)	1/62	0.200641	0.226969	0.232334	0.262821	2.76753	-4.44531	MUC1
animal organ morphogenesis (GO:0009887)	1/62	0.200641	0.226969	0.232334	0.262821	2.78065	-4.46638	SFTPB
retinoid metabolic process (GO:0001523)	1/59	0.191919	0.222128	0.222586	0.257623	2.83281	-4.67607	LRP2
cellular response to lipopolysaccharide (GO:0071222)	1/55	0.180144	0.210448	0.2094	0.244626	2.79878	-4.79712	CTSG
collagen catabolic process (GO:0030574)	1/56	0.183103	0.212911	0.212717	0.247345	2.87225	-4.87624	MMP9
cellular response to mechanical stimulus (GO:0071260)	1/47	0.156083	0.185813	0.182364	0.2171	3.17232	-5.89216	AQP1
regulation of cell migration (GO:0030334)	1/41	0.137582	0.170274	0.161493	0.200862	3.20457	-6.35639	KIF14
negative regulation of inflammatory response (GO:0050728)	1/45	0.14996	0.181111	0.175465	0.211914	3.4012	-6.45339	ELANE
negative regulation of cysteine-type endopeptidase activity involved in apoptotic process (GO:0043154)	1/45	0.14996	0.181111	0.175465	0.211914	3.45053	-6.547	AQP1
cell chemotaxis (GO:0060326)	1/44	0.146882	0.180002	0.171993	0.210776	3.47371	-6.66301	AZU1
positive regulation of protein kinase activity (GO:0045860)	1/41	0.137582	0.170274	0.161493	0.200862	3.44918	-6.84158	AZU1
monocyte chemotaxis (GO:0002548)	1/38	0.128181	0.164335	0.150863	0.19441	3.33862	-6.85856	S100A12
regulation of cell growth (GO:0001558)	1/45	0.14996	0.181111	0.175465	0.211914	3.66448	-6.95295	KIF14
cytokine production (GO:0001816)	2/7	0.000265278	0.00368442	0.000606283	0.0084206	0.867931	-7.14718	S100A9;S100A8
cellular response to retinoic acid (GO:0071300)	1/40	0.134459	0.168074	0.157964	0.198866	3.57634	-7.17591	AQP1
negative regulation of viral genome replication (GO:0045071)	1/40	0.134459	0.168074	0.157964	0.198866	3.5981	-7.21957	LTF
positive regulation of cell adhesion (GO:0045785)	1/36	0.121859	0.157848	0.143702	0.187112	3.54658	-7.46517	AZU1
negative regulation of cell migration (GO:0030336)	1/78	0.245614	0.266971	0.282327	0.306878	5.68075	-7.97574	KANK1
cellular response to hypoxia (GO:0071456)	1/55	0.180144	0.210448	0.2094	0.244626	4.85666	-8.32432	AQP1
nucleosome assembly (GO:0006334)	1/46	0.153027	0.183926	0.178922	0.21505	4.90087	-9.19964	PADI4
positive regulation of osteoblast differentiation (GO:0045669)	1/34	0.115491	0.150379	0.136482	0.178641	4.30601	-9.2948	LTF
cellular calcium ion homeostasis (GO:0006874)	1/65	0.20927	0.23356	0.241961	0.270046	5.94387	-9.29698	ELANE
positive regulation of cytokinesis (GO:0032467)	1/33	0.11229	0.14775	0.132849	0.174802	4.25548	-9.30535	KIF14
cellular defense response (GO:0006968)	1/55	0.180144	0.210448	0.2094	0.244626	5.53165	-9.48126	MNDA
positive regulation of endothelial cell migration (GO:0010595)	1/42	0.140693	0.173267	0.165008	0.204218	4.86033	-9.53198	ANXA3
cellular response to calcium ion (GO:0071277)	1/39	0.131326	0.167508	0.154421	0.197975	4.73472	-9.61182	ALOX5AP
cellular iron ion homeostasis (GO:0006879)	1/49	0.162162	0.192136	0.189207	0.224179	5.30686	-9.654	LCN2
cellular response to UV (GO:0034644)	1/40	0.134459	0.168074	0.157964	0.198866	4.90018	-9.83217	AQP1
positive regulation of Wnt signaling pathway (GO:0030177)	1/31	0.105853	0.141515	0.125539	0.167987	4.40069	-9.88263	KANK1
mitotic metaphase plate congression (GO:0007080)	1/38	0.128181	0.164335	0.150863	0.19441	4.9825	-10.2356	KIF14
renal water homeostasis (GO:0003091)	1/31	0.105853	0.141515	0.125539	0.167987	4.78935	-10.7554	AQP1
protein destabilization (GO:0031648)	1/26	0.0895603	0.127216	0.106998	0.152855	4.49089	-10.8358	CTSH
odontogenesis (GO:0042476)	1/22	0.0763155	0.117048	0.0918879	0.141802	4.29378	-11.0474	AQP1
drug metabolic process (GO:0017144)	1/22	0.0763155	0.117048	0.0918879	0.141802	4.33652	-11.1573	ADH1A
cellular response to hydrogen peroxide (GO:0070301)	1/26	0.0895603	0.127216	0.106998	0.152855	4.67849	-11.2885	AQP1
acyl-CoA metabolic process (GO:0006637)	1/27	0.0928422	0.128947	0.110737	0.154661	4.87412	-11.5851	ACBD6
endodermal cell differentiation (GO:0035987)	1/26	0.0895603	0.127216	0.106998	0.152855	4.82049	-11.6311	MMP9
signal peptide processing (GO:0006465)	1/20	0.0696219	0.11451	0.0842387	0.139468	4.38134	-11.6749	SEC11C
proteolysis involved in cellular protein catabolic process (GO:0051603)	1/29	0.0993709	0.135015	0.118169	0.16232	5.10419	-11.785	CTSH
cellular response to cAMP (GO:0071320)	1/29	0.0993709	0.135015	0.118169	0.16232	5.10636	-11.79	AQP1
establishment of protein localization (GO:0045184)	1/25	0.0862668	0.125388	0.103244	0.150942	5.04282	-12.3565	KIF14
calcium-mediated signaling using intracellular calcium source (GO:0035584)	1/17	0.0594919	0.103285	0.0726461	0.126122	4.38174	-12.3649	AZU1
response to UV (GO:0009411)	1/32	0.109077	0.144282	0.129202	0.170902	5.60063	-12.4093	ELANE
negative regulation of neuron projection development (GO:0010977)	1/32	0.109077	0.144282	0.129202	0.170902	5.61414	-12.4392	KANK1
cellular response to reactive oxygen species (GO:0034614)	1/26	0.0895603	0.127216	0.106998	0.152855	5.15801	-12.4455	MMP9
regulation of cell adhesion (GO:0030155)	1/24	0.0829615	0.122724	0.0994743	0.147151	5.02798	-12.5165	KIF14
substrate adhesion-dependent cell spreading (GO:0034446)	1/30	0.102618	0.138673	0.121862	0.166478	5.51894	-12.5652	KIF14
positive regulation of epithelial cell migration (GO:0010634)	1/27	0.0928422	0.128947	0.110737	0.154661	5.29393	-12.5829	CTSH
positive regulation of protein serine/threonine kinase activity (GO:0071902)	1/23	0.0796444	0.120673	0.0956889	0.144983	5.06584	-12.8175	LTF
negative regulation of tumor necrosis factor production (GO:0032720)	1/27	0.0928422	0.128947	0.110737	0.154661	5.41945	-12.8812	BPI
positive regulation of release of cytochrome c from mitochondria (GO:0090200)	1/24	0.0829615	0.122724	0.0994743	0.147151	5.25036	-13.0701	MMP9
macrophage differentiation (GO:0030225)	1/10	0.0354302	0.0797978	0.0450329	0.102347	3.9546	-13.2091	MMP9
positive regulation of smooth muscle cell proliferation (GO:0048661)	1/24	0.0829615	0.122724	0.0994743	0.147151	5.31304	-13.2262	ELANE
protein kinase C signaling (GO:0070528)	1/11	0.0389044	0.0824246	0.0490265	0.105661	4.08619	-13.2664	AZU1
positive regulation of establishment of protein localization to plasma membrane (GO:0090004)	1/25	0.0862668	0.125388	0.103244	0.150942	5.49221	-13.4576	AGR2
cellular response to nitric oxide (GO:0071732)	1/9	0.0319436	0.0797978	0.0410227	0.102347	3.94128	-13.5729	AQP1
macrophage chemotaxis (GO:0048246)	1/10	0.0354302	0.0797978	0.0450329	0.102347	4.07035	-13.5958	AZU1
positive regulation of fibroblast proliferation (GO:0048146)	1/27	0.0928422	0.128947	0.110737	0.154661	5.75902	-13.6883	AQP1
cellular response to cadmium ion (GO:0071276)	1/22	0.0763155	0.117048	0.0918879	0.141802	5.32334	-13.6963	MMP9
negative regulation of Notch signaling pathway (GO:0045746)	1/17	0.0594919	0.103285	0.0726461	0.126122	4.90143	-13.8314	HIF1AN
positive regulation of myoblast differentiation (GO:0045663)	1/14	0.0492531	0.0939945	0.0609093	0.117133	4.6338	-13.9514	HIF1AN
positive regulation of interleukin-12 production (GO:0032735)	1/21	0.0729747	0.116202	0.0880712	0.141802	5.34097	-13.9807	AGER
positive regulation of wound healing (GO:0090303)	1/13	0.0458158	0.089484	0.0569647	0.112135	4.57904	-14.1177	KANK1
cGMP biosynthetic process (GO:0006182)	1/24	0.0829615	0.122724	0.0994743	0.147151	5.71033	-14.2152	AQP1
cerebral cortex development (GO:0021987)	1/23	0.0796444	0.120673	0.0956889	0.144983	5.77063	-14.6008	KIF14
humoral immune response (GO:0006959)	1/47	0.156083	0.185813	0.182364	0.2171	7.95623	-14.7776	LTF
positive regulation of peptidyl-threonine phosphorylation (GO:0010800)	1/21	0.0729747	0.116202	0.0880712	0.141802	5.64988	-14.7894	AZU1
leukotriene metabolic process (GO:0006691)	1/14	0.0492531	0.0939945	0.0609093	0.117133	4.93383	-14.8547	ALOX5AP
maintenance of gastrointestinal epithelium (GO:0030277)	1/10	0.0354302	0.0797978	0.0450329	0.102347	4.45645	-14.8854	MUC2
ERK1 and ERK2 cascade (GO:0070371)	1/20	0.0696219	0.11451	0.0842387	0.139468	5.65027	-15.0561	CTSH
stem cell population maintenance (GO:0019827)	1/22	0.0763155	0.117048	0.0918879	0.141802	5.91425	-15.2166	PADI4
protein homotrimerization (GO:0070207)	1/19	0.0662573	0.11117	0.0803904	0.134883	5.65588	-15.3513	ALOX5AP
microtubule depolymerization (GO:0007019)	1/10	0.0354302	0.0797978	0.0450329	0.102347	4.60456	-15.3801	KIF14
positive regulation of myoblast fusion (GO:1901741)	1/10	0.0354302	0.0797978	0.0450329	0.102347	4.6083	-15.3926	CD53
cellular homeostasis (GO:0019725)	1/10	0.0354302	0.0797978	0.0450329	0.102347	4.63932	-15.4962	AQP1
positive regulation of phagocytosis (GO:0050766)	1/21	0.0729747	0.116202	0.0880712	0.141802	5.97271	-15.6344	AZU1
positive regulation of apoptotic signaling pathway (GO:2001235)	1/9	0.0319436	0.0797978	0.0410227	0.102347	4.54903	-15.6659	CTSH
positive regulation of activated T cell proliferation (GO:0042104)	1/19	0.0662573	0.11117	0.0803904	0.134883	5.93369	-16.1053	AGER
regulation of G1/S transition of mitotic cell cycle (GO:2000045)	1/10	0.0354302	0.0797978	0.0450329	0.102347	5.02837	-16.7957	KIF14
negative regulation of insulin receptor signaling pathway (GO:0046627)	1/22	0.0763155	0.117048	0.0918879	0.141802	6.61955	-17.0313	KANK1
response to retinoic acid (GO:0032526)	1/19	0.0662573	0.11117	0.0803904	0.134883	6.30505	-17.1132	CTSH
negative regulation of Rho protein signal transduction (GO:0035024)	1/12	0.0423662	0.08406	0.0530038	0.106008	5.41878	-17.1309	KANK1
intracellular estrogen receptor signaling pathway (GO:0030520)	1/19	0.0662573	0.11117	0.0803904	0.134883	6.39011	-17.3441	DEFA3
hippocampus development (GO:0021766)	1/11	0.0389044	0.0824246	0.0490265	0.105661	5.35947	-17.4003	KIF14
activation of protein kinase activity (GO:0032147)	1/22	0.0763155	0.117048	0.0918879	0.141802	6.77011	-17.4187	KIF14
zymogen activation (GO:0031638)	1/9	0.0319436	0.0797978	0.0410227	0.102347	5.08052	-17.4962	CTSH
low-density lipoprotein particle remodeling (GO:0034374)	1/11	0.0389044	0.0824246	0.0490265	0.105661	5.64272	-18.3199	MPO
endothelial cell migration (GO:0043542)	1/21	0.0729747	0.116202	0.0880712	0.141802	7.07372	-18.5165	S100P
histone H4-K16 acetylation (GO:0043984)	1/19	0.0662573	0.11117	0.0803904	0.134883	6.84806	-18.5871	MSL1
glomerular filtration (GO:0003094)	1/10	0.0354302	0.0797978	0.0450329	0.102347	5.67224	-18.9464	JCHAIN
cellular response to thyroid hormone stimulus (GO:0097067)	1/10	0.0354302	0.0797978	0.0450329	0.102347	5.82785	-19.4661	CTSH
positive regulation of toll-like receptor 4 signaling pathway (GO:0034145)	1/8	0.0284446	0.0781446	0.036996	0.101637	5.54309	-19.7323	LTF
leukotriene biosynthetic process (GO:0019370)	1/17	0.0594919	0.103285	0.0726461	0.126122	7.08598	-19.996	ALOX5AP
negative regulation of interleukin-6 production (GO:0032715)	1/16	0.0560911	0.0994523	0.0687499	0.122251	7.00734	-20.1866	BPI
angiotensin maturation (GO:0002003)	1/12	0.0423662	0.08406	0.0530038	0.106008	6.49469	-20.5323	CTSG
regulation of myelination (GO:0031641)	1/6	0.0214092	0.0732067	0.0288927	0.0969198	5.37211	-20.65	KIF14
positive regulation of DNA binding (GO:0043388)	1/16	0.0560911	0.0994523	0.0687499	0.122251	7.28195	-20.9777	MMP9
lipoxygenase pathway (GO:0019372)	1/15	0.0526782	0.0954315	0.0648377	0.118317	7.25403	-21.3526	ALOX5AP
water transport (GO:0006833)	1/15	0.0526782	0.0954315	0.0648377	0.118317	7.28498	-21.4437	AQP1
phosphate-containing compound metabolic process (GO:0006796)	1/16	0.0560911	0.0994523	0.0687499	0.122251	7.64559	-22.0252	ACYP2
positive regulation of vasculogenesis (GO:2001214)	1/8	0.0284446	0.0781446	0.036996	0.101637	6.19165	-22.041	HIF1AN
acute-phase response (GO:0006953)	1/15	0.0526782	0.0954315	0.0648377	0.118317	7.60965	-22.3994	APCS
chaperone-mediated protein complex assembly (GO:0051131)	1/15	0.0526782	0.0954315	0.0648377	0.118317	7.61116	-22.4038	APCS
T cell mediated cytotoxicity (GO:0001913)	1/7	0.0249332	0.0733328	0.0329527	0.0969198	6.15348	-22.7159	CTSH
cellular response to copper ion (GO:0071280)	1/7	0.0249332	0.0733328	0.0329527	0.0969198	6.22082	-22.9645	AQP1
regulation of neuron apoptotic process (GO:0043523)	1/15	0.0526782	0.0954315	0.0648377	0.118317	7.84209	-23.0836	KIF14
positive regulation of vascular smooth muscle cell proliferation (GO:1904707)	1/7	0.0249332	0.0733328	0.0329527	0.0969198	6.45754	-23.8384	MMP9
negative regulation of viral entry into host cell (GO:0046597)	1/15	0.0526782	0.0954315	0.0648377	0.118317	8.14783	-23.9836	APCS
metanephros development (GO:0001656)	1/11	0.0389044	0.0824246	0.0490265	0.105661	7.48978	-24.3167	CTSH
negative regulation of lipopolysaccharide-mediated signaling pathway (GO:0031665)	1/7	0.0249332	0.0733328	0.0329527	0.0969198	6.63761	-24.5031	LTF
regulation of establishment of cell polarity (GO:2000114)	1/14	0.0492531	0.0939945	0.0609093	0.117133	8.42551	-25.3674	KANK1
regulation of vascular permeability (GO:0043114)	1/7	0.0249332	0.0733328	0.0329527	0.0969198	6.97201	-25.7375	AZU1
positive regulation of catenin import into nucleus (GO:0035413)	1/8	0.0284446	0.0781446	0.036996	0.101637	7.23648	-25.7604	KANK1
regulation of cytokine production (GO:0001817)	1/7	0.0249332	0.0733328	0.0329527	0.0969198	6.98668	-25.7917	LTF
negative regulation of interleukin-8 production (GO:0032717)	1/6	0.0214092	0.0732067	0.0288927	0.0969198	6.73419	-25.8858	BPI
microglial cell activation (GO:0001774)	1/5	0.0178726	0.0732067	0.024816	0.0969198	6.5003	-26.1604	AZU1
positive regulation of cell-substrate adhesion (GO:0010811)	1/10	0.0354302	0.0797978	0.0450329	0.102347	7.85674	-26.243	AGR2
negative regulation of ATPase activity (GO:0032780)	1/8	0.0284446	0.0781446	0.036996	0.101637	7.48256	-26.6364	LTF
induction of positive chemotaxis (GO:0050930)	1/10	0.0354302	0.0797978	0.0450329	0.102347	7.99479	-26.7041	AZU1
negative regulation of substrate adhesion-dependent cell spreading (GO:1900025)	1/12	0.0423662	0.08406	0.0530038	0.106008	8.50255	-26.88	KANK1
DNA damage response, signal transduction by p53 class mediator resulting in transcription of p21 class mediator (GO:0006978)	1/12	0.0423662	0.08406	0.0530038	0.106008	8.50482	-26.8872	MUC1
multicellular organismal water homeostasis (GO:0050891)	1/6	0.0214092	0.0732067	0.0288927	0.0969198	7.08902	-27.2497	AQP1
opsonization (GO:0008228)	1/6	0.0214092	0.0732067	0.0288927	0.0969198	7.21306	-27.7265	SFTPA1
negative regulation of intrinsic apoptotic signaling pathway in response to DNA damage by p53 class mediator (GO:1902166)	1/11	0.0389044	0.0824246	0.0490265	0.105661	8.56832	-27.8183	MUC1
negative regulation of ruffle assembly (GO:1900028)	1/5	0.0178726	0.0732067	0.024816	0.0969198	7.04499	-28.3525	KANK1
negative regulation of B cell proliferation (GO:0030889)	1/9	0.0319436	0.0797978	0.0410227	0.102347	8.3052	-28.6013	MNDA
hydrogen peroxide catabolic process (GO:0042744)	1/12	0.0423662	0.08406	0.0530038	0.106008	9.87577	-31.2213	MPO
regulation of G2/M transition of mitotic cell cycle (GO:0010389)	1/6	0.0214092	0.0732067	0.0288927	0.0969198	8.18351	-31.4569	KIF14
negative regulation of actin filament polymerization (GO:0030837)	1/10	0.0354302	0.0797978	0.0450329	0.102347	9.56738	-31.9569	KANK1
negative regulation of interleukin-10 production (GO:0032693)	1/9	0.0319436	0.0797978	0.0410227	0.102347	9.28606	-31.9792	AGER
negative regulation of transcription by competitive promoter binding (GO:0010944)	1/9	0.0319436	0.0797978	0.0410227	0.102347	9.2975	-32.0186	MUC1
lipoxin metabolic process (GO:2001300)	1/5	0.0178726	0.0732067	0.024816	0.0969198	8.19227	-32.9696	ALOX5AP
positive regulation of respiratory burst (GO:0060267)	1/6	0.0214092	0.0732067	0.0288927	0.0969198	8.57979	-32.9801	JCHAIN
vitamin D metabolic process (GO:0042359)	1/10	0.0354302	0.0797978	0.0450329	0.102347	9.93946	-33.1997	LRP2
positive regulation of protein oligomerization (GO:0032461)	1/13	0.0458158	0.089484	0.0569647	0.112135	10.844	-33.4335	JCHAIN
positive regulation of dendritic cell differentiation (GO:2001200)	1/5	0.0178726	0.0732067	0.024816	0.0969198	8.44701	-33.9949	AGER
alcohol metabolic process (GO:0006066)	1/6	0.0214092	0.0732067	0.0288927	0.0969198	8.99343	-34.5702	ADH1A
cell volume homeostasis (GO:0006884)	1/5	0.0178726	0.0732067	0.024816	0.0969198	8.86139	-35.6625	AQP1
protein kinase C-activating G-protein coupled receptor signaling pathway (GO:0007205)	1/12	0.0423662	0.08406	0.0530038	0.106008	11.557	-36.5365	AZU1
mature conventional dendritic cell differentiation (GO:0097029)	1/5	0.0178726	0.0732067	0.024816	0.0969198	9.55202	-38.4419	PRTN3
olfactory bulb development (GO:0021772)	1/5	0.0178726	0.0732067	0.024816	0.0969198	9.80044	-39.4417	KIF14
monocyte activation (GO:0042117)	1/8	0.0284446	0.0781446	0.036996	0.101637	11.0861	-39.4642	AZU1
positive regulation of transcription from RNA polymerase II promoter in response to stress (GO:0036003)	1/6	0.0214092	0.0732067	0.0288927	0.0969198	10.4351	-40.112	MUC1
bone morphogenesis (GO:0060349)	1/11	0.0389044	0.0824246	0.0490265	0.105661	12.5062	-40.6032	LTF
positive regulation of MHC class II biosynthetic process (GO:0045348)	1/5	0.0178726	0.0732067	0.024816	0.0969198	10.1438	-40.8234	AZU1
digestive tract morphogenesis (GO:0048546)	1/5	0.0178726	0.0732067	0.024816	0.0969198	10.1961	-41.0341	AGR2
negative regulation of intrinsic apoptotic signaling pathway (GO:2001243)	1/12	0.0423662	0.08406	0.0530038	0.106008	13.0079	-41.1233	MMP9
pancreatic juice secretion (GO:0030157)	1/5	0.0178726	0.0732067	0.024816	0.0969198	10.3252	-41.5534	AQP1
positive regulation of interleukin-8 biosynthetic process (GO:0045416)	1/8	0.0284446	0.0781446	0.036996	0.101637	12.149	-43.2479	ELANE
negative regulation of cell adhesion mediated by integrin (GO:0033629)	1/7	0.0249332	0.0733328	0.0329527	0.0969198	11.7678	-43.4413	MUC1
positive regulation of tumor necrosis factor biosynthetic process (GO:0042535)	1/7	0.0249332	0.0733328	0.0329527	0.0969198	12.253	-45.2327	AZU1
integrin activation (GO:0033622)	1/7	0.0249332	0.0733328	0.0329527	0.0969198	12.4255	-45.8694	MZB1
positive regulation of IRE1-mediated unfolded protein response (GO:1903896)	1/7	0.0249332	0.0733328	0.0329527	0.0969198	12.7368	-47.0188	AGR2
lateral ventricle development (GO:0021670)	1/5	0.0178726	0.0732067	0.024816	0.0969198	12.2366	-49.2458	AQP1
negative regulation of cysteine-type endopeptidase activity (GO:2000117)	1/5	0.0178726	0.0732067	0.024816	0.0969198	12.4035	-49.9175	LTF
ammonium transport (GO:0015696)	1/5	0.0178726	0.0732067	0.024816	0.0969198	12.6291	-50.8255	AQP1
positive regulation of histone H4 acetylation (GO:0090240)	1/5	0.0178726	0.0732067	0.024816	0.0969198	12.9581	-52.1496	MUC1
negative regulation of wound healing (GO:0061045)	1/7	0.0249332	0.0733328	0.0329527	0.0969198	14.1634	-52.2851	APCS
cellular hyperosmotic response (GO:0071474)	1/5	0.0178726	0.0732067	0.024816	0.0969198	13.3526	-53.7373	AQP1
positive regulation of keratinocyte migration (GO:0051549)	1/6	0.0214092	0.0732067	0.0288927	0.0969198	14.4115	-55.3969	MMP9
amine metabolic process (GO:0009308)	1/5	0.0178726	0.0732067	0.024816	0.0969198	13.8927	-55.911	AOC3
positive regulation of osteoblast proliferation (GO:0033690)	1/6	0.0214092	0.0732067	0.0288927	0.0969198	15.9716	-61.3936	LTF
glycerol transport (GO:0015793)	1/5	0.0178726	0.0732067	0.024816	0.0969198	15.5921	-62.7501	AQP1
cytokine secretion (GO:0050663)	1/5	0.0178726	0.0732067	0.024816	0.0969198	23.5159	-94.6392	S100A12

## Sheet: Inflamed Lower Enrichment
GO_Biological_Process_2017.Term	GO_Biological_Process_2017.Overlap	GO_Biological_Process_2017.P.value	GO_Biological_Process_2017.Adjusted.P.value	GO_Biological_Process_2017.Old.P.value	GO_Biological_Process_2017.Old.Adjusted.P.value	GO_Biological_Process_2017.Z.score	GO_Biological_Process_2017.Combined.Score	GO_Biological_Process_2017.Genes
oxidation-reduction process (GO:0055114)	8/119	2.1314e-09	1.5329e-07	2.88324e-08	2.99767e-06	-3.1841	63.5754	ALDH3A2;ALDH3A1;CBR1;AKR1C1;AKR1C3;AKR1C2;TXN;ADH7
xenobiotic catabolic process (GO:0042178)	4/6	1.01984e-09	1.5329e-07	4.22736e-08	2.99767e-06	-2.88507	59.7315	GSTM4;GSTM3;GSTM2;GSTM1
glutathione derivative biosynthetic process (GO:1901687)	5/22	4.76056e-09	1.5329e-07	5.58571e-08	2.99767e-06	-2.67603	51.2805	GSTM4;GSTM3;GSTM2;GSTM1;GSTM5
daunorubicin metabolic process (GO:0044597)	4/8	4.73832e-09	1.5329e-07	9.90714e-08	3.1901e-06	-2.28851	43.8652	AKR1B10;AKR1C1;AKR1C3;AKR1C2
doxorubicin metabolic process (GO:0044598)	4/8	4.73832e-09	1.5329e-07	9.90714e-08	3.1901e-06	-2.14364	41.0885	AKR1B10;AKR1C1;AKR1C3;AKR1C2
xenobiotic metabolic process (GO:0006805)	6/85	1.85374e-07	3.31613e-06	1.35043e-06	2.41577e-05	-2.56932	39.8268	NQO1;ALDH3A1;AKR1C1;CES1;CBR3;UGT1A6
glutathione metabolic process (GO:0006749)	5/33	4.18549e-08	9.62663e-07	3.36219e-07	7.73304e-06	-2.30772	39.206	GSTM4;GSTM3;GSTM2;GSTM1;GSTM5
xenobiotic glucuronidation (GO:0052697)	4/9	8.51022e-09	2.28358e-07	1.42691e-07	3.82887e-06	-1.99715	37.1111	UGT1A10;UGT1A4;UGT1A7;UGT1A6
cellular glucuronidation (GO:0052695)	4/14	6.68686e-08	1.34573e-06	6.01928e-07	1.21138e-05	-2.16002	35.6847	UGT1A10;UGT1A4;UGT1A7;UGT1A6
digestion (GO:0007586)	4/48	1.20616e-05	0.000161826	4.82829e-05	0.000647796	-2.32646	26.3483	AKR1B10;AKR1C1;PIR;AKR1C2
epithelial cell differentiation (GO:0030855)	4/54	1.93469e-05	0.000239603	7.43715e-05	0.000921063	-2.21659	24.0566	CBR1;AKR1C1;AKR1C2;CES1
retinoid metabolic process (GO:0001523)	4/59	2.75385e-05	0.000316692	0.000102924	0.00118363	-2.22161	23.3267	AKR1B10;AKR1C1;AKR1C3;ADH7
progesterone metabolic process (GO:0042448)	3/7	8.46343e-07	1.36261e-05	6.5579e-06	0.000105582	-1.64521	23.0038	AKR1C1;AKR1C3;AKR1C2
cornification (GO:0070268)	4/108	0.000291217	0.00222417	0.000932279	0.00669826	-2.82372	22.9892	DSP;JUP;PKP1;DSC3
cellular response to oxidative stress (GO:0034599)	4/77	7.87102e-05	0.000760882	0.000272977	0.00258525	-2.41573	22.828	GPX2;SRXN1;TXNRD1;TXN
cellular aldehyde metabolic process (GO:0006081)	3/10	2.88351e-06	4.22041e-05	1.55009e-05	0.000226876	-1.53585	19.5921	ALDH3A2;ALDH3A1;AKR1B10
steroid metabolic process (GO:0008202)	3/29	8.43699e-05	0.000760882	0.00025512	0.00256715	-1.99524	18.7159	AKR1B10;AKR1C3;AKR1C2
regulation of ventricular cardiac muscle cell action potential (GO:0098911)	2/11	0.000462569	0.00297894	0.00112806	0.00726468	-2.42818	18.6453	DSP;JUP
keratinization (GO:0031424)	4/153	0.00108084	0.00621481	0.00321458	0.0184838	-2.7254	18.6145	DSP;JUP;PKP1;DSC3
cell redox homeostasis (GO:0045454)	3/24	4.72264e-05	0.000506896	0.000152533	0.00163719	-1.75594	17.4902	GCLC;TXNRD1;TXN
positive regulation of protein kinase B signaling (GO:0051897)	3/61	0.000777151	0.00463412	0.0019628	0.0117041	-1.96816	14.0918	AKR1C3;AKR1C2;TXN
leukotriene metabolic process (GO:0006691)	2/14	0.000760995	0.00463412	0.00172253	0.0106665	-1.74007	12.4952	ABCC1;PTGR1
retinal metabolic process (GO:0042574)	2/10	0.000379185	0.00265429	0.000956894	0.00669826	-1.37936	10.8659	AKR1C1;AKR1C3
response to hormone (GO:0009725)	2/21	0.00173299	0.00962106	0.00356891	0.0198136	-1.43024	9.09331	GCLC;ME1
negative regulation of translation (GO:0017148)	2/48	0.00884559	0.0431558	0.0161614	0.0788478	-1.87146	8.84797	IGF2BP3;IGF2BP2
nucleobase-containing small molecule interconversion (GO:0015949)	2/31	0.00376537	0.0195556	0.00726535	0.0377329	-1.54717	8.63618	TXNRD1;TXN
regulation of heart rate by cardiac conduction (GO:0086091)	2/34	0.00451705	0.0227264	0.0086046	0.0432919	-1.58036	8.53377	DSP;JUP
drug metabolic process (GO:0017144)	2/22	0.00190268	0.010211	0.00388368	0.0208424	-1.25393	7.85523	CBR1;UGT1A7
positive regulation of peptidyl-serine phosphorylation (GO:0033138)	2/57	0.0123053	0.0562146	0.0220774	0.0900712	-1.75978	7.73902	TXN;PFN2
keratinocyte differentiation (GO:0030216)	2/59	0.0131424	0.0562146	0.0234968	0.0900712	-1.64634	7.13181	DSP;AKR1C3
regulation of lipid metabolic process (GO:0019216)	2/80	0.0233348	0.0696528	0.0404978	0.103698	-1.74322	6.5507	TXNRD1;ME1
epidermis development (GO:0008544)	2/69	0.0176847	0.0632719	0.0311317	0.103698	-1.62221	6.5457	DSP;ALDH3A2
movement of cell or subcellular component (GO:0006928)	2/80	0.0233348	0.0696528	0.0404978	0.103698	-1.71159	6.43183	TXN;SERPINB5
G-protein coupled receptor signaling pathway (GO:0007186)	4/556	0.0814086	0.125985	0.172898	0.219186	-2.54487	6.38324	OR13C9;AKR1C3;AKR1C2;OR13C2
signal transduction (GO:0007165)	5/861	0.109477	0.143299	0.246144	0.289264	-2.49855	5.52689	RTKN;MDK;TXNRD1;PKP1;TXN
regulation of mRNA stability (GO:0043488)	2/103	0.03716	0.0798424	0.0629475	0.12448	-1.33663	4.40087	IGF2BP3;IGF2BP2
sensory perception of smell (GO:0007608)	2/142	0.0658773	0.113675	0.108017	0.171067	-1.23338	3.35474	OR13C9;OR13C2
neutrophil degranulation (GO:0043312)	3/479	0.167689	0.202992	0.289026	0.33238	-1.49049	2.66149	DSP;JUP;PKP1
cyclooxygenase pathway (GO:0019371)	2/11	0.000462569	0.00297894	0.00112806	0.00726468	-0.307867	2.36403	CBR1;AKR1C3
positive regulation of cell proliferation (GO:0008284)	2/326	0.25	0.281468	0.366159	0.406563	-0.963493	1.33569	AKR1C3;AKR1C2
post-translational protein modification (GO:0043687)	2/352	0.278492	0.307104	0.402352	0.440671	-0.942258	1.20455	UBXN7;DDA1
bundle of His cell-Purkinje myocyte adhesion involved in cell communication (GO:0086073)	2/6	0.000127359	0.00102524	0.00041003	0.00330074	-0.112129	1.00563	DSP;JUP
nervous system development (GO:0007399)	1/247	0.520139	0.533391	0.623083	0.638958	-0.388211	0.253758	MDK
protein deubiquitination (GO:0016579)	1/239	0.50852	0.524818	0.610923	0.630504	-0.365804	0.247375	UCHL1
negative regulation of apoptotic process (GO:0043066)	1/323	0.617886	0.621747	0.721492	0.726001	-0.509205	0.245158	GCLC
cell-cell signaling (GO:0007267)	1/280	0.56528	0.572391	0.669419	0.67784	-0.407284	0.232328	TXN
transcription from RNA polymerase II promoter (GO:0006366)	1/257	0.534284	0.544429	0.637759	0.649869	-0.367461	0.230335	PIR
negative regulation of transcription, DNA-templated (GO:0045892)	1/408	0.704129	0.704129	0.801851	0.801851	-0.645851	0.22656	GCLC
positive regulation of gene expression (GO:0010628)	1/214	0.470398	0.488607	0.570388	0.592468	-0.298238	0.224924	PKP1
proteasome-mediated ubiquitin-dependent protein catabolic process (GO:0043161)	1/191	0.432766	0.452438	0.529452	0.553518	-0.227575	0.190607	UCHL1
regulation of apoptotic process (GO:0042981)	1/155	0.368527	0.387797	0.457575	0.4815	-0.181328	0.181009	RTKN
translation (GO:0006412)	1/155	0.368527	0.387797	0.457575	0.4815	-0.110962	0.110767	IGF2BP3
cell migration (GO:0016477)	1/136	0.331793	0.358515	0.415402	0.448857	-0.0839008	0.0925631	JUP
regulation of cell proliferation (GO:0042127)	1/124	0.307518	0.336806	0.387126	0.426899	-0.0372046	0.0438725	JUP
transmembrane transport (GO:0055085)	1/140	0.339697	0.362194	0.42454	0.452655	-0.0249778	0.0269686	ABCC1
cell differentiation (GO:0030154)	1/136	0.331793	0.358515	0.415402	0.448857	-0.0200267	0.0220943	MDK
protein stabilization (GO:0050821)	1/139	0.33773	0.362194	0.422269	0.452655	-0.0166753	0.0181012	PFN2
protein homooligomerization (GO:0051260)	1/99	0.254128	0.28413	0.323837	0.364599	0.0824479	-0.112947	AKR1C1
central nervous system development (GO:0007417)	1/95	0.245218	0.278029	0.313132	0.35503	0.0852058	-0.119766	ALDH3A2
positive regulation of canonical Wnt signaling pathway (GO:0090263)	1/100	0.25634	0.284625	0.326487	0.365031	0.0991599	-0.134982	JUP
positive regulation of sequence-specific DNA binding transcription factor activity (GO:0051091)	1/88	0.229374	0.261909	0.293997	0.335699	0.248732	-0.366234	JUP
snRNA transcription from RNA polymerase II promoter (GO:0042795)	1/70	0.187113	0.219892	0.242359	0.289035	0.430582	-0.721674	INTS9
cell-matrix adhesion (GO:0007160)	1/71	0.18952	0.221106	0.245323	0.289264	0.468946	-0.779981	LYPD3
C-terminal protein lipidation (GO:0006501)	1/73	0.194311	0.223458	0.251216	0.290976	0.497576	-0.815176	LYPD3
chromatin remodeling (GO:0006338)	1/67	0.179852	0.21449	0.233399	0.282536	0.525633	-0.901788	CHRAC1
carbohydrate metabolic process (GO:0005975)	1/64	0.172526	0.207289	0.224336	0.273622	0.52348	-0.919862	ME1
cellular response to insulin stimulus (GO:0032869)	1/53	0.145112	0.178344	0.190194	0.235548	0.740214	-1.4288	PKLR
regulation of cellular amino acid metabolic process (GO:0006521)	1/52	0.142576	0.176575	0.187018	0.233411	0.863069	-1.68115	NQO1
cellular response to mechanical stimulus (GO:0071260)	1/47	0.129785	0.163245	0.170954	0.218442	0.917696	-1.87382	TLR5
Notch signaling pathway (GO:0007219)	1/46	0.127204	0.162539	0.167704	0.217745	0.912299	-1.88112	MDK
peptide cross-linking (GO:0018149)	1/47	0.129785	0.163245	0.170954	0.218442	1.01222	-2.06683	DSP
prostaglandin metabolic process (GO:0006693)	2/9	0.000303924	0.00222417	0.000799404	0.00612877	0.27385	-2.21784	AKR1C3;AKR1C2
sphingolipid biosynthetic process (GO:0030148)	1/42	0.116806	0.150446	0.154579	0.202335	1.26287	-2.71168	ALDH3A2
Rho protein signal transduction (GO:0007266)	1/40	0.111562	0.14485	0.14794	0.195233	1.2516	-2.74499	RTKN
cognition (GO:0050890)	1/34	0.0956432	0.1339	0.127716	0.18037	1.19504	-2.80492	CBR3
male gonad development (GO:0008584)	1/39	0.108928	0.143299	0.144602	0.192404	1.29037	-2.86084	AKR1C3
positive regulation of actin filament polymerization (GO:0030838)	1/34	0.0956432	0.1339	0.127716	0.18037	1.25522	-2.94617	PFN2
glycosaminoglycan biosynthetic process (GO:0006024)	1/37	0.103637	0.140215	0.137886	0.188133	1.39189	-3.15522	UGDH
MyD88-dependent toll-like receptor signaling pathway (GO:0002755)	1/29	0.082164	0.125985	0.110503	0.171067	1.27109	-3.1765	TLR5
cellular response to starvation (GO:0009267)	1/33	0.092963	0.133634	0.124299	0.18029	1.38795	-3.29714	AKR1C3
synaptic transmission, cholinergic (GO:0007271)	1/24	0.0684873	0.113675	0.0929563	0.155895	1.30076	-3.48747	NQO1
relaxation of cardiac muscle (GO:0055119)	1/10	0.0291179	0.0725259	0.0419993	0.103698	1.06538	-3.76762	GSTM2
mismatch repair (GO:0006298)	1/29	0.082164	0.125985	0.110503	0.171067	1.51038	-3.77451	POLD3
regulation of macroautophagy (GO:0016241)	1/70	0.187113	0.219892	0.242359	0.289035	2.30637	-3.86557	UCHL1
DNA synthesis involved in DNA repair (GO:0000731)	1/35	0.0983156	0.135289	0.131119	0.181984	1.67738	-3.89079	POLD3
cholesterol homeostasis (GO:0042632)	1/50	0.137482	0.171586	0.18063	0.227198	1.96315	-3.8954	AKR1C1
transcription-coupled nucleotide-excision repair (GO:0006283)	1/73	0.194311	0.223458	0.251216	0.290976	2.42997	-3.98101	POLD3
positive regulation of stress fiber assembly (GO:0051496)	1/32	0.090275	0.133342	0.12087	0.180186	1.67307	-4.02356	PFN2
cellular response to calcium ion (GO:0071277)	1/39	0.108928	0.143299	0.144602	0.192404	1.84579	-4.09225	AKR1C3
nucleotide-excision repair, DNA incision (GO:0033683)	1/38	0.106286	0.142601	0.14125	0.191104	1.83913	-4.12262	POLD3
negative regulation of MAP kinase activity (GO:0043407)	1/29	0.082164	0.125985	0.110503	0.171067	1.65054	-4.12476	UCHL1
single organismal cell-cell adhesion (GO:0016337)	1/54	0.147641	0.180077	0.193358	0.237639	2.15885	-4.12982	JUP
establishment of protein localization to plasma membrane (GO:0090002)	1/33	0.092963	0.133634	0.124299	0.18029	1.75899	-4.17858	JUP
nucleotide-excision repair, DNA gap filling (GO:0006297)	1/24	0.0684873	0.113675	0.0929563	0.155895	1.61463	-4.32899	POLD3
negative regulation of epithelial cell migration (GO:0010633)	1/14	0.0405303	0.0825997	0.0568384	0.11732	1.38965	-4.4548	PFN2
nitric oxide biosynthetic process (GO:0006809)	1/11	0.0319835	0.0725259	0.0457304	0.103698	1.30052	-4.47709	NQO1
telomere maintenance via recombination (GO:0000722)	1/30	0.0848755	0.12771	0.113972	0.173108	1.81851	-4.48548	POLD3
telomere maintenance (GO:0000723)	1/30	0.0848755	0.12771	0.113972	0.173108	1.81932	-4.48747	POLD3
protein import into nucleus, translocation (GO:0000060)	1/24	0.0684873	0.113675	0.0929563	0.155895	1.69697	-4.54975	AKR1C3
positive regulation of interleukin-8 production (GO:0032757)	1/25	0.0712386	0.115853	0.0964925	0.158523	1.73251	-4.57681	TLR5
adherens junction organization (GO:0034332)	1/32	0.090275	0.133342	0.12087	0.180186	1.91839	-4.61353	JUP
canonical glycolysis (GO:0061621)	1/27	0.0767172	0.122292	0.103524	0.166674	1.81597	-4.66274	PKLR
translesion synthesis (GO:0019985)	1/35	0.0983156	0.135289	0.131119	0.181984	2.01064	-4.66383	POLD3
DNA ligation (GO:0006266)	1/10	0.0291179	0.0725259	0.0419993	0.103698	1.33809	-4.73203	POLD3
cellular response to reactive oxygen species (GO:0034614)	1/26	0.0739819	0.119111	0.100015	0.162651	1.82016	-4.73959	AKR1C3
glutamate metabolic process (GO:0006536)	1/13	0.0376896	0.0798424	0.0531499	0.114095	1.45035	-4.75478	GCLC
adrenal gland development (GO:0030325)	1/9	0.026244	0.0716151	0.0382538	0.103698	1.40379	-5.11023	MDK
activation of protein kinase B activity (GO:0032148)	1/24	0.0684873	0.113675	0.0929563	0.155895	1.92621	-5.16436	TXN
cellular response to cadmium ion (GO:0071276)	1/22	0.0629608	0.110181	0.085843	0.150225	1.89014	-5.2267	AKR1C3
cobalamin metabolic process (GO:0009235)	1/21	0.0601854	0.108875	0.0822659	0.148818	1.91235	-5.37432	ABCC1
positive regulation of actin filament bundle assembly (GO:0032233)	1/9	0.026244	0.0716151	0.0382538	0.103698	1.49876	-5.45597	PFN2
cholesterol biosynthetic process (GO:0006695)	1/33	0.092963	0.133634	0.124299	0.18029	2.3089	-5.48492	CES1
ethanol oxidation (GO:0006069)	1/12	0.0348407	0.0768404	0.0494472	0.109055	1.64459	-5.52084	ADH7
response to ethanol (GO:0045471)	1/11	0.0319835	0.0725259	0.0457304	0.103698	1.65196	-5.68693	ADH7
nucleotide-excision repair, DNA incision, 5'-to lesion (GO:0006296)	1/37	0.103637	0.140215	0.137886	0.188133	2.50918	-5.68797	POLD3
positive regulation of cell death (GO:0010942)	1/21	0.0601854	0.108875	0.0822659	0.148818	2.03199	-5.71054	AKR1C3
DNA damage response, detection of DNA damage (GO:0042769)	1/34	0.0956432	0.1339	0.127716	0.18037	2.46043	-5.77495	POLD3
glycolytic process (GO:0006096)	1/22	0.0629608	0.110181	0.085843	0.150225	2.17047	-6.00187	PKLR
positive regulation of endothelial cell apoptotic process (GO:2000353)	1/11	0.0319835	0.0725259	0.0457304	0.103698	1.74983	-6.02386	AKR1C3
bile acid and bile salt transport (GO:0015721)	1/21	0.0601854	0.108875	0.0822659	0.148818	2.15867	-6.06657	AKR1C1
cellular amino acid metabolic process (GO:0006520)	1/25	0.0712386	0.115853	0.0964925	0.158523	2.30916	-6.10016	GCAT
cytoskeletal anchoring at plasma membrane (GO:0007016)	1/9	0.026244	0.0716151	0.0382538	0.103698	1.68608	-6.13787	JUP
positive regulation of reactive oxygen species metabolic process (GO:2000379)	1/21	0.0601854	0.108875	0.0822659	0.148818	2.29626	-6.45325	AKR1C3
positive regulation of ATPase activity (GO:0032781)	1/22	0.0629608	0.110181	0.085843	0.150225	2.38827	-6.60416	PFN2
snRNA processing (GO:0016180)	1/13	0.0376896	0.0798424	0.0531499	0.114095	2.13105	-6.98639	INTS9
intestinal cholesterol absorption (GO:0030299)	1/8	0.0233618	0.0696528	0.034494	0.103698	1.93926	-7.28513	AKR1C1
pyruvate metabolic process (GO:0006090)	1/19	0.0546104	0.103439	0.0750704	0.142192	2.61724	-7.6097	ME1
linoleic acid metabolic process (GO:0043651)	1/16	0.0461869	0.0895914	0.0641731	0.12448	2.59538	-7.98094	GSTM2
response to heat (GO:0009408)	1/18	0.0518107	0.0993039	0.0714519	0.136949	2.87752	-8.51792	GCLC
positive regulation of DNA binding (GO:0043388)	1/16	0.0461869	0.0895914	0.0641731	0.12448	2.91174	-8.95378	TXN
regulation of cardiac muscle contraction by regulation of the release of sequestered calcium ion (GO:0010881)	1/14	0.0405303	0.0825997	0.0568384	0.11732	2.81609	-9.02754	GSTM2
malate metabolic process (GO:0006108)	1/7	0.0204712	0.0686638	0.0307198	0.103698	2.56706	-9.98263	ME1
heme catabolic process (GO:0042167)	1/7	0.0204712	0.0686638	0.0307198	0.103698	2.64353	-10.28	UGT1A4
regulation of release of sequestered calcium ion into cytosol by sarcoplasmic reticulum (GO:0010880)	1/12	0.0348407	0.0768404	0.0494472	0.109055	3.19699	-10.7322	GSTM2
detection of mechanical stimulus (GO:0050982)	1/15	0.0433627	0.08619	0.0605128	0.121782	3.48539	-10.9377	JUP
peripheral nervous system development (GO:0007422)	1/14	0.0405303	0.0825997	0.0568384	0.11732	3.61896	-11.6013	ALDH3A2
response to bacterium (GO:0009617)	1/15	0.0433627	0.08619	0.0605128	0.121782	3.746	-11.7555	ADH7
retinoic acid metabolic process (GO:0042573)	1/11	0.0319835	0.0725259	0.0457304	0.103698	3.75813	-12.9375	UGT1A7
response to nutrient (GO:0007584)	1/11	0.0319835	0.0725259	0.0457304	0.103698	4.01889	-13.8352	AKR1C3
protein repair (GO:0030091)	1/6	0.0175722	0.0632719	0.0269311	0.0985432	3.82026	-15.4393	TXN
glutathione biosynthetic process (GO:0006750)	1/11	0.0319835	0.0725259	0.0457304	0.103698	4.61019	-15.8708	GCLC
negative regulation of actin filament polymerization (GO:0030837)	1/10	0.0291179	0.0725259	0.0419993	0.103698	4.49342	-15.8905	PFN2
intermediate filament organization (GO:0045109)	1/10	0.0291179	0.0725259	0.0419993	0.103698	4.64438	-16.4244	DSP
negative regulation of ryanodine-sensitive calcium-release channel activity (GO:0060315)	1/9	0.026244	0.0716151	0.0382538	0.103698	4.79896	-17.4697	GSTM2
positive regulation of protein import into nucleus (GO:0042307)	1/11	0.0319835	0.0725259	0.0457304	0.103698	5.28688	-18.2003	JUP
monocyte differentiation (GO:0030224)	1/11	0.0319835	0.0725259	0.0457304	0.103698	5.31364	-18.2924	PIR
drug transmembrane transport (GO:0006855)	1/8	0.0233618	0.0696528	0.034494	0.103698	4.98306	-18.7196	ABCC1
negative regulation of hydrogen peroxide-induced cell death (GO:1903206)	1/9	0.026244	0.0716151	0.0382538	0.103698	5.63543	-20.5147	TXN
estrogen biosynthetic process (GO:0006703)	1/8	0.0233618	0.0696528	0.034494	0.103698	5.63794	-21.1798	AKR1B15
negative regulation of ruffle assembly (GO:1900028)	1/5	0.0146647	0.0562146	0.0231278	0.0900712	5.14778	-21.7355	PFN2
cellular response to caffeine (GO:0071313)	1/7	0.0204712	0.0686638	0.0307198	0.103698	5.60908	-21.8122	GSTM2
fatty acid alpha-oxidation (GO:0001561)	1/8	0.0233618	0.0696528	0.034494	0.103698	6.294	-23.6444	ALDH3A2
regulation of cytokine biosynthetic process (GO:0042035)	2/6	0.000127359	0.00102524	0.00041003	0.00330074	2.7983	-25.0965	IGF2BP3;IGF2BP2
positive regulation of ryanodine-sensitive calcium-release channel activity (GO:0060316)	1/5	0.0146647	0.0562146	0.0231278	0.0900712	6.01838	-25.4115	GSTM2
coumarin metabolic process (GO:0009804)	1/5	0.0146647	0.0562146	0.0231278	0.0900712	6.70903	-28.3276	UGT1A7
ventricular compact myocardium morphogenesis (GO:0003223)	1/5	0.0146647	0.0562146	0.0231278	0.0900712	7.60944	-32.1295	DSP
cellular response to indole-3-methanol (GO:0071681)	1/5	0.0146647	0.0562146	0.0231278	0.0900712	7.69024	-32.4706	JUP
flavone metabolic process (GO:0051552)	2/5	8.50676e-05	0.000760882	0.000308292	0.0027575	3.86864	-36.2571	UGT1A10;UGT1A7
flavonoid glucuronidation (GO:0052696)	1/5	0.0146647	0.0562146	0.0231278	0.0900712	9.35444	-39.4974	UGT1A7
bile acid metabolic process (GO:0008206)	1/6	0.0175722	0.0632719	0.0269311	0.0985432	10.2441	-41.4009	AKR1C1
L-serine biosynthetic process (GO:0006564)	1/5	0.0146647	0.0562146	0.0231278	0.0900712	13.641	-57.5966	PSAT1

## Sheet: Mixed Higher Enrichment
GO_Biological_Process_2017.Term	GO_Biological_Process_2017.Overlap	GO_Biological_Process_2017.P.value	GO_Biological_Process_2017.Adjusted.P.value	GO_Biological_Process_2017.Old.P.value	GO_Biological_Process_2017.Old.Adjusted.P.value	GO_Biological_Process_2017.Z.score	GO_Biological_Process_2017.Combined.Score	GO_Biological_Process_2017.Genes
regulation of protein phosphorylation (GO:0001932)	1/20	0.0039943	0.0172125	0.00455037	0.019298	-2.91967	16.125	FN1
integrin activation (GO:0033622)	1/7	0.00139937	0.0160928	0.00173511	0.019298	-2.22958	14.6522	FN1
response to hormone (GO:0009725)	1/21	0.0041937	0.0172125	0.00476671	0.019298	-2.61617	14.3214	FHL2
positive regulation of fibroblast proliferation (GO:0048146)	1/27	0.00538948	0.0172125	0.00606409	0.019298	-2.67019	13.9472	FN1
endodermal cell differentiation (GO:0035987)	1/26	0.00519026	0.0172125	0.00584794	0.019298	-2.59026	13.6273	FN1
substrate adhesion-dependent cell spreading (GO:0034446)	1/30	0.00598696	0.0172125	0.00671236	0.019298	-2.48836	12.7359	FN1
negative regulation of apoptotic process (GO:0043066)	1/323	0.0630565	0.0731719	0.0686774	0.0796929	-4.36606	12.0666	FHL2
positive regulation of cell proliferation (GO:0008284)	1/326	0.0636278	0.0731719	0.0692982	0.0796929	-4.32606	11.917	FN1
post-translational protein modification (GO:0043687)	1/352	0.0685682	0.0750985	0.0746664	0.0817775	-4.31587	11.5662	FN1
negative regulation of transcription from RNA polymerase II promoter (GO:0000122)	1/473	0.0913033	0.0913033	0.0993779	0.0993779	-4.76802	11.4126	FHL2
regulation of ERK1 and ERK2 cascade (GO:0070372)	1/23	0.00459241	0.0172125	0.0051993	0.019298	-2.1059	11.3368	FN1
positive regulation of transcription, DNA-templated (GO:0045893)	1/464	0.0896267	0.0913033	0.0975551	0.0993779	-4.66943	11.2631	FHL2
cellular protein metabolic process (GO:0044267)	1/186	0.036687	0.0527375	0.0400351	0.0575505	-3.35024	11.0737	FN1
positive regulation of gene expression (GO:0010628)	1/214	0.0421211	0.0538213	0.0459361	0.0586961	-3.49597	11.0725	FN1
peptide cross-linking (GO:0018149)	1/47	0.00936762	0.0215455	0.0103805	0.0238752	-2.36603	11.0505	FN1
androgen receptor signaling pathway (GO:0030521)	1/40	0.00797663	0.0203847	0.00887121	0.0226709	-2.2576	10.907	FHL2
regulation of lipid metabolic process (GO:0019216)	1/80	0.0159054	0.0281404	0.0174753	0.0309179	-2.57754	10.6738	FHL2
chromatin remodeling (GO:0006338)	1/67	0.0133338	0.0278798	0.0146845	0.0307039	-2.43227	10.5012	CHRAC1
leukocyte migration (GO:0050900)	1/198	0.0390187	0.05279	0.0425671	0.0575908	-3.18437	10.3292	FN1
interaction with symbiont (GO:0051702)	1/5	0.0009997	0.0160928	0.00130152	0.019298	-1.48293	10.2442	FN1
extracellular matrix disassembly (GO:0022617)	1/76	0.0151147	0.0281404	0.0166172	0.0309179	-2.42724	10.1752	FN1
platelet degranulation (GO:0002576)	1/122	0.0241794	0.0397234	0.0264559	0.0434633	-2.6846	9.99277	FN1
extracellular matrix organization (GO:0030198)	1/142	0.0281011	0.0430883	0.0307131	0.0470934	-2.7017	9.65032	FN1

## Sheet: Mixed Lower Enrichment
GO_Biological_Process_2017.Term	GO_Biological_Process_2017.Overlap	GO_Biological_Process_2017.P.value	GO_Biological_Process_2017.Adjusted.P.value	GO_Biological_Process_2017.Old.P.value	GO_Biological_Process_2017.Old.Adjusted.P.value	GO_Biological_Process_2017.Z.score	GO_Biological_Process_2017.Combined.Score	GO_Biological_Process_2017.Genes
neutrophil degranulation (GO:0043312)	20/479	2.07519e-18	1.91955e-16	2.48744e-16	2.30088e-14	-5.16217	210.185	CDA;PIGR;CRISP3;MGST1;RETN;AZU1;RNASE3;LYZ;EPX;MPO;MMP9;LCN2;S100A12;BPI;CTSG;CEACAM8;PGLYRP1;ELANE;CAMP;LTF
antimicrobial humoral response (GO:0019730)	11/51	1.94405e-18	1.91955e-16	2.31318e-16	2.30088e-14	-2.73962	111.727	LCN2;DEFA3;CTSG;BPI;AZU1;RNASE3;LYZ;PGLYRP1;CAMP;ELANE;LTF
antimicrobial humoral immune response mediated by antimicrobial peptide (GO:0061844)	6/43	2.55792e-09	1.57738e-07	2.25884e-08	1.39295e-06	-2.73072	54.0248	DEFA3;S100A12;RNASE3;PGLYRP1;CAMP;LTF
oxidation-reduction process (GO:0055114)	7/119	5.16841e-08	1.59359e-06	3.58227e-07	1.10453e-05	-3.09547	51.9361	CBR1;G6PD;ALDH1A1;MGST1;PGD;ADH7;MPO
antibacterial humoral response (GO:0019731)	5/27	1.32198e-08	4.89134e-07	1.02588e-07	3.79574e-06	-2.76402	50.1436	DEFA3;CTSG;RNASE3;CAMP;LTF
killing of cells of other organism (GO:0031640)	5/23	5.55908e-09	2.57108e-07	5.06242e-08	2.34137e-06	-2.55714	48.6056	DEFA3;S100A12;LYZ;PGLYRP1;LTF
innate immune response in mucosa (GO:0002227)	4/16	1.12893e-07	2.9836e-06	7.51486e-07	1.98607e-05	-2.95718	47.3055	DEFA3;RNASE3;CAMP;LTF
negative regulation of apoptotic process (GO:0043066)	6/323	0.000338298	0.00347695	0.00124587	0.0109755	-4.39342	35.1103	GCLC;CEACAM5;AZU1;MPO;MMP9;LTF
defense response to Gram-positive bacterium (GO:0050830)	4/42	6.56372e-06	0.000151786	2.35885e-05	0.000545485	-2.67393	31.9105	DEFA3;RNASE3;PGLYRP1;CAMP
defense response to bacterium (GO:0042742)	5/119	2.44094e-05	0.000501749	8.89456e-05	0.00182833	-2.95238	31.3559	GBP6;S100A12;MPO;ELANE;CAMP
cornification (GO:0070268)	4/108	0.000272599	0.00315193	0.00075108	0.00817351	-3.04196	24.9669	KRT33B;KRT31;SPRR1A;KRT40
glutathione derivative biosynthetic process (GO:1901687)	3/22	3.42738e-05	0.000634066	0.000101682	0.00188113	-2.38315	24.5015	GSTA2;GSTA1;MGST1
extracellular matrix disassembly (GO:0022617)	4/76	6.99156e-05	0.00117585	0.000208525	0.00350701	-2.44935	23.4359	ELN;CTSG;MMP9;ELANE
xenobiotic metabolic process (GO:0006805)	4/85	0.000108222	0.00166842	0.000314183	0.00447107	-2.50557	22.8792	MGST1;S100A12;CBR3;UGT1A6
retina homeostasis (GO:0001895)	3/38	0.000181663	0.00240055	0.000452147	0.0059748	-2.27245	19.5734	PIGR;LYZ;LTF
glutathione metabolic process (GO:0006749)	3/33	0.000118707	0.00168929	0.00030679	0.00447107	-2.09777	18.9614	G6PD;GSTA2;GSTA1
defense response to Gram-negative bacterium (GO:0050829)	3/42	0.000245188	0.00302398	0.000595677	0.00734669	-2.20329	18.317	CTSG;AZU1;LTF
innate immune response (GO:0045087)	4/256	0.0064756	0.0413099	0.0151232	0.0932595	-3.51892	17.7344	CRISP3;LCN2;S100A12;PGLYRP1
proteolysis (GO:0006508)	4/175	0.00166306	0.0123972	0.00417601	0.0297139	-2.76737	17.7087	CTSG;AZU1;MMP9;ELANE
ethanol oxidation (GO:0006069)	2/12	0.000535427	0.00471686	0.0011722	0.0109755	-2.21003	16.6469	ALDH1A1;ADH7
epithelial cell differentiation (GO:0030855)	3/54	0.000516851	0.00471686	0.00119079	0.0109755	-2.06531	15.6297	CBR1;GSTA2;GSTA1
pentose-phosphate shunt (GO:0006098)	2/12	0.000535427	0.00471686	0.0011722	0.0109755	-1.68276	12.6753	G6PD;PGD
keratinization (GO:0031424)	3/153	0.00996169	0.0594488	0.0195918	0.0973122	-2.66065	12.263	KRT33B;KRT31;KRT40
cellular protein metabolic process (GO:0044267)	3/186	0.0167976	0.0674512	0.0321455	0.0973122	-2.76688	11.3069	CTSG;LYZ;LTF
response to UV (GO:0009411)	2/32	0.00387677	0.0265631	0.00689525	0.0472452	-1.88665	10.4761	SERPINB13;ELANE
response to hormone (GO:0009725)	2/21	0.0016753	0.0123972	0.0031908	0.0245958	-1.61999	10.3546	GCLC;ME1
positive regulation of MAP kinase activity (GO:0043406)	2/41	0.00630301	0.0413099	0.0108678	0.0718048	-2.00222	10.1447	S100A12;ELANE
drug metabolic process (GO:0017144)	2/22	0.0018394	0.013088	0.00347272	0.0256981	-1.42334	8.96462	CBR1;UGT1A7
positive regulation of epidermal growth factor receptor signaling pathway (GO:0045742)	2/20	0.00151857	0.0122146	0.00292018	0.0234884	-1.30717	8.4835	AGR2;MMP9
cellular glucuronidation (GO:0052695)	2/14	0.000735493	0.00618482	0.0015385	0.0129374	-1.13865	8.21534	UGT1A7;UGT1A6
protein processing (GO:0016485)	2/49	0.00890645	0.0549231	0.0150612	0.0932595	-1.73557	8.19358	CTSG;AZU1
retinoid metabolic process (GO:0001523)	2/59	0.0127208	0.0650549	0.0211201	0.0973122	-1.77122	7.7305	ALDH1A1;ADH7
epidermis development (GO:0008544)	2/69	0.0171229	0.0674512	0.0280216	0.0973122	-1.66797	6.7842	KRT31;SPRR1A
cellular response to oxidative stress (GO:0034599)	2/77	0.0210438	0.0674512	0.0341047	0.0994543	-1.52871	5.90259	G6PD;SRXN1
xenobiotic glucuronidation (GO:0052697)	2/9	0.00029369	0.00319604	0.000713488	0.00817351	-0.60115	4.88914	UGT1A7;UGT1A6
positive regulation of NF-kappaB transcription factor activity (GO:0051092)	2/120	0.0474604	0.0860801	0.0740103	0.126409	-1.00575	3.06539	S100A12;LTF
positive regulation of I-kappaB kinase/NF-kappaB signaling (GO:0043123)	2/145	0.0663109	0.103854	0.101643	0.150432	-0.76316	2.07076	S100A12;LTF
inflammatory response (GO:0006954)	2/209	0.123029	0.158058	0.181709	0.218287	-0.614765	1.28814	AZU1;LYZ
leukocyte migration (GO:0050900)	2/198	0.112585	0.148773	0.167272	0.211954	-0.52068	1.13719	CEACAM5;CEACAM8
positive regulation of gene expression (GO:0010628)	2/214	0.127853	0.159816	0.188335	0.223346	-0.461626	0.949507	AGR2;AZU1
positive regulation of transcription from RNA polymerase II promoter (GO:0045944)	1/712	0.878216	0.882989	0.932517	0.937585	-0.323814	0.0420514	NAMPT
negative regulation of transcription, DNA-templated (GO:0045892)	1/408	0.697949	0.713373	0.783243	0.800552	-0.0851317	0.0306141	GCLC
signal transduction (GO:0007165)	1/861	0.922383	0.922383	0.962286	0.962286	-0.366338	0.0295983	NAMPT
negative regulation of transcription from RNA polymerase II promoter (GO:0000122)	1/473	0.750971	0.759179	0.830727	0.839806	-0.102806	0.0294424	ELANE
regulation of transcription, DNA-templated (GO:0006355)	1/456	0.73806	0.750226	0.819398	0.832904	-0.0574529	0.0174502	ZNF33A
positive regulation of cell proliferation (GO:0008284)	1/326	0.615019	0.632103	0.704397	0.723963	0.0480095	-0.0233375	NAMPT
cell-cell signaling (GO:0007267)	1/280	0.55909	0.581076	0.648492	0.673995	0.050495	-0.0293601	NAMPT
protein phosphorylation (GO:0006468)	1/309	0.595213	0.615164	0.684834	0.707789	0.0790457	-0.0410118	CTSG
cell surface receptor signaling pathway (GO:0007166)	1/176	0.401539	0.419688	0.481111	0.502856	0.337583	-0.308028	CDA
positive regulation of cell migration (GO:0030335)	1/144	0.342763	0.360291	0.4154	0.436643	0.491406	-0.526156	MMP9
extracellular matrix organization (GO:0030198)	1/142	0.338907	0.358273	0.411033	0.434521	0.522262	-0.565103	ELN
cell differentiation (GO:0030154)	1/136	0.327205	0.34789	0.397738	0.422882	0.53927	-0.602456	AGR2
positive regulation of protein phosphorylation (GO:0001934)	1/113	0.280429	0.29988	0.343992	0.367853	0.621055	-0.789632	MMP9
negative regulation of cell growth (GO:0030308)	1/102	0.256942	0.276362	0.316652	0.340585	0.703839	-0.95645	CDA
Wnt signaling pathway, planar cell polarity pathway (GO:0060071)	1/86	0.221429	0.240967	0.27488	0.299134	0.779555	-1.1753	PRICKLE2
lipid metabolic process (GO:0006629)	1/89	0.228213	0.246897	0.282899	0.30606	0.835155	-1.23392	G6PD
cellular protein modification process (GO:0006464)	1/84	0.216874	0.237407	0.269486	0.294999	0.85774	-1.311	PADI4
ephrin receptor signaling pathway (GO:0048013)	1/82	0.212294	0.233776	0.264052	0.290772	0.896486	-1.38936	MMP9
regulation of lipid metabolic process (GO:0019216)	1/80	0.207686	0.230072	0.258579	0.28645	0.895005	-1.4067	ME1
defense response to virus (GO:0051607)	1/71	0.186624	0.209245	0.233451	0.261748	1.02925	-1.72776	AZU1
C-terminal protein lipidation (GO:0006501)	1/73	0.191351	0.213253	0.239106	0.266474	1.1141	-1.84232	CEACAM5
carbohydrate metabolic process (GO:0005975)	1/64	0.169862	0.195183	0.213332	0.245133	1.14268	-2.0257	ME1
chromatin remodeling (GO:0006338)	1/67	0.177087	0.199763	0.222017	0.250446	1.2174	-2.10746	PADI4
insulin receptor signaling pathway (GO:0008286)	1/65	0.172277	0.195529	0.216237	0.245423	1.21615	-2.13877	NAMPT
animal organ morphogenesis (GO:0009887)	1/62	0.165011	0.190794	0.207489	0.239909	1.27436	-2.29606	ELN
response to endoplasmic reticulum stress (GO:0034976)	1/61	0.162575	0.18916	0.204551	0.238	1.28532	-2.33493	AGR2
keratinocyte differentiation (GO:0030216)	1/59	0.157682	0.184628	0.198645	0.23259	1.30179	-2.40463	SPRR1A
collagen catabolic process (GO:0030574)	1/56	0.15029	0.177093	0.189704	0.223536	1.37139	-2.59904	MMP9
cellular response to lipopolysaccharide (GO:0071222)	1/55	0.147812	0.17529	0.186702	0.222838	1.36393	-2.60758	CTSG
epidermal growth factor receptor signaling pathway (GO:0007173)	1/53	0.142834	0.17048	0.180665	0.218287	1.51171	-2.94189	PIGR
protein homotetramerization (GO:0051289)	1/51	0.137828	0.165573	0.174585	0.212488	1.48807	-2.94897	CDA
positive regulation of protein ubiquitination (GO:0031398)	1/50	0.135314	0.165573	0.171528	0.212488	1.47601	-2.95225	PAXIP1
neutrophil chemotaxis (GO:0030593)	1/51	0.137828	0.165573	0.174585	0.212488	1.54845	-3.06864	S100A12
cellular response to interferon-gamma (GO:0071346)	1/45	0.122636	0.158058	0.156076	0.203339	1.46267	-3.06945	GBP6
circadian regulation of gene expression (GO:0032922)	1/51	0.137828	0.165573	0.174585	0.212488	1.55428	-3.08019	NAMPT
double-strand break repair via nonhomologous end joining (GO:0006303)	1/50	0.135314	0.165573	0.171528	0.212488	1.54799	-3.09622	PAXIP1
peptide cross-linking (GO:0018149)	1/47	0.127729	0.159816	0.16229	0.20706	1.55617	-3.20236	SPRR1A
monocyte chemotaxis (GO:0002548)	1/38	0.10458	0.144383	0.133968	0.184956	1.45424	-3.28338	S100A12
negative regulation of inflammatory response (GO:0050728)	1/45	0.122636	0.158058	0.156076	0.203339	1.58436	-3.32482	ELANE
cell chemotaxis (GO:0060326)	1/44	0.120079	0.15755	0.152952	0.202115	1.57111	-3.33014	AZU1
positive regulation of cell adhesion (GO:0045785)	1/36	0.0993544	0.142485	0.127548	0.182918	1.51746	-3.5039	AZU1
positive regulation of protein kinase activity (GO:0045860)	1/41	0.112363	0.148773	0.143512	0.191005	1.60639	-3.51161	AZU1
negative regulation of viral genome replication (GO:0045071)	1/40	0.109776	0.147163	0.140342	0.18814	1.61356	-3.56487	LTF
positive regulation of inflammatory response (GO:0050729)	1/38	0.10458	0.144383	0.133968	0.184956	1.63223	-3.68525	S100A12
detection of chemical stimulus involved in sensory perception of bitter taste (GO:0001580)	1/38	0.10458	0.144383	0.133968	0.184956	1.69988	-3.838	PIGR
chromatin organization (GO:0006325)	1/40	0.109776	0.147163	0.140342	0.18814	1.748	-3.86187	PADI4
cognition (GO:0050890)	1/34	0.0940987	0.136002	0.121081	0.175	1.66509	-3.93529	CBR3
positive regulation of osteoblast differentiation (GO:0045669)	1/34	0.0940987	0.136002	0.121081	0.175	1.90968	-4.51337	LTF
response to ionizing radiation (GO:0010212)	1/37	0.101971	0.144005	0.130764	0.184667	2.28636	-5.21992	PAXIP1
protein kinase C signaling (GO:0070528)	1/11	0.0314492	0.0727263	0.0432502	0.0994543	1.5318	-5.29908	AZU1
substantia nigra development (GO:0021762)	1/40	0.109776	0.147163	0.140342	0.18814	2.40043	-5.30331	G6PD
negative regulation of cell death (GO:0060548)	1/37	0.101971	0.144005	0.130764	0.184667	2.35665	-5.3804	AGR2
nucleosome assembly (GO:0006334)	1/46	0.125186	0.159721	0.159189	0.205944	2.60897	-5.42132	PADI4
macrophage differentiation (GO:0030225)	1/10	0.0286308	0.0727263	0.0397172	0.0994543	1.54348	-5.48441	MMP9
cellular iron ion homeostasis (GO:0006879)	1/49	0.132793	0.164877	0.16846	0.212007	2.87908	-5.81275	LCN2
macrophage chemotaxis (GO:0048246)	1/10	0.0286308	0.0727263	0.0397172	0.0994543	1.64624	-5.84953	AZU1
cellular calcium ion homeostasis (GO:0006874)	1/65	0.172277	0.195529	0.216237	0.245423	3.43245	-6.03648	ELANE
fibrinolysis (GO:0042730)	1/15	0.0426426	0.0821758	0.0572552	0.110335	2.07564	-6.54844	SERPINB2
epoxygenase P450 pathway (GO:0019373)	1/21	0.0591947	0.0977769	0.0778866	0.128652	2.36676	-6.69065	CYP2S1
positive regulation of histone acetylation (GO:0035066)	1/14	0.0398562	0.0810264	0.0537729	0.109318	2.08807	-6.72876	PAXIP1
endodermal cell differentiation (GO:0035987)	1/26	0.072773	0.108573	0.0947408	0.142496	2.64608	-6.93381	MMP9
NAD biosynthesis via nicotinamide riboside salvage pathway (GO:0034356)	1/15	0.0426426	0.0821758	0.0572552	0.110335	2.25241	-7.10613	NAMPT
calcium-mediated signaling using intracellular calcium source (GO:0035584)	1/17	0.0481915	0.0865575	0.0641821	0.116409	2.34846	-7.12188	AZU1
negative regulation of tumor necrosis factor production (GO:0032720)	1/27	0.0754654	0.111689	0.0980752	0.146322	2.76582	-7.1471	BPI
cholesterol biosynthetic process (GO:0006695)	1/33	0.0914596	0.134286	0.11783	0.173005	3.03079	-7.24922	G6PD
negative regulation of endopeptidase activity (GO:0010951)	1/15	0.0426426	0.0821758	0.0572552	0.110335	2.30632	-7.27622	SERPINB13
glutamate metabolic process (GO:0006536)	1/13	0.0370619	0.0770387	0.050278	0.10451	2.2577	-7.43949	GCLC
cellular response to reactive oxygen species (GO:0034614)	1/26	0.072773	0.108573	0.0947408	0.142496	2.84377	-7.45184	MMP9
cell redox homeostasis (GO:0045454)	1/24	0.0673649	0.103854	0.0880356	0.136862	2.76483	-7.4585	GCLC
blood circulation (GO:0008015)	1/39	0.107182	0.146879	0.137161	0.187961	3.37898	-7.54603	ELN
positive regulation of protein serine/threonine kinase activity (GO:0071902)	1/23	0.0646493	0.103854	0.0846648	0.1362	2.82364	-7.73333	LTF
positive regulation of smooth muscle cell proliferation (GO:0048661)	1/24	0.0673649	0.103854	0.0880356	0.136862	2.87382	-7.75251	ELANE
response to ethanol (GO:0045471)	1/11	0.0314492	0.0727263	0.0432502	0.0994543	2.24599	-7.76973	ADH7
positive regulation of release of cytochrome c from mitochondria (GO:0090200)	1/24	0.0673649	0.103854	0.0880356	0.136862	2.91374	-7.86018	MMP9
aging (GO:0007568)	1/16	0.045421	0.0831969	0.0607249	0.111229	2.60523	-8.05479	KRT33B
phagocytosis (GO:0006909)	1/25	0.0700728	0.106258	0.0913943	0.139735	3.04255	-8.08776	ELANE
positive regulation of establishment of protein localization to plasma membrane (GO:0090004)	1/25	0.0700728	0.106258	0.0913943	0.139735	3.10293	-8.24828	AGR2
cellular response to cadmium ion (GO:0071276)	1/22	0.0619259	0.100494	0.0812818	0.131905	3.01746	-8.39402	MMP9
low-density lipoprotein particle remodeling (GO:0034374)	1/11	0.0314492	0.0727263	0.0432502	0.0994543	2.44852	-8.47038	MPO
protein catabolic process (GO:0030163)	1/24	0.0673649	0.103854	0.0880356	0.136862	3.1702	-8.55202	ELANE
positive regulation of peptidyl-threonine phosphorylation (GO:0010800)	1/21	0.0591947	0.0977769	0.0778866	0.128652	3.14424	-8.88853	AZU1
humoral immune response (GO:0006959)	1/47	0.127729	0.159816	0.16229	0.20706	4.33539	-8.92154	LTF
stem cell population maintenance (GO:0019827)	1/22	0.0619259	0.100494	0.0812818	0.131905	3.35509	-9.33324	PADI4
positive regulation of phagocytosis (GO:0050766)	1/21	0.0591947	0.0977769	0.0778866	0.128652	3.34423	-9.45388	AZU1
defense response to fungus (GO:0050832)	1/10	0.0286308	0.0727263	0.0397172	0.0994543	2.68307	-9.53367	S100A12
positive regulation of toll-like receptor 4 signaling pathway (GO:0034145)	1/8	0.0229699	0.0674512	0.0326127	0.0973122	2.58283	-9.7465	LTF
positive regulation of histone H3-K4 methylation (GO:0051571)	1/12	0.0342595	0.0728508	0.0467704	0.0994543	2.97155	-10.0254	PAXIP1
protein homotrimerization (GO:0070207)	1/19	0.0537088	0.0920012	0.0710591	0.122859	3.47567	-10.1635	MGST1
regulation of proteolysis (GO:0030162)	1/20	0.0564557	0.0958192	0.074479	0.126409	3.53729	-10.1672	SERPINB13
angiotensin maturation (GO:0002003)	1/12	0.0342595	0.0728508	0.0467704	0.0994543	3.15456	-10.6428	CTSG
hair cycle (GO:0042633)	1/11	0.0314492	0.0727263	0.0432502	0.0994543	3.10245	-10.7326	KRT33B
regulation of cytokine production (GO:0001817)	1/7	0.0201272	0.0674512	0.0290412	0.0973122	2.79785	-10.9275	LTF
pyruvate metabolic process (GO:0006090)	1/19	0.0537088	0.0920012	0.0710591	0.122859	3.82622	-11.1885	ME1
positive regulation of vascular smooth muscle cell proliferation (GO:1904707)	1/7	0.0201272	0.0674512	0.0290412	0.0973122	2.8847	-11.2667	MMP9
negative regulation of lipopolysaccharide-mediated signaling pathway (GO:0031665)	1/7	0.0201272	0.0674512	0.0290412	0.0973122	2.88592	-11.2715	LTF
intracellular estrogen receptor signaling pathway (GO:0030520)	1/19	0.0537088	0.0920012	0.0710591	0.122859	3.9271	-11.4835	DEFA3
regulation of vascular permeability (GO:0043114)	1/7	0.0201272	0.0674512	0.0290412	0.0973122	3.02871	-11.8292	AZU1
linoleic acid metabolic process (GO:0043651)	1/16	0.045421	0.0831969	0.0607249	0.111229	3.85575	-11.9211	GSTA1
RNA catabolic process (GO:0006401)	1/19	0.0537088	0.0920012	0.0710591	0.122859	4.23681	-12.3892	RNASE3
positive regulation of DNA binding (GO:0043388)	1/16	0.045421	0.0831969	0.0607249	0.111229	4.04197	-12.4969	MMP9
response to heat (GO:0009408)	1/18	0.0509541	0.0906395	0.0676268	0.121466	4.30461	-12.8141	GCLC
malate metabolic process (GO:0006108)	1/7	0.0201272	0.0674512	0.0290412	0.0973122	3.30253	-12.8986	ME1
negative regulation of interleukin-6 production (GO:0032715)	1/16	0.045421	0.0831969	0.0607249	0.111229	4.20281	-12.9942	BPI
detection of bacterium (GO:0016045)	1/8	0.0229699	0.0674512	0.0326127	0.0973122	3.44463	-12.9986	PGLYRP1
receptor clustering (GO:0043113)	1/16	0.045421	0.0831969	0.0607249	0.111229	4.22812	-13.0724	PIGR
DNA damage response, signal transduction by p53 class mediator (GO:0030330)	1/13	0.0370619	0.0770387	0.050278	0.10451	4.13479	-13.6248	PAXIP1
histone H3-K4 methylation (GO:0051568)	1/14	0.0398562	0.0810264	0.0537729	0.109318	4.31986	-13.9207	PAXIP1
negative regulation of ATPase activity (GO:0032780)	1/8	0.0229699	0.0674512	0.0326127	0.0973122	3.75178	-14.1576	LTF
negative regulation of anoikis (GO:2000811)	1/15	0.0426426	0.0821758	0.0572552	0.110335	4.61853	-14.571	CEACAM5
induction of positive chemotaxis (GO:0050930)	1/10	0.0286308	0.0727263	0.0397172	0.0994543	4.38424	-15.5784	AZU1
response to bacterium (GO:0009617)	1/15	0.0426426	0.0821758	0.0572552	0.110335	4.96623	-15.668	ADH7
negative regulation of viral process (GO:0048525)	1/6	0.0172765	0.0674512	0.0254568	0.0973122	3.94826	-16.0236	LTF
positive regulation of cell-substrate adhesion (GO:0010811)	1/10	0.0286308	0.0727263	0.0397172	0.0994543	4.59655	-16.3328	AGR2
microglial cell activation (GO:0001774)	1/5	0.0144176	0.0650549	0.0218594	0.0973122	3.96629	-16.8143	AZU1
respiratory gaseous exchange (GO:0007585)	1/12	0.0342595	0.0728508	0.0467704	0.0994543	5.14141	-17.346	ELN
negative regulation of interleukin-8 production (GO:0032717)	1/6	0.0172765	0.0674512	0.0254568	0.0973122	4.32654	-17.5589	BPI
retinoic acid metabolic process (GO:0042573)	1/11	0.0314492	0.0727263	0.0432502	0.0994543	5.13686	-17.7704	UGT1A7
cyclooxygenase pathway (GO:0019371)	1/11	0.0314492	0.0727263	0.0432502	0.0994543	5.15406	-17.8299	CBR1
negative regulation of myotube differentiation (GO:0010832)	1/11	0.0314492	0.0727263	0.0432502	0.0994543	5.22611	-18.0791	CEACAM5
glutathione biosynthetic process (GO:0006750)	1/11	0.0314492	0.0727263	0.0432502	0.0994543	5.57962	-19.302	GCLC
hydrogen peroxide catabolic process (GO:0042744)	1/12	0.0342595	0.0728508	0.0467704	0.0994543	5.78732	-19.5252	MPO
pyrimidine nucleoside salvage (GO:0043097)	1/12	0.0342595	0.0728508	0.0467704	0.0994543	5.79946	-19.5662	CDA
cellular aldehyde metabolic process (GO:0006081)	1/10	0.0286308	0.0727263	0.0397172	0.0994543	5.56864	-19.7869	ALDH1A1
skin epidermis development (GO:0098773)	1/9	0.0258044	0.0727263	0.0361714	0.0994543	5.7253	-20.9386	SPRR1A
positive regulation of transcription initiation from RNA polymerase II promoter (GO:0060261)	1/7	0.0201272	0.0674512	0.0290412	0.0973122	5.50152	-21.4872	PAXIP1
protein kinase C-activating G-protein coupled receptor signaling pathway (GO:0007205)	1/12	0.0342595	0.0728508	0.0467704	0.0994543	6.46414	-21.8086	AZU1
positive regulation of MHC class II biosynthetic process (GO:0045348)	1/5	0.0144176	0.0650549	0.0218594	0.0973122	5.28205	-22.3922	AZU1
monocyte activation (GO:0042117)	1/8	0.0229699	0.0674512	0.0326127	0.0973122	6.10582	-23.0407	AZU1
bone morphogenesis (GO:0060349)	1/11	0.0314492	0.0727263	0.0432502	0.0994543	6.96493	-24.0944	LTF
negative regulation of cysteine-type endopeptidase activity (GO:2000117)	1/5	0.0144176	0.0650549	0.0218594	0.0973122	5.70628	-24.1907	LTF
negative regulation of intrinsic apoptotic signaling pathway (GO:2001243)	1/12	0.0342595	0.0728508	0.0467704	0.0994543	7.44281	-25.1105	MMP9
estrogen biosynthetic process (GO:0006703)	1/8	0.0229699	0.0674512	0.0326127	0.0973122	6.79089	-25.6259	AKR1B15
coumarin metabolic process (GO:0009804)	1/5	0.0144176	0.0650549	0.0218594	0.0973122	6.06393	-25.7069	UGT1A7
positive regulation of interleukin-8 biosynthetic process (GO:0045416)	1/8	0.0229699	0.0674512	0.0326127	0.0973122	7.26356	-27.4096	ELANE
positive regulation of nitric-oxide synthase biosynthetic process (GO:0051770)	1/9	0.0258044	0.0727263	0.0361714	0.0994543	7.67154	-28.0564	NAMPT
adipose tissue development (GO:0060612)	1/8	0.0229699	0.0674512	0.0326127	0.0973122	8.06075	-30.4178	NAMPT
positive regulation of IRE1-mediated unfolded protein response (GO:1903896)	1/7	0.0201272	0.0674512	0.0290412	0.0973122	7.80756	-30.4938	AGR2
positive regulation of tumor necrosis factor biosynthetic process (GO:0042535)	1/7	0.0201272	0.0674512	0.0290412	0.0973122	7.86637	-30.7236	AZU1
fructose catabolic process to hydroxyacetone phosphate and glyceraldehyde-3-phosphate (GO:0061624)	1/5	0.0144176	0.0650549	0.0218594	0.0973122	8.12277	-34.4349	ALDH1A1
positive regulation of keratinocyte migration (GO:0051549)	1/6	0.0172765	0.0674512	0.0254568	0.0973122	8.93196	-36.2495	MMP9
positive regulation of osteoblast proliferation (GO:0033690)	1/6	0.0172765	0.0674512	0.0254568	0.0973122	9.01845	-36.6005	LTF
digestive tract morphogenesis (GO:0048546)	1/5	0.0144176	0.0650549	0.0218594	0.0973122	8.82781	-37.4238	AGR2
flavone metabolic process (GO:0051552)	1/5	0.0144176	0.0650549	0.0218594	0.0973122	9.72083	-41.2096	UGT1A7
flavonoid glucuronidation (GO:0052696)	1/5	0.0144176	0.0650549	0.0218594	0.0973122	9.96857	-42.2598	UGT1A7
cytokine secretion (GO:0050663)	1/5	0.0144176	0.0650549	0.0218594	0.0973122	15.237	-64.5941	S100A12
