# Supplementary material for: Proteogenomic landscape of squamous cell lung cancer
Source: Nat Commun. 2019 Aug 8;10:3578. doi: 10.1038/s41467-019-11452-x (PMC6687710; doi:10.1038/s41467-019-11452-x)
Supplement: Supplementary file 12 — Supplementary Data 9 [file 41467_2019_11452_MOESM12_ESM.xlsx]

## Sheet: Inflamed Higher Enrichment
Overlap Results
Collection(s):	CP, CP:BIOCARTA, CP:KEGG, CP:REACTOME, H
# overlaps shown:	24
# genesets in collections:	1379
# genes in comparison (n):	66
# genes in universe (N):	45956
Gene Set Name	# Genes in Gene Set (K)	Description	# Genes in Overlap (k)	k/K	p-value	FDR q-value
NABA_MATRISOME_ASSOCIATED	753	Ensemble of genes encoding ECM-associated proteins including ECM-affilaited proteins, ECM regulators and secreted factors	14	0.0186	3.15e-12	4.34e-09
NABA_MATRISOME	1028	Ensemble of genes encoding extracellular matrix and extracellular matrix-associated proteins	15	0.0146	1.47e-11	1.02e-08
NABA_ECM_AFFILIATED	171	Genes encoding proteins affiliated structurally or functionally to extracellular matrix proteins	6	0.0351	1.84e-07	8.44e-05
REACTOME_ETHANOL_OXIDATION	10	Genes involved in Ethanol oxidation	3	0.3	3.37e-07	0.000115
KEGG_TYROSINE_METABOLISM	42	Tyrosine metabolism	4	0.0952	4.17e-07	0.000115
PID_TOLL_ENDOGENOUS_PATHWAY	25	Endogenous TLR signaling	3	0.12	6.36e-06	0.00146
REACTOME_DEGRADATION_OF_THE_EXTRACELLULAR_MATRIX	29	Genes involved in Degradation of the extracellular matrix	3	0.1034	1.01e-05	0.00198
KEGG_FATTY_ACID_METABOLISM	42	Fatty acid metabolism	3	0.0714	3.12e-05	0.00478
PID_UPA_UPAR_PATHWAY	42	Urokinase-type plasminogen activator (uPA) and uPAR-mediated signaling	3	0.0714	3.12e-05	0.00478
KEGG_GLYCOLYSIS_GLUCONEOGENESIS	62	Glycolysis / Gluconeogenesis	3	0.0484	0.000101	0.0139
KEGG_RETINOL_METABOLISM	64	Retinol metabolism	3	0.0469	0.000111	0.0139
KEGG_METABOLISM_OF_XENOBIOTICS_BY_CYTOCHROME_P450	70	Metabolism of xenobiotics by cytochrome P450	3	0.0429	0.000145	0.0145
REACTOME_PHASE1_FUNCTIONALIZATION_OF_COMPOUNDS	70	Genes involved in Phase 1 - Functionalization of compounds	3	0.0429	0.000145	0.0145
REACTOME_ADVANCED_GLYCOSYLATION_ENDPRODUCT_RECEPTOR_SIGNALING	13	Genes involved in Advanced glycosylation endproduct receptor signaling	2	0.1538	0.000157	0.0145
KEGG_DRUG_METABOLISM_CYTOCHROME_P450	72	Drug metabolism - cytochrome P450	3	0.0417	0.000157	0.0145
HALLMARK_COMPLEMENT	200	Genes encoding components of the complement system, which is part of the innate immune system.	4	0.02	0.000203	0.0175
PID_CMYB_PATHWAY	84	C-MYB transcription factor network	3	0.0357	0.000248	0.0201
REACTOME_EXTRACELLULAR_MATRIX_ORGANIZATION	87	Genes involved in Extracellular matrix organization	3	0.0345	0.000275	0.0211
REACTOME_RIP_MEDIATED_NFKB_ACTIVATION_VIA_DAI	18	Genes involved in RIP-mediated NFkB activation via DAI	2	0.1111	0.000306	0.0222
NABA_ECM_REGULATORS	238	Genes encoding enzymes and their regulators involved in the remodeling of the extracellular matrix	4	0.0168	0.000393	0.0271
REACTOME_TRAF6_MEDIATED_NFKB_ACTIVATION	21	Genes involved in TRAF6 mediated NF-kB activation	2	0.0952	0.000419	0.0275
REACTOME_TAK1_ACTIVATES_NFKB_BY_PHOSPHORYLATION_AND_ACTIVATION_OF_IKKS_COMPLEX	23	Genes involved in TAK1 activates NFkB by phosphorylation and activation of IKKs complex	2	0.087	0.000504	0.0316
REACTOME_INNATE_IMMUNE_SYSTEM	279	Genes involved in Innate Immune System	4	0.0143	0.000713	0.0415
KEGG_LYSOSOME	121	Lysosome	3	0.0248	0.000722	0.0415
Gene/Gene Set Overlap Matrix
Entrez Gene Id	Gene Symbol	Gene Description	NABA_MATRISOME_ASSOCIATED	NABA_MATRISOME	NABA_ECM_AFFILIATED	REACTOME_ETHANOL_OXIDATION	KEGG_TYROSINE_METABOLISM	PID_TOLL_ENDOGENOUS_PATHWAY	REACTOME_DEGRADATION_OF_THE_EXTRACELLULAR_MATRIX	KEGG_FATTY_ACID_METABOLISM	PID_UPA_UPAR_PATHWAY	KEGG_GLYCOLYSIS_GLUCONEOGENESIS	KEGG_RETINOL_METABOLISM	KEGG_METABOLISM_OF_XENOBIOTICS_BY_CYTOCHROME_P450	REACTOME_PHASE1_FUNCTIONALIZATION_OF_COMPOUNDS	REACTOME_ADVANCED_GLYCOSYLATION_ENDPRODUCT_RECEPTOR_SIGNALING	KEGG_DRUG_METABOLISM_CYTOCHROME_P450	HALLMARK_COMPLEMENT	PID_CMYB_PATHWAY	REACTOME_EXTRACELLULAR_MATRIX_ORGANIZATION	REACTOME_RIP_MEDIATED_NFKB_ACTIVATION_VIA_DAI	NABA_ECM_REGULATORS	REACTOME_TRAF6_MEDIATED_NFKB_ACTIVATION	REACTOME_TAK1_ACTIVATES_NFKB_BY_PHOSPHORYLATION_AND_ACTIVATION_OF_IKKS_COMPLEX	REACTOME_INNATE_IMMUNE_SYSTEM	KEGG_LYSOSOME
653509	SFTPA1	surfactant protein A1	NABA_MATRISOME_ASSOCIATED	NABA_MATRISOME	NABA_ECM_AFFILIATED			PID_TOLL_ENDOGENOUS_PATHWAY
4582	MUC1	mucin 1, cell surface associated	NABA_MATRISOME_ASSOCIATED	NABA_MATRISOME	NABA_ECM_AFFILIATED
4583	MUC2	mucin 2, oligomeric mucus/gel-forming	NABA_MATRISOME_ASSOCIATED	NABA_MATRISOME	NABA_ECM_AFFILIATED
1178	CLC	Charcot-Leyden crystal protein	NABA_MATRISOME_ASSOCIATED	NABA_MATRISOME	NABA_ECM_AFFILIATED
306	ANXA3	annexin A3	NABA_MATRISOME_ASSOCIATED	NABA_MATRISOME	NABA_ECM_AFFILIATED
6439	SFTPB	surfactant protein B	NABA_MATRISOME_ASSOCIATED	NABA_MATRISOME	NABA_ECM_AFFILIATED
6280	S100A9	S100 calcium binding protein A9	NABA_MATRISOME_ASSOCIATED	NABA_MATRISOME				PID_TOLL_ENDOGENOUS_PATHWAY										HALLMARK_COMPLEMENT
6279	S100A8	S100 calcium binding protein A8	NABA_MATRISOME_ASSOCIATED	NABA_MATRISOME				PID_TOLL_ENDOGENOUS_PATHWAY
1991	ELANE	elastase, neutrophil expressed	NABA_MATRISOME_ASSOCIATED	NABA_MATRISOME					REACTOME_DEGRADATION_OF_THE_EXTRACELLULAR_MATRIX		PID_UPA_UPAR_PATHWAY								PID_CMYB_PATHWAY	REACTOME_EXTRACELLULAR_MATRIX_ORGANIZATION		NABA_ECM_REGULATORS
1511	CTSG	cathepsin G	NABA_MATRISOME_ASSOCIATED	NABA_MATRISOME					REACTOME_DEGRADATION_OF_THE_EXTRACELLULAR_MATRIX		PID_UPA_UPAR_PATHWAY									REACTOME_EXTRACELLULAR_MATRIX_ORGANIZATION		NABA_ECM_REGULATORS				KEGG_LYSOSOME
4318	MMP9	matrix metallopeptidase 9 (gelatinase B, 92kDa gelatinase, 92kDa type IV collagenase)	NABA_MATRISOME_ASSOCIATED	NABA_MATRISOME					REACTOME_DEGRADATION_OF_THE_EXTRACELLULAR_MATRIX		PID_UPA_UPAR_PATHWAY									REACTOME_EXTRACELLULAR_MATRIX_ORGANIZATION		NABA_ECM_REGULATORS
6283	S100A12	S100 calcium binding protein A12	NABA_MATRISOME_ASSOCIATED	NABA_MATRISOME												REACTOME_ADVANCED_GLYCOSYLATION_ENDPRODUCT_RECEPTOR_SIGNALING		HALLMARK_COMPLEMENT			REACTOME_RIP_MEDIATED_NFKB_ACTIVATION_VIA_DAI		REACTOME_TRAF6_MEDIATED_NFKB_ACTIVATION	REACTOME_TAK1_ACTIVATES_NFKB_BY_PHOSPHORYLATION_AND_ACTIVATION_OF_IKKS_COMPLEX	REACTOME_INNATE_IMMUNE_SYSTEM
1512	CTSH	cathepsin H	NABA_MATRISOME_ASSOCIATED	NABA_MATRISOME														HALLMARK_COMPLEMENT				NABA_ECM_REGULATORS				KEGG_LYSOSOME
6286	S100P	S100 calcium binding protein P	NABA_MATRISOME_ASSOCIATED	NABA_MATRISOME
26254	OPTC	opticin		NABA_MATRISOME
126	ADH1C	alcohol dehydrogenase 1C (class I), gamma polypeptide				REACTOME_ETHANOL_OXIDATION	KEGG_TYROSINE_METABOLISM			KEGG_FATTY_ACID_METABOLISM		KEGG_GLYCOLYSIS_GLUCONEOGENESIS	KEGG_RETINOL_METABOLISM	KEGG_METABOLISM_OF_XENOBIOTICS_BY_CYTOCHROME_P450	REACTOME_PHASE1_FUNCTIONALIZATION_OF_COMPOUNDS		KEGG_DRUG_METABOLISM_CYTOCHROME_P450
124	ADH1A	alcohol dehydrogenase 1A (class I), alpha polypeptide				REACTOME_ETHANOL_OXIDATION	KEGG_TYROSINE_METABOLISM			KEGG_FATTY_ACID_METABOLISM		KEGG_GLYCOLYSIS_GLUCONEOGENESIS	KEGG_RETINOL_METABOLISM	KEGG_METABOLISM_OF_XENOBIOTICS_BY_CYTOCHROME_P450	REACTOME_PHASE1_FUNCTIONALIZATION_OF_COMPOUNDS		KEGG_DRUG_METABOLISM_CYTOCHROME_P450
125	ADH1B	alcohol dehydrogenase 1B (class I), beta polypeptide				REACTOME_ETHANOL_OXIDATION	KEGG_TYROSINE_METABOLISM			KEGG_FATTY_ACID_METABOLISM		KEGG_GLYCOLYSIS_GLUCONEOGENESIS	KEGG_RETINOL_METABOLISM	KEGG_METABOLISM_OF_XENOBIOTICS_BY_CYTOCHROME_P450	REACTOME_PHASE1_FUNCTIONALIZATION_OF_COMPOUNDS		KEGG_DRUG_METABOLISM_CYTOCHROME_P450
8639	AOC3	amine oxidase, copper containing 3 (vascular adhesion protein 1)					KEGG_TYROSINE_METABOLISM
177	AGER	advanced glycosylation end product-specific receptor														REACTOME_ADVANCED_GLYCOSYLATION_ENDPRODUCT_RECEPTOR_SIGNALING					REACTOME_RIP_MEDIATED_NFKB_ACTIVATION_VIA_DAI		REACTOME_TRAF6_MEDIATED_NFKB_ACTIVATION	REACTOME_TAK1_ACTIVATES_NFKB_BY_PHOSPHORYLATION_AND_ACTIVATION_OF_IKKS_COMPLEX	REACTOME_INNATE_IMMUNE_SYSTEM
4057	LTF	lactotransferrin																HALLMARK_COMPLEMENT
4353	MPO	myeloperoxidase																	PID_CMYB_PATHWAY
5657	PRTN3	proteinase 3																	PID_CMYB_PATHWAY
1667	DEFA1	defensin, alpha 1																							REACTOME_INNATE_IMMUNE_SYSTEM
1668	DEFA3	defensin, alpha 3, neutrophil-specific																							REACTOME_INNATE_IMMUNE_SYSTEM
9476	NAPSA	napsin A aspartic peptidase																								KEGG_LYSOSOME
820	CAMP	cathelicidin antimicrobial peptide
10551	AGR2	anterior gradient homolog 2 (Xenopus laevis)
325	APCS	amyloid P component, serum
90701	SEC11C	SEC11 homolog C (S. cerevisiae)
79083	MLPH	melanophilin
56729	RETN	resistin
219965	OR5B17	olfactory receptor, family 5, subfamily B, member 17
390439	OR11G2	olfactory receptor, family 11, subfamily G, member 2
4036	LRP2	low density lipoprotein receptor-related protein 2
358	AQP1	aquaporin 1 (Colton blood group)
166336	PRICKLE2	prickle homolog 2 (Drosophila)
51460	SFMBT1	Scm-like with four mbt domains 1
8777	MPDZ	multiple PDZ domain protein
98	ACYP2	acylphosphatase 2, muscle type
3543	IGLL1	immunoglobulin lambda-like polypeptide 1
55662	HIF1AN	hypoxia inducible factor 1, alpha subunit inhibitor
8288	EPX	eosinophil peroxidase
761	CA3	carbonic anhydrase III, muscle specific
10321	CRISP3	cysteine-rich secretory protein 3
1088	CEACAM8	carcinoembryonic antigen-related cell adhesion molecule 8
114034	TOE1	target of EGR1, member 1 (nuclear)
155465	AGR3	anterior gradient homolog 3 (Xenopus laevis)
23189	KANK1	KN motif and ankyrin repeat domains 1
23569	PADI4	peptidyl arginine deiminase, type IV
241	ALOX5AP	arachidonate 5-lipoxygenase-activating protein
286676	ILDR1	immunoglobulin-like domain containing receptor 1
339287	MSL1	male-specific lethal 1 homolog (Drosophila)
3934	LCN2	lipocalin 2
4332	MNDA	myeloid cell nuclear differentiation antigen
51237	MZB1	marginal zone B and B1 cell-specific protein
51303	FKBP11	FK506 binding protein 11, 19 kDa
51702	PADI3	peptidyl arginine deiminase, type III
55609	ZNF280C	zinc finger protein 280C
566	AZU1	azurocidin 1
57685	CACHD1	cache domain containing 1
671	BPI	bactericidal/permeability-increasing protein
79729	SH3D21	SH3 domain containing 21
84320	ACBD6	acyl-CoA binding domain containing 6
963	CD53	CD53 molecule
9928	KIF14	kinesin family member 14

## Sheet: Inflamed Lower Enrichment
Overlap Results
Collection(s):	CP, CP:BIOCARTA, CP:KEGG, CP:REACTOME, H
# overlaps shown:	28
# genesets in collections:	1379
# genes in comparison (n):	59
# genes in universe (N):	45956
Gene Set Name	# Genes in Gene Set (K)	Description	# Genes in Overlap (k)	k/K	p-value	FDR q-value
KEGG_METABOLISM_OF_XENOBIOTICS_BY_CYTOCHROME_P450	70	Metabolism of xenobiotics by cytochrome P450	14	0.2	1.14e-27	1.57e-24
KEGG_DRUG_METABOLISM_CYTOCHROME_P450	72	Drug metabolism - cytochrome P450	11	0.1528	1.65e-20	1.14e-17
HALLMARK_XENOBIOTIC_METABOLISM	200	Genes encoding proteins involved in processing of drugs and other xenobiotics.	12	0.06	3.09e-17	1.42e-14
REACTOME_PHASE_II_CONJUGATION	70	Genes involved in Phase II conjugation	8	0.1143	3.99e-14	1.38e-11
REACTOME_BIOLOGICAL_OXIDATIONS	139	Genes involved in Biological oxidations	9	0.0647	1.8e-13	4.97e-11
KEGG_GLUTATHIONE_METABOLISM	50	Glutathione metabolism	7	0.14	3.8e-13	8.74e-11
KEGG_ASCORBATE_AND_ALDARATE_METABOLISM	25	Ascorbate and aldarate metabolism	6	0.24	5.99e-13	1.18e-10
KEGG_STEROID_HORMONE_BIOSYNTHESIS	55	Steroid hormone biosynthesis	7	0.1273	7.69e-13	1.33e-10
HALLMARK_REACTIVE_OXIGEN_SPECIES_PATHWAY	49	Genes up-regulated by reactive oxigen species (ROS).	6	0.1224	4.62e-11	7.07e-09
KEGG_PENTOSE_AND_GLUCURONATE_INTERCONVERSIONS	28	Pentose and glucuronate interconversions	5	0.1786	2.82e-10	3.88e-08
HALLMARK_FATTY_ACID_METABOLISM	158	Genes encoding proteins involved in metabolism of fatty acids.	7	0.0443	1.46e-09	1.83e-07
KEGG_DRUG_METABOLISM_OTHER_ENZYMES	51	Drug metabolism - other enzymes	5	0.098	6.58e-09	7.28e-07
KEGG_STARCH_AND_SUCROSE_METABOLISM	52	Starch and sucrose metabolism	5	0.0962	7.28e-09	7.28e-07
REACTOME_GLUCURONIDATION	18	Genes involved in Glucuronidation	4	0.2222	7.39e-09	7.28e-07
KEGG_RETINOL_METABOLISM	64	Retinol metabolism	5	0.0781	2.11e-08	1.84e-06
REACTOME_GLUTATHIONE_CONJUGATION	23	Genes involved in Glutathione conjugation	4	0.1739	2.13e-08	1.84e-06
KEGG_PORPHYRIN_AND_CHLOROPHYLL_METABOLISM	41	Porphyrin and chlorophyll metabolism	4	0.0976	2.39e-07	1.94e-05
KEGG_ARACHIDONIC_ACID_METABOLISM	58	Arachidonic acid metabolism	4	0.069	9.87e-07	7.56e-05
KEGG_GLYCOLYSIS_GLUCONEOGENESIS	62	Glycolysis / Gluconeogenesis	4	0.0645	1.29e-06	9.38e-05
KEGG_PYRUVATE_METABOLISM	40	Pyruvate metabolism	3	0.075	1.92e-05	0.00132
PID_TAP63_PATHWAY	54	Validated transcriptional targets of TAp63 isoforms	3	0.0556	4.76e-05	0.00312
REACTOME_APOPTOTIC_CLEAVAGE_OF_CELL_ADHESION_PROTEINS	12	Genes involved in Apoptotic cleavage of cell adhesion proteins	2	0.1667	0.000106	0.00665
HALLMARK_ESTROGEN_RESPONSE_LATE	200	Genes defining late response to estrogen.	4	0.02	0.000131	0.00755
HALLMARK_MTORC1_SIGNALING	200	Genes up-regulated through activation of mTORC1 complex.	4	0.02	0.000131	0.00755
REACTOME_SYNTHESIS_AND_INTERCONVERSION_OF_NUCLEOTIDE_DI_AND_TRIPHOSPHATES	19	Genes involved in Synthesis and interconversion of nucleotide di- and triphosphates	2	0.1053	0.000273	0.0151
KEGG_HISTIDINE_METABOLISM	29	Histidine metabolism	2	0.069	0.000643	0.0341
KEGG_GLYCINE_SERINE_AND_THREONINE_METABOLISM	31	Glycine, serine and threonine metabolism	2	0.0645	0.000736	0.0376
KEGG_BUTANOATE_METABOLISM	34	Butanoate metabolism	2	0.0588	0.000885	0.0436
Gene/Gene Set Overlap Matrix
Entrez Gene Id	Gene Symbol	Gene Description	KEGG_METABOLISM_OF_XENOBIOTICS_BY_CYTOCHROME_P450	KEGG_DRUG_METABOLISM_CYTOCHROME_P450	HALLMARK_XENOBIOTIC_METABOLISM	REACTOME_PHASE_II_CONJUGATION	REACTOME_BIOLOGICAL_OXIDATIONS	KEGG_GLUTATHIONE_METABOLISM	KEGG_ASCORBATE_AND_ALDARATE_METABOLISM	KEGG_STEROID_HORMONE_BIOSYNTHESIS	HALLMARK_REACTIVE_OXIGEN_SPECIES_PATHWAY	KEGG_PENTOSE_AND_GLUCURONATE_INTERCONVERSIONS	HALLMARK_FATTY_ACID_METABOLISM	KEGG_DRUG_METABOLISM_OTHER_ENZYMES	KEGG_STARCH_AND_SUCROSE_METABOLISM	REACTOME_GLUCURONIDATION	KEGG_RETINOL_METABOLISM	REACTOME_GLUTATHIONE_CONJUGATION	KEGG_PORPHYRIN_AND_CHLOROPHYLL_METABOLISM	KEGG_ARACHIDONIC_ACID_METABOLISM	KEGG_GLYCOLYSIS_GLUCONEOGENESIS	KEGG_PYRUVATE_METABOLISM	PID_TAP63_PATHWAY	REACTOME_APOPTOTIC_CLEAVAGE_OF_CELL_ADHESION_PROTEINS	HALLMARK_ESTROGEN_RESPONSE_LATE	HALLMARK_MTORC1_SIGNALING	REACTOME_SYNTHESIS_AND_INTERCONVERSION_OF_NUCLEOTIDE_DI_AND_TRIPHOSPHATES	KEGG_HISTIDINE_METABOLISM	KEGG_GLYCINE_SERINE_AND_THREONINE_METABOLISM	KEGG_BUTANOATE_METABOLISM
2948	GSTM4	glutathione S-transferase mu 4	KEGG_METABOLISM_OF_XENOBIOTICS_BY_CYTOCHROME_P450	KEGG_DRUG_METABOLISM_CYTOCHROME_P450	HALLMARK_XENOBIOTIC_METABOLISM	REACTOME_PHASE_II_CONJUGATION	REACTOME_BIOLOGICAL_OXIDATIONS	KEGG_GLUTATHIONE_METABOLISM										REACTOME_GLUTATHIONE_CONJUGATION
131	ADH7	alcohol dehydrogenase 7 (class IV), mu or sigma polypeptide	KEGG_METABOLISM_OF_XENOBIOTICS_BY_CYTOCHROME_P450	KEGG_DRUG_METABOLISM_CYTOCHROME_P450	HALLMARK_XENOBIOTIC_METABOLISM		REACTOME_BIOLOGICAL_OXIDATIONS						HALLMARK_FATTY_ACID_METABOLISM				KEGG_RETINOL_METABOLISM				KEGG_GLYCOLYSIS_GLUCONEOGENESIS
218	ALDH3A1	aldehyde dehydrogenase 3 family, member A1	KEGG_METABOLISM_OF_XENOBIOTICS_BY_CYTOCHROME_P450	KEGG_DRUG_METABOLISM_CYTOCHROME_P450	HALLMARK_XENOBIOTIC_METABOLISM								HALLMARK_FATTY_ACID_METABOLISM								KEGG_GLYCOLYSIS_GLUCONEOGENESIS							KEGG_HISTIDINE_METABOLISM
2944	GSTM1	glutathione S-transferase mu 1	KEGG_METABOLISM_OF_XENOBIOTICS_BY_CYTOCHROME_P450	KEGG_DRUG_METABOLISM_CYTOCHROME_P450		REACTOME_PHASE_II_CONJUGATION	REACTOME_BIOLOGICAL_OXIDATIONS	KEGG_GLUTATHIONE_METABOLISM										REACTOME_GLUTATHIONE_CONJUGATION
2949	GSTM5	glutathione S-transferase mu 5	KEGG_METABOLISM_OF_XENOBIOTICS_BY_CYTOCHROME_P450	KEGG_DRUG_METABOLISM_CYTOCHROME_P450		REACTOME_PHASE_II_CONJUGATION	REACTOME_BIOLOGICAL_OXIDATIONS	KEGG_GLUTATHIONE_METABOLISM										REACTOME_GLUTATHIONE_CONJUGATION
54577	UGT1A7	UDP glucuronosyltransferase 1 family, polypeptide A7	KEGG_METABOLISM_OF_XENOBIOTICS_BY_CYTOCHROME_P450	KEGG_DRUG_METABOLISM_CYTOCHROME_P450		REACTOME_PHASE_II_CONJUGATION	REACTOME_BIOLOGICAL_OXIDATIONS		KEGG_ASCORBATE_AND_ALDARATE_METABOLISM	KEGG_STEROID_HORMONE_BIOSYNTHESIS		KEGG_PENTOSE_AND_GLUCURONATE_INTERCONVERSIONS		KEGG_DRUG_METABOLISM_OTHER_ENZYMES	KEGG_STARCH_AND_SUCROSE_METABOLISM	REACTOME_GLUCURONIDATION	KEGG_RETINOL_METABOLISM		KEGG_PORPHYRIN_AND_CHLOROPHYLL_METABOLISM
54578	UGT1A6	UDP glucuronosyltransferase 1 family, polypeptide A6	KEGG_METABOLISM_OF_XENOBIOTICS_BY_CYTOCHROME_P450	KEGG_DRUG_METABOLISM_CYTOCHROME_P450		REACTOME_PHASE_II_CONJUGATION	REACTOME_BIOLOGICAL_OXIDATIONS		KEGG_ASCORBATE_AND_ALDARATE_METABOLISM	KEGG_STEROID_HORMONE_BIOSYNTHESIS		KEGG_PENTOSE_AND_GLUCURONATE_INTERCONVERSIONS		KEGG_DRUG_METABOLISM_OTHER_ENZYMES	KEGG_STARCH_AND_SUCROSE_METABOLISM	REACTOME_GLUCURONIDATION	KEGG_RETINOL_METABOLISM		KEGG_PORPHYRIN_AND_CHLOROPHYLL_METABOLISM
54657	UGT1A4	UDP glucuronosyltransferase 1 family, polypeptide A4	KEGG_METABOLISM_OF_XENOBIOTICS_BY_CYTOCHROME_P450	KEGG_DRUG_METABOLISM_CYTOCHROME_P450		REACTOME_PHASE_II_CONJUGATION	REACTOME_BIOLOGICAL_OXIDATIONS		KEGG_ASCORBATE_AND_ALDARATE_METABOLISM	KEGG_STEROID_HORMONE_BIOSYNTHESIS		KEGG_PENTOSE_AND_GLUCURONATE_INTERCONVERSIONS		KEGG_DRUG_METABOLISM_OTHER_ENZYMES	KEGG_STARCH_AND_SUCROSE_METABOLISM	REACTOME_GLUCURONIDATION	KEGG_RETINOL_METABOLISM		KEGG_PORPHYRIN_AND_CHLOROPHYLL_METABOLISM
2947	GSTM3	glutathione S-transferase mu 3 (brain)	KEGG_METABOLISM_OF_XENOBIOTICS_BY_CYTOCHROME_P450	KEGG_DRUG_METABOLISM_CYTOCHROME_P450				KEGG_GLUTATHIONE_METABOLISM
2946	GSTM2	glutathione S-transferase mu 2 (muscle)	KEGG_METABOLISM_OF_XENOBIOTICS_BY_CYTOCHROME_P450	KEGG_DRUG_METABOLISM_CYTOCHROME_P450				KEGG_GLUTATHIONE_METABOLISM
54575	UGT1A10	UDP glucuronosyltransferase 1 family, polypeptide A10	KEGG_METABOLISM_OF_XENOBIOTICS_BY_CYTOCHROME_P450	KEGG_DRUG_METABOLISM_CYTOCHROME_P450					KEGG_ASCORBATE_AND_ALDARATE_METABOLISM	KEGG_STEROID_HORMONE_BIOSYNTHESIS		KEGG_PENTOSE_AND_GLUCURONATE_INTERCONVERSIONS		KEGG_DRUG_METABOLISM_OTHER_ENZYMES	KEGG_STARCH_AND_SUCROSE_METABOLISM		KEGG_RETINOL_METABOLISM		KEGG_PORPHYRIN_AND_CHLOROPHYLL_METABOLISM
8644	AKR1C3	aldo-keto reductase family 1, member C3 (3-alpha hydroxysteroid dehydrogenase, type II)	KEGG_METABOLISM_OF_XENOBIOTICS_BY_CYTOCHROME_P450		HALLMARK_XENOBIOTIC_METABOLISM					KEGG_STEROID_HORMONE_BIOSYNTHESIS										KEGG_ARACHIDONIC_ACID_METABOLISM
1646	AKR1C2	aldo-keto reductase family 1, member C2 (dihydrodiol dehydrogenase 2; bile acid binding protein; 3-alpha hydroxysteroid dehydrogenase, type III)	KEGG_METABOLISM_OF_XENOBIOTICS_BY_CYTOCHROME_P450		HALLMARK_XENOBIOTIC_METABOLISM					KEGG_STEROID_HORMONE_BIOSYNTHESIS
1645	AKR1C1	aldo-keto reductase family 1, member C1 (dihydrodiol dehydrogenase 1; 20-alpha (3-alpha)-hydroxysteroid dehydrogenase)	KEGG_METABOLISM_OF_XENOBIOTICS_BY_CYTOCHROME_P450							KEGG_STEROID_HORMONE_BIOSYNTHESIS
2729	GCLC	glutamate-cysteine ligase, catalytic subunit			HALLMARK_XENOBIOTIC_METABOLISM	REACTOME_PHASE_II_CONJUGATION	REACTOME_BIOLOGICAL_OXIDATIONS	KEGG_GLUTATHIONE_METABOLISM			HALLMARK_REACTIVE_OXIGEN_SPECIES_PATHWAY							REACTOME_GLUTATHIONE_CONJUGATION								HALLMARK_MTORC1_SIGNALING
7358	UGDH	UDP-glucose 6-dehydrogenase			HALLMARK_XENOBIOTIC_METABOLISM	REACTOME_PHASE_II_CONJUGATION	REACTOME_BIOLOGICAL_OXIDATIONS		KEGG_ASCORBATE_AND_ALDARATE_METABOLISM			KEGG_PENTOSE_AND_GLUCURONATE_INTERCONVERSIONS	HALLMARK_FATTY_ACID_METABOLISM		KEGG_STARCH_AND_SUCROSE_METABOLISM	REACTOME_GLUCURONIDATION									HALLMARK_ESTROGEN_RESPONSE_LATE
1728	NQO1	NAD(P)H dehydrogenase, quinone 1			HALLMARK_XENOBIOTIC_METABOLISM						HALLMARK_REACTIVE_OXIGEN_SPECIES_PATHWAY												PID_TAP63_PATHWAY
873	CBR1	carbonyl reductase 1			HALLMARK_XENOBIOTIC_METABOLISM								HALLMARK_FATTY_ACID_METABOLISM							KEGG_ARACHIDONIC_ACID_METABOLISM
1066	CES1	carboxylesterase 1			HALLMARK_XENOBIOTIC_METABOLISM									KEGG_DRUG_METABOLISM_OTHER_ENZYMES
3728	JUP	junction plakoglobin			HALLMARK_XENOBIOTIC_METABOLISM
22949	PTGR1	prostaglandin reductase 1			HALLMARK_XENOBIOTIC_METABOLISM
2877	GPX2	glutathione peroxidase 2 (gastrointestinal)						KEGG_GLUTATHIONE_METABOLISM												KEGG_ARACHIDONIC_ACID_METABOLISM			PID_TAP63_PATHWAY
224	ALDH3A2	aldehyde dehydrogenase 3 family, member A2							KEGG_ASCORBATE_AND_ALDARATE_METABOLISM				HALLMARK_FATTY_ACID_METABOLISM								KEGG_GLYCOLYSIS_GLUCONEOGENESIS	KEGG_PYRUVATE_METABOLISM			HALLMARK_ESTROGEN_RESPONSE_LATE			KEGG_HISTIDINE_METABOLISM		KEGG_BUTANOATE_METABOLISM
7296	TXNRD1	thioredoxin reductase 1									HALLMARK_REACTIVE_OXIGEN_SPECIES_PATHWAY															HALLMARK_MTORC1_SIGNALING	REACTOME_SYNTHESIS_AND_INTERCONVERSION_OF_NUCLEOTIDE_DI_AND_TRIPHOSPHATES
7295	TXN	thioredoxin									HALLMARK_REACTIVE_OXIGEN_SPECIES_PATHWAY																REACTOME_SYNTHESIS_AND_INTERCONVERSION_OF_NUCLEOTIDE_DI_AND_TRIPHOSPHATES
4363	ABCC1	ATP-binding cassette, sub-family C (CFTR/MRP), member 1									HALLMARK_REACTIVE_OXIGEN_SPECIES_PATHWAY
140809	SRXN1	sulfiredoxin 1									HALLMARK_REACTIVE_OXIGEN_SPECIES_PATHWAY
874	CBR3	carbonyl reductase 3											HALLMARK_FATTY_ACID_METABOLISM							KEGG_ARACHIDONIC_ACID_METABOLISM
4199	ME1	malic enzyme 1, NADP(+)-dependent, cytosolic											HALLMARK_FATTY_ACID_METABOLISM									KEGG_PYRUVATE_METABOLISM				HALLMARK_MTORC1_SIGNALING
5313	PKLR	pyruvate kinase, liver and RBC																			KEGG_GLYCOLYSIS_GLUCONEOGENESIS	KEGG_PYRUVATE_METABOLISM
5268	SERPINB5	serpin peptidase inhibitor, clade B (ovalbumin), member 5																					PID_TAP63_PATHWAY
1832	DSP	desmoplakin																						REACTOME_APOPTOTIC_CLEAVAGE_OF_CELL_ADHESION_PROTEINS
5317	PKP1	plakophilin 1 (ectodermal dysplasia/skin fragility syndrome)																						REACTOME_APOPTOTIC_CLEAVAGE_OF_CELL_ADHESION_PROTEINS
4192	MDK	midkine (neurite growth-promoting factor 2)																							HALLMARK_ESTROGEN_RESPONSE_LATE
7164	TPD52L1	tumor protein D52-like 1																							HALLMARK_ESTROGEN_RESPONSE_LATE
29968	PSAT1	phosphoserine aminotransferase 1																								HALLMARK_MTORC1_SIGNALING			KEGG_GLYCINE_SERINE_AND_THREONINE_METABOLISM
23464	GCAT	glycine C-acetyltransferase																											KEGG_GLYCINE_SERINE_AND_THREONINE_METABOLISM
57016	AKR1B10	aldo-keto reductase family 1, member B10 (aldose reductase)																												KEGG_BUTANOATE_METABOLISM
27076	LYPD3	LY6/PLAUR domain containing 3
1825	DSC3	desmocollin 3
10714	POLD3	polymerase (DNA-directed), delta 3, accessory subunit
10643	IGF2BP3	insulin-like growth factor 2 mRNA binding protein 3
10644	IGF2BP2	insulin-like growth factor 2 mRNA binding protein 2
4131	MAP1B	microtubule-associated protein 1B
7100	TLR5	toll-like receptor 5
286362	OR13C9	olfactory receptor, family 13, subfamily C, member 9
392376	OR13C2	olfactory receptor, family 13, subfamily C, member 2
5217	PFN2	profilin 2
7345	UCHL1	ubiquitin carboxyl-terminal esterase L1 (ubiquitin thiolesterase)
8544	PIR	pirin (iron-binding nuclear protein)
131583	FAM43A	family with sequence similarity 43, member A
26043	UBXN7	UBX domain protein 7
441282	AKR1B15	aldo-keto reductase family 1, member B15
54108	CHRAC1	chromatin accessibility complex 1
55756	INTS9	integrator complex subunit 9
60685	ZFAND3	zinc finger, AN1-type domain 3
6242	RTKN	rhotekin
7447	VSNL1	visinin-like 1
79016	DDA1	DET1 and DDB1 associated 1

## Sheet: Redox Higher Enrichment
Overlap Results
Collection(s):	CP, CP:BIOCARTA, CP:KEGG, CP:REACTOME, H
# overlaps shown:	36
# genesets in collections:	1379
# genes in comparison (n):	94
# genes in universe (N):	45956
Gene Set Name	# Genes in Gene Set (K)	Description	# Genes in Overlap (k)	k/K	p-value	FDR q-value
KEGG_METABOLISM_OF_XENOBIOTICS_BY_CYTOCHROME_P450	70	Metabolism of xenobiotics by cytochrome P450	18	0.2571	1.48e-33	2.04e-30
KEGG_GLUTATHIONE_METABOLISM	50	Glutathione metabolism	14	0.28	7.18e-27	4.95e-24
KEGG_DRUG_METABOLISM_CYTOCHROME_P450	72	Drug metabolism - cytochrome P450	15	0.2083	1.49e-26	6.85e-24
REACTOME_PHASE_II_CONJUGATION	70	Genes involved in Phase II conjugation	12	0.1714	2.5e-20	8.6e-18
REACTOME_BIOLOGICAL_OXIDATIONS	139	Genes involved in Biological oxidations	14	0.1007	3.88e-20	1.07e-17
HALLMARK_XENOBIOTIC_METABOLISM	200	Genes encoding proteins involved in processing of drugs and other xenobiotics.	15	0.075	1.53e-19	3.53e-17
HALLMARK_REACTIVE_OXIGEN_SPECIES_PATHWAY	49	Genes up-regulated by reactive oxigen species (ROS).	10	0.2041	6.02e-18	1.19e-15
REACTOME_GLUTATHIONE_CONJUGATION	23	Genes involved in Glutathione conjugation	8	0.3478	1.08e-16	1.86e-14
HALLMARK_MTORC1_SIGNALING	200	Genes up-regulated through activation of mTORC1 complex.	11	0.055	4.05e-13	6.21e-11
KEGG_ASCORBATE_AND_ALDARATE_METABOLISM	25	Ascorbate and aldarate metabolism	6	0.24	1.07e-11	1.47e-09
KEGG_STEROID_HORMONE_BIOSYNTHESIS	55	Steroid hormone biosynthesis	7	0.1273	2.23e-11	2.8e-09
HALLMARK_FATTY_ACID_METABOLISM	158	Genes encoding proteins involved in metabolism of fatty acids.	8	0.0506	1.41e-09	1.63e-07
KEGG_PENTOSE_AND_GLUCURONATE_INTERCONVERSIONS	28	Pentose and glucuronate interconversions	5	0.1786	3.04e-09	3.23e-07
KEGG_RETINOL_METABOLISM	64	Retinol metabolism	6	0.0938	4.24e-09	4.18e-07
REACTOME_GLUCURONIDATION	18	Genes involved in Glucuronidation	4	0.2222	4.91e-08	4.52e-06
KEGG_DRUG_METABOLISM_OTHER_ENZYMES	51	Drug metabolism - other enzymes	5	0.098	7.01e-08	6.04e-06
KEGG_STARCH_AND_SUCROSE_METABOLISM	52	Starch and sucrose metabolism	5	0.0962	7.74e-08	6.28e-06
HALLMARK_GLYCOLYSIS	200	Genes encoding proteins involved in glycolysis and gluconeogenesis.	7	0.035	1.98e-07	1.52e-05
KEGG_PORPHYRIN_AND_CHLOROPHYLL_METABOLISM	41	Porphyrin and chlorophyll metabolism	4	0.0976	1.57e-06	0.000114
REACTOME_APOPTOTIC_CLEAVAGE_OF_CELL_ADHESION_PROTEINS	12	Genes involved in Apoptotic cleavage of cell adhesion proteins	3	0.25	1.8e-06	0.000124
HALLMARK_ESTROGEN_RESPONSE_LATE	200	Genes defining late response to estrogen.	6	0.03	3.73e-06	0.000245
PID_TAP63_PATHWAY	54	Validated transcriptional targets of TAp63 isoforms	4	0.0741	4.8e-06	0.000301
KEGG_ARACHIDONIC_ACID_METABOLISM	58	Arachidonic acid metabolism	4	0.069	6.4e-06	0.000384
REACTOME_SYNTHESIS_AND_INTERCONVERSION_OF_NUCLEOTIDE_DI_AND_TRIPHOSPHATES	19	Genes involved in Synthesis and interconversion of nucleotide di- and triphosphates	3	0.1579	7.84e-06	0.000451
KEGG_GLYCOLYSIS_GLUCONEOGENESIS	62	Glycolysis / Gluconeogenesis	4	0.0645	8.36e-06	0.000461
KEGG_PENTOSE_PHOSPHATE_PATHWAY	27	Pentose phosphate pathway	3	0.1111	2.34e-05	0.00124
KEGG_HISTIDINE_METABOLISM	29	Histidine metabolism	3	0.1034	2.91e-05	0.00149
HALLMARK_P53_PATHWAY	200	Genes involved in p53 pathways and networks.	5	0.025	5.95e-05	0.00283
REACTOME_METABOLISM_OF_AMINO_ACIDS_AND_DERIVATIVES	200	Genes involved in Metabolism of amino acids and derivatives	5	0.025	5.95e-05	0.00283
REACTOME_APOPTOTIC_CLEAVAGE_OF_CELLULAR_PROTEINS	40	Genes involved in Apoptotic cleavage of cellular proteins	3	0.075	7.75e-05	0.00356
KEGG_TYROSINE_METABOLISM	42	Tyrosine metabolism	3	0.0714	8.98e-05	0.00399
REACTOME_ETHANOL_OXIDATION	10	Genes involved in Ethanol oxidation	2	0.2	0.000184	0.00794
REACTOME_APOPTOTIC_EXECUTION_PHASE	54	Genes involved in Apoptotic execution phase	3	0.0556	0.000191	0.00796
REACTOME_METABOLISM_OF_NUCLEOTIDES	72	Genes involved in Metabolism of nucleotides	3	0.0417	0.000446	0.0181
KEGG_PHENYLALANINE_METABOLISM	18	Phenylalanine metabolism	2	0.1111	0.00062	0.0244
REACTOME_SULFUR_AMINO_ACID_METABOLISM	24	Genes involved in Sulfur amino acid metabolism	2	0.0833	0.00111	0.0425
Gene/Gene Set Overlap Matrix
Entrez Gene Id	Gene Symbol	Gene Description	KEGG_METABOLISM_OF_XENOBIOTICS_BY_CYTOCHROME_P450	KEGG_GLUTATHIONE_METABOLISM	KEGG_DRUG_METABOLISM_CYTOCHROME_P450	REACTOME_PHASE_II_CONJUGATION	REACTOME_BIOLOGICAL_OXIDATIONS	HALLMARK_XENOBIOTIC_METABOLISM	HALLMARK_REACTIVE_OXIGEN_SPECIES_PATHWAY	REACTOME_GLUTATHIONE_CONJUGATION	HALLMARK_MTORC1_SIGNALING	KEGG_ASCORBATE_AND_ALDARATE_METABOLISM	KEGG_STEROID_HORMONE_BIOSYNTHESIS	HALLMARK_FATTY_ACID_METABOLISM	KEGG_PENTOSE_AND_GLUCURONATE_INTERCONVERSIONS	KEGG_RETINOL_METABOLISM	REACTOME_GLUCURONIDATION	KEGG_DRUG_METABOLISM_OTHER_ENZYMES	KEGG_STARCH_AND_SUCROSE_METABOLISM	HALLMARK_GLYCOLYSIS	KEGG_PORPHYRIN_AND_CHLOROPHYLL_METABOLISM	REACTOME_APOPTOTIC_CLEAVAGE_OF_CELL_ADHESION_PROTEINS	HALLMARK_ESTROGEN_RESPONSE_LATE	PID_TAP63_PATHWAY	KEGG_ARACHIDONIC_ACID_METABOLISM	REACTOME_SYNTHESIS_AND_INTERCONVERSION_OF_NUCLEOTIDE_DI_AND_TRIPHOSPHATES	KEGG_GLYCOLYSIS_GLUCONEOGENESIS	KEGG_PENTOSE_PHOSPHATE_PATHWAY	KEGG_HISTIDINE_METABOLISM	HALLMARK_P53_PATHWAY	REACTOME_METABOLISM_OF_AMINO_ACIDS_AND_DERIVATIVES	REACTOME_APOPTOTIC_CLEAVAGE_OF_CELLULAR_PROTEINS	KEGG_TYROSINE_METABOLISM	REACTOME_ETHANOL_OXIDATION	REACTOME_APOPTOTIC_EXECUTION_PHASE	REACTOME_METABOLISM_OF_NUCLEOTIDES	KEGG_PHENYLALANINE_METABOLISM	REACTOME_SULFUR_AMINO_ACID_METABOLISM
2948	GSTM4	glutathione S-transferase mu 4	KEGG_METABOLISM_OF_XENOBIOTICS_BY_CYTOCHROME_P450	KEGG_GLUTATHIONE_METABOLISM	KEGG_DRUG_METABOLISM_CYTOCHROME_P450	REACTOME_PHASE_II_CONJUGATION	REACTOME_BIOLOGICAL_OXIDATIONS	HALLMARK_XENOBIOTIC_METABOLISM		REACTOME_GLUTATHIONE_CONJUGATION
4257	MGST1	microsomal glutathione S-transferase 1	KEGG_METABOLISM_OF_XENOBIOTICS_BY_CYTOCHROME_P450	KEGG_GLUTATHIONE_METABOLISM	KEGG_DRUG_METABOLISM_CYTOCHROME_P450	REACTOME_PHASE_II_CONJUGATION	REACTOME_BIOLOGICAL_OXIDATIONS		HALLMARK_REACTIVE_OXIGEN_SPECIES_PATHWAY	REACTOME_GLUTATHIONE_CONJUGATION
2944	GSTM1	glutathione S-transferase mu 1	KEGG_METABOLISM_OF_XENOBIOTICS_BY_CYTOCHROME_P450	KEGG_GLUTATHIONE_METABOLISM	KEGG_DRUG_METABOLISM_CYTOCHROME_P450	REACTOME_PHASE_II_CONJUGATION	REACTOME_BIOLOGICAL_OXIDATIONS			REACTOME_GLUTATHIONE_CONJUGATION
2938	GSTA1	glutathione S-transferase alpha 1	KEGG_METABOLISM_OF_XENOBIOTICS_BY_CYTOCHROME_P450	KEGG_GLUTATHIONE_METABOLISM	KEGG_DRUG_METABOLISM_CYTOCHROME_P450	REACTOME_PHASE_II_CONJUGATION	REACTOME_BIOLOGICAL_OXIDATIONS			REACTOME_GLUTATHIONE_CONJUGATION
2939	GSTA2	glutathione S-transferase alpha 2	KEGG_METABOLISM_OF_XENOBIOTICS_BY_CYTOCHROME_P450	KEGG_GLUTATHIONE_METABOLISM	KEGG_DRUG_METABOLISM_CYTOCHROME_P450	REACTOME_PHASE_II_CONJUGATION	REACTOME_BIOLOGICAL_OXIDATIONS			REACTOME_GLUTATHIONE_CONJUGATION
2949	GSTM5	glutathione S-transferase mu 5	KEGG_METABOLISM_OF_XENOBIOTICS_BY_CYTOCHROME_P450	KEGG_GLUTATHIONE_METABOLISM	KEGG_DRUG_METABOLISM_CYTOCHROME_P450	REACTOME_PHASE_II_CONJUGATION	REACTOME_BIOLOGICAL_OXIDATIONS			REACTOME_GLUTATHIONE_CONJUGATION
2947	GSTM3	glutathione S-transferase mu 3 (brain)	KEGG_METABOLISM_OF_XENOBIOTICS_BY_CYTOCHROME_P450	KEGG_GLUTATHIONE_METABOLISM	KEGG_DRUG_METABOLISM_CYTOCHROME_P450
2946	GSTM2	glutathione S-transferase mu 2 (muscle)	KEGG_METABOLISM_OF_XENOBIOTICS_BY_CYTOCHROME_P450	KEGG_GLUTATHIONE_METABOLISM	KEGG_DRUG_METABOLISM_CYTOCHROME_P450
54577	UGT1A7	UDP glucuronosyltransferase 1 family, polypeptide A7	KEGG_METABOLISM_OF_XENOBIOTICS_BY_CYTOCHROME_P450		KEGG_DRUG_METABOLISM_CYTOCHROME_P450	REACTOME_PHASE_II_CONJUGATION	REACTOME_BIOLOGICAL_OXIDATIONS					KEGG_ASCORBATE_AND_ALDARATE_METABOLISM	KEGG_STEROID_HORMONE_BIOSYNTHESIS		KEGG_PENTOSE_AND_GLUCURONATE_INTERCONVERSIONS	KEGG_RETINOL_METABOLISM	REACTOME_GLUCURONIDATION	KEGG_DRUG_METABOLISM_OTHER_ENZYMES	KEGG_STARCH_AND_SUCROSE_METABOLISM		KEGG_PORPHYRIN_AND_CHLOROPHYLL_METABOLISM
54578	UGT1A6	UDP glucuronosyltransferase 1 family, polypeptide A6	KEGG_METABOLISM_OF_XENOBIOTICS_BY_CYTOCHROME_P450		KEGG_DRUG_METABOLISM_CYTOCHROME_P450	REACTOME_PHASE_II_CONJUGATION	REACTOME_BIOLOGICAL_OXIDATIONS					KEGG_ASCORBATE_AND_ALDARATE_METABOLISM	KEGG_STEROID_HORMONE_BIOSYNTHESIS		KEGG_PENTOSE_AND_GLUCURONATE_INTERCONVERSIONS	KEGG_RETINOL_METABOLISM	REACTOME_GLUCURONIDATION	KEGG_DRUG_METABOLISM_OTHER_ENZYMES	KEGG_STARCH_AND_SUCROSE_METABOLISM		KEGG_PORPHYRIN_AND_CHLOROPHYLL_METABOLISM
54657	UGT1A4	UDP glucuronosyltransferase 1 family, polypeptide A4	KEGG_METABOLISM_OF_XENOBIOTICS_BY_CYTOCHROME_P450		KEGG_DRUG_METABOLISM_CYTOCHROME_P450	REACTOME_PHASE_II_CONJUGATION	REACTOME_BIOLOGICAL_OXIDATIONS					KEGG_ASCORBATE_AND_ALDARATE_METABOLISM	KEGG_STEROID_HORMONE_BIOSYNTHESIS		KEGG_PENTOSE_AND_GLUCURONATE_INTERCONVERSIONS	KEGG_RETINOL_METABOLISM	REACTOME_GLUCURONIDATION	KEGG_DRUG_METABOLISM_OTHER_ENZYMES	KEGG_STARCH_AND_SUCROSE_METABOLISM		KEGG_PORPHYRIN_AND_CHLOROPHYLL_METABOLISM
131	ADH7	alcohol dehydrogenase 7 (class IV), mu or sigma polypeptide	KEGG_METABOLISM_OF_XENOBIOTICS_BY_CYTOCHROME_P450		KEGG_DRUG_METABOLISM_CYTOCHROME_P450		REACTOME_BIOLOGICAL_OXIDATIONS	HALLMARK_XENOBIOTIC_METABOLISM						HALLMARK_FATTY_ACID_METABOLISM		KEGG_RETINOL_METABOLISM											KEGG_GLYCOLYSIS_GLUCONEOGENESIS						KEGG_TYROSINE_METABOLISM	REACTOME_ETHANOL_OXIDATION
218	ALDH3A1	aldehyde dehydrogenase 3 family, member A1	KEGG_METABOLISM_OF_XENOBIOTICS_BY_CYTOCHROME_P450		KEGG_DRUG_METABOLISM_CYTOCHROME_P450			HALLMARK_XENOBIOTIC_METABOLISM						HALLMARK_FATTY_ACID_METABOLISM													KEGG_GLYCOLYSIS_GLUCONEOGENESIS		KEGG_HISTIDINE_METABOLISM				KEGG_TYROSINE_METABOLISM				KEGG_PHENYLALANINE_METABOLISM
54575	UGT1A10	UDP glucuronosyltransferase 1 family, polypeptide A10	KEGG_METABOLISM_OF_XENOBIOTICS_BY_CYTOCHROME_P450		KEGG_DRUG_METABOLISM_CYTOCHROME_P450							KEGG_ASCORBATE_AND_ALDARATE_METABOLISM	KEGG_STEROID_HORMONE_BIOSYNTHESIS		KEGG_PENTOSE_AND_GLUCURONATE_INTERCONVERSIONS	KEGG_RETINOL_METABOLISM		KEGG_DRUG_METABOLISM_OTHER_ENZYMES	KEGG_STARCH_AND_SUCROSE_METABOLISM		KEGG_PORPHYRIN_AND_CHLOROPHYLL_METABOLISM
221	ALDH3B1	aldehyde dehydrogenase 3 family, member B1	KEGG_METABOLISM_OF_XENOBIOTICS_BY_CYTOCHROME_P450		KEGG_DRUG_METABOLISM_CYTOCHROME_P450																		HALLMARK_ESTROGEN_RESPONSE_LATE				KEGG_GLYCOLYSIS_GLUCONEOGENESIS		KEGG_HISTIDINE_METABOLISM				KEGG_TYROSINE_METABOLISM				KEGG_PHENYLALANINE_METABOLISM
8644	AKR1C3	aldo-keto reductase family 1, member C3 (3-alpha hydroxysteroid dehydrogenase, type II)	KEGG_METABOLISM_OF_XENOBIOTICS_BY_CYTOCHROME_P450					HALLMARK_XENOBIOTIC_METABOLISM					KEGG_STEROID_HORMONE_BIOSYNTHESIS												KEGG_ARACHIDONIC_ACID_METABOLISM
1646	AKR1C2	aldo-keto reductase family 1, member C2 (dihydrodiol dehydrogenase 2; bile acid binding protein; 3-alpha hydroxysteroid dehydrogenase, type III)	KEGG_METABOLISM_OF_XENOBIOTICS_BY_CYTOCHROME_P450					HALLMARK_XENOBIOTIC_METABOLISM					KEGG_STEROID_HORMONE_BIOSYNTHESIS
1645	AKR1C1	aldo-keto reductase family 1, member C1 (dihydrodiol dehydrogenase 1; 20-alpha (3-alpha)-hydroxysteroid dehydrogenase)	KEGG_METABOLISM_OF_XENOBIOTICS_BY_CYTOCHROME_P450										KEGG_STEROID_HORMONE_BIOSYNTHESIS
2729	GCLC	glutamate-cysteine ligase, catalytic subunit		KEGG_GLUTATHIONE_METABOLISM		REACTOME_PHASE_II_CONJUGATION	REACTOME_BIOLOGICAL_OXIDATIONS	HALLMARK_XENOBIOTIC_METABOLISM	HALLMARK_REACTIVE_OXIGEN_SPECIES_PATHWAY	REACTOME_GLUTATHIONE_CONJUGATION	HALLMARK_MTORC1_SIGNALING									HALLMARK_GLYCOLYSIS											REACTOME_METABOLISM_OF_AMINO_ACIDS_AND_DERIVATIVES							REACTOME_SULFUR_AMINO_ACID_METABOLISM
2730	GCLM	glutamate-cysteine ligase, modifier subunit		KEGG_GLUTATHIONE_METABOLISM		REACTOME_PHASE_II_CONJUGATION	REACTOME_BIOLOGICAL_OXIDATIONS		HALLMARK_REACTIVE_OXIGEN_SPECIES_PATHWAY	REACTOME_GLUTATHIONE_CONJUGATION																					REACTOME_METABOLISM_OF_AMINO_ACIDS_AND_DERIVATIVES							REACTOME_SULFUR_AMINO_ACID_METABOLISM
2936	GSR	glutathione reductase		KEGG_GLUTATHIONE_METABOLISM				HALLMARK_XENOBIOTIC_METABOLISM	HALLMARK_REACTIVE_OXIGEN_SPECIES_PATHWAY		HALLMARK_MTORC1_SIGNALING															REACTOME_SYNTHESIS_AND_INTERCONVERSION_OF_NUCLEOTIDE_DI_AND_TRIPHOSPHATES										REACTOME_METABOLISM_OF_NUCLEOTIDES
5226	PGD	phosphogluconate dehydrogenase		KEGG_GLUTATHIONE_METABOLISM				HALLMARK_XENOBIOTIC_METABOLISM																				KEGG_PENTOSE_PHOSPHATE_PATHWAY
2539	G6PD	glucose-6-phosphate dehydrogenase		KEGG_GLUTATHIONE_METABOLISM					HALLMARK_REACTIVE_OXIGEN_SPECIES_PATHWAY		HALLMARK_MTORC1_SIGNALING									HALLMARK_GLYCOLYSIS								KEGG_PENTOSE_PHOSPHATE_PATHWAY
2877	GPX2	glutathione peroxidase 2 (gastrointestinal)		KEGG_GLUTATHIONE_METABOLISM																				PID_TAP63_PATHWAY	KEGG_ARACHIDONIC_ACID_METABOLISM					HALLMARK_P53_PATHWAY
7358	UGDH	UDP-glucose 6-dehydrogenase				REACTOME_PHASE_II_CONJUGATION	REACTOME_BIOLOGICAL_OXIDATIONS	HALLMARK_XENOBIOTIC_METABOLISM				KEGG_ASCORBATE_AND_ALDARATE_METABOLISM		HALLMARK_FATTY_ACID_METABOLISM	KEGG_PENTOSE_AND_GLUCURONATE_INTERCONVERSIONS		REACTOME_GLUCURONIDATION		KEGG_STARCH_AND_SUCROSE_METABOLISM				HALLMARK_ESTROGEN_RESPONSE_LATE
216	ALDH1A1	aldehyde dehydrogenase 1 family, member A1					REACTOME_BIOLOGICAL_OXIDATIONS							HALLMARK_FATTY_ACID_METABOLISM		KEGG_RETINOL_METABOLISM																		REACTOME_ETHANOL_OXIDATION
1728	NQO1	NAD(P)H dehydrogenase, quinone 1						HALLMARK_XENOBIOTIC_METABOLISM	HALLMARK_REACTIVE_OXIGEN_SPECIES_PATHWAY															PID_TAP63_PATHWAY							REACTOME_METABOLISM_OF_AMINO_ACIDS_AND_DERIVATIVES
6510	SLC1A5	solute carrier family 1 (neutral amino acid transporter), member 5						HALLMARK_XENOBIOTIC_METABOLISM			HALLMARK_MTORC1_SIGNALING
873	CBR1	carbonyl reductase 1						HALLMARK_XENOBIOTIC_METABOLISM						HALLMARK_FATTY_ACID_METABOLISM											KEGG_ARACHIDONIC_ACID_METABOLISM
1066	CES1	carboxylesterase 1						HALLMARK_XENOBIOTIC_METABOLISM										KEGG_DRUG_METABOLISM_OTHER_ENZYMES
3728	JUP	junction plakoglobin						HALLMARK_XENOBIOTIC_METABOLISM
22949	PTGR1	prostaglandin reductase 1						HALLMARK_XENOBIOTIC_METABOLISM
7296	TXNRD1	thioredoxin reductase 1							HALLMARK_REACTIVE_OXIGEN_SPECIES_PATHWAY		HALLMARK_MTORC1_SIGNALING															REACTOME_SYNTHESIS_AND_INTERCONVERSION_OF_NUCLEOTIDE_DI_AND_TRIPHOSPHATES										REACTOME_METABOLISM_OF_NUCLEOTIDES
7295	TXN	thioredoxin							HALLMARK_REACTIVE_OXIGEN_SPECIES_PATHWAY											HALLMARK_GLYCOLYSIS						REACTOME_SYNTHESIS_AND_INTERCONVERSION_OF_NUCLEOTIDE_DI_AND_TRIPHOSPHATES										REACTOME_METABOLISM_OF_NUCLEOTIDES
4363	ABCC1	ATP-binding cassette, sub-family C (CFTR/MRP), member 1							HALLMARK_REACTIVE_OXIGEN_SPECIES_PATHWAY
140809	SRXN1	sulfiredoxin 1							HALLMARK_REACTIVE_OXIGEN_SPECIES_PATHWAY
4199	ME1	malic enzyme 1, NADP(+)-dependent, cytosolic									HALLMARK_MTORC1_SIGNALING			HALLMARK_FATTY_ACID_METABOLISM						HALLMARK_GLYCOLYSIS
9368	SLC9A3R1	solute carrier family 9 (sodium/hydrogen exchanger), member 3 regulator 1									HALLMARK_MTORC1_SIGNALING												HALLMARK_ESTROGEN_RESPONSE_LATE
928	CD9	CD9 molecule									HALLMARK_MTORC1_SIGNALING												HALLMARK_ESTROGEN_RESPONSE_LATE
29968	PSAT1	phosphoserine aminotransferase 1									HALLMARK_MTORC1_SIGNALING																				REACTOME_METABOLISM_OF_AMINO_ACIDS_AND_DERIVATIVES
7037	TFRC	transferrin receptor (p90, CD71)									HALLMARK_MTORC1_SIGNALING
10135	NAMPT	nicotinamide phosphoribosyltransferase									HALLMARK_MTORC1_SIGNALING
224	ALDH3A2	aldehyde dehydrogenase 3 family, member A2										KEGG_ASCORBATE_AND_ALDARATE_METABOLISM		HALLMARK_FATTY_ACID_METABOLISM									HALLMARK_ESTROGEN_RESPONSE_LATE				KEGG_GLYCOLYSIS_GLUCONEOGENESIS		KEGG_HISTIDINE_METABOLISM
874	CBR3	carbonyl reductase 3												HALLMARK_FATTY_ACID_METABOLISM											KEGG_ARACHIDONIC_ACID_METABOLISM
6888	TALDO1	transaldolase 1																		HALLMARK_GLYCOLYSIS								KEGG_PENTOSE_PHOSPHATE_PATHWAY
2817	GPC1	glypican 1																		HALLMARK_GLYCOLYSIS
22976	PAXIP1	PAX interacting (with transcription-activation domain) protein 1																		HALLMARK_GLYCOLYSIS
1832	DSP	desmoplakin																				REACTOME_APOPTOTIC_CLEAVAGE_OF_CELL_ADHESION_PROTEINS										REACTOME_APOPTOTIC_CLEAVAGE_OF_CELLULAR_PROTEINS			REACTOME_APOPTOTIC_EXECUTION_PHASE
5317	PKP1	plakophilin 1 (ectodermal dysplasia/skin fragility syndrome)																				REACTOME_APOPTOTIC_CLEAVAGE_OF_CELL_ADHESION_PROTEINS										REACTOME_APOPTOTIC_CLEAVAGE_OF_CELLULAR_PROTEINS			REACTOME_APOPTOTIC_EXECUTION_PHASE
1830	DSG3	desmoglein 3																				REACTOME_APOPTOTIC_CLEAVAGE_OF_CELL_ADHESION_PROTEINS										REACTOME_APOPTOTIC_CLEAVAGE_OF_CELLULAR_PROTEINS			REACTOME_APOPTOTIC_EXECUTION_PHASE
7164	TPD52L1	tumor protein D52-like 1																					HALLMARK_ESTROGEN_RESPONSE_LATE							HALLMARK_P53_PATHWAY
8626	TP63	tumor protein p63																						PID_TAP63_PATHWAY						HALLMARK_P53_PATHWAY
5268	SERPINB5	serpin peptidase inhibitor, clade B (ovalbumin), member 5																						PID_TAP63_PATHWAY						HALLMARK_P53_PATHWAY
6520	SLC3A2	solute carrier family 3 (activators of dibasic and neutral amino acid transport), member 2																												HALLMARK_P53_PATHWAY
548596	CKMT1A	creatine kinase, mitochondrial 1A																													REACTOME_METABOLISM_OF_AMINO_ACIDS_AND_DERIVATIVES
5217	PFN2	profilin 2
57016	AKR1B10	aldo-keto reductase family 1, member B10 (aldose reductase)
6696	SPP1	secreted phosphoprotein 1
2152	F3	coagulation factor III (thromboplastin, tissue factor)
4131	MAP1B	microtubule-associated protein 1B
27076	LYPD3	LY6/PLAUR domain containing 3
10714	POLD3	polymerase (DNA-directed), delta 3, accessory subunit
7100	TLR5	toll-like receptor 5
10643	IGF2BP3	insulin-like growth factor 2 mRNA binding protein 3
10644	IGF2BP2	insulin-like growth factor 2 mRNA binding protein 2
810	CALML3	calmodulin-like 3
286362	OR13C9	olfactory receptor, family 13, subfamily C, member 9
392376	OR13C2	olfactory receptor, family 13, subfamily C, member 2
1825	DSC3	desmocollin 3
163351	GBP6	guanylate binding protein family, member 6
5130	PCYT1A	phosphate cytidylyltransferase 1, choline, alpha
5275	SERPINB13	serpin peptidase inhibitor, clade B (ovalbumin), member 13
7345	UCHL1	ubiquitin carboxyl-terminal esterase L1 (ubiquitin thiolesterase)
8544	PIR	pirin (iron-binding nuclear protein)
10548	TM9SF1	transmembrane 9 superfamily member 1
131583	FAM43A	family with sequence similarity 43, member A
26043	UBXN7	UBX domain protein 7
286887	KRT6C	keratin 6C
3849	KRT2	keratin 2
3850	KRT3	keratin 3
3853	KRT6A	keratin 6A
3854	KRT6B	keratin 6B
441282	AKR1B15	aldo-keto reductase family 1, member B15
51350	KRT76	keratin 76
55031	USP47	ubiquitin specific peptidase 47
55756	INTS9	integrator complex subunit 9
60685	ZFAND3	zinc finger, AN1-type domain 3
6242	RTKN	rhotekin
653121	ZBTB8A	zinc finger and BTB domain containing 8A
6698	SPRR1A	small proline-rich protein 1A
7447	VSNL1	visinin-like 1
79016	DDA1	DET1 and DDB1 associated 1
79983	POF1B	premature ovarian failure, 1B
9119	KRT75	keratin 75

## Sheet: Mixed Lower Enrichment
Overlap Results
Collection(s):	CP, CP:BIOCARTA, CP:KEGG, CP:REACTOME, H
# overlaps shown:	29
# genesets in collections:	1379
# genes in comparison (n):	58
# genes in universe (N):	45956
Gene Set Name	# Genes in Gene Set (K)	Description	# Genes in Overlap (k)	k/K	p-value	FDR q-value
REACTOME_BIOLOGICAL_OXIDATIONS	139	Genes involved in Biological oxidations	9	0.0647	1.53e-13	2.11e-10
KEGG_METABOLISM_OF_XENOBIOTICS_BY_CYTOCHROME_P450	70	Metabolism of xenobiotics by cytochrome P450	7	0.1	3.95e-12	2.72e-09
KEGG_GLUTATHIONE_METABOLISM	50	Glutathione metabolism	6	0.12	4.71e-11	2.17e-08
REACTOME_PHASE_II_CONJUGATION	70	Genes involved in Phase II conjugation	6	0.0857	3.81e-10	1.25e-07
KEGG_DRUG_METABOLISM_CYTOCHROME_P450	72	Drug metabolism - cytochrome P450	6	0.0833	4.54e-10	1.25e-07
HALLMARK_REACTIVE_OXIGEN_SPECIES_PATHWAY	49	Genes up-regulated by reactive oxigen species (ROS).	5	0.102	4.9e-09	1.13e-06
REACTOME_GLUTATHIONE_CONJUGATION	23	Genes involved in Glutathione conjugation	4	0.1739	1.99e-08	3.91e-06
HALLMARK_XENOBIOTIC_METABOLISM	200	Genes encoding proteins involved in processing of drugs and other xenobiotics.	6	0.03	2.11e-07	3.64e-05
KEGG_RETINOL_METABOLISM	64	Retinol metabolism	4	0.0625	1.37e-06	0.00021
HALLMARK_FATTY_ACID_METABOLISM	158	Genes encoding proteins involved in metabolism of fatty acids.	5	0.0316	1.78e-06	0.000246
HALLMARK_COMPLEMENT	200	Genes encoding components of the complement system, which is part of the innate immune system.	5	0.025	5.64e-06	0.000707
REACTOME_DEGRADATION_OF_THE_EXTRACELLULAR_MATRIX	29	Genes involved in Degradation of the extracellular matrix	3	0.1034	6.81e-06	0.000783
NABA_ECM_REGULATORS	238	Genes encoding enzymes and their regulators involved in the remodeling of the extracellular matrix	5	0.021	1.31e-05	0.00139
PID_UPA_UPAR_PATHWAY	42	Urokinase-type plasminogen activator (uPA) and uPAR-mediated signaling	3	0.0714	2.11e-05	0.00208
KEGG_DRUG_METABOLISM_OTHER_ENZYMES	51	Drug metabolism - other enzymes	3	0.0588	3.81e-05	0.0035
REACTOME_ETHANOL_OXIDATION	10	Genes involved in Ethanol oxidation	2	0.2	7e-05	0.00603
REACTOME_PHASE1_FUNCTIONALIZATION_OF_COMPOUNDS	70	Genes involved in Phase 1 - Functionalization of compounds	3	0.0429	9.83e-05	0.00798
HALLMARK_GLYCOLYSIS	200	Genes encoding proteins involved in glycolysis and gluconeogenesis.	4	0.02	0.000123	0.00892
HALLMARK_MTORC1_SIGNALING	200	Genes up-regulated through activation of mTORC1 complex.	4	0.02	0.000123	0.00892
PID_CMYB_PATHWAY	84	C-MYB transcription factor network	3	0.0357	0.000169	0.0117
REACTOME_EXTRACELLULAR_MATRIX_ORGANIZATION	87	Genes involved in Extracellular matrix organization	3	0.0345	0.000188	0.0123
REACTOME_GLUCURONIDATION	18	Genes involved in Glucuronidation	2	0.1111	0.000236	0.0148
NABA_MATRISOME	1028	Ensemble of genes encoding extracellular matrix and extracellular matrix-associated proteins	7	0.0068	0.000306	0.0183
NABA_MATRISOME_ASSOCIATED	753	Ensemble of genes encoding ECM-associated proteins including ECM-affilaited proteins, ECM regulators and secreted factors	6	0.008	0.000372	0.0214
KEGG_ASCORBATE_AND_ALDARATE_METABOLISM	25	Ascorbate and aldarate metabolism	2	0.08	0.000461	0.0254
KEGG_PENTOSE_PHOSPHATE_PATHWAY	27	Pentose phosphate pathway	2	0.0741	0.000538	0.0286
KEGG_PENTOSE_AND_GLUCURONATE_INTERCONVERSIONS	28	Pentose and glucuronate interconversions	2	0.0714	0.000579	0.0296
KEGG_ASTHMA	30	Asthma	2	0.0667	0.000666	0.0328
REACTOME_LATENT_INFECTION_OF_HOMO_SAPIENS_WITH_MYCOBACTERIUM_TUBERCULOSIS	33	Genes involved in Latent infection of Homo sapiens with Mycobacterium tuberculosis	2	0.0606	0.000806	0.0383
Gene/Gene Set Overlap Matrix
Entrez Gene Id	Gene Symbol	Gene Description	REACTOME_BIOLOGICAL_OXIDATIONS	KEGG_METABOLISM_OF_XENOBIOTICS_BY_CYTOCHROME_P450	KEGG_GLUTATHIONE_METABOLISM	REACTOME_PHASE_II_CONJUGATION	KEGG_DRUG_METABOLISM_CYTOCHROME_P450	HALLMARK_REACTIVE_OXIGEN_SPECIES_PATHWAY	REACTOME_GLUTATHIONE_CONJUGATION	HALLMARK_XENOBIOTIC_METABOLISM	KEGG_RETINOL_METABOLISM	HALLMARK_FATTY_ACID_METABOLISM	HALLMARK_COMPLEMENT	REACTOME_DEGRADATION_OF_THE_EXTRACELLULAR_MATRIX	NABA_ECM_REGULATORS	PID_UPA_UPAR_PATHWAY	KEGG_DRUG_METABOLISM_OTHER_ENZYMES	REACTOME_ETHANOL_OXIDATION	REACTOME_PHASE1_FUNCTIONALIZATION_OF_COMPOUNDS	HALLMARK_GLYCOLYSIS	HALLMARK_MTORC1_SIGNALING	PID_CMYB_PATHWAY	REACTOME_EXTRACELLULAR_MATRIX_ORGANIZATION	REACTOME_GLUCURONIDATION	NABA_MATRISOME	NABA_MATRISOME_ASSOCIATED	KEGG_ASCORBATE_AND_ALDARATE_METABOLISM	KEGG_PENTOSE_PHOSPHATE_PATHWAY	KEGG_PENTOSE_AND_GLUCURONATE_INTERCONVERSIONS	KEGG_ASTHMA	REACTOME_LATENT_INFECTION_OF_HOMO_SAPIENS_WITH_MYCOBACTERIUM_TUBERCULOSIS
4257	MGST1	microsomal glutathione S-transferase 1	REACTOME_BIOLOGICAL_OXIDATIONS	KEGG_METABOLISM_OF_XENOBIOTICS_BY_CYTOCHROME_P450	KEGG_GLUTATHIONE_METABOLISM	REACTOME_PHASE_II_CONJUGATION	KEGG_DRUG_METABOLISM_CYTOCHROME_P450	HALLMARK_REACTIVE_OXIGEN_SPECIES_PATHWAY	REACTOME_GLUTATHIONE_CONJUGATION
2938	GSTA1	glutathione S-transferase alpha 1	REACTOME_BIOLOGICAL_OXIDATIONS	KEGG_METABOLISM_OF_XENOBIOTICS_BY_CYTOCHROME_P450	KEGG_GLUTATHIONE_METABOLISM	REACTOME_PHASE_II_CONJUGATION	KEGG_DRUG_METABOLISM_CYTOCHROME_P450		REACTOME_GLUTATHIONE_CONJUGATION
2939	GSTA2	glutathione S-transferase alpha 2	REACTOME_BIOLOGICAL_OXIDATIONS	KEGG_METABOLISM_OF_XENOBIOTICS_BY_CYTOCHROME_P450	KEGG_GLUTATHIONE_METABOLISM	REACTOME_PHASE_II_CONJUGATION	KEGG_DRUG_METABOLISM_CYTOCHROME_P450		REACTOME_GLUTATHIONE_CONJUGATION
54577	UGT1A7	UDP glucuronosyltransferase 1 family, polypeptide A7	REACTOME_BIOLOGICAL_OXIDATIONS	KEGG_METABOLISM_OF_XENOBIOTICS_BY_CYTOCHROME_P450		REACTOME_PHASE_II_CONJUGATION	KEGG_DRUG_METABOLISM_CYTOCHROME_P450				KEGG_RETINOL_METABOLISM						KEGG_DRUG_METABOLISM_OTHER_ENZYMES							REACTOME_GLUCURONIDATION			KEGG_ASCORBATE_AND_ALDARATE_METABOLISM		KEGG_PENTOSE_AND_GLUCURONATE_INTERCONVERSIONS
54578	UGT1A6	UDP glucuronosyltransferase 1 family, polypeptide A6	REACTOME_BIOLOGICAL_OXIDATIONS	KEGG_METABOLISM_OF_XENOBIOTICS_BY_CYTOCHROME_P450		REACTOME_PHASE_II_CONJUGATION	KEGG_DRUG_METABOLISM_CYTOCHROME_P450				KEGG_RETINOL_METABOLISM						KEGG_DRUG_METABOLISM_OTHER_ENZYMES							REACTOME_GLUCURONIDATION			KEGG_ASCORBATE_AND_ALDARATE_METABOLISM		KEGG_PENTOSE_AND_GLUCURONATE_INTERCONVERSIONS
131	ADH7	alcohol dehydrogenase 7 (class IV), mu or sigma polypeptide	REACTOME_BIOLOGICAL_OXIDATIONS	KEGG_METABOLISM_OF_XENOBIOTICS_BY_CYTOCHROME_P450			KEGG_DRUG_METABOLISM_CYTOCHROME_P450			HALLMARK_XENOBIOTIC_METABOLISM	KEGG_RETINOL_METABOLISM	HALLMARK_FATTY_ACID_METABOLISM						REACTOME_ETHANOL_OXIDATION	REACTOME_PHASE1_FUNCTIONALIZATION_OF_COMPOUNDS
29785	CYP2S1	cytochrome P450, family 2, subfamily S, polypeptide 1	REACTOME_BIOLOGICAL_OXIDATIONS	KEGG_METABOLISM_OF_XENOBIOTICS_BY_CYTOCHROME_P450						HALLMARK_XENOBIOTIC_METABOLISM									REACTOME_PHASE1_FUNCTIONALIZATION_OF_COMPOUNDS
2729	GCLC	glutamate-cysteine ligase, catalytic subunit	REACTOME_BIOLOGICAL_OXIDATIONS		KEGG_GLUTATHIONE_METABOLISM	REACTOME_PHASE_II_CONJUGATION		HALLMARK_REACTIVE_OXIGEN_SPECIES_PATHWAY	REACTOME_GLUTATHIONE_CONJUGATION	HALLMARK_XENOBIOTIC_METABOLISM										HALLMARK_GLYCOLYSIS	HALLMARK_MTORC1_SIGNALING
216	ALDH1A1	aldehyde dehydrogenase 1 family, member A1	REACTOME_BIOLOGICAL_OXIDATIONS								KEGG_RETINOL_METABOLISM	HALLMARK_FATTY_ACID_METABOLISM						REACTOME_ETHANOL_OXIDATION	REACTOME_PHASE1_FUNCTIONALIZATION_OF_COMPOUNDS
2539	G6PD	glucose-6-phosphate dehydrogenase			KEGG_GLUTATHIONE_METABOLISM			HALLMARK_REACTIVE_OXIGEN_SPECIES_PATHWAY												HALLMARK_GLYCOLYSIS	HALLMARK_MTORC1_SIGNALING							KEGG_PENTOSE_PHOSPHATE_PATHWAY
5226	PGD	phosphogluconate dehydrogenase			KEGG_GLUTATHIONE_METABOLISM					HALLMARK_XENOBIOTIC_METABOLISM																		KEGG_PENTOSE_PHOSPHATE_PATHWAY
4353	MPO	myeloperoxidase						HALLMARK_REACTIVE_OXIGEN_SPECIES_PATHWAY														PID_CMYB_PATHWAY
140809	SRXN1	sulfiredoxin 1						HALLMARK_REACTIVE_OXIGEN_SPECIES_PATHWAY
873	CBR1	carbonyl reductase 1								HALLMARK_XENOBIOTIC_METABOLISM		HALLMARK_FATTY_ACID_METABOLISM
978	CDA	cytidine deaminase								HALLMARK_XENOBIOTIC_METABOLISM			HALLMARK_COMPLEMENT				KEGG_DRUG_METABOLISM_OTHER_ENZYMES
4199	ME1	malic enzyme 1, NADP(+)-dependent, cytosolic										HALLMARK_FATTY_ACID_METABOLISM	HALLMARK_COMPLEMENT							HALLMARK_GLYCOLYSIS	HALLMARK_MTORC1_SIGNALING
874	CBR3	carbonyl reductase 3										HALLMARK_FATTY_ACID_METABOLISM
5055	SERPINB2	serpin peptidase inhibitor, clade B (ovalbumin), member 2											HALLMARK_COMPLEMENT		NABA_ECM_REGULATORS										NABA_MATRISOME	NABA_MATRISOME_ASSOCIATED
6283	S100A12	S100 calcium binding protein A12											HALLMARK_COMPLEMENT												NABA_MATRISOME	NABA_MATRISOME_ASSOCIATED
4057	LTF	lactotransferrin											HALLMARK_COMPLEMENT																		REACTOME_LATENT_INFECTION_OF_HOMO_SAPIENS_WITH_MYCOBACTERIUM_TUBERCULOSIS
1991	ELANE	elastase, neutrophil expressed												REACTOME_DEGRADATION_OF_THE_EXTRACELLULAR_MATRIX	NABA_ECM_REGULATORS	PID_UPA_UPAR_PATHWAY						PID_CMYB_PATHWAY	REACTOME_EXTRACELLULAR_MATRIX_ORGANIZATION		NABA_MATRISOME	NABA_MATRISOME_ASSOCIATED
4318	MMP9	matrix metallopeptidase 9 (gelatinase B, 92kDa gelatinase, 92kDa type IV collagenase)												REACTOME_DEGRADATION_OF_THE_EXTRACELLULAR_MATRIX	NABA_ECM_REGULATORS	PID_UPA_UPAR_PATHWAY							REACTOME_EXTRACELLULAR_MATRIX_ORGANIZATION		NABA_MATRISOME	NABA_MATRISOME_ASSOCIATED
1511	CTSG	cathepsin G												REACTOME_DEGRADATION_OF_THE_EXTRACELLULAR_MATRIX	NABA_ECM_REGULATORS	PID_UPA_UPAR_PATHWAY							REACTOME_EXTRACELLULAR_MATRIX_ORGANIZATION		NABA_MATRISOME	NABA_MATRISOME_ASSOCIATED
5275	SERPINB13	serpin peptidase inhibitor, clade B (ovalbumin), member 13													NABA_ECM_REGULATORS										NABA_MATRISOME	NABA_MATRISOME_ASSOCIATED
22976	PAXIP1	PAX interacting (with transcription-activation domain) protein 1																		HALLMARK_GLYCOLYSIS
10135	NAMPT	nicotinamide phosphoribosyltransferase																			HALLMARK_MTORC1_SIGNALING
4069	LYZ	lysozyme																				PID_CMYB_PATHWAY
2006	ELN	elastin																							NABA_MATRISOME
6037	RNASE3	ribonuclease, RNase A family, 3																												KEGG_ASTHMA
8288	EPX	eosinophil peroxidase																												KEGG_ASTHMA
820	CAMP	cathelicidin antimicrobial peptide																													REACTOME_LATENT_INFECTION_OF_HOMO_SAPIENS_WITH_MYCOBACTERIUM_TUBERCULOSIS
1667	DEFA1	defensin, alpha 1
1668	DEFA3	defensin, alpha 3, neutrophil-specific
56729	RETN	resistin
5284	PIGR	polymeric immunoglobulin receptor
3881	KRT31	keratin 31
10551	AGR2	anterior gradient homolog 2 (Xenopus laevis)
163351	GBP6	guanylate binding protein family, member 6
390439	OR11G2	olfactory receptor, family 11, subfamily G, member 2
7581	ZNF33A	zinc finger protein 33A
166336	PRICKLE2	prickle homolog 2 (Drosophila)
8777	MPDZ	multiple PDZ domain protein
8993	PGLYRP1	peptidoglycan recognition protein 1
10321	CRISP3	cysteine-rich secretory protein 3
1048	CEACAM5	carcinoembryonic antigen-related cell adhesion molecule 5
10548	TM9SF1	transmembrane 9 superfamily member 1
1088	CEACAM8	carcinoembryonic antigen-related cell adhesion molecule 8
125115	KRT40	keratin 40
23569	PADI4	peptidyl arginine deiminase, type IV
26030	PLEKHG3	pleckstrin homology domain containing, family G (with RhoGef domain) member 3
286676	ILDR1	immunoglobulin-like domain containing receptor 1
3884	KRT33B	keratin 33B
3934	LCN2	lipocalin 2
441282	AKR1B15	aldo-keto reductase family 1, member B15
55609	ZNF280C	zinc finger protein 280C
566	AZU1	azurocidin 1
6698	SPRR1A	small proline-rich protein 1A
671	BPI	bactericidal/permeability-increasing protein

## Sheet: Rdx A Higher vs. Rdx B Enrich.
Overlap Results
Collection(s):	CP, CP:BIOCARTA, CP:KEGG, CP:REACTOME, H
# overlaps shown:	44
# genesets in collections:	1379
# genes in comparison (n):	77
# genes in universe (N):	45956
Gene Set Name	# Genes in Gene Set (K)	Description	# Genes in Overlap (k)	k/K	p-value	FDR q-value
HALLMARK_HEME_METABOLISM	200	Genes involved in metabolism of heme (a cofactor consisting of iron and porphyrin) and erythroblast differentiation.	12	0.06	9.49e-16	1.31e-12
REACTOME_HEMOSTASIS	466	Genes involved in Hemostasis	12	0.0258	2.08e-11	1.28e-08
KEGG_COMPLEMENT_AND_COAGULATION_CASCADES	69	Complement and coagulation cascades	7	0.1014	2.78e-11	1.28e-08
HALLMARK_COAGULATION	138	Genes encoding components of blood coagulation system; also up-regulated in platelets.	8	0.058	9.52e-11	3.28e-08
NABA_MATRISOME	1028	Ensemble of genes encoding extracellular matrix and extracellular matrix-associated proteins	15	0.0146	1.54e-10	4.25e-08
REACTOME_LIPOPROTEIN_METABOLISM	28	Genes involved in Lipoprotein metabolism	5	0.1786	1.1e-09	2.54e-07
BIOCARTA_AHSP_PATHWAY	13	Hemoglobin's Chaperone	4	0.3077	5.15e-09	1.01e-06
REACTOME_RESPONSE_TO_ELEVATED_PLATELET_CYTOSOLIC_CA2_	89	Genes involved in Response to elevated platelet cytosolic Ca2+	6	0.0674	9.44e-09	1.63e-06
REACTOME_LIPID_DIGESTION_MOBILIZATION_AND_TRANSPORT	46	Genes involved in Lipid digestion, mobilization, and transport	5	0.1087	1.5e-08	2.3e-06
HALLMARK_COMPLEMENT	200	Genes encoding components of the complement system, which is part of the innate immune system.	7	0.035	4.95e-08	6.82e-06
NABA_ECM_REGULATORS	238	Genes encoding enzymes and their regulators involved in the remodeling of the extracellular matrix	7	0.0294	1.62e-07	2.03e-05
NABA_MATRISOME_ASSOCIATED	753	Ensemble of genes encoding ECM-associated proteins including ECM-affilaited proteins, ECM regulators and secreted factors	10	0.0133	5.37e-07	6.17e-05
REACTOME_REVERSIBLE_HYDRATION_OF_CARBON_DIOXIDE	12	Genes involved in Reversible Hydration of Carbon Dioxide	3	0.25	9.84e-07	0.000104
REACTOME_PLATELET_ACTIVATION_SIGNALING_AND_AGGREGATION	208	Genes involved in Platelet activation, signaling and aggregation	6	0.0288	1.45e-06	0.000143
REACTOME_REGULATION_OF_COMPLEMENT_CASCADE	14	Genes involved in Regulation of Complement cascade	3	0.2143	1.62e-06	0.000149
REACTOME_HDL_MEDIATED_LIPID_TRANSPORT	15	Genes involved in HDL-mediated lipid transport	3	0.2	2.03e-06	0.000175
REACTOME_CHYLOMICRON_MEDIATED_LIPID_TRANSPORT	16	Genes involved in Chylomicron-mediated lipid transport	3	0.1875	2.49e-06	0.000191
REACTOME_INITIAL_TRIGGERING_OF_COMPLEMENT	16	Genes involved in Initial triggering of complement	3	0.1875	2.49e-06	0.000191
BIOCARTA_COMP_PATHWAY	19	Complement Pathway	3	0.1579	4.3e-06	0.000312
KEGG_NITROGEN_METABOLISM	23	Nitrogen metabolism	3	0.1304	7.82e-06	0.000513
REACTOME_INTERACTION_BETWEEN_L1_AND_ANKYRINS	23	Genes involved in Interaction between L1 and Ankyrins	3	0.1304	7.82e-06	0.000513
REACTOME_METABOLISM_OF_LIPIDS_AND_LIPOPROTEINS	478	Genes involved in Metabolism of lipids and lipoproteins	7	0.0146	1.62e-05	0.00101
REACTOME_COMPLEMENT_CASCADE	32	Genes involved in Complement cascade	3	0.0938	2.17e-05	0.00124
REACTOME_FORMATION_OF_FIBRIN_CLOT_CLOTTING_CASCADE	32	Genes involved in Formation of Fibrin Clot (Clotting Cascade)	3	0.0938	2.17e-05	0.00124
REACTOME_IRON_UPTAKE_AND_TRANSPORT	36	Genes involved in Iron uptake and transport	3	0.0833	3.1e-05	0.00171
NABA_CORE_MATRISOME	275	Ensemble of genes encoding core extracellular matrix including ECM glycoproteins, collagens and proteoglycans	5	0.0182	0.000103	0.00545
REACTOME_KERATAN_SULFATE_DEGRADATION	11	Genes involved in Keratan sulfate degradation	2	0.1818	0.000151	0.00771
BIOCARTA_LECTIN_PATHWAY	12	Lectin Induced Complement Pathway	2	0.1667	0.000181	0.00891
BIOCARTA_CLASSIC_PATHWAY	14	Classical Complement Pathway	2	0.1429	0.000249	0.0118
BIOCARTA_LAIR_PATHWAY	17	Cells and Molecules involved in local acute inflammatory response	2	0.1176	0.000371	0.0163
REACTOME_INTRINSIC_PATHWAY	17	Genes involved in Intrinsic Pathway	2	0.1176	0.000371	0.0163
REACTOME_AMYLOIDS	83	Genes involved in Amyloids	3	0.0361	0.000377	0.0163
REACTOME_L1CAM_INTERACTIONS	86	Genes involved in L1CAM interactions	3	0.0349	0.000419	0.0175
BIOCARTA_AMI_PATHWAY	20	Acute Myocardial Infarction	2	0.1	0.000516	0.0203
ST_WNT_CA2_CYCLIC_GMP_PATHWAY	20	Wnt/Ca2+/cyclic GMP signaling.	2	0.1	0.000516	0.0203
REACTOME_TRANSMEMBRANE_TRANSPORT_OF_SMALL_MOLECULES	413	Genes involved in Transmembrane transport of small molecules	5	0.0121	0.000665	0.0255
BIOCARTA_INTRINSIC_PATHWAY	23	Intrinsic Prothrombin Activation Pathway	2	0.087	0.000685	0.0255
HALLMARK_PEROXISOME	104	Genes encoding components of peroxisome.	3	0.0288	0.000729	0.0265
REACTOME_TRANSFERRIN_ENDOCYTOSIS_AND_RECYCLING	25	Genes involved in Transferrin endocytosis and recycling	2	0.08	0.000811	0.0287
REACTOME_KERATAN_SULFATE_BIOSYNTHESIS	26	Genes involved in Keratan sulfate biosynthesis	2	0.0769	0.000877	0.0302
PID_INTEGRIN2_PATHWAY	29	Beta2 integrin cell surface interactions	2	0.069	0.00109	0.0367
REACTOME_KERATAN_SULFATE_KERATIN_METABOLISM	30	Genes involved in Keratan sulfate/keratin metabolism	2	0.0667	0.00117	0.0384
REACTOME_FACTORS_INVOLVED_IN_MEGAKARYOCYTE_DEVELOPMENT_AND_PLATELET_PRODUCTION	132	Genes involved in Factors involved in megakaryocyte development and platelet production	3	0.0227	0.00145	0.0465
NABA_PROTEOGLYCANS	35	Genes encoding proteoglycans	2	0.0571	0.00159	0.0499
Gene/Gene Set Overlap Matrix
Entrez Gene Id	Gene Symbol	Gene Description	HALLMARK_HEME_METABOLISM	REACTOME_HEMOSTASIS	KEGG_COMPLEMENT_AND_COAGULATION_CASCADES	HALLMARK_COAGULATION	NABA_MATRISOME	REACTOME_LIPOPROTEIN_METABOLISM	BIOCARTA_AHSP_PATHWAY	REACTOME_RESPONSE_TO_ELEVATED_PLATELET_CYTOSOLIC_CA2_	REACTOME_LIPID_DIGESTION_MOBILIZATION_AND_TRANSPORT	HALLMARK_COMPLEMENT	NABA_ECM_REGULATORS	NABA_MATRISOME_ASSOCIATED	REACTOME_REVERSIBLE_HYDRATION_OF_CARBON_DIOXIDE	REACTOME_PLATELET_ACTIVATION_SIGNALING_AND_AGGREGATION	REACTOME_REGULATION_OF_COMPLEMENT_CASCADE	REACTOME_HDL_MEDIATED_LIPID_TRANSPORT	REACTOME_CHYLOMICRON_MEDIATED_LIPID_TRANSPORT	REACTOME_INITIAL_TRIGGERING_OF_COMPLEMENT	BIOCARTA_COMP_PATHWAY	KEGG_NITROGEN_METABOLISM	REACTOME_INTERACTION_BETWEEN_L1_AND_ANKYRINS	REACTOME_METABOLISM_OF_LIPIDS_AND_LIPOPROTEINS	REACTOME_COMPLEMENT_CASCADE	REACTOME_FORMATION_OF_FIBRIN_CLOT_CLOTTING_CASCADE	REACTOME_IRON_UPTAKE_AND_TRANSPORT	NABA_CORE_MATRISOME	REACTOME_KERATAN_SULFATE_DEGRADATION	BIOCARTA_LECTIN_PATHWAY	BIOCARTA_CLASSIC_PATHWAY	BIOCARTA_LAIR_PATHWAY	REACTOME_INTRINSIC_PATHWAY	REACTOME_AMYLOIDS	REACTOME_L1CAM_INTERACTIONS	BIOCARTA_AMI_PATHWAY	ST_WNT_CA2_CYCLIC_GMP_PATHWAY	REACTOME_TRANSMEMBRANE_TRANSPORT_OF_SMALL_MOLECULES	BIOCARTA_INTRINSIC_PATHWAY	HALLMARK_PEROXISOME	REACTOME_TRANSFERRIN_ENDOCYTOSIS_AND_RECYCLING	REACTOME_KERATAN_SULFATE_BIOSYNTHESIS	PID_INTEGRIN2_PATHWAY	REACTOME_KERATAN_SULFATE_KERATIN_METABOLISM	REACTOME_FACTORS_INVOLVED_IN_MEGAKARYOCYTE_DEVELOPMENT_AND_PLATELET_PRODUCTION	NABA_PROTEOGLYCANS
3043	HBB	hemoglobin, beta	HALLMARK_HEME_METABOLISM	REACTOME_HEMOSTASIS					BIOCARTA_AHSP_PATHWAY																																				REACTOME_FACTORS_INVOLVED_IN_MEGAKARYOCYTE_DEVELOPMENT_AND_PLATELET_PRODUCTION
3045	HBD	hemoglobin, delta	HALLMARK_HEME_METABOLISM	REACTOME_HEMOSTASIS																																									REACTOME_FACTORS_INVOLVED_IN_MEGAKARYOCYTE_DEVELOPMENT_AND_PLATELET_PRODUCTION
718	C3	complement component 3	HALLMARK_HEME_METABOLISM		KEGG_COMPLEMENT_AND_COAGULATION_CASCADES	HALLMARK_COAGULATION						HALLMARK_COMPLEMENT					REACTOME_REGULATION_OF_COMPLEMENT_CASCADE			REACTOME_INITIAL_TRIGGERING_OF_COMPLEMENT	BIOCARTA_COMP_PATHWAY				REACTOME_COMPLEMENT_CASCADE					BIOCARTA_LECTIN_PATHWAY	BIOCARTA_CLASSIC_PATHWAY	BIOCARTA_LAIR_PATHWAY											PID_INTEGRIN2_PATHWAY
51327	AHSP	alpha hemoglobin stabilizing protein	HALLMARK_HEME_METABOLISM						BIOCARTA_AHSP_PATHWAY																											BIOCARTA_AMI_PATHWAY
760	CA2	carbonic anhydrase II	HALLMARK_HEME_METABOLISM									HALLMARK_COMPLEMENT			REACTOME_REVERSIBLE_HYDRATION_OF_CARBON_DIOXIDE							KEGG_NITROGEN_METABOLISM
759	CA1	carbonic anhydrase I	HALLMARK_HEME_METABOLISM												REACTOME_REVERSIBLE_HYDRATION_OF_CARBON_DIOXIDE							KEGG_NITROGEN_METABOLISM
6708	SPTA1	spectrin, alpha, erythrocytic 1 (elliptocytosis 2)	HALLMARK_HEME_METABOLISM																				REACTOME_INTERACTION_BETWEEN_L1_AND_ANKYRINS												REACTOME_L1CAM_INTERACTIONS
6710	SPTB	spectrin, beta, erythrocytic	HALLMARK_HEME_METABOLISM																				REACTOME_INTERACTION_BETWEEN_L1_AND_ANKYRINS												REACTOME_L1CAM_INTERACTIONS
286	ANK1	ankyrin 1, erythrocytic	HALLMARK_HEME_METABOLISM																				REACTOME_INTERACTION_BETWEEN_L1_AND_ANKYRINS												REACTOME_L1CAM_INTERACTIONS
6622	SNCA	synuclein, alpha (non A4 component of amyloid precursor)	HALLMARK_HEME_METABOLISM																															REACTOME_AMYLOIDS
6521	SLC4A1	solute carrier family 4, anion exchanger, member 1 (erythrocyte membrane protein band 3, Diego blood group)	HALLMARK_HEME_METABOLISM																																			REACTOME_TRANSMEMBRANE_TRANSPORT_OF_SMALL_MOLECULES
2038	EPB42	erythrocyte membrane protein band 4.2	HALLMARK_HEME_METABOLISM
2	A2M	alpha-2-macroglobulin		REACTOME_HEMOSTASIS	KEGG_COMPLEMENT_AND_COAGULATION_CASCADES	HALLMARK_COAGULATION	NABA_MATRISOME	REACTOME_LIPOPROTEIN_METABOLISM		REACTOME_RESPONSE_TO_ELEVATED_PLATELET_CYTOSOLIC_CA2_	REACTOME_LIPID_DIGESTION_MOBILIZATION_AND_TRANSPORT		NABA_ECM_REGULATORS	NABA_MATRISOME_ASSOCIATED		REACTOME_PLATELET_ACTIVATION_SIGNALING_AND_AGGREGATION		REACTOME_HDL_MEDIATED_LIPID_TRANSPORT						REACTOME_METABOLISM_OF_LIPIDS_AND_LIPOPROTEINS		REACTOME_FORMATION_OF_FIBRIN_CLOT_CLOTTING_CASCADE							REACTOME_INTRINSIC_PATHWAY
462	SERPINC1	serpin peptidase inhibitor, clade C (antithrombin), member 1		REACTOME_HEMOSTASIS	KEGG_COMPLEMENT_AND_COAGULATION_CASCADES	HALLMARK_COAGULATION	NABA_MATRISOME					HALLMARK_COMPLEMENT	NABA_ECM_REGULATORS	NABA_MATRISOME_ASSOCIATED												REACTOME_FORMATION_OF_FIBRIN_CLOT_CLOTTING_CASCADE										BIOCARTA_AMI_PATHWAY			BIOCARTA_INTRINSIC_PATHWAY
3827	KNG1	kininogen 1		REACTOME_HEMOSTASIS	KEGG_COMPLEMENT_AND_COAGULATION_CASCADES		NABA_MATRISOME			REACTOME_RESPONSE_TO_ELEVATED_PLATELET_CYTOSOLIC_CA2_			NABA_ECM_REGULATORS	NABA_MATRISOME_ASSOCIATED		REACTOME_PLATELET_ACTIVATION_SIGNALING_AND_AGGREGATION										REACTOME_FORMATION_OF_FIBRIN_CLOT_CLOTTING_CASCADE						BIOCARTA_LAIR_PATHWAY	REACTOME_INTRINSIC_PATHWAY						BIOCARTA_INTRINSIC_PATHWAY				PID_INTEGRIN2_PATHWAY
5345	SERPINF2	serpin peptidase inhibitor, clade F (alpha-2 antiplasmin, pigment epithelium derived factor), member 2		REACTOME_HEMOSTASIS	KEGG_COMPLEMENT_AND_COAGULATION_CASCADES		NABA_MATRISOME			REACTOME_RESPONSE_TO_ELEVATED_PLATELET_CYTOSOLIC_CA2_			NABA_ECM_REGULATORS	NABA_MATRISOME_ASSOCIATED		REACTOME_PLATELET_ACTIVATION_SIGNALING_AND_AGGREGATION
3273	HRG	histidine-rich glycoprotein		REACTOME_HEMOSTASIS		HALLMARK_COAGULATION	NABA_MATRISOME			REACTOME_RESPONSE_TO_ELEVATED_PLATELET_CYTOSOLIC_CA2_			NABA_ECM_REGULATORS	NABA_MATRISOME_ASSOCIATED		REACTOME_PLATELET_ACTIVATION_SIGNALING_AND_AGGREGATION
7018	TF	transferrin		REACTOME_HEMOSTASIS		HALLMARK_COAGULATION				REACTOME_RESPONSE_TO_ELEVATED_PLATELET_CYTOSOLIC_CA2_						REACTOME_PLATELET_ACTIVATION_SIGNALING_AND_AGGREGATION											REACTOME_IRON_UPTAKE_AND_TRANSPORT										ST_WNT_CA2_CYCLIC_GMP_PATHWAY	REACTOME_TRANSMEMBRANE_TRANSPORT_OF_SMALL_MOLECULES			REACTOME_TRANSFERRIN_ENDOCYTOSIS_AND_RECYCLING
213	ALB	albumin		REACTOME_HEMOSTASIS				REACTOME_LIPOPROTEIN_METABOLISM		REACTOME_RESPONSE_TO_ELEVATED_PLATELET_CYTOSOLIC_CA2_	REACTOME_LIPID_DIGESTION_MOBILIZATION_AND_TRANSPORT					REACTOME_PLATELET_ACTIVATION_SIGNALING_AND_AGGREGATION		REACTOME_HDL_MEDIATED_LIPID_TRANSPORT						REACTOME_METABOLISM_OF_LIPIDS_AND_LIPOPROTEINS														REACTOME_TRANSMEMBRANE_TRANSPORT_OF_SMALL_MOLECULES		HALLMARK_PEROXISOME
338	APOB	apolipoprotein B (including Ag(x) antigen)		REACTOME_HEMOSTASIS				REACTOME_LIPOPROTEIN_METABOLISM			REACTOME_LIPID_DIGESTION_MOBILIZATION_AND_TRANSPORT								REACTOME_CHYLOMICRON_MEDIATED_LIPID_TRANSPORT					REACTOME_METABOLISM_OF_LIPIDS_AND_LIPOPROTEINS
3048	HBG2	hemoglobin, gamma G		REACTOME_HEMOSTASIS																																									REACTOME_FACTORS_INVOLVED_IN_MEGAKARYOCYTE_DEVELOPMENT_AND_PLATELET_PRODUCTION
23759	PPIL2	peptidylprolyl isomerase (cyclophilin)-like 2		REACTOME_HEMOSTASIS
629	CFB	complement factor B			KEGG_COMPLEMENT_AND_COAGULATION_CASCADES	HALLMARK_COAGULATION						HALLMARK_COMPLEMENT					REACTOME_REGULATION_OF_COMPLEMENT_CASCADE			REACTOME_INITIAL_TRIGGERING_OF_COMPLEMENT	BIOCARTA_COMP_PATHWAY				REACTOME_COMPLEMENT_CASCADE												ST_WNT_CA2_CYCLIC_GMP_PATHWAY
720	C4A	complement component 4A (Rodgers blood group)			KEGG_COMPLEMENT_AND_COAGULATION_CASCADES												REACTOME_REGULATION_OF_COMPLEMENT_CASCADE			REACTOME_INITIAL_TRIGGERING_OF_COMPLEMENT	BIOCARTA_COMP_PATHWAY				REACTOME_COMPLEMENT_CASCADE					BIOCARTA_LECTIN_PATHWAY	BIOCARTA_CLASSIC_PATHWAY
344	APOC2	apolipoprotein C-II				HALLMARK_COAGULATION		REACTOME_LIPOPROTEIN_METABOLISM			REACTOME_LIPID_DIGESTION_MOBILIZATION_AND_TRANSPORT							REACTOME_HDL_MEDIATED_LIPID_TRANSPORT	REACTOME_CHYLOMICRON_MEDIATED_LIPID_TRANSPORT					REACTOME_METABOLISM_OF_LIPIDS_AND_LIPOPROTEINS
341	APOC1	apolipoprotein C-I				HALLMARK_COAGULATION						HALLMARK_COMPLEMENT
259	AMBP	alpha-1-microglobulin/bikunin precursor					NABA_MATRISOME						NABA_ECM_REGULATORS	NABA_MATRISOME_ASSOCIATED
5858	PZP	pregnancy-zone protein					NABA_MATRISOME						NABA_ECM_REGULATORS	NABA_MATRISOME_ASSOCIATED
4583	MUC2	mucin 2, oligomeric mucus/gel-forming					NABA_MATRISOME							NABA_MATRISOME_ASSOCIATED
306	ANXA3	annexin A3					NABA_MATRISOME							NABA_MATRISOME_ASSOCIATED
3263	HPX	hemopexin					NABA_MATRISOME							NABA_MATRISOME_ASSOCIATED
4969	OGN	osteoglycin					NABA_MATRISOME																					NABA_CORE_MATRISOME	REACTOME_KERATAN_SULFATE_DEGRADATION													REACTOME_KERATAN_SULFATE_BIOSYNTHESIS		REACTOME_KERATAN_SULFATE_KERATIN_METABOLISM		NABA_PROTEOGLYCANS
5549	PRELP	proline/arginine-rich end leucine-rich repeat protein					NABA_MATRISOME																					NABA_CORE_MATRISOME	REACTOME_KERATAN_SULFATE_DEGRADATION													REACTOME_KERATAN_SULFATE_BIOSYNTHESIS		REACTOME_KERATAN_SULFATE_KERATIN_METABOLISM		NABA_PROTEOGLYCANS
10516	FBLN5	fibulin 5					NABA_MATRISOME																					NABA_CORE_MATRISOME
7148	TNXB	tenascin XB					NABA_MATRISOME																					NABA_CORE_MATRISOME
7373	COL14A1	collagen, type XIV, alpha 1					NABA_MATRISOME																					NABA_CORE_MATRISOME
336	APOA2	apolipoprotein A-II						REACTOME_LIPOPROTEIN_METABOLISM			REACTOME_LIPID_DIGESTION_MOBILIZATION_AND_TRANSPORT								REACTOME_CHYLOMICRON_MEDIATED_LIPID_TRANSPORT					REACTOME_METABOLISM_OF_LIPIDS_AND_LIPOPROTEINS
3039	HBA1	hemoglobin, alpha 1							BIOCARTA_AHSP_PATHWAY
3040	HBA2	hemoglobin, alpha 2							BIOCARTA_AHSP_PATHWAY
1356	CP	ceruloplasmin (ferroxidase)										HALLMARK_COMPLEMENT															REACTOME_IRON_UPTAKE_AND_TRANSPORT											REACTOME_TRANSMEMBRANE_TRANSPORT_OF_SMALL_MOLECULES
337	APOA4	apolipoprotein A-IV										HALLMARK_COMPLEMENT
761	CA3	carbonic anhydrase III, muscle specific													REACTOME_REVERSIBLE_HYDRATION_OF_CARBON_DIOXIDE							KEGG_NITROGEN_METABOLISM
51478	HSD17B7	hydroxysteroid (17-beta) dehydrogenase 7																						REACTOME_METABOLISM_OF_LIPIDS_AND_LIPOPROTEINS
2531	KDSR	3-ketodihydrosphingosine reductase																						REACTOME_METABOLISM_OF_LIPIDS_AND_LIPOPROTEINS
51606	ATP6V1H	ATPase, H+ transporting, lysosomal 50/57kDa, V1 subunit H																									REACTOME_IRON_UPTAKE_AND_TRANSPORT											REACTOME_TRANSMEMBRANE_TRANSPORT_OF_SMALL_MOLECULES			REACTOME_TRANSFERRIN_ENDOCYTOSIS_AND_RECYCLING
7276	TTR	transthyretin																																REACTOME_AMYLOIDS						HALLMARK_PEROXISOME
325	APCS	amyloid P component, serum																																REACTOME_AMYLOIDS
7356	SCGB1A1	secretoglobin, family 1A, member 1 (uteroglobin)																																						HALLMARK_PEROXISOME
3123	HLA-DRB1	major histocompatibility complex, class II, DR beta 1
2878	GPX3	glutathione peroxidase 3 (plasma)
51805	COQ3	coenzyme Q3 homolog, methyltransferase (S. cerevisiae)
26499	PLEK2	pleckstrin 2
2475	MTOR	mechanistic target of rapamycin (serine/threonine kinase)
51460	SFMBT1	Scm-like with four mbt domains 1
5557	PRIM1	primase, DNA, polypeptide 1 (49kDa)
54843	SYTL2	synaptotagmin-like 2
563	AZGP1	alpha-2-glycoprotein 1, zinc-binding
197	AHSG	alpha-2-HS-glycoprotein
57038	RARS2	arginyl-tRNA synthetase 2, mitochondrial
1	A1BG	alpha-1-B glycoprotein
1359	CPA3	carboxypeptidase A3 (mast cell)
125488	TTC39C	tetratricopeptide repeat domain 39C
126393	HSPB6	heat shock protein, alpha-crystallin-related, B6
150696	PROM2	prominin 2
152579	SCFD2	sec1 family domain containing 2
168544	ZNF467	zinc finger protein 467
171483	FAM9B	family with sequence similarity 9, member B
173	AFM	afamin
23189	KANK1	KN motif and ankyrin repeat domains 1
23230	VPS13A	vacuolar protein sorting 13 homolog A (S. cerevisiae)
23312	DMXL2	Dmx-like 2
3047	HBG1	hemoglobin, gamma A
339324	ZNF260	zinc finger protein 260
57685	CACHD1	cache domain containing 1
79729	SH3D21	SH3 domain containing 21
80833	APOL3	apolipoprotein L, 3
84750	FUT10	fucosyltransferase 10 (alpha (1,3) fucosyltransferase)

## Sheet: Inflamed B Higher Enrichment
Overlap Results
Collection(s):	CP, CP:BIOCARTA, CP:KEGG, CP:REACTOME, H
# overlaps shown:	83
# genesets in collections:	1379
# genes in comparison (n):	138
# genes in universe (N):	45956
Gene Set Name	# Genes in Gene Set (K)	Description	# Genes in Overlap (k)	k/K	p-value	FDR q-value
KEGG_ANTIGEN_PROCESSING_AND_PRESENTATION	89	Antigen processing and presentation	13	0.1461	1.05e-18	8.42e-16
KEGG_ASTHMA	30	Asthma	10	0.3333	1.22e-18	8.42e-16
KEGG_INTESTINAL_IMMUNE_NETWORK_FOR_IGA_PRODUCTION	48	Intestinal immune network for IgA production	11	0.2292	2.45e-18	1.13e-15
KEGG_ALLOGRAFT_REJECTION	38	Allograft rejection	10	0.2632	1.88e-17	6.49e-15
KEGG_GRAFT_VERSUS_HOST_DISEASE	42	Graft-versus-host disease	10	0.2381	5.8e-17	1.6e-14
REACTOME_MHC_CLASS_II_ANTIGEN_PRESENTATION	91	Genes involved in MHC class II antigen presentation	12	0.1319	8.5e-17	1.92e-14
KEGG_TYPE_I_DIABETES_MELLITUS	44	Type I diabetes mellitus	10	0.2273	9.73e-17	1.92e-14
KEGG_LEISHMANIA_INFECTION	72	Leishmania infection	11	0.1528	3.08e-16	5.31e-14
KEGG_VIRAL_MYOCARDITIS	73	Viral myocarditis	11	0.1507	3.62e-16	5.55e-14
KEGG_AUTOIMMUNE_THYROID_DISEASE	53	Autoimmune thyroid disease	10	0.1887	7.47e-16	1.03e-13
REACTOME_TRANSLOCATION_OF_ZAP_70_TO_IMMUNOLOGICAL_SYNAPSE	14	Genes involved in Translocation of ZAP-70 to Immunological synapse	7	0.5	6.36e-15	7.98e-13
REACTOME_PHOSPHORYLATION_OF_CD3_AND_TCR_ZETA_CHAINS	16	Genes involved in Phosphorylation of CD3 and TCR zeta chains	7	0.4375	2.11e-14	2.43e-12
REACTOME_PD1_SIGNALING	18	Genes involved in PD-1 signaling	7	0.3889	5.84e-14	6.2e-12
NABA_MATRISOME	1028	Ensemble of genes encoding extracellular matrix and extracellular matrix-associated proteins	23	0.0224	6.93e-14	6.83e-12
KEGG_CELL_ADHESION_MOLECULES_CAMS	134	Cell adhesion molecules (CAMs)	11	0.0821	3.58e-13	3.29e-11
KEGG_SYSTEMIC_LUPUS_ERYTHEMATOSUS	140	Systemic lupus erythematosus	11	0.0786	5.82e-13	5.01e-11
REACTOME_GENERATION_OF_SECOND_MESSENGER_MOLECULES	27	Genes involved in Generation of second messenger molecules	7	0.2593	1.59e-12	1.29e-10
REACTOME_DOWNSTREAM_TCR_SIGNALING	37	Genes involved in Downstream TCR signaling	7	0.1892	1.8e-11	1.38e-09
REACTOME_LIPID_DIGESTION_MOBILIZATION_AND_TRANSPORT	46	Genes involved in Lipid digestion, mobilization, and transport	7	0.1522	9.16e-11	6.65e-09
KEGG_LYSOSOME	121	Lysosome	9	0.0744	1.3e-10	8.93e-09
REACTOME_TCR_SIGNALING	54	Genes involved in TCR signaling	7	0.1296	2.97e-10	1.95e-08
REACTOME_COSTIMULATION_BY_THE_CD28_FAMILY	63	Genes involved in Costimulation by the CD28 family	7	0.1111	9.08e-10	5.44e-08
REACTOME_INTERFERON_GAMMA_SIGNALING	63	Genes involved in Interferon gamma signaling	7	0.1111	9.08e-10	5.44e-08
REACTOME_ADAPTIVE_IMMUNE_SYSTEM	539	Genes involved in Adaptive Immune System	14	0.026	1.1e-09	6.32e-08
HALLMARK_COAGULATION	138	Genes encoding components of blood coagulation system; also up-regulated in platelets.	8	0.058	1.03e-08	5.68e-07
HALLMARK_HEME_METABOLISM	200	Genes involved in metabolism of heme (a cofactor consisting of iron and porphyrin) and erythroblast differentiation.	9	0.045	1.1e-08	5.86e-07
REACTOME_LIPOPROTEIN_METABOLISM	28	Genes involved in Lipoprotein metabolism	5	0.1786	2.11e-08	1.08e-06
NABA_ECM_REGULATORS	238	Genes encoding enzymes and their regulators involved in the remodeling of the extracellular matrix	9	0.0378	4.94e-08	2.43e-06
NABA_MATRISOME_ASSOCIATED	753	Ensemble of genes encoding ECM-associated proteins including ECM-affilaited proteins, ECM regulators and secreted factors	14	0.0186	7.25e-08	3.45e-06
REACTOME_HDL_MEDIATED_LIPID_TRANSPORT	15	Genes involved in HDL-mediated lipid transport	4	0.2667	1.04e-07	4.76e-06
REACTOME_IMMUNE_SYSTEM	933	Genes involved in Immune System	15	0.0161	1.58e-07	7.01e-06
NABA_CORE_MATRISOME	275	Ensemble of genes encoding core extracellular matrix including ECM glycoproteins, collagens and proteoglycans	9	0.0327	1.69e-07	7.27e-06
REACTOME_HEMOSTASIS	466	Genes involved in Hemostasis	11	0.0236	1.88e-07	7.85e-06
REACTOME_INTERFERON_SIGNALING	159	Genes involved in Interferon Signaling	7	0.044	5.76e-07	2.34e-05
REACTOME_METABOLISM_OF_LIPIDS_AND_LIPOPROTEINS	478	Genes involved in Metabolism of lipids and lipoproteins	10	0.0209	2.04e-06	8.03e-05
HALLMARK_COMPLEMENT	200	Genes encoding components of the complement system, which is part of the innate immune system.	7	0.035	2.66e-06	9.67e-05
HALLMARK_ESTROGEN_RESPONSE_LATE	200	Genes defining late response to estrogen.	7	0.035	2.66e-06	9.67e-05
HALLMARK_KRAS_SIGNALING_UP	200	Genes up-regulated by KRAS activation.	7	0.035	2.66e-06	9.67e-05
REACTOME_ETHANOL_OXIDATION	10	Genes involved in Ethanol oxidation	3	0.3	3.13e-06	0.000111
REACTOME_REVERSIBLE_HYDRATION_OF_CARBON_DIOXIDE	12	Genes involved in Reversible Hydration of Carbon Dioxide	3	0.25	5.71e-06	0.000197
REACTOME_RESPONSE_TO_ELEVATED_PLATELET_CYTOSOLIC_CA2_	89	Genes involved in Response to elevated platelet cytosolic Ca2+	5	0.0562	7.69e-06	0.000259
KEGG_TYROSINE_METABOLISM	42	Tyrosine metabolism	4	0.0952	7.97e-06	0.000262
REACTOME_CHYLOMICRON_MEDIATED_LIPID_TRANSPORT	16	Genes involved in Chylomicron-mediated lipid transport	3	0.1875	1.44e-05	0.000462
REACTOME_CYTOKINE_SIGNALING_IN_IMMUNE_SYSTEM	270	Genes involved in Cytokine Signaling in Immune system	7	0.0259	1.88e-05	0.00059
HALLMARK_ADIPOGENESIS	200	Genes up-regulated during adipocyte differentiation (adipogenesis).	6	0.03	3.36e-05	0.00103
KEGG_GLYCOLYSIS_GLUCONEOGENESIS	62	Glycolysis / Gluconeogenesis	4	0.0645	3.79e-05	0.00114
REACTOME_PLATELET_ACTIVATION_SIGNALING_AND_AGGREGATION	208	Genes involved in Platelet activation, signaling and aggregation	6	0.0288	4.18e-05	0.00123
KEGG_NITROGEN_METABOLISM	23	Nitrogen metabolism	3	0.1304	4.49e-05	0.00129
HALLMARK_UV_RESPONSE_DN	144	Genes down-regulated in response to ultraviolet (UV) radiation.	5	0.0347	7.81e-05	0.0022
KEGG_HEMATOPOIETIC_CELL_LINEAGE	88	Hematopoietic cell lineage	4	0.0455	0.000149	0.00412
NABA_ECM_AFFILIATED	171	Genes encoding proteins affiliated structurally or functionally to extracellular matrix proteins	5	0.0292	0.000175	0.00473
REACTOME_TRANSMEMBRANE_TRANSPORT_OF_SMALL_MOLECULES	413	Genes involved in Transmembrane transport of small molecules	7	0.0169	0.000266	0.00705
KEGG_FATTY_ACID_METABOLISM	42	Fatty acid metabolism	3	0.0714	0.000279	0.00726
PID_HNF3A_PATHWAY	44	FOXA1 transcription factor network	3	0.0682	0.000321	0.00819
NABA_ECM_GLYCOPROTEINS	196	Genes encoding structural ECM glycoproteins	5	0.0255	0.000328	0.00823
HALLMARK_ALLOGRAFT_REJECTION	200	Genes up-regulated during transplant rejection.	5	0.025	0.00036	0.00828
HALLMARK_HYPOXIA	200	Genes up-regulated in response to low oxygen levels (hypoxia).	5	0.025	0.00036	0.00828
HALLMARK_IL2_STAT5_SIGNALING	200	Genes up-regulated by STAT5 in response to IL2 stimulation.	5	0.025	0.00036	0.00828
HALLMARK_INTERFERON_GAMMA_RESPONSE	200	Genes up-regulated in response to IFNG [GeneID=3458].	5	0.025	0.00036	0.00828
HALLMARK_XENOBIOTIC_METABOLISM	200	Genes encoding proteins involved in processing of drugs and other xenobiotics.	5	0.025	0.00036	0.00828
BIOCARTA_IL5_PATHWAY	10	IL 5 Signaling Pathway	2	0.2	0.000397	0.00896
BIOCARTA_BLYMPHOCYTE_PATHWAY	11	B Lymphocyte Cell Surface Molecules	2	0.1818	0.000484	0.0108
BIOCARTA_ASBCELL_PATHWAY	12	Antigen Dependent B Cell Activation	2	0.1667	0.000579	0.0127
BIOCARTA_AHSP_PATHWAY	13	Hemoglobin's Chaperone	2	0.1538	0.000683	0.0143
BIOCARTA_TCRA_PATHWAY	13	Lck and Fyn tyrosine kinases in initiation of TCR Activation	2	0.1538	0.000683	0.0143
REACTOME_HORMONE_SENSITIVE_LIPASE_HSL_MEDIATED_TRIACYLGLYCEROL_HYDROLYSIS	13	Genes involved in Hormone-sensitive lipase (HSL)-mediated triacylglycerol hydrolysis	2	0.1538	0.000683	0.0143
REACTOME_FACTORS_INVOLVED_IN_MEGAKARYOCYTE_DEVELOPMENT_AND_PLATELET_PRODUCTION	132	Genes involved in Factors involved in megakaryocyte development and platelet production	4	0.0303	0.000699	0.0144
REACTOME_TRANS_GOLGI_NETWORK_VESICLE_BUDDING	60	Genes involved in trans-Golgi Network Vesicle Budding	3	0.05	0.0008	0.0162
REACTOME_BIOLOGICAL_OXIDATIONS	139	Genes involved in Biological oxidations	4	0.0288	0.000847	0.0169
KEGG_RETINOL_METABOLISM	64	Retinol metabolism	3	0.0469	0.000965	0.019
PID_ERA_GENOMIC_PATHWAY	65	Validated nuclear estrogen receptor alpha network	3	0.0462	0.00101	0.0196
KEGG_COMPLEMENT_AND_COAGULATION_CASCADES	69	Complement and coagulation cascades	3	0.0435	0.0012	0.0227
KEGG_PPAR_SIGNALING_PATHWAY	69	PPAR signaling pathway	3	0.0435	0.0012	0.0227
KEGG_METABOLISM_OF_XENOBIOTICS_BY_CYTOCHROME_P450	70	Metabolism of xenobiotics by cytochrome P450	3	0.0429	0.00125	0.023
REACTOME_PHASE1_FUNCTIONALIZATION_OF_COMPOUNDS	70	Genes involved in Phase 1 - Functionalization of compounds	3	0.0429	0.00125	0.023
REACTOME_ABCA_TRANSPORTERS_IN_LIPID_HOMEOSTASIS	18	Genes involved in ABCA transporters in lipid homeostasis	2	0.1111	0.00133	0.0241
KEGG_DRUG_METABOLISM_CYTOCHROME_P450	72	Drug metabolism - cytochrome P450	3	0.0417	0.00136	0.0241
HALLMARK_FATTY_ACID_METABOLISM	158	Genes encoding proteins involved in metabolism of fatty acids.	4	0.0253	0.00136	0.0241
BIOCARTA_TH1TH2_PATHWAY	19	Th1/Th2 Differentiation	2	0.1053	0.00148	0.0258
BIOCARTA_CTLA4_PATHWAY	21	The Co-Stimulatory Signal During T-cell Activation	2	0.0952	0.00181	0.0312
KEGG_PROXIMAL_TUBULE_BICARBONATE_RECLAMATION	23	Proximal tubule bicarbonate reclamation	2	0.087	0.00217	0.0365
REACTOME_LYSOSOME_VESICLE_BIOGENESIS	23	Genes involved in Lysosome Vesicle Biogenesis	2	0.087	0.00217	0.0365
BIOCARTA_CSK_PATHWAY	24	Activation of Csk by cAMP-dependent Protein Kinase Inhibits Signaling through the T Cell Receptor	2	0.0833	0.00237	0.0393
Gene/Gene Set Overlap Matrix
Entrez Gene Id	Gene Symbol	Gene Description	KEGG_ANTIGEN_PROCESSING_AND_PRESENTATION	KEGG_ASTHMA	KEGG_INTESTINAL_IMMUNE_NETWORK_FOR_IGA_PRODUCTION	KEGG_ALLOGRAFT_REJECTION	KEGG_GRAFT_VERSUS_HOST_DISEASE	REACTOME_MHC_CLASS_II_ANTIGEN_PRESENTATION	KEGG_TYPE_I_DIABETES_MELLITUS	KEGG_LEISHMANIA_INFECTION	KEGG_VIRAL_MYOCARDITIS	KEGG_AUTOIMMUNE_THYROID_DISEASE	REACTOME_TRANSLOCATION_OF_ZAP_70_TO_IMMUNOLOGICAL_SYNAPSE	REACTOME_PHOSPHORYLATION_OF_CD3_AND_TCR_ZETA_CHAINS	REACTOME_PD1_SIGNALING	NABA_MATRISOME	KEGG_CELL_ADHESION_MOLECULES_CAMS	KEGG_SYSTEMIC_LUPUS_ERYTHEMATOSUS	REACTOME_GENERATION_OF_SECOND_MESSENGER_MOLECULES	REACTOME_DOWNSTREAM_TCR_SIGNALING	REACTOME_LIPID_DIGESTION_MOBILIZATION_AND_TRANSPORT	KEGG_LYSOSOME	REACTOME_TCR_SIGNALING	REACTOME_COSTIMULATION_BY_THE_CD28_FAMILY	REACTOME_INTERFERON_GAMMA_SIGNALING	REACTOME_ADAPTIVE_IMMUNE_SYSTEM	HALLMARK_COAGULATION	HALLMARK_HEME_METABOLISM	REACTOME_LIPOPROTEIN_METABOLISM	NABA_ECM_REGULATORS	NABA_MATRISOME_ASSOCIATED	REACTOME_HDL_MEDIATED_LIPID_TRANSPORT	REACTOME_IMMUNE_SYSTEM	NABA_CORE_MATRISOME	REACTOME_HEMOSTASIS	REACTOME_INTERFERON_SIGNALING	REACTOME_METABOLISM_OF_LIPIDS_AND_LIPOPROTEINS	HALLMARK_COMPLEMENT	HALLMARK_ESTROGEN_RESPONSE_LATE	HALLMARK_KRAS_SIGNALING_UP	REACTOME_ETHANOL_OXIDATION	REACTOME_REVERSIBLE_HYDRATION_OF_CARBON_DIOXIDE	REACTOME_RESPONSE_TO_ELEVATED_PLATELET_CYTOSOLIC_CA2_	KEGG_TYROSINE_METABOLISM	REACTOME_CHYLOMICRON_MEDIATED_LIPID_TRANSPORT	REACTOME_CYTOKINE_SIGNALING_IN_IMMUNE_SYSTEM	HALLMARK_ADIPOGENESIS	KEGG_GLYCOLYSIS_GLUCONEOGENESIS	REACTOME_PLATELET_ACTIVATION_SIGNALING_AND_AGGREGATION
3123	HLA-DRB1	major histocompatibility complex, class II, DR beta 1	KEGG_ANTIGEN_PROCESSING_AND_PRESENTATION	KEGG_ASTHMA	KEGG_INTESTINAL_IMMUNE_NETWORK_FOR_IGA_PRODUCTION	KEGG_ALLOGRAFT_REJECTION	KEGG_GRAFT_VERSUS_HOST_DISEASE	REACTOME_MHC_CLASS_II_ANTIGEN_PRESENTATION	KEGG_TYPE_I_DIABETES_MELLITUS	KEGG_LEISHMANIA_INFECTION	KEGG_VIRAL_MYOCARDITIS	KEGG_AUTOIMMUNE_THYROID_DISEASE	REACTOME_TRANSLOCATION_OF_ZAP_70_TO_IMMUNOLOGICAL_SYNAPSE	REACTOME_PHOSPHORYLATION_OF_CD3_AND_TCR_ZETA_CHAINS	REACTOME_PD1_SIGNALING		KEGG_CELL_ADHESION_MOLECULES_CAMS	KEGG_SYSTEMIC_LUPUS_ERYTHEMATOSUS	REACTOME_GENERATION_OF_SECOND_MESSENGER_MOLECULES	REACTOME_DOWNSTREAM_TCR_SIGNALING			REACTOME_TCR_SIGNALING	REACTOME_COSTIMULATION_BY_THE_CD28_FAMILY	REACTOME_INTERFERON_GAMMA_SIGNALING	REACTOME_ADAPTIVE_IMMUNE_SYSTEM							REACTOME_IMMUNE_SYSTEM			REACTOME_INTERFERON_SIGNALING										REACTOME_CYTOKINE_SIGNALING_IN_IMMUNE_SYSTEM
3125	HLA-DRB3	major histocompatibility complex, class II, DR beta 3	KEGG_ANTIGEN_PROCESSING_AND_PRESENTATION	KEGG_ASTHMA	KEGG_INTESTINAL_IMMUNE_NETWORK_FOR_IGA_PRODUCTION	KEGG_ALLOGRAFT_REJECTION	KEGG_GRAFT_VERSUS_HOST_DISEASE	REACTOME_MHC_CLASS_II_ANTIGEN_PRESENTATION	KEGG_TYPE_I_DIABETES_MELLITUS	KEGG_LEISHMANIA_INFECTION	KEGG_VIRAL_MYOCARDITIS	KEGG_AUTOIMMUNE_THYROID_DISEASE	REACTOME_TRANSLOCATION_OF_ZAP_70_TO_IMMUNOLOGICAL_SYNAPSE	REACTOME_PHOSPHORYLATION_OF_CD3_AND_TCR_ZETA_CHAINS	REACTOME_PD1_SIGNALING		KEGG_CELL_ADHESION_MOLECULES_CAMS	KEGG_SYSTEMIC_LUPUS_ERYTHEMATOSUS	REACTOME_GENERATION_OF_SECOND_MESSENGER_MOLECULES	REACTOME_DOWNSTREAM_TCR_SIGNALING			REACTOME_TCR_SIGNALING	REACTOME_COSTIMULATION_BY_THE_CD28_FAMILY	REACTOME_INTERFERON_GAMMA_SIGNALING	REACTOME_ADAPTIVE_IMMUNE_SYSTEM							REACTOME_IMMUNE_SYSTEM			REACTOME_INTERFERON_SIGNALING										REACTOME_CYTOKINE_SIGNALING_IN_IMMUNE_SYSTEM
3127	HLA-DRB5	major histocompatibility complex, class II, DR beta 5	KEGG_ANTIGEN_PROCESSING_AND_PRESENTATION	KEGG_ASTHMA	KEGG_INTESTINAL_IMMUNE_NETWORK_FOR_IGA_PRODUCTION	KEGG_ALLOGRAFT_REJECTION	KEGG_GRAFT_VERSUS_HOST_DISEASE	REACTOME_MHC_CLASS_II_ANTIGEN_PRESENTATION	KEGG_TYPE_I_DIABETES_MELLITUS	KEGG_LEISHMANIA_INFECTION	KEGG_VIRAL_MYOCARDITIS	KEGG_AUTOIMMUNE_THYROID_DISEASE	REACTOME_TRANSLOCATION_OF_ZAP_70_TO_IMMUNOLOGICAL_SYNAPSE	REACTOME_PHOSPHORYLATION_OF_CD3_AND_TCR_ZETA_CHAINS	REACTOME_PD1_SIGNALING		KEGG_CELL_ADHESION_MOLECULES_CAMS	KEGG_SYSTEMIC_LUPUS_ERYTHEMATOSUS	REACTOME_GENERATION_OF_SECOND_MESSENGER_MOLECULES	REACTOME_DOWNSTREAM_TCR_SIGNALING			REACTOME_TCR_SIGNALING	REACTOME_COSTIMULATION_BY_THE_CD28_FAMILY	REACTOME_INTERFERON_GAMMA_SIGNALING	REACTOME_ADAPTIVE_IMMUNE_SYSTEM							REACTOME_IMMUNE_SYSTEM			REACTOME_INTERFERON_SIGNALING										REACTOME_CYTOKINE_SIGNALING_IN_IMMUNE_SYSTEM
3117	HLA-DQA1	major histocompatibility complex, class II, DQ alpha 1	KEGG_ANTIGEN_PROCESSING_AND_PRESENTATION	KEGG_ASTHMA	KEGG_INTESTINAL_IMMUNE_NETWORK_FOR_IGA_PRODUCTION	KEGG_ALLOGRAFT_REJECTION	KEGG_GRAFT_VERSUS_HOST_DISEASE	REACTOME_MHC_CLASS_II_ANTIGEN_PRESENTATION	KEGG_TYPE_I_DIABETES_MELLITUS	KEGG_LEISHMANIA_INFECTION	KEGG_VIRAL_MYOCARDITIS	KEGG_AUTOIMMUNE_THYROID_DISEASE	REACTOME_TRANSLOCATION_OF_ZAP_70_TO_IMMUNOLOGICAL_SYNAPSE	REACTOME_PHOSPHORYLATION_OF_CD3_AND_TCR_ZETA_CHAINS	REACTOME_PD1_SIGNALING		KEGG_CELL_ADHESION_MOLECULES_CAMS	KEGG_SYSTEMIC_LUPUS_ERYTHEMATOSUS	REACTOME_GENERATION_OF_SECOND_MESSENGER_MOLECULES	REACTOME_DOWNSTREAM_TCR_SIGNALING			REACTOME_TCR_SIGNALING	REACTOME_COSTIMULATION_BY_THE_CD28_FAMILY	REACTOME_INTERFERON_GAMMA_SIGNALING	REACTOME_ADAPTIVE_IMMUNE_SYSTEM							REACTOME_IMMUNE_SYSTEM			REACTOME_INTERFERON_SIGNALING										REACTOME_CYTOKINE_SIGNALING_IN_IMMUNE_SYSTEM
3113	HLA-DPA1	major histocompatibility complex, class II, DP alpha 1	KEGG_ANTIGEN_PROCESSING_AND_PRESENTATION	KEGG_ASTHMA	KEGG_INTESTINAL_IMMUNE_NETWORK_FOR_IGA_PRODUCTION	KEGG_ALLOGRAFT_REJECTION	KEGG_GRAFT_VERSUS_HOST_DISEASE	REACTOME_MHC_CLASS_II_ANTIGEN_PRESENTATION	KEGG_TYPE_I_DIABETES_MELLITUS	KEGG_LEISHMANIA_INFECTION	KEGG_VIRAL_MYOCARDITIS	KEGG_AUTOIMMUNE_THYROID_DISEASE	REACTOME_TRANSLOCATION_OF_ZAP_70_TO_IMMUNOLOGICAL_SYNAPSE	REACTOME_PHOSPHORYLATION_OF_CD3_AND_TCR_ZETA_CHAINS	REACTOME_PD1_SIGNALING		KEGG_CELL_ADHESION_MOLECULES_CAMS	KEGG_SYSTEMIC_LUPUS_ERYTHEMATOSUS	REACTOME_GENERATION_OF_SECOND_MESSENGER_MOLECULES	REACTOME_DOWNSTREAM_TCR_SIGNALING			REACTOME_TCR_SIGNALING	REACTOME_COSTIMULATION_BY_THE_CD28_FAMILY	REACTOME_INTERFERON_GAMMA_SIGNALING	REACTOME_ADAPTIVE_IMMUNE_SYSTEM							REACTOME_IMMUNE_SYSTEM			REACTOME_INTERFERON_SIGNALING										REACTOME_CYTOKINE_SIGNALING_IN_IMMUNE_SYSTEM
3115	HLA-DPB1	major histocompatibility complex, class II, DP beta 1	KEGG_ANTIGEN_PROCESSING_AND_PRESENTATION	KEGG_ASTHMA	KEGG_INTESTINAL_IMMUNE_NETWORK_FOR_IGA_PRODUCTION	KEGG_ALLOGRAFT_REJECTION	KEGG_GRAFT_VERSUS_HOST_DISEASE	REACTOME_MHC_CLASS_II_ANTIGEN_PRESENTATION	KEGG_TYPE_I_DIABETES_MELLITUS	KEGG_LEISHMANIA_INFECTION	KEGG_VIRAL_MYOCARDITIS	KEGG_AUTOIMMUNE_THYROID_DISEASE	REACTOME_TRANSLOCATION_OF_ZAP_70_TO_IMMUNOLOGICAL_SYNAPSE	REACTOME_PHOSPHORYLATION_OF_CD3_AND_TCR_ZETA_CHAINS	REACTOME_PD1_SIGNALING		KEGG_CELL_ADHESION_MOLECULES_CAMS	KEGG_SYSTEMIC_LUPUS_ERYTHEMATOSUS	REACTOME_GENERATION_OF_SECOND_MESSENGER_MOLECULES	REACTOME_DOWNSTREAM_TCR_SIGNALING			REACTOME_TCR_SIGNALING	REACTOME_COSTIMULATION_BY_THE_CD28_FAMILY	REACTOME_INTERFERON_GAMMA_SIGNALING	REACTOME_ADAPTIVE_IMMUNE_SYSTEM							REACTOME_IMMUNE_SYSTEM			REACTOME_INTERFERON_SIGNALING										REACTOME_CYTOKINE_SIGNALING_IN_IMMUNE_SYSTEM
3118	HLA-DQA2	major histocompatibility complex, class II, DQ alpha 2	KEGG_ANTIGEN_PROCESSING_AND_PRESENTATION	KEGG_ASTHMA	KEGG_INTESTINAL_IMMUNE_NETWORK_FOR_IGA_PRODUCTION	KEGG_ALLOGRAFT_REJECTION	KEGG_GRAFT_VERSUS_HOST_DISEASE	REACTOME_MHC_CLASS_II_ANTIGEN_PRESENTATION	KEGG_TYPE_I_DIABETES_MELLITUS	KEGG_LEISHMANIA_INFECTION	KEGG_VIRAL_MYOCARDITIS	KEGG_AUTOIMMUNE_THYROID_DISEASE	REACTOME_TRANSLOCATION_OF_ZAP_70_TO_IMMUNOLOGICAL_SYNAPSE	REACTOME_PHOSPHORYLATION_OF_CD3_AND_TCR_ZETA_CHAINS	REACTOME_PD1_SIGNALING		KEGG_CELL_ADHESION_MOLECULES_CAMS	KEGG_SYSTEMIC_LUPUS_ERYTHEMATOSUS	REACTOME_GENERATION_OF_SECOND_MESSENGER_MOLECULES	REACTOME_DOWNSTREAM_TCR_SIGNALING			REACTOME_TCR_SIGNALING	REACTOME_COSTIMULATION_BY_THE_CD28_FAMILY	REACTOME_INTERFERON_GAMMA_SIGNALING	REACTOME_ADAPTIVE_IMMUNE_SYSTEM							REACTOME_IMMUNE_SYSTEM			REACTOME_INTERFERON_SIGNALING										REACTOME_CYTOKINE_SIGNALING_IN_IMMUNE_SYSTEM
3109	HLA-DMB	major histocompatibility complex, class II, DM beta	KEGG_ANTIGEN_PROCESSING_AND_PRESENTATION	KEGG_ASTHMA	KEGG_INTESTINAL_IMMUNE_NETWORK_FOR_IGA_PRODUCTION	KEGG_ALLOGRAFT_REJECTION	KEGG_GRAFT_VERSUS_HOST_DISEASE	REACTOME_MHC_CLASS_II_ANTIGEN_PRESENTATION	KEGG_TYPE_I_DIABETES_MELLITUS	KEGG_LEISHMANIA_INFECTION	KEGG_VIRAL_MYOCARDITIS	KEGG_AUTOIMMUNE_THYROID_DISEASE					KEGG_CELL_ADHESION_MOLECULES_CAMS	KEGG_SYSTEMIC_LUPUS_ERYTHEMATOSUS								REACTOME_ADAPTIVE_IMMUNE_SYSTEM							REACTOME_IMMUNE_SYSTEM
3122	HLA-DRA	major histocompatibility complex, class II, DR alpha	KEGG_ANTIGEN_PROCESSING_AND_PRESENTATION	KEGG_ASTHMA	KEGG_INTESTINAL_IMMUNE_NETWORK_FOR_IGA_PRODUCTION	KEGG_ALLOGRAFT_REJECTION	KEGG_GRAFT_VERSUS_HOST_DISEASE		KEGG_TYPE_I_DIABETES_MELLITUS	KEGG_LEISHMANIA_INFECTION	KEGG_VIRAL_MYOCARDITIS	KEGG_AUTOIMMUNE_THYROID_DISEASE					KEGG_CELL_ADHESION_MOLECULES_CAMS	KEGG_SYSTEMIC_LUPUS_ERYTHEMATOSUS
3119	HLA-DQB1	major histocompatibility complex, class II, DQ beta 1	KEGG_ANTIGEN_PROCESSING_AND_PRESENTATION	KEGG_ASTHMA	KEGG_INTESTINAL_IMMUNE_NETWORK_FOR_IGA_PRODUCTION	KEGG_ALLOGRAFT_REJECTION	KEGG_GRAFT_VERSUS_HOST_DISEASE		KEGG_TYPE_I_DIABETES_MELLITUS	KEGG_LEISHMANIA_INFECTION	KEGG_VIRAL_MYOCARDITIS	KEGG_AUTOIMMUNE_THYROID_DISEASE					KEGG_CELL_ADHESION_MOLECULES_CAMS	KEGG_SYSTEMIC_LUPUS_ERYTHEMATOSUS
1520	CTSS	cathepsin S	KEGG_ANTIGEN_PROCESSING_AND_PRESENTATION					REACTOME_MHC_CLASS_II_ANTIGEN_PRESENTATION								NABA_MATRISOME						KEGG_LYSOSOME				REACTOME_ADAPTIVE_IMMUNE_SYSTEM				NABA_ECM_REGULATORS	NABA_MATRISOME_ASSOCIATED		REACTOME_IMMUNE_SYSTEM					HALLMARK_COMPLEMENT		HALLMARK_KRAS_SIGNALING_UP
972	CD74	CD74 molecule, major histocompatibility complex, class II invariant chain	KEGG_ANTIGEN_PROCESSING_AND_PRESENTATION					REACTOME_MHC_CLASS_II_ANTIGEN_PRESENTATION																		REACTOME_ADAPTIVE_IMMUNE_SYSTEM							REACTOME_IMMUNE_SYSTEM
10437	IFI30	interferon, gamma-inducible protein 30	KEGG_ANTIGEN_PROCESSING_AND_PRESENTATION
5284	PIGR	polymeric immunoglobulin receptor			KEGG_INTESTINAL_IMMUNE_NETWORK_FOR_IGA_PRODUCTION																																			HALLMARK_KRAS_SIGNALING_UP
1512	CTSH	cathepsin H						REACTOME_MHC_CLASS_II_ANTIGEN_PRESENTATION								NABA_MATRISOME						KEGG_LYSOSOME				REACTOME_ADAPTIVE_IMMUNE_SYSTEM	HALLMARK_COAGULATION			NABA_ECM_REGULATORS	NABA_MATRISOME_ASSOCIATED		REACTOME_IMMUNE_SYSTEM					HALLMARK_COMPLEMENT
1509	CTSD	cathepsin D						REACTOME_MHC_CLASS_II_ANTIGEN_PRESENTATION								NABA_MATRISOME						KEGG_LYSOSOME				REACTOME_ADAPTIVE_IMMUNE_SYSTEM				NABA_ECM_REGULATORS	NABA_MATRISOME_ASSOCIATED		REACTOME_IMMUNE_SYSTEM					HALLMARK_COMPLEMENT
718	C3	complement component 3								KEGG_LEISHMANIA_INFECTION								KEGG_SYSTEMIC_LUPUS_ERYTHEMATOSUS								REACTOME_ADAPTIVE_IMMUNE_SYSTEM	HALLMARK_COAGULATION	HALLMARK_HEME_METABOLISM					REACTOME_IMMUNE_SYSTEM					HALLMARK_COMPLEMENT									HALLMARK_ADIPOGENESIS
857	CAV1	caveolin 1, caveolae protein, 22kDa									KEGG_VIRAL_MYOCARDITIS										REACTOME_LIPID_DIGESTION_MOBILIZATION_AND_TRANSPORT														REACTOME_HEMOSTASIS		REACTOME_METABOLISM_OF_LIPIDS_AND_LIPOPROTEINS		HALLMARK_ESTROGEN_RESPONSE_LATE
2	A2M	alpha-2-macroglobulin														NABA_MATRISOME					REACTOME_LIPID_DIGESTION_MOBILIZATION_AND_TRANSPORT						HALLMARK_COAGULATION		REACTOME_LIPOPROTEIN_METABOLISM	NABA_ECM_REGULATORS	NABA_MATRISOME_ASSOCIATED	REACTOME_HDL_MEDIATED_LIPID_TRANSPORT			REACTOME_HEMOSTASIS		REACTOME_METABOLISM_OF_LIPIDS_AND_LIPOPROTEINS						REACTOME_RESPONSE_TO_ELEVATED_PLATELET_CYTOSOLIC_CA2_						REACTOME_PLATELET_ACTIVATION_SIGNALING_AND_AGGREGATION
1522	CTSZ	cathepsin Z														NABA_MATRISOME						KEGG_LYSOSOME								NABA_ECM_REGULATORS	NABA_MATRISOME_ASSOCIATED
5265	SERPINA1	serpin peptidase inhibitor, clade A (alpha-1 antiproteinase, antitrypsin), member 1														NABA_MATRISOME											HALLMARK_COAGULATION			NABA_ECM_REGULATORS	NABA_MATRISOME_ASSOCIATED				REACTOME_HEMOSTASIS			HALLMARK_COMPLEMENT	HALLMARK_ESTROGEN_RESPONSE_LATE				REACTOME_RESPONSE_TO_ELEVATED_PLATELET_CYTOSOLIC_CA2_						REACTOME_PLATELET_ACTIVATION_SIGNALING_AND_AGGREGATION
7052	TGM2	transglutaminase 2 (C polypeptide, protein-glutamine-gamma-glutamyltransferase)														NABA_MATRISOME														NABA_ECM_REGULATORS	NABA_MATRISOME_ASSOCIATED
866	SERPINA6	serpin peptidase inhibitor, clade A (alpha-1 antiproteinase, antitrypsin), member 6														NABA_MATRISOME														NABA_ECM_REGULATORS	NABA_MATRISOME_ASSOCIATED
5858	PZP	pregnancy-zone protein														NABA_MATRISOME														NABA_ECM_REGULATORS	NABA_MATRISOME_ASSOCIATED
6441	SFTPD	surfactant protein D														NABA_MATRISOME															NABA_MATRISOME_ASSOCIATED
653509	SFTPA1	surfactant protein A1														NABA_MATRISOME															NABA_MATRISOME_ASSOCIATED
4582	MUC1	mucin 1, cell surface associated														NABA_MATRISOME															NABA_MATRISOME_ASSOCIATED
4583	MUC2	mucin 2, oligomeric mucus/gel-forming														NABA_MATRISOME															NABA_MATRISOME_ASSOCIATED
6439	SFTPB	surfactant protein B														NABA_MATRISOME															NABA_MATRISOME_ASSOCIATED
10516	FBLN5	fibulin 5														NABA_MATRISOME																		NABA_CORE_MATRISOME
4256	MGP	matrix Gla protein														NABA_MATRISOME																		NABA_CORE_MATRISOME
7148	TNXB	tenascin XB														NABA_MATRISOME																		NABA_CORE_MATRISOME
4239	MFAP4	microfibrillar-associated protein 4														NABA_MATRISOME																		NABA_CORE_MATRISOME
79812	MMRN2	multimerin 2														NABA_MATRISOME																		NABA_CORE_MATRISOME
4969	OGN	osteoglycin														NABA_MATRISOME																		NABA_CORE_MATRISOME
26254	OPTC	opticin														NABA_MATRISOME																		NABA_CORE_MATRISOME
131873	COL6A6	collagen, type VI, alpha 6														NABA_MATRISOME																		NABA_CORE_MATRISOME
7373	COL14A1	collagen, type XIV, alpha 1														NABA_MATRISOME																		NABA_CORE_MATRISOME
5175	PECAM1	platelet/endothelial cell adhesion molecule															KEGG_CELL_ADHESION_MOLECULES_CAMS										HALLMARK_COAGULATION								REACTOME_HEMOSTASIS					HALLMARK_KRAS_SIGNALING_UP			REACTOME_RESPONSE_TO_ELEVATED_PLATELET_CYTOSOLIC_CA2_						REACTOME_PLATELET_ACTIVATION_SIGNALING_AND_AGGREGATION
335	APOA1	apolipoprotein A-I																			REACTOME_LIPID_DIGESTION_MOBILIZATION_AND_TRANSPORT						HALLMARK_COAGULATION		REACTOME_LIPOPROTEIN_METABOLISM			REACTOME_HDL_MEDIATED_LIPID_TRANSPORT			REACTOME_HEMOSTASIS		REACTOME_METABOLISM_OF_LIPIDS_AND_LIPOPROTEINS						REACTOME_RESPONSE_TO_ELEVATED_PLATELET_CYTOSOLIC_CA2_		REACTOME_CHYLOMICRON_MEDIATED_LIPID_TRANSPORT				REACTOME_PLATELET_ACTIVATION_SIGNALING_AND_AGGREGATION
344	APOC2	apolipoprotein C-II																			REACTOME_LIPID_DIGESTION_MOBILIZATION_AND_TRANSPORT						HALLMARK_COAGULATION		REACTOME_LIPOPROTEIN_METABOLISM			REACTOME_HDL_MEDIATED_LIPID_TRANSPORT					REACTOME_METABOLISM_OF_LIPIDS_AND_LIPOPROTEINS								REACTOME_CHYLOMICRON_MEDIATED_LIPID_TRANSPORT
213	ALB	albumin																			REACTOME_LIPID_DIGESTION_MOBILIZATION_AND_TRANSPORT								REACTOME_LIPOPROTEIN_METABOLISM			REACTOME_HDL_MEDIATED_LIPID_TRANSPORT			REACTOME_HEMOSTASIS		REACTOME_METABOLISM_OF_LIPIDS_AND_LIPOPROTEINS						REACTOME_RESPONSE_TO_ELEVATED_PLATELET_CYTOSOLIC_CA2_						REACTOME_PLATELET_ACTIVATION_SIGNALING_AND_AGGREGATION
336	APOA2	apolipoprotein A-II																			REACTOME_LIPID_DIGESTION_MOBILIZATION_AND_TRANSPORT								REACTOME_LIPOPROTEIN_METABOLISM								REACTOME_METABOLISM_OF_LIPIDS_AND_LIPOPROTEINS								REACTOME_CHYLOMICRON_MEDIATED_LIPID_TRANSPORT
2167	FABP4	fatty acid binding protein 4, adipocyte																			REACTOME_LIPID_DIGESTION_MOBILIZATION_AND_TRANSPORT																REACTOME_METABOLISM_OF_LIPIDS_AND_LIPOPROTEINS										HALLMARK_ADIPOGENESIS
427	ASAH1	N-acylsphingosine amidohydrolase (acid ceramidase) 1																				KEGG_LYSOSOME															REACTOME_METABOLISM_OF_LIPIDS_AND_LIPOPROTEINS
2517	FUCA1	fucosidase, alpha-L- 1, tissue																				KEGG_LYSOSOME																		HALLMARK_KRAS_SIGNALING_UP
51606	ATP6V1H	ATPase, H+ transporting, lysosomal 50/57kDa, V1 subunit H																				KEGG_LYSOSOME
10577	NPC2	Niemann-Pick disease, type C2																				KEGG_LYSOSOME
9476	NAPSA	napsin A aspartic peptidase																				KEGG_LYSOSOME
4360	MRC1	mannose receptor, C type 1																								REACTOME_ADAPTIVE_IMMUNE_SYSTEM							REACTOME_IMMUNE_SYSTEM
341	APOC1	apolipoprotein C-I																									HALLMARK_COAGULATION											HALLMARK_COMPLEMENT
3043	HBB	hemoglobin, beta																										HALLMARK_HEME_METABOLISM							REACTOME_HEMOSTASIS
3045	HBD	hemoglobin, delta																										HALLMARK_HEME_METABOLISM							REACTOME_HEMOSTASIS
760	CA2	carbonic anhydrase II																										HALLMARK_HEME_METABOLISM										HALLMARK_COMPLEMENT	HALLMARK_ESTROGEN_RESPONSE_LATE	HALLMARK_KRAS_SIGNALING_UP		REACTOME_REVERSIBLE_HYDRATION_OF_CARBON_DIOXIDE
759	CA1	carbonic anhydrase I																										HALLMARK_HEME_METABOLISM														REACTOME_REVERSIBLE_HYDRATION_OF_CARBON_DIOXIDE
6521	SLC4A1	solute carrier family 4, anion exchanger, member 1 (erythrocyte membrane protein band 3, Diego blood group)																										HALLMARK_HEME_METABOLISM
8991	SELENBP1	selenium binding protein 1																										HALLMARK_HEME_METABOLISM
4059	BCAM	basal cell adhesion molecule (Lutheran blood group)																										HALLMARK_HEME_METABOLISM
286	ANK1	ankyrin 1, erythrocytic																										HALLMARK_HEME_METABOLISM
177	AGER	advanced glycosylation end product-specific receptor																															REACTOME_IMMUNE_SYSTEM
408	ARRB1	arrestin, beta 1																																	REACTOME_HEMOSTASIS														REACTOME_PLATELET_ACTIVATION_SIGNALING_AND_AGGREGATION
30846	EHD2	EH-domain containing 2																																	REACTOME_HEMOSTASIS
3048	HBG2	hemoglobin, gamma G																																	REACTOME_HEMOSTASIS
51478	HSD17B7	hydroxysteroid (17-beta) dehydrogenase 7																																			REACTOME_METABOLISM_OF_LIPIDS_AND_LIPOPROTEINS
79888	LPCAT1	lysophosphatidylcholine acyltransferase 1																																			REACTOME_METABOLISM_OF_LIPIDS_AND_LIPOPROTEINS
21	ABCA3	ATP-binding cassette, sub-family A (ABC1), member 3																																					HALLMARK_ESTROGEN_RESPONSE_LATE
9022	CLIC3	chloride intracellular channel 3																																					HALLMARK_ESTROGEN_RESPONSE_LATE
7177	TPSAB1	tryptase alpha/beta 1																																					HALLMARK_ESTROGEN_RESPONSE_LATE
10551	AGR2	anterior gradient homolog 2 (Xenopus laevis)																																					HALLMARK_ESTROGEN_RESPONSE_LATE
1636	ACE	angiotensin I converting enzyme (peptidyl-dipeptidase A) 1																																						HALLMARK_KRAS_SIGNALING_UP
26499	PLEK2	pleckstrin 2																																						HALLMARK_KRAS_SIGNALING_UP
126	ADH1C	alcohol dehydrogenase 1C (class I), gamma polypeptide																																							REACTOME_ETHANOL_OXIDATION			KEGG_TYROSINE_METABOLISM				KEGG_GLYCOLYSIS_GLUCONEOGENESIS
124	ADH1A	alcohol dehydrogenase 1A (class I), alpha polypeptide																																							REACTOME_ETHANOL_OXIDATION			KEGG_TYROSINE_METABOLISM				KEGG_GLYCOLYSIS_GLUCONEOGENESIS
125	ADH1B	alcohol dehydrogenase 1B (class I), beta polypeptide																																							REACTOME_ETHANOL_OXIDATION			KEGG_TYROSINE_METABOLISM				KEGG_GLYCOLYSIS_GLUCONEOGENESIS
761	CA3	carbonic anhydrase III, muscle specific																																								REACTOME_REVERSIBLE_HYDRATION_OF_CARBON_DIOXIDE
8639	AOC3	amine oxidase, copper containing 3 (vascular adhesion protein 1)																																										KEGG_TYROSINE_METABOLISM
284119	PTRF	polymerase I and transcript release factor																																													HALLMARK_ADIPOGENESIS
6817	SULT1A1	sulfotransferase family, cytosolic, 1A, phenol-preferring, member 1																																													HALLMARK_ADIPOGENESIS
51805	COQ3	coenzyme Q3 homolog, methyltransferase (S. cerevisiae)																																													HALLMARK_ADIPOGENESIS
8436	SDPR	serum deprivation response																																													HALLMARK_ADIPOGENESIS
2203	FBP1	fructose-1,6-bisphosphatase 1																																														KEGG_GLYCOLYSIS_GLUCONEOGENESIS
4088	SMAD3	SMAD family member 3
23576	DDAH1	dimethylarginine dimethylaminohydrolase 1
51460	SFMBT1	Scm-like with four mbt domains 1
2512	FTL	ferritin, light polypeptide
358	AQP1	aquaporin 1 (Colton blood group)
25939	SAMHD1	SAM domain and HD domain 1
1528	CYB5A	cytochrome b5 type A (microsomal)
3039	HBA1	hemoglobin, alpha 1
203	AK1	adenylate kinase 1
1674	DES	desmin
6649	SOD3	superoxide dismutase 3, extracellular
2273	FHL1	four and a half LIM domains 1
10873	ME3	malic enzyme 3, NADP(+)-dependent, mitochondrial
98	ACYP2	acylphosphatase 2, muscle type
10884	MRPS30	mitochondrial ribosomal protein S30
325	APCS	amyloid P component, serum
166336	PRICKLE2	prickle homolog 2 (Drosophila)
54843	SYTL2	synaptotagmin-like 2
90701	SEC11C	SEC11 homolog C (S. cerevisiae)
7110	TMF1	TATA element modulatory factor 1
197	AHSG	alpha-2-HS-glycoprotein
124454	EARS2	glutamyl-tRNA synthetase 2, mitochondrial (putative)
249	ALPL	alkaline phosphatase, liver/bone/kidney
114034	TOE1	target of EGR1, member 1 (nuclear)
1188	CLCNKB	chloride channel Kb
125488	TTC39C	tetratricopeptide repeat domain 39C
126393	HSPB6	heat shock protein, alpha-crystallin-related, B6
150696	PROM2	prominin 2
152206	CCDC13	coiled-coil domain containing 13
155465	AGR3	anterior gradient homolog 3 (Xenopus laevis)
168544	ZNF467	zinc finger protein 467
170575	GIMAP1	GTPase, IMAP family member 1
171483	FAM9B	family with sequence similarity 9, member B
173	AFM	afamin
199	AIF1	allograft inflammatory factor 1
22995	CEP152	centrosomal protein 152kDa
23189	KANK1	KN motif and ankyrin repeat domains 1
23230	VPS13A	vacuolar protein sorting 13 homolog A (S. cerevisiae)
23406	COTL1	coactosin-like 1 (Dictyostelium)
25840	METTL7A	methyltransferase like 7A
29062	WDR91	WD repeat domain 91
3047	HBG1	hemoglobin, gamma A
3240	HP	haptoglobin
3250	HPR	haptoglobin-related protein
3855	KRT7	keratin 7
389072	PLEKHM3	pleckstrin homology domain containing, family M, member 3
51237	MZB1	marginal zone B and B1 cell-specific protein
51673	TPPP3	tubulin polymerization-promoting protein family member 3
54504	CPVL	carboxypeptidase, vitellogenic-like
547	KIF1A	kinesin family member 1A
57685	CACHD1	cache domain containing 1
58499	ZNF462	zinc finger protein 462
64236	PDLIM2	PDZ and LIM domain 2 (mystique)
79925	SPEF2	sperm flagellar 2
828	CAPS	calcyphosine
84320	ACBD6	acyl-CoA binding domain containing 6
963	CD53	CD53 molecule
[truncated: 36 more columns]

## Sheet: Inflamed A Higher Enrichment
Overlap Results
Collection(s):	CP, CP:BIOCARTA, CP:KEGG, CP:REACTOME, H
# overlaps shown:	9
# genesets in collections:	1379
# genes in comparison (n):	47
# genes in universe (N):	45956
Gene Set Name	# Genes in Gene Set (K)	Description	# Genes in Overlap (k)	k/K	p-value	FDR q-value
NABA_MATRISOME_ASSOCIATED	753	Ensemble of genes encoding ECM-associated proteins including ECM-affilaited proteins, ECM regulators and secreted factors	9	0.012	6.34e-08	5.06e-05
NABA_MATRISOME	1028	Ensemble of genes encoding extracellular matrix and extracellular matrix-associated proteins	10	0.0097	7.35e-08	5.06e-05
PID_CMYB_PATHWAY	84	C-MYB transcription factor network	4	0.0476	1.74e-06	0.000802
REACTOME_DEGRADATION_OF_THE_EXTRACELLULAR_MATRIX	29	Genes involved in Degradation of the extracellular matrix	3	0.1034	3.6e-06	0.00124
PID_UPA_UPAR_PATHWAY	42	Urokinase-type plasminogen activator (uPA) and uPAR-mediated signaling	3	0.0714	1.12e-05	0.00309
NABA_SECRETED_FACTORS	344	Genes encoding secreted soluble factors	5	0.0145	2.71e-05	0.00622
HALLMARK_COMPLEMENT	200	Genes encoding components of the complement system, which is part of the innate immune system.	4	0.02	5.36e-05	0.0106
REACTOME_EXTRACELLULAR_MATRIX_ORGANIZATION	87	Genes involved in Extracellular matrix organization	3	0.0345	0.0001	0.0172
PID_TOLL_ENDOGENOUS_PATHWAY	25	Endogenous TLR signaling	2	0.08	0.000303	0.0464
Gene/Gene Set Overlap Matrix
Entrez Gene Id	Gene Symbol	Gene Description	NABA_MATRISOME_ASSOCIATED	NABA_MATRISOME	PID_CMYB_PATHWAY	REACTOME_DEGRADATION_OF_THE_EXTRACELLULAR_MATRIX	PID_UPA_UPAR_PATHWAY	NABA_SECRETED_FACTORS	HALLMARK_COMPLEMENT	REACTOME_EXTRACELLULAR_MATRIX_ORGANIZATION	PID_TOLL_ENDOGENOUS_PATHWAY
1991	ELANE	elastase, neutrophil expressed	NABA_MATRISOME_ASSOCIATED	NABA_MATRISOME	PID_CMYB_PATHWAY	REACTOME_DEGRADATION_OF_THE_EXTRACELLULAR_MATRIX	PID_UPA_UPAR_PATHWAY			REACTOME_EXTRACELLULAR_MATRIX_ORGANIZATION
4318	MMP9	matrix metallopeptidase 9 (gelatinase B, 92kDa gelatinase, 92kDa type IV collagenase)	NABA_MATRISOME_ASSOCIATED	NABA_MATRISOME		REACTOME_DEGRADATION_OF_THE_EXTRACELLULAR_MATRIX	PID_UPA_UPAR_PATHWAY			REACTOME_EXTRACELLULAR_MATRIX_ORGANIZATION
1511	CTSG	cathepsin G	NABA_MATRISOME_ASSOCIATED	NABA_MATRISOME		REACTOME_DEGRADATION_OF_THE_EXTRACELLULAR_MATRIX	PID_UPA_UPAR_PATHWAY			REACTOME_EXTRACELLULAR_MATRIX_ORGANIZATION
6280	S100A9	S100 calcium binding protein A9	NABA_MATRISOME_ASSOCIATED	NABA_MATRISOME				NABA_SECRETED_FACTORS	HALLMARK_COMPLEMENT		PID_TOLL_ENDOGENOUS_PATHWAY
6283	S100A12	S100 calcium binding protein A12	NABA_MATRISOME_ASSOCIATED	NABA_MATRISOME				NABA_SECRETED_FACTORS	HALLMARK_COMPLEMENT
6279	S100A8	S100 calcium binding protein A8	NABA_MATRISOME_ASSOCIATED	NABA_MATRISOME				NABA_SECRETED_FACTORS			PID_TOLL_ENDOGENOUS_PATHWAY
6273	S100A2	S100 calcium binding protein A2	NABA_MATRISOME_ASSOCIATED	NABA_MATRISOME				NABA_SECRETED_FACTORS
6286	S100P	S100 calcium binding protein P	NABA_MATRISOME_ASSOCIATED	NABA_MATRISOME				NABA_SECRETED_FACTORS
306	ANXA3	annexin A3	NABA_MATRISOME_ASSOCIATED	NABA_MATRISOME
3918	LAMC2	laminin, gamma 2		NABA_MATRISOME
4069	LYZ	lysozyme			PID_CMYB_PATHWAY
4353	MPO	myeloperoxidase			PID_CMYB_PATHWAY
5657	PRTN3	proteinase 3			PID_CMYB_PATHWAY
4057	LTF	lactotransferrin							HALLMARK_COMPLEMENT
978	CDA	cytidine deaminase							HALLMARK_COMPLEMENT
6037	RNASE3	ribonuclease, RNase A family, 3
8288	EPX	eosinophil peroxidase
820	CAMP	cathelicidin antimicrobial peptide
1667	DEFA1	defensin, alpha 1
1668	DEFA3	defensin, alpha 3, neutrophil-specific
4502	MT2A	metallothionein 2A
3694	ITGB6	integrin, beta 6
4493	MT1E	metallothionein 1E
56729	RETN	resistin
390439	OR11G2	olfactory receptor, family 11, subfamily G, member 2
1591	CYP24A1	cytochrome P450, family 24, subfamily A, polypeptide 1
79083	MLPH	melanophilin
166336	PRICKLE2	prickle homolog 2 (Drosophila)
8777	MPDZ	multiple PDZ domain protein
98	ACYP2	acylphosphatase 2, muscle type
8993	PGLYRP1	peptidoglycan recognition protein 1
55662	HIF1AN	hypoxia inducible factor 1, alpha subunit inhibitor
10321	CRISP3	cysteine-rich secretory protein 3
1088	CEACAM8	carcinoembryonic antigen-related cell adhesion molecule 8
1657	DMXL1	Dmx-like 1
23569	PADI4	peptidyl arginine deiminase, type IV
286676	ILDR1	immunoglobulin-like domain containing receptor 1
3934	LCN2	lipocalin 2
4332	MNDA	myeloid cell nuclear differentiation antigen
4489	MT1A	metallothionein 1A
4494	MT1F	metallothionein 1F
4501	MT1X	metallothionein 1X
51702	PADI3	peptidyl arginine deiminase, type III
55609	ZNF280C	zinc finger protein 280C
566	AZU1	azurocidin 1
671	BPI	bactericidal/permeability-increasing protein
9928	KIF14	kinesin family member 14
