# Supplementary material for: Proteogenomic landscape of squamous cell lung cancer
Source: Nat Commun. 2019 Aug 8;10:3578. doi: 10.1038/s41467-019-11452-x (PMC6687710; doi:10.1038/s41467-019-11452-x)
Supplement: Supplementary file 13 — Supplementary Data 10 [file 41467_2019_11452_MOESM13_ESM.xlsx]

## Sheet: Sheet1
CountSig	353	352	352	336	336	317	311	298	259
	LUSQ	LUSQ	LUSQ	LUSQ	LUSQ	LUSQ	LUSQ	LUSQ	LUSQ	SigFlags									Cluster		LUAD	LUAD	LUAD	LUAD	LUAD	LUAD	LUAD	LUAD	LUAD	LUAD	LUAD	LUAD	LUAD	LUAD	LUAD	LUAD	LUAD	LUAD	LUAD	LUAD	LUAD	LUAD	LUAD	LUAD	LUAD	LUAD	LUAD	LUAD	LUAD
Symbol	sq1_lung	kns62_lung	lk2_lung	ebc1_lung	ncih1703_lung	ncih2170_lung	ludlu1_lung	hcc95_lung	hcc15_lung	kns62_lung	ncih2170_lung	lk2_lung	ebc1_lung	sq1_lung	ludlu1_lung	hcc15_lung	hcc95_lung	ncih1703_lung	LUSQ cluster string	ClusterOrder	a549_lung	abc1_lung	corl105_lung	hcc1833_lung	hcc4006_lung	hcc44_lung	hcc827_lung	ncih1355_lung	ncih1373_lung	ncih1435_lung	ncih1437_lung	ncih1568_lung	ncih1573_lung	ncih1693_lung	ncih1792_lung	ncih1793_lung	ncih1838_lung	ncih1944_lung	ncih1975_lung	ncih2009_lung	ncih2030_lung	ncih2122_lung	ncih2228_lung	ncih2291_lung	ncih23_lung	ncih358_lung	ncih441_lung	ncih522_lung	ncih838_lung
SMARCA4	-2.054	-4.736	-4.109	-4.895	-6.29	-3.035	-13.742	-2.96	-2.091	0	1	1	1	1	1	1	0	0	011111100	359	-0.584	-1.922	-0.955	-5.892	-0.717	-0.639	-1.253	-0.594	-2.009	-0.69	-5.028	-0.645	-0.576	-1.161	-0.961	-1.315	-1.873	-0.857	-0.982	-0.38	-0.538	-3.067	-1.9	-1.39	-1.105	-0.43	-0.255	-0.566	-0.495
DHX30	-2.637	-3.178	-1.059	-3.028	-4.656	-3.571	-3.238	-2.187	-1.296	0	1	0	1	1	1	1	0	0	010111100	402	-2.387	-1.793	-1.586	-1.443	-2.911	-1.901	-2.362	-1.04	-2.749	-0.654	-2.196	-2.009	-1.906	-2.628	-2.901	-1.036	-1.68	-3.811	-1.283	-2.356	-2.648	-3.064	-1.179	-1.578	-6.738	-2.404	-2.547	-2.422	-1.917
FABP4	-1.414	-5.327	-1.595	-3.192	-3.176	-2.712	-1.427	-3.775	-1.716	0	1	0	1	1	0	0	1	0	010110010	406	-4.506	-1.024	-2.211	-3.287	-1.785	-2.33	-1.822	-1.232	-2.249	-1.47	-2.346	-2.51	-2.631	-1.677	-2.73	-2.451	-2.165	-2.674	-2.613	-0.842	-2.122	-3.519	-2.111	-1.376	-2.235	-1.774	-2.214	-1.564	-2.976
TK1	-4.225	-1.004	-3.522	-1.857	-3.474	-1.464	-1.576	-1	-3.1	1	0	1	0	1	0	0	0	1	101010001	201	-1.303	-1.754	-1.611	-2.216	-1.257	-1.154	-2.295	-1.601	-2.534	-2.33	-1.221	-1.276	-1.934	-1.62	-2.745	-1.93	-1.655	-1.922	-1.507	-1.527	-1.819	-0.683	-4.587	-1.938	-2.071	-1.969	-2.68	-3.838	-1.847
SMC1A	-3.559	-3.257	-2.657	-2.911	-1.94	-0.763	-6.861	-1.076	-1.508	1	1	0	0	0	0	1	0	0	110000100	171	-0.315	-4.157	-0.991	-0.578	-0.522	-0.718	-0.3	-1.031	-1.633	-0.356	-0.991	-3.946	-1.244	-0.982	-0.627	-0.898	-0.558	-0.249	-0.755	-1.433	-1.02	-1.236	-0.708	-0.692	-3.423	-0.779	-0.37	-0.557	-2.477
ITGB1	-6.104	-2.427	-1.667	-2.06	-4.097	-4.047	-0.408	-9.828	-2.497	1	0	0	0	1	1	0	1	0	100011010	246	-1.065	-4.046	-1.405	-2.584	-1.059	-2.998	-1.376	-1.172	-2.282	-1.763	-1.803	-2.08	-1.185	-3.377	-1.448	-4.491	-0.736	-2.092	-1.851	-1.508	-0.359	-1.11	-2.062	-1.56	-1.549	-1.069	-2.284	-2.42	-6.401
RACGAP1	-2.551	-1.756	-4.325	-1.876	-5.07	-3.954	-4.909	-2.913	-0.653	0	0	1	0	1	1	1	0	0	001011100	547	-0.781	-2.458	-1.126	-1.135	-1.079	-1.069	-1.654	-1.332	-1.773	-1.455	-1.607	-2.375	-1.441	-3.269	-2.008	-1.661	-1.669	-2.214	-1.11	-2.475	-0.962	-1.647	-0.433	-1.356	-0.903	-2.624	-1.486	-2.845	-1.584
PI4KA,PI4KAP2,PI4KAP1	-3.558	-1.642	-0.61	-0.557	-1.961	-0.676	-3.994	-4.544	-0.725	1	0	0	0	0	0	1	1	0	100000110	274	-1.55	-0.24	-1.999	-0.302	-1.592	-1.506	-2.956	-2.195	-3.754	-0.978	-1.675	-3.265	-0.392	-0.634	-1.77	-1.576	-0.724	-1.804	-0.04	-0.792	-2.768	-3.657	-0.489	-2.796	-1.734	-0.341	-0.275	-1.165	-3.834
F13B	-3.208	-1.388	-5.194	-0.903	-2.92	-3.062	-0.898	-2.3	-3.208	1	0	1	0	0	1	0	0	1	101001001	206	-2.458	-1.842	-1.534	-1.288	-2.555	-2.243	-1.821	-2.629	-2.383	-2.635	-2.048	-1.386	-1.335	-1.885	-1.966	-2.09	-1.656	-2.587	-1.83	-2.728	-0.975	-2.261	-1.722	-1.986	-1.486	-1.179	-1.928	-2.333	-2.664
UBA3	-0.943	-3.441	-0.531	-0.895	-10.927	-1.088	-0.92	-0.775	-3.051	0	1	0	0	1	0	0	0	1	010010001	428	-1.104	-1.393	-1.289	-1.238	-0.776	-1.297	-0.808	-2.96	-0.959	-0.82	-2.024	-1.996	-1.017	-0.913	-1.361	-0.508	-0.676	-2.632	-1.135	-1.696	-1.956	-0.448	-1.35	-0.618	-4.615	-1.277	-0.893	-1.384	-1.721
SOD1	-5.025	-3.195	-0.373	-0.646	-2.338	-3.885	-0.861	-1.874	-0.829	1	1	0	0	0	1	0	0	0	110001000	169	-0.784	-1.271	-0.447	-0.77	-1.402	-1.288	-2.413	-0.483	-0.949	-0.686	-2.906	-2.748	-0.398	-0.285	-2.256	-0.96	-0.631	-2.671	-1.053	-1.319	-6.516	-2.517	-0.357	-1.303	-7.602	-2.871	-1.851	-1.18	-2.098
UBE2L3	-2.399	-3.264	-2.139	-5.594	-7.477	-2.418	-3.906	-1.302	-4.036	0	1	0	1	1	0	1	0	1	010110101	404	-1.662	-1.452	-1.5	-0.782	-3.023	-7.914	-1.915	-3.005	-2.359	-0.8	-3.701	-2.968	-0.794	-2.288	-1.249	-0.566	-2.302	-0.605	-4.018	-1.458	-2.904	-1.196	-3.423	-1.298	-3.017	-1.926	-0.504	-0.259	-2.975
KIF18A	-1.474	-3.918	-0.559	-3.201	-3.008	-7.339	-7.23	-3.271	-6.514	0	1	0	1	1	1	1	1	1	010111111	400	-0.663	-1.513	-1.314	-0.258	-0.444	-0.908	-2.619	-4.076	-0.684	-1.353	-2.749	-4.162	-1.036	-0.436	-1.313	-9.128	-1.372	-8.962	-0.232	-1.4	-0.274	-0.324	-3.98	-4.114	-7.104	-6.906	-6.456	-0.92	-4.642
TP63	-1.597	-3.531	-1.233	-1.873	-1.955	-3.208	-1.183	-4.749	-2.653	0	1	0	0	0	1	0	1	0	010001010	436	-1.338	-2.221	-0.948	-1.355	-1.684	-1.24	-2.177	-1.136	-3.825	-1.67	-2.096	-1.978	-2.076	-1.494	-1.46	-2.016	-0.848	-2.393	-1.387	-1.251	-1.432	-0.738	-1.546	-2.216	-1.931	-1.292	-0.938	-2.24	-1.296
CTHRC1	-3.336	-1.175	-1.734	-3.691	-3.745	-2	-0.484	-1.792	-2.767	1	0	0	1	1	0	0	0	0	100110000	229	-1.254	-1.464	-1.904	-0.968	-2.091	-1.156	-3.049	-0.958	-2.078	-1.471	-1.218	-2.245	-1.499	-1.875	-2.092	-1.897	-2.097	-1.375	-2.195	-0.681	-2.588	-2.017	-2.382	-1.382	-1.39	-2.263	-2.101	-0.906	-1.246
PRR5L	-2.114	-1.789	-0.864	-2.647	-1.625	-3.878	-2.535	-3.743	-3.281	0	0	0	0	0	1	0	1	1	000001011	832	-1.259	-2.199	-1.006	-3.265	-1.769	-3.12	-1.828	-2.01	-3.382	-1.87	-1.283	-1.329	-1.805	-2.141	-1.298	-2.668	-2.127	-1.4	-2.787	-3	-1.208	-1.258	-1.696	-2.231	-1.622	-2.654	-2.995	-2	-0.907
CDC7	-3.336	-0.868	-1.993	-1.402	-1.939	-3.569	-5.173	-1.95	-1.934	1	0	0	0	0	1	1	0	0	100001100	261	-2.008	-0.887	-1.325	-1.653	-2.071	-1.926	-1.383	-1.687	-2.801	-1.794	-1.713	-1.109	-2.367	-2.013	-1.94	-2.089	-1.993	-2.093	-2.504	-2.257	-2.404	-1.842	-2.866	-2.074	-2.472	-3.039	-2.091	-2.168	-1.62
ANGPTL4	-2.237	-0.841	-3.534	-3.949	-0.884	-3.295	-1.223	-0.97	-0.451	0	0	1	1	0	1	0	0	0	001101000	537	-0.822	-3.931	-2.191	-2.527	-2.53	-1.603	-2.142	-1.698	-1.779	-2.479	-2.196	-2.465	-0.809	-2.931	-1.234	-2.603	-1.134	-1.575	-1.975	-0.935	-1.29	-2.006	-1.41	-1.81	-1.458	-2.148	-1.123	-0.834	-0.883
TRAIP	-4.319	-2.781	-5.621	-1.758	-3.275	-1.751	-3.318	-1.804	-4.664	1	0	1	0	1	0	1	0	1	101010101	198	-1.918	-4.011	-2.153	-2.519	-2.056	-2.726	-2.319	-2.408	-1.751	-4.006	-1.823	-2.736	-1.541	-2.43	-2.66	-1.157	-2.478	-2.373	-2.778	-2.357	-3.215	-1.683	-1.495	-3.97	-4.95	-2.531	-2.881	-3.157	-2.315
UBL5	-5.499	-3.535	-5.284	-5.731	-3.569	-4.108	-16.225	-3.079	-2.737	1	1	1	1	1	1	1	1	0	111111110	78	-2.241	-7.208	-0.781	-5.765	-1.013	-1.201	-0.829	-4.093	-5.054	-12.544	-4.398	-11.48	-0.491	-4.71	-1.93	-3.575	-5.292	-12.111	-0.188	-2.73	-6.535	-5.219	-0.6	-2.803	-4.597	-7.576	-3.302	-1.067	-1.486
ECT2	-2.613	-3.875	-2.667	-1.463	-1.474	-4.959	-0.817	-1.622	-3.092	0	1	0	0	0	1	0	0	1	010001001	437	-1.079	-2.866	-1.455	-0.296	-1.663	-3.067	-2.059	-3.047	-0.884	-3.03	-0.666	-1.046	-2.004	-2.256	-2.809	-1.401	-1.094	-2.183	-1.594	-2.884	-2.872	-3.273	-0.743	-2.186	-1.618	-1.95	-0.802	-0.842	-1.666
EIF3I	-3.208	-4.044	-5.741	-3.745	-2.783	-3.687	-7.273	-3.821	-3.846	1	1	1	1	0	1	1	1	1	111101111	110	-4.56	-6.552	-0.721	-1.298	-4.18	-4.074	-2.905	-4.444	-3.877	-2.521	-4.002	-9.593	-1.218	-3.112	-2.517	-4.314	-5.464	-4.452	-2.281	-3.174	-2.814	-1.465	-1.864	-2.092	-2.885	-4.826	-3.952	-0.889	-4.034
CD300C	-4.194	-2.483	-5.516	-3.491	-3.471	-3.223	-5.387	-5.222	-2.936	1	0	1	1	1	1	1	1	0	101111110	178	-3.253	-2.851	-2.458	-4.492	-3.609	-3.731	-2.108	-1.977	-1.785	-3.078	-3.002	-2.945	-2.926	-2.109	-3.369	-2.853	-1.913	-4.341	-3.469	-1.92	-3.447	-2.368	-3.681	-1.672	-5.908	-2.457	-1.19	-3.815	-4.138
WFIKKN1	-3.113	-4.47	-2.589	-3.146	-3.044	-1.837	-2.016	-1.822	-1.4	1	1	0	1	1	0	0	0	0	110110000	154	-2.861	-2.933	-1.868	-1.475	-1.974	-1.691	-2.649	-2.337	-3.392	-1.111	-2.737	-2.284	-2.982	-3.375	-4.136	-1.656	-3.462	-2.27	-1.542	-2.084	-2.035	-2.811	-1.778	-1.235	-2.547	-1.93	-4.186	-3.506	-3.153
ATP2B1	-2.563	-4.846	-3.478	-3.506	-3.839	-2.914	-4.156	-3.371	-2.669	0	1	1	1	1	0	1	1	0	011110110	365	-2.853	-1.721	-2.514	-1.062	-2.826	-2.529	-3.106	-2.578	-3.052	-3.142	-3.891	-2.428	-2.247	-3.715	-2.936	-2.591	-3.282	-3.134	-1.712	-2.916	-2.014	-4.053	-2.116	-1.447	-1.57	-3.485	-2.635	-1.878	-3.152
CDK6	-0.767	-3.54	-0.533	-1.844	-3.192	-0.944	-0.751	-0.755	-0.516	0	1	0	0	1	0	0	0	0	010010000	434	-1.288	-0.189	-1.089	-0.708	-0.646	-1.354	-0.601	-0.921	-1.677	-1.097	-0.439	-1.252	-1.186	-1.372	-0.845	-0.893	-0.601	-0.954	-1.812	-0.368	-2.094	-2.033	-0.658	-0.538	-0.909	-0.741	-1.443	-0.974	-1.23
CAPZB	-6.732	-11.628	-7.439	-3.454	-6.019	-3.741	-5.321	-4.481	-4.511	1	1	1	1	1	1	1	1	1	111111111	59	-5.293	-6.977	-3.992	-2.722	-4.348	-1.987	-4.59	-5.624	-3.159	-0.797	-2.84	-6.707	-1.559	-4.923	-2.52	-6.736	-8.069	-11.47	-2.763	-5.274	-8.109	-7.612	-0.861	-3.42	-4.01	-2.67	-1	-2.353	-4.012
KAT8	-6.465	-6.361	-5.611	-4.208	-5.741	-3.476	-0.503	-1.607	-1.523	1	1	1	1	1	1	0	0	0	111111000	99	-1.003	-4.056	-0.619	-0.505	-1.608	-3.294	-0.953	-2.671	-4.733	-2.665	-0.984	-2.75	-0.719	-2.247	-2.086	-5.532	-0.316	-4.404	-0.585	-3.115	-4.669	-2.932	-0.959	-3.104	-17.421	-10.872	-1.456	-0.99	-17.682
CFL1	-4.276	-4.072	-10.144	-0.82	-4.088	-1.807	-2.682	-3.017	-3.325	1	1	1	0	1	0	0	1	1	111010011	131	-3.641	-1.127	-5.62	-4.039	-1.803	-0.574	-5.57	-2.015	-1.253	-3.3	-7.858	-2.566	-1.788	-2.951	-3.187	-1.522	-1.478	-2.175	-1.874	-10.768	-2.039	-7.737	-1.989	-13.633	-5.514	-1.931	-1.022	-0.831	-2.375
APC	-0.786	-1.817	-3.306	-0.723	-0.76	-1.8	-0.146	-1.856	-4.183	0	0	1	0	0	0	0	0	1	001000001	586	-1.066	-1.682	-2.455	-0.149	-0.853	-1.456	-1.185	-2.048	-1.071	-1.656	-1.325	-1.192	-0.485	-0.39	-0.56	-1.601	-0.303	-1.197	-1.793	-1.057	-0.296	-0.225	-1.156	-0.996	-1.498	-2.506	-1.061	-1.956	-1.171
PI4KA	-4.508	-2.295	-1.508	-3.207	-3.365	-2.13	-4.587	-5.667	-1.157	1	0	0	1	1	0	1	1	0	100110110	223	-2.628	-1.596	-2.405	-1.157	-1.741	-2.745	-2.638	-5.595	-4.694	-2.3	-3.403	-8.751	-1.627	-1.085	-2.376	-1.525	-1.063	-3.875	-0.985	-0.788	-6.158	-5.458	-1.147	-4.081	-4.126	-1.053	-1.154	-1.037	-4.662
DDX23	-3.608	-3.09	-4.744	-5.497	-6.337	-5.306	-5.019	-4.398	-3.013	1	1	1	1	1	1	1	1	1	111111111	68	-1.713	-7.722	-3.027	-2.346	-4.491	-3.47	-2.177	-3.855	-3.453	-4.096	-3.179	-11.044	-1.517	-1.375	-6.366	-2.74	-4.324	-6.157	-2.492	-1.926	-7.475	-3.642	-2.273	-2.323	-6.732	-11.955	-3.296	-1.362	-10.886
CHAF1A	-9.069	-6.279	-6.277	-6.975	-6.527	-4.928	-8.078	-4.075	-3.232	1	1	1	1	1	1	1	1	1	111111111	58	-3.421	-4.546	-1.943	-4.69	-4.02	-1.838	-3.381	-4.991	-5.493	-11.148	-10.468	-11.505	-2.033	-0.79	-3.674	-2.636	-4.191	-12.329	-1.352	-2.878	-7.493	-4.979	-0.771	-1.489	-4.391	-11.994	-4.274	-1.549	-4.001
KANSL3	-2.745	-2.413	-1.898	-3.735	-1.981	-3.482	-0.645	-1.192	-0.931	0	0	0	1	0	1	0	0	0	000101000	662	-1.437	-1.243	-1.373	-0.242	-0.797	-1.803	-1.062	-0.64	-2.519	-0.695	-1.277	-1.053	-0.725	-1.003	-1.062	-1.013	-0.447	-1.932	-0.807	-2.189	-0.479	-2.752	-1.37	-0.501	-0.969	-3.812	-1.177	-1.145	-1.157
XAB2	-4.585	-4.097	-5.303	-5.923	-4.44	-5.449	-5.942	-6.758	-3.441	1	1	1	1	1	1	1	1	1	111111111	65	-4.008	-5.804	-2.275	-3.209	-2.084	-3.036	-4.031	-5.233	-4.21	-14.107	-4.897	-8.914	-1.799	-7.716	-3.181	-3.133	-2.752	-14.582	-1.85	-3.48	-5.65	-3.118	-1.47	-1.718	-5.354	-11.443	-3.678	-3.478	-7.579
TCERG1	-3.533	-5.589	-5.91	-3.192	-3.345	-5.806	-3.528	-4.57	-3.599	1	1	1	1	1	1	1	1	1	111111111	69	-3.322	-3.939	-3.78	-2.879	-4.145	-6.071	-3.612	-3.827	-8.351	-4.654	-4.32	-5.921	-1.625	-6.333	-2.86	-4.193	-2.315	-9.219	-3.395	-6.901	-7.44	-2.756	-2.669	-4.24	-5.712	-5.898	-2.573	-3.01	-6.465
PGRMC1	-1.461	-1.132	-0.694	-0.754	-0.832	-0.753	-4.755	-1.088	-3.724	0	0	0	0	0	0	1	0	1	000000101	909	-1.103	-0.428	-1.467	-2.034	-0.983	-0.583	-1.917	-1.062	-1.033	-1.013	-1.358	-1.398	-0.787	-1.188	-2.003	-0.649	-2.576	-0.709	-1.978	-0.691	-1.43	-0.814	-1.638	-1.119	-1.704	-1.019	-1.08	-1.579	-0.874
LTK	-1.934	-1.351	-3.23	-1.059	-0.557	-1.768	-1.032	-3.2	-1.925	0	0	1	0	0	0	0	1	0	001000010	578	-1.789	-1.628	-0.551	-1.298	-0.844	-0.982	-1.352	-1.133	-1.255	-1.188	-1.322	-0.68	-1.793	-1.01	-1.992	-1.321	-0.9	-1.21	-1.525	-1.671	-1.37	-1.171	-2.892	-1.935	-2.032	-1.984	-1.991	-1.998	-0.853
HOXC9	-1.045	-1.539	-0.414	-1.232	-1.588	-1.551	-3.316	-3.715	-0.873	0	0	0	0	0	0	1	1	0	000000110	907	-1.934	-0.548	-2.03	-0.726	-1.531	-0.637	-3.214	-1.183	-1.163	-2.384	-1.062	-1.074	-2.512	-1.448	-2.543	-2.198	-1.931	-2.579	-1.501	-0.31	-1.724	-0.514	-0.651	-2.23	-0.753	-0.62	-1.855	-2.459	-1.112
HNRNPC	-9.163	-4.342	-4.783	-5.975	-8.984	-3.902	-3.664	-3.835	-7.458	1	1	1	1	1	1	1	1	1	111111111	60	-3.762	-5.447	-1.966	-1.585	-4.268	-1.75	-3.886	-6.879	-7.482	-5.54	-5.83	-12.953	-0.743	-6.153	-2.609	-5.674	-1.909	-8.062	-2.474	-7.87	-3.15	-2.601	-1.721	-2.015	-9.951	-5.509	-2.925	-5.477	-6.394
PPWD1	-7.016	-3.617	-4.268	-5.066	-4.349	-5.024	-3.118	-3.257	-2.276	1	1	1	1	1	1	1	1	0	111111110	81	-2.773	-4.579	-1.56	-1.229	-1.928	-2.06	-3.084	-3.521	-5.226	-7.192	-6.044	-3.199	-5.707	-1.709	-6.146	-10.727	-1.121	-4.74	-2.606	-9.89	-1.648	-5.159	-0.913	-4.536	-5.177	-8.152	-3.169	-1.558	-14.261
NFE2L2	-0.711	-1.3	-4.96	-0.838	-3.476	-2.369	-2.534	-1.133	-3.761	0	0	1	0	1	0	0	0	1	001010001	551	-2.928	-1.291	-0.569	-2.543	-1.162	-2.433	-1.341	-7.2	-0.914	-3.497	-5.574	-2.821	-0.794	-0.679	-5.285	-2.72	-1.259	-4.665	-1.503	-2.374	-2.344	-9.302	-4.013	-1.132	-1.737	-1.146	-2.608	-1.768	-2.694
PDE4A	-3.217	-1.222	-1.108	-1.29	-1.305	-3.02	-0.878	-0.833	-1.03	1	0	0	0	0	1	0	0	0	100001000	272	-2.183	-1.441	-1.921	-1.881	-1.448	-1.302	-1.866	-2.023	-2.649	-2.266	-1.512	-0.859	-0.763	-1.571	-1.526	-1.128	-1.888	-1.46	-2.157	-2.043	-1.54	-1.28	-1.224	-2.337	-1.187	-2.203	-1.821	-1.204	-1.218
CXADR	-2.501	-3.104	-1.56	-3.109	-1.448	-1.87	-2.926	-1.853	-2.305	0	1	0	1	0	0	0	0	0	010100000	415	-1.81	-1.004	-1.288	-1.336	-1.781	-0.784	-0.648	-1.583	-1.573	-1.063	-1.774	-1.025	-1.79	-1.509	-1.567	-1.325	-2.114	-1.223	-1.475	-1.897	-1.812	-0.858	-1.439	-1.392	-1.578	-1.72	-0.918	-2.115	-1.103
GBP2	-1.267	-1.959	-1.886	-2.3	-2.2	-1.614	-3.31	-3.624	-1.769	0	0	0	0	0	0	1	1	0	000000110	901	-2.327	-0.664	-2.677	-2.771	-1.209	-1.668	-0.82	-1.807	-2.304	-1.076	-3.408	-1.131	-1.678	-0.77	-1.305	-1.741	-1.522	-1.34	-1.079	-0.915	-1.649	-1.6	-0.912	-2.29	-1.744	-0.638	-2.008	-1.851	-0.785
RBMX,RBMXL1	-5.662	-9.853	-4.686	-5.389	-3.338	-7.484	-5.865	-4.716	-4.736	1	1	1	1	1	1	1	1	1	111111111	61	-3.458	-6.194	-1.147	-1.036	-1.458	-2.557	-4.911	-12.315	-1.885	-13.349	-3.836	-8.969	-0.749	-9.645	-7.372	-5.205	-4.38	-11.026	-2.831	-7.106	-5.853	-5.338	-1.989	-4.318	-7.036	-13.393	-6.417	-1.139	-7.24
RAB24	-2.232	-1.043	-0.872	-0.551	-1.253	-1.736	-4.447	-3.459	-0.781	0	0	0	0	0	0	1	1	0	000000110	905	-1.398	-1.337	-0.934	-1.276	-1.333	-2.049	-1.352	-0.825	-3.006	-0.601	-1.893	-2.436	-1.458	-1.343	-1.104	-0.882	-2.716	-1.403	-2.04	-0.899	-2.058	-0.822	-0.969	-2.462	-0.85	-1.321	-1.084	-2.15	-1.443
PRKCA	-1.781	-0.977	-1.942	-3.491	-1.204	-1.618	-0.645	-3.291	-1.063	0	0	0	1	0	0	0	1	0	000100010	677	-0.993	-1.371	-1.53	-2.157	-1.581	-2.119	-2.196	-0.523	-2.511	-1.751	-1.489	-2.275	-1.04	-1.138	-2.009	-1.286	-1.154	-0.494	-2.178	-1.13	-1.613	-2.114	-1.852	-2.587	-1.062	-1.151	-1.707	-0.872	-2.168
HBM	-0.651	-3.686	-0.695	-3.007	-1.607	-2.545	-1.091	-0.834	-1.072	0	1	0	1	0	0	0	0	0	010100000	421	-1.62	-1.407	-1.056	-2.056	-1.518	-2.246	-0.867	-2.914	-0.703	-1.136	-1.996	-2.319	-1.537	-0.633	-2.261	-2.095	-1.25	-2.384	-1.03	-2.188	-1.862	-0.549	-1.297	-1.23	-1.864	-0.653	-1.575	-2.913	-2.514
CDC27	-0.347	-4.278	-1.143	-4.673	-3.326	-8.886	-7.965	-1.794	-3.73	0	1	0	1	1	1	1	0	1	010111101	401	-1.628	-3.069	-0.943	-5.898	-1.643	-0.893	-1.711	-3.019	-0.556	-3.514	-4.179	-7.317	-1.564	-3.872	-0.382	-11.937	-1.879	-9.882	-0.111	-3.807	-3.802	-3.004	-7.003	-3.686	-10.942	-12.794	-1.345	-0.443	-1.472
TUBB	-10.919	-8.099	-4.986	-3.491	-11.861	-4.464	-5.088	-7.524	-6.284	1	1	1	1	1	1	1	1	1	111111111	51	-7.791	-7.152	-0.58	-2.753	-7.146	-8.866	-2.693	-13.732	-3.436	-7.259	-4.241	-7.536	-0.571	-13.215	-4.406	-4.503	-4.716	-12.508	-1.087	-2.869	-11.038	-2.258	-5.736	-1.093	-12.016	-2.742	-5.518	-0.598	-6.834
EEF2	-2.552	-3.24	-6.289	-6.61	-3.219	-5.662	-7.579	-2.86	-7.156	0	1	1	1	1	1	1	0	1	011111101	358	-8.624	-3.818	-0.354	-2.37	-5.138	-1.288	-4.013	-5.094	-6.218	-5.395	-10.412	-8.51	-0.544	-3.08	-3.421	-1.595	-3.425	-11.014	-0.478	-3.535	-4.863	-4.794	-0.439	-0.454	-2.717	-8.526	-3.36	-0.633	-4.797
SPSB1	-0.82	-3.236	-0.998	-1.504	-0.639	-3.49	-0.884	-2.395	-1.221	0	1	0	0	0	1	0	0	0	010001000	441	-1.148	-2.465	-1.481	-1.727	-2.867	-0.502	-1.858	-1.449	-1.943	-1.126	-1.645	-1.224	-2.479	-0.844	-3.227	-0.691	-1.157	-1.337	-1.405	-1.018	-1.642	-1.417	-1.256	-1.544	-3.156	-0.779	-0.729	-1.838	-1.344
ATP1A1	-4.22	-0.816	-0.741	-0.859	-0.833	-1.568	-9.163	-5.041	-2.202	1	0	0	0	0	0	1	1	0	100000110	273	-1.897	-0.914	-0.396	-0.367	-1.553	-1.358	-0.61	-4.316	-7.079	-1.597	-2.981	-1.998	-2.067	-3.205	-1.766	-3.851	-4.849	-1.828	-0.414	-2.414	-4.304	-3.657	-1.219	-0.378	-6.014	-3.077	-0.835	-2.031	-0.583
MIR200B	-4.082	-1.732	-4.086	-2.129	-1.527	-1.265	-1.188	-0.939	-1.798	1	0	1	0	0	0	0	0	0	101000000	220	-1.2	-2.492	-0.712	-2.327	-1.917	-0.731	-1.245	-1.449	-1.896	-0.966	-2.93	-1.291	-2.566	-1.414	-0.922	-1.055	-0.976	-0.923	-1.321	-1.878	-1.117	-2.949	-3.671	-0.475	-1.93	-1.593	-1.656	-1.946	-2.098
DDR1	-1.523	-2.548	-1.497	-3.404	-1.909	-4.028	-1.519	-1.932	-2.141	0	0	0	1	0	1	0	0	0	000101000	661	-1.392	-2.45	-0.934	-0.612	-1.6	-1.028	-2.645	-1.87	-1.827	-0.813	-1.519	-1.345	-1.997	-2.87	-0.849	-1.059	-0.971	-1.723	-2.442	-2.387	-2.334	-1.386	-1.177	-1.003	-2.261	-2.689	-1.308	-0.554	-1.003
LASP1	-1.525	-1.061	-3.776	-1.209	-1.984	-1.923	-1.585	-4.159	-1.472	0	0	1	0	0	0	0	1	0	001000010	575	-1.724	-1.997	-1.918	-1.854	-0.833	-1.852	-2.755	-2.703	-1.89	-1.043	-1.528	-1.664	-1.679	-1.631	-2.959	-1.135	-2.451	-0.704	-0.952	-1.831	-1.778	-1.914	-2.305	-2.072	-2.073	-1.161	-1.8	-1.832	-2.494
ZNF397	-2.499	-3.809	-0.982	-2.263	-2.356	-1.68	-3.027	-1.529	-0.796	0	1	0	0	0	0	1	0	0	010000100	446	-1.929	-2.261	-1.132	-2.768	-2.072	-1.708	-3.104	-0.92	-1.385	-1.962	-1.556	-1.54	-1.753	-2.406	-1.232	-1.603	-1.355	-1.224	-1.626	-1.845	-2.81	-2.434	-1.384	-0.976	-2.369	-1.723	-0.61	-2.778	-1.511
RNF113A	-0.62	-2.221	-3.264	-1.872	-0.888	-1.067	-1.779	-0.62	-3.831	0	0	1	0	0	0	0	0	1	001000001	585	-1.999	-1.333	-1.073	-0.878	-1.572	-2.04	-1.247	-2.191	-0.986	-2.043	-1.526	-1.07	-1.271	-1.166	-1.446	-2.743	-1.239	-2.436	-2.224	-1.409	-1.523	-2.016	-2.421	-1.776	-2.696	-1.342	-1.355	-2.325	-1.901
DDB1	-4.682	-6.915	-8.346	-3.132	-4.509	-4.691	-3.438	-4.392	-4.909	1	1	1	1	1	1	1	1	1	111111111	67	-4.905	-6.9	-2.811	-1.509	-1.701	-3.149	-5.177	-3.756	-4.04	-2.564	-10.603	-6.798	-1.36	-4.348	-3.865	-3.041	-2.578	-10.257	-3.647	-6.114	-9.773	-6.466	-2.58	-4.974	-10.172	-11.707	-4.719	-1.726	-10.541
WNT2B	-2.254	-3.265	-1.332	-1.04	-1	-1.593	-0.921	-3.467	-2.634	0	1	0	0	0	0	0	1	0	010000010	454	-1.229	-2.529	-2.122	-1.754	-2.866	-1.42	-1.075	-2.336	-1.854	-0.95	-2.977	-1.715	-1.798	-2.604	-0.835	-2.773	-1.622	-2.011	-2.63	-1.406	-1.714	-1.627	-2.422	-1.813	-1.756	-1.68	-2.687	-2.033	-1.535
MYBL2	-9.532	-10.624	-12.085	-2.845	-2.634	-23.254	-14.83	-6.486	-1.443	1	1	1	0	0	1	1	1	0	111001110	134	-1.884	-11.888	-0.718	-2.994	-9.322	-3.975	-2.353	-0.654	-2.272	-1.024	-5.967	-14.574	-4.686	-0.932	-2.339	-3.094	-0.917	-0.441	-2.461	-9.408	-0.673	-3.921	-0.83	-1.069	-0.438	-8.055	-6.171	-3.341	-2.202
RBX1	-10.959	-3.829	-8.107	-5.737	-5.277	-7.827	-7.457	-10.039	-7.16	1	1	1	1	1	1	1	1	1	111111111	50	-6.505	-7.767	-3.123	-2.474	-5.09	-10.164	-8.333	-6.235	-5.653	-2.617	-6.375	-6.055	-4.137	-5.094	-6.775	-3.887	-1.469	-6.176	-8.175	-4.118	-6.435	-5.048	-4.049	-5.05	-6.917	-5.565	-4.992	-6.339	-6.801
CDC23	-1.03	-3.258	-2.561	-1.769	-1.761	-2.338	-4.104	-1.768	-3.197	0	1	0	0	0	0	1	0	1	010000101	443	-2.231	-3.095	-1.307	-1.974	-1.255	-2.744	-1.72	-3.244	-1.211	-3.478	-3.564	-4.3	-1.484	-2.315	-1.95	-1.668	-2.687	-4.198	-1.295	-2.408	-5.188	-1.317	-2.982	-5.288	-2.463	-2.204	-1.843	-2.996	-1.557
SERPINA3	-1.793	-3.076	-3.657	-2.78	-2.294	-2.828	-4.276	-2.527	-2.301	0	1	1	0	0	0	1	0	0	011000100	387	-3.029	-2.639	-1.406	-2.28	-3.924	-2.958	-2.256	-2.159	-2.828	-3.531	-4.157	-2.931	-2.478	-3.068	-2.952	-2.902	-3.856	-2.652	-2.194	-2.008	-1.643	-3.54	-2.149	-2.267	-2.81	-2.723	-2.308	-2.416	-1.455
LRRC59	-0.351	-0.494	-0.667	-0.686	-0.742	-0.488	-1.215	-3.097	-0.354	0	0	0	0	0	0	0	1	0	000000010	1051	-0.463	-0.496	-0.364	-0.495	-0.983	-0.911	-0.454	-0.744	-1.131	-0.53	-0.492	-0.664	-0.776	-0.358	-0.541	-0.079	-0.395	-0.416	-0.6	-0.531	-0.564	-0.786	-1.231	-0.468	-0.615	-0.242	-0.194	-0.372	-0.385
UBA1	-14.344	-10.773	-7.463	-9.198	-11.524	-4.313	-16.036	-15.103	-7.421	1	1	1	1	1	1	1	1	1	111111111	26	-8.07	-11.468	-2.194	-6.402	-2.847	-10.417	-11.256	-12.794	-11.337	-3.094	-8.93	-20.575	-1.561	-18.123	-5.988	-7.282	-6.568	-10.417	-1.488	-10.481	-13.12	-8.666	-3.173	-1.841	-12.29	-15.13	-10.925	-2.182	-12.149
ADRB3	-0.42	-0.964	-0.929	-0.249	-0.844	-0.379	-3.546	-0.702	-0.438	0	0	0	0	0	0	1	0	0	000000100	979	-1.35	-0.429	-0.721	-0.374	-0.545	-0.29	-1.152	-0.582	-0.513	-0.383	-0.37	-0.066	-0.599	-0.793	-0.492	-0.415	-0.982	-0.475	-0.433	-0.536	-0.466	-0.622	-0.788	-0.337	-0.625	-0.608	-0.719	-1.43	-0.534
ZNF207	-4.314	-8.166	-3.401	-5.5	-7.217	-4.951	-6.385	-3.481	-3.873	1	1	1	1	1	1	1	1	1	111111111	64	-2.631	-4.802	-4.509	-7.617	-12.819	-8.014	-8.99	-6.413	-8.145	-7.912	-9.675	-11.77	-1.818	-8.44	-4.337	-8.834	-3.785	-9.905	-4.823	-7.239	-5.701	-2.403	-4.374	-6.681	-6.992	-12.229	-7.19	-5.002	-6.5
PARP2	-0.619	-0.684	-0.18	-3.264	-0.566	-0.822	-0.226	-0.348	-0.225	0	0	0	1	0	0	0	0	0	000100000	746	-0.269	-1.075	-1.042	-0.377	-0.582	-0.566	-0.66	-0.706	-0.607	-0.169	-0.457	-0.854	-1.169	-0.458	-1.335	-0.308	-0.546	-0.378	-0.813	-1.109	-0.36	-0.501	-0.229	-0.723	-0.469	-0.553	-0.527	-0.779	-0.466
RPS10,RPS10-NUDT3	-3.957	-5.239	-8.721	-3.656	-5.717	-4.028	-6.194	-4.288	-3.474	1	1	1	1	1	1	1	1	1	111111111	66	-11.296	-8.198	-2.251	-4.394	-5.037	-3.693	-7.414	-7.262	-4.789	-8.952	-8.863	-11.597	-1.845	-8.075	-5.318	-4.177	-6.879	-8.763	-3.403	-5.811	-5.448	-11.651	-1.879	-3.591	-6.579	-7.737	-4.826	-3.759	-10.428
RBBP4	-0.762	-2.703	-3.337	-2.202	-0.978	-1.341	-1.189	-1.716	-0.956	0	0	1	0	0	0	0	0	0	001000000	615	-0.13	-0.54	-0.238	-0.494	-0.836	-1.171	-0.439	-0.845	-0.53	-0.424	-0.517	-0.479	-0.669	-0.505	-0.659	-0.554	-0.468	-0.275	-1.536	-1.227	-0.706	-0.452	-0.414	-0.522	-1.593	-0.792	-0.629	-0.847	-1.023
KIF21A	-0.571	-1.347	-0.377	-3.071	-0.871	-0.511	-0.804	-0.492	-0.776	0	0	0	1	0	0	0	0	0	000100000	744	-1.35	-0.31	-0.947	-1.006	-0.489	-0.927	-0.42	-0.586	-0.346	-0.169	-0.601	-0.523	-0.599	-0.285	-0.411	-0.728	-0.43	-0.384	-2.207	-0.532	-0.875	-0.479	-0.528	-0.844	-0.936	-0.723	-1.313	-0.246	-0.932
USP39	-13.164	-13.507	-12.258	-12.797	-9.451	-10.734	-9.278	-6.987	-6.545	1	1	1	1	1	1	1	1	1	111111111	27	-5.232	-8.908	-2.485	-9.421	-10.873	-6.646	-11.7	-11.143	-9.686	-10.947	-9.345	-18.177	-1.038	-7.856	-4.433	-4.978	-8.373	-8.152	-3.004	-7.374	-9.161	-6.428	-3.112	-4.26	-9.849	-20.034	-12.429	-1.862	-15.268
SPATA5L1	-0.802	-0.259	-0.751	-0.593	-0.658	-0.519	-3.47	-0.803	-0.905	0	0	0	0	0	0	1	0	0	000000100	978	-1.351	-0.849	-0.805	-0.81	-1.064	-1.148	-1.105	-0.917	-0.841	-1.153	-0.692	-1.787	-0.726	-0.919	-0.885	-1.392	-2.653	-1.33	-0.671	-1.897	-1.314	-0.413	-1.954	-0.397	-0.944	-0.282	-0.443	-1.254	-0.873
SEC13	-9.777	-7.559	-9.385	-11.088	-11.911	-11.064	-10.68	-9.054	-8.023	1	1	1	1	1	1	1	1	1	111111111	30	-8.147	-6.79	-7.802	-3.624	-9.26	-7.092	-10.522	-12.84	-8.936	-6.804	-14.002	-18.073	-7.776	-9.975	-6.392	-10.549	-7.693	-5.844	-8.119	-13.217	-5.539	-9.175	-3.467	-5.924	-15.088	-10.693	-8.305	-2.862	-9.74
CHST4	-1.123	-0.221	-3.46	-0.683	-0.482	-0.851	-0.51	-0.827	-0.769	0	0	1	0	0	0	0	0	0	001000000	646	-1.206	-1.185	-0.877	-1.842	-0.453	-0.49	-1.827	-0.633	-0.838	-0.846	-1.58	-0.779	-0.655	-0.9	-0.312	-0.401	-1.081	-0.753	-0.913	-1.107	-1.111	-0.618	-0.725	-0.753	-0.901	-1.02	-1.575	-1.132	-0.94
GNRHR	-0.728	-0.378	-0.809	-3.338	-0.959	-0.681	-1.046	-0.867	-1.607	0	0	0	1	0	0	0	0	0	000100000	741	-0.312	-0.441	-1.074	-0.725	-0.484	-1.867	-0.57	-0.85	-0.254	-0.516	-0.522	-0.419	-0.522	-0.559	-0.664	-0.753	-1.412	-2.01	-0.804	-1.001	-0.635	-1.085	-2.876	-0.743	-0.336	-0.75	-0.862	-0.604	-0.864
PDZRN4	-0.554	-1.46	-3.106	-0.966	-1.54	-2.188	-0.665	-1.257	-0.772	0	0	1	0	0	0	0	0	0	001000000	628	-0.47	-0.959	-0.757	-1.265	-0.553	-1.198	-0.405	-0.71	-0.921	-0.42	-0.944	-0.904	-1.234	-1.074	-1.102	-1.38	-0.503	-0.648	-0.262	-1.274	-1.261	-0.878	-0.917	-0.638	-1.119	-0.733	-0.735	-1.3	-0.932
ITGA2B	-1.059	-1.321	-1.328	-0.708	-1.609	-0.927	-1.204	-3.318	-0.457	0	0	0	0	0	0	0	1	0	000000010	1041	-1.497	-0.86	-2.138	-0.854	-1.111	-1.28	-0.826	-0.608	-0.371	-1.869	-1.361	-0.612	-1.604	-0.589	-0.537	-0.632	-1.526	-0.8	-1.1	-0.407	-0.395	-0.969	-1.246	-0.752	-1.178	-1.035	-0.88	-1.058	-0.863
FRMD5	-0.636	-3.002	-0.915	-1.459	-0.55	-0.981	-0.497	-0.488	-0.305	0	1	0	0	0	0	0	0	0	010000000	527	-0.428	-0.455	-2.288	-0.461	-1.168	-0.303	-1.135	-0.269	-1.651	-0.524	-0.857	-0.698	-1.209	-1.249	-0.987	-0.299	-0.554	-0.319	-0.867	-1.453	-1.768	-0.993	-1.326	-0.619	-0.973	-0.875	-0.404	-0.653	-1.752
PI4KB	-1.254	-2.214	-0.315	-0.977	-0.279	-1.109	-0.803	-3.512	-1.455	0	0	0	0	0	0	0	1	0	000000010	1042	-0.542	-0.849	-0.902	-0.94	-0.582	-0.618	-1.247	-1.266	-0.544	-1.035	-0.806	-0.205	-1.823	-1.669	-1.319	-1.154	-0.76	-1.099	-0.716	-0.504	-1.181	-0.84	-1.242	-0.19	-0.383	-1.582	-1.328	-1.12	-1.271
RABL3	-1.064	-0.631	-0.331	-0.925	-0.92	-1.863	-4.314	-1.806	-0.747	0	0	0	0	0	0	1	0	0	000000100	958	-1.456	-0.52	-1.308	-1.728	-0.795	-1.057	-1.144	-0.843	-1.374	-0.345	-0.701	-0.13	-0.839	-1.112	-1.04	-1.398	-1.405	-1.302	-0.372	-0.815	-1.718	-0.446	-1.06	-0.618	-0.915	-0.756	-1.177	-0.82	-0.995
COLEC10	-0.424	-0.848	-1.368	-3.104	-0.736	-0.605	-0.572	-1.156	-0.989	0	0	0	1	0	0	0	0	0	000100000	743	-1.054	-0.768	-0.285	-1.96	-0.686	-0.862	-1.036	-0.629	-1.048	-1.052	-0.647	-0.826	-0.894	-0.91	-0.441	-0.254	-0.298	-0.853	-1.645	-1.631	-0.861	-0.983	-1.551	-1.216	-1.198	-0.958	-1.012	-1.296	-1.472
NACA	-9.715	-9.088	-10.195	-8.559	-15.788	-15.085	-11.477	-13.105	-11.005	1	1	1	1	1	1	1	1	1	111111111	24	-9.226	-7.161	-7.392	-4.056	-17.143	-12.712	-9.87	-10.015	-15.384	-11.174	-17.093	-11.569	-1.233	-8.445	-13.287	-10.694	-12.254	-10.196	-9.285	-14.093	-15.112	-12.322	-5.001	-10.206	-10.218	-14.611	-11.125	-5.447	-15.294
MYBL1	-3.365	-1.09	-0.743	-1.745	-1.995	-1.204	-2.159	-1.578	-1.823	1	0	0	0	0	0	0	0	0	100000000	323	-0.566	-0.944	-0.228	-0.945	-1.328	-0.332	-1.107	-0.488	-3.243	-1.401	-0.795	-1.462	-1.964	-1.178	-0.596	-0.899	-0.412	-0.246	-1.129	-0.475	-1.313	-0.971	-0.291	-0.907	-1.747	-2.404	-0.566	-0.975	-1.436
NR1H2	-1.897	-3.316	-1.168	-0.508	-1.216	-0.997	-1.446	-0.456	-1.385	0	1	0	0	0	0	0	0	0	010000000	515	-1.976	-1.172	-0.928	-0.901	-1.315	-1.215	-1.909	-0.893	-0.474	-0.88	-1.165	-0.965	-0.627	-1.09	-1.57	-1.125	-0.326	-1.391	-0.606	-1.758	-0.803	-1.068	-1.142	-0.344	-0.873	-1.403	-0.76	-0.982	-1.537
U2AF1	-11.256	-12.454	-13.77	-12.782	-12.646	-15.692	-19.042	-7.645	-8.428	1	1	1	1	1	1	1	1	1	111111111	19	-7.766	-11.771	-4.504	-11.312	-13.475	-8.012	-11.459	-18.111	-8.941	-6.243	-20.365	-16.27	-1.62	-7.476	-10.487	-13.381	-9.933	-11.206	-6.137	-13.526	-19.72	-7.026	-5.715	-8.181	-17.213	-18.139	-13.31	-12.129	-13.899
SVEP1	-0.774	-1.02	-1.555	-3.017	-0.696	-1.528	-0.902	-1.343	-0.633	0	0	0	1	0	0	0	0	0	000100000	732	-0.552	-0.78	-1.361	-1.178	-0.516	-1.529	-1.34	-0.82	-2.433	-0.871	-0.867	-0.665	-1.143	-0.998	-0.754	-1.329	-1.085	-0.59	-0.768	-1.293	-0.747	-1.54	-0.344	-1.34	-1.819	-2.143	-0.801	-1.706	-0.95
PRKD1	-0.405	-1.504	-1.309	-3.042	-0.718	-1.564	-0.366	-0.784	-1.224	0	0	0	1	0	0	0	0	0	000100000	736	-1.172	-1.104	-1.315	-0.594	-0.829	-1.446	-0.5	-1.002	-0.639	-1.223	-1.055	-0.568	-2.484	-1.398	-1.664	-0.968	-1.186	-1.07	-1.779	-0.546	-0.661	-1.399	-0.706	-0.961	-0.661	-0.962	-1.044	-1.851	-0.791
PROCR	-3.052	-0.496	-1.595	-1.152	-0.951	-0.82	-1.208	-0.545	-1.653	1	0	0	0	0	0	0	0	0	100000000	347	-1.511	-0.477	-1.243	-0.944	-0.741	-1.692	-1.206	-0.658	-0.918	-0.824	-0.852	-2.016	-1.277	-0.565	-1.728	-1.568	-0.968	-1.675	-1.366	-1.079	-1.077	-0.525	-1.506	-0.636	-1.217	-0.786	-1.814	-0.79	-1.622
FGF14	-0.606	-1.36	-1.235	-3.411	-0.925	-1.441	-1.531	-1.945	-0.999	0	0	0	1	0	0	0	0	0	000100000	724	-1.866	-0.932	-1.151	-0.663	-0.356	-1.103	-0.939	-1.107	-0.628	-0.404	-0.868	-0.602	-1.503	-1.135	-1.209	-1.606	-1.353	-1.2	-1.065	-1.374	-0.744	-1.129	-1.373	-0.693	-1.697	-0.803	-1.261	-1.448	-1.735
FBXO10	-1.425	-3.403	-1.078	-1.657	-1.216	-1.739	-1.57	-1.812	-1.386	0	1	0	0	0	0	0	0	0	010000000	487	-1.408	-1.233	-0.428	-1.518	-1.682	-0.261	-2.042	-0.826	-1.23	-1.178	-0.826	-1.205	-1.827	-2.172	-1.396	-0.758	-0.625	-1.075	-1.229	-0.533	-1.262	-0.949	-0.931	-1.114	-1.463	-1.669	-0.833	-0.359	-1.242
HTR1F	-1.161	-1.431	-0.804	-2.114	-0.899	-2.546	-3.429	-0.915	-0.657	0	0	0	0	0	0	1	0	0	000000100	949	-0.468	-1.103	-0.471	-0.907	-3.073	-1.504	-1.157	-1.154	-0.778	-0.81	-0.733	-0.252	-1.715	-1.826	-0.715	-1.709	-0.609	-0.772	-1.356	-2.759	-0.601	-1.104	-2.425	-1.937	-0.696	-1.296	-1.75	-1.333	-0.356
PRMT8	-1.539	-1.465	-1.084	-2.547	-1.645	-3.548	-1.381	-2.167	-1.134	0	0	0	0	0	1	0	0	0	000001000	858	-1.181	-0.741	-0.843	-0.463	-1.463	-1.848	-1.351	-0.8	-1.292	-0.525	-0.564	-1.21	-1.389	-1.292	-1.253	-0.643	-0.546	-0.784	-2.163	-0.985	-1.777	-0.927	-1.14	-0.894	-0.793	-1.639	-1.254	-1.498	-1.196
COPS4	-11.053	-12.026	-16.448	-13.074	-15.768	-14.77	-22.34	-12.096	-16.446	1	1	1	1	1	1	1	1	1	111111111	8	-16.412	-17.212	-5.743	-9.614	-12.156	-20.861	-16.662	-15.311	-10.201	-8.908	-26.624	-26.542	-6.692	-12.238	-14.603	-12.394	-6.615	-16.779	-10.511	-19.235	-16.022	-14.504	-8.221	-10.912	-18.059	-23.884	-19.603	-12.749	-21.499
EIF3G	-20.858	-15.407	-23.319	-14.097	-13.109	-14.207	-21.382	-17.109	-16.065	1	1	1	1	1	1	1	1	1	111111111	6	-21.034	-20.561	-6.891	-8.005	-9.339	-7.123	-6.79	-21.041	-25.608	-19.543	-30.471	-24.472	-5.85	-16.207	-7.583	-10.042	-8.29	-28.669	-2.947	-18.021	-11.179	-12.671	-4.48	-3.35	-20.696	-28.148	-15.229	-6.85	-12.315
PNPLA6	-1.624	-3.274	-1.864	-1.191	-1.921	-1.577	-2.625	-2.287	-2.28	0	1	0	0	0	0	0	0	0	010000000	462	-2.197	-1.454	-0.84	-1.13	-0.794	-2.569	-2.128	-2.653	-1.588	-1.488	-2.943	-3.457	-2.604	-1.312	-3.007	-1.944	-1.348	-0.597	-2.356	-1.368	-0.876	-1.431	-1.596	-1.663	-2.168	-1.528	-1.42	-1.794	-1.031
EDC4	-3.282	-1.982	-2.271	-1.869	-2.558	-1.657	-2.017	-1.301	-1.179	1	0	0	0	0	0	0	0	0	100000000	308	-0.912	-2.422	-0.567	-1.49	-1.534	-0.428	-0.597	-2.759	-2.826	-0.877	-0.631	-2.707	-2.058	-4.068	-1.603	-1.421	-0.948	-1.074	-1.503	-1.012	-0.998	-3.619	-0.268	-2.485	-2.946	-1.9	-2.023	-0.748	-1.632
PCM1	-1.784	-2.071	-2.15	-2.124	-1.556	-2.25	-1.626	-3.873	-1.457	0	0	0	0	0	0	0	1	0	000000010	990	-1.133	-2.396	-1.031	-1.237	-1.214	-2.933	-1.042	-1.09	-1.341	-0.832	-1.084	-1.067	-1.449	-1.875	-0.826	-0.774	-3.153	-0.824	-1.049	-4.507	-0.619	-1.777	-0.814	-2.237	-1.631	-1.597	-1.133	-1.085	-0.974
LANCL2	-2.197	-2.114	-1.14	-2.743	-1.809	-2.228	-2.466	-3.07	-0.958	0	0	0	0	0	0	0	1	0	000000010	992	-2.042	-2.299	-1.198	-2.427	-1.877	-0.773	-1.666	-1.304	-3.185	-1.18	-4.159	-1.556	-1.215	-0.943	-2.17	-2.015	-1.658	-1.774	-1.557	-2.429	-0.338	-0.769	-1.468	-0.87	-0.944	-3.172	-1.344	-2.236	-1.712
ARHGAP24	-1.151	-1.484	-1.951	-2.123	-2.358	-2.215	-3.364	-1.729	-2.468	0	0	0	0	0	0	1	0	0	000000100	916	-0.894	-3.466	-0.753	-1.993	-1.165	-1.33	-1.509	-1.075	-1.331	-2.725	-1.164	-1.683	-1.516	-1.592	-1.537	-1.923	-1.157	-0.735	-1.203	-1.922	-1.313	-1.459	-0.996	-1.558	-1.787	-0.928	-1.23	-2.992	-1.55
SMARCB1	-2.666	-2.945	-2.214	-3.529	-1.701	-1.905	-1.613	-1.89	-1.633	0	0	0	1	0	0	0	0	0	000100000	683	-0.561	-1.436	-1.558	-1.874	-0.749	-1.173	-3.056	-1.537	-3.722	-1.065	-1.44	-3.039	-1.074	-3.807	-0.604	-0.952	-1.346	-0.839	-0.922	-0.431	-0.823	-4.092	-0.815	-1.051	-1.211	-1.262	-0.645	-0.752	-2.287
CKAP5	-22.771	-15.557	-20.15	-19.469	-23.056	-23.307	-34.769	-20.76	-8.556	1	1	1	1	1	1	1	1	1	111111111	1	-19.824	-24.899	-9.507	-13.532	-15.317	-18.661	-24.102	-27.989	-23.836	-18.943	-19.007	-25.238	-14.405	-25.794	-17.752	-28.106	-19.877	-18.379	-9.986	-18.072	-27.217	-12.636	-11.749	-18.48	-24.822	-23.66	-23.042	-21.474	-17.89
COPB2	-24.433	-18.687	-18.916	-13.143	-19.754	-21.204	-17.918	-13.931	-17.291	1	1	1	1	1	1	1	1	1	111111111	2	-18.953	-19.203	-15.45	-26.183	-13.731	-13.024	-19.804	-27.304	-19.513	-27.702	-21.798	-31.54	-5.561	-25.137	-19.154	-19.779	-29.66	-32.282	-10.602	-29.338	-23.698	-18.061	-6.579	-13.671	-20.786	-29.767	-20.63	-14.071	-17.669
RPL14	-20.036	-12.54	-18.63	-13.377	-14.915	-18.416	-22.511	-17.28	-21.154	1	1	1	1	1	1	1	1	1	111111111	3	-20.269	-24.182	-13.56	-6.921	-22.034	-18.273	-22.755	-18.886	-18.204	-18.429	-20.416	-22.457	-6.951	-21.024	-13.109	-17.704	-22.525	-18.805	-11.314	-16.769	-18.126	-15.501	-15.154	-9.4	-20.429	-22.305	-19.993	-12.744	-14.111
RAN	-18.243	-8.829	-15.48	-9.96	-18.425	-23.407	-20.573	-18.765	-24.557	1	1	1	1	1	1	1	1	1	111111111	4	-14.1	-21.271	-17.587	-9.532	-15.813	-21.584	-12.983	-21.697	-19.052	-26.032	-20.045	-17.702	-11.897	-26.249	-19.553	-17.122	-21.525	-15.835	-18.3	-25.502	-19.052	-14.733	-11.602	-18.703	-27.222	-18.417	-17.066	-24.566	-19.957
KIF11	-9.491	-13.267	-20.673	-17.637	-35.156	-21.559	-21.85	-4.55	-11.542	1	1	1	1	1	1	1	1	1	111111111	5	-17.566	-15.277	-8.975	-5.525	-18.167	-16.423	-13.35	-41.272	-12.24	-20.988	-13.47	-28.136	-10.891	-27.147	-15.149	-16.497	-12.624	-24.365	-8.792	-25.071	-20.628	-18	-4.557	-3.373	-27.283	-23.07	-23.394	-10.645	-6.436
SF3B1	-14.333	-14.078	-13.551	-15.995	-21.15	-19.378	-24.73	-11.258	-10.756	1	1	1	1	1	1	1	1	1	111111111	7	-18.534	-18.263	-13.319	-22.109	-13.089	-15.876	-14.352	-24.622	-16.091	-28.285	-20.539	-23.367	-5.237	-20.364	-16.996	-21.206	-22.253	-21.841	-12.925	-20.397	-19.339	-15.776	-12.62	-16.743	-22.353	-19.172	-16.688	-13.076	-16.149
UBC	-21.806	-22.223	-7.122	-14.318	-5.921	-15.481	-23.233	-8.054	-12.376	1	1	1	1	1	1	1	1	1	111111111	9	-3.176	-13.378	-15.447	-10.29	-4.12	-5.702	-5.665	-5.689	-21.245	-33.479	-18.448	-26.622	-2.446	-6.148	-13.52	-14.064	-10.108	-12.342	-3.192	-9.245	-9.488	-2.764	-8.907	-14.235	-7.372	-12.662	-29.42	-15.952	-17.651
RRM1	-17.705	-9.687	-11.919	-14.988	-25.665	-9.905	-18.364	-12.442	-8.535	1	1	1	1	1	1	1	1	1	111111111	10	-7.352	-8.659	-4.674	-10.183	-17.635	-8.46	-10.117	-20.546	-10.985	-16.116	-13.496	-21.76	-1.923	-18.699	-14.112	-10.78	-21.864	-13.44	-11.077	-24.821	-14.417	-6.304	-9.065	-17.35	-25.896	-22.73	-17.256	-1.025	-10.097
SNRNP200	-18.727	-17.888	-14.067	-16.009	-22.359	-7.599	-14.708	-6.442	-6.984	1	1	1	1	1	1	1	1	1	111111111	11	-5.958	-24.954	-4.89	-5.869	-7.604	-9.993	-13.358	-17.36	-8.637	-13.525	-12.665	-28.139	-0.557	-18.448	-8.219	-9.455	-9.289	-12.745	-4.979	-17.936	-14.665	-10.721	-3.642	-8.397	-10.379	-15.404	-9.689	-3.343	-9.261
PSMA4	-26.42	-14.248	-6.755	-15.937	-15.881	-21.961	-7.861	-7.281	-7.171	1	1	1	1	1	1	1	1	1	111111111	12	-6.28	-19.605	-5.635	-4.13	-7.867	-13.224	-17.555	-16.908	-11.413	-6.907	-10.532	-14.062	-5.397	-18.537	-8.63	-22.289	-9.984	-14.519	-6.293	-12.182	-17.866	-6.155	-5.909	-8.991	-16.304	-17.722	-26.147	-6.187	-15.839
RPL7	-14.743	-13.873	-13.063	-7.806	-21.114	-13.435	-20.514	-6.64	-12.218	1	1	1	1	1	1	1	1	1	111111111	13	-16.817	-14.908	-15.558	-6.787	-22.494	-18.581	-1.698	-17.287	-11.244	-11.027	-9.655	-18.118	-2.007	-21.824	-13.759	-15.185	-7.83	-12.431	-4.43	-14.627	-13.907	-10.004	-5.276	-4.996	-22.938	-19.989	-15.132	-19.631	-18.888
PSMA3	-22.156	-14.926	-14.664	-7.344	-17.793	-8.916	-10.429	-10.065	-11.787	1	1	1	1	1	1	1	1	1	111111111	14	-10.899	-19.171	-6.367	-9.796	-10.119	-12.5	-12.45	-18.989	-14.811	-7.401	-9.679	-17.525	-2.534	-17.988	-10.11	-13.781	-6.424	-14.729	-4.49	-16.947	-11.856	-7.81	-4.046	-9.612	-13.641	-19.263	-12.076	-12.792	-16.903
PHF5A	-17.745	-5.789	-17.655	-5.339	-14.134	-8.925	-15.238	-18.077	-15.038	1	1	1	1	1	1	1	1	1	111111111	15	-11.289	-15.846	-5.601	-7.027	-7.157	-9.205	-11.775	-13.208	-13.799	-17.237	-11.281	-13.61	-4.055	-13.267	-13.323	-12.283	-10.985	-10.986	-10.391	-14.088	-16.357	-10.355	-11.806	-2.141	-14.707	-11.867	-10.443	-11.999	-15.375
RUVBL1	-13.942	-17.237	-12.467	-12.26	-12.394	-12.133	-17.011	-12.129	-6.345	1	1	1	1	1	1	1	1	1	111111111	16	-8.536	-16.277	-1.964	-9.806	-10.175	-5.371	-11.066	-12.426	-8.771	-8.191	-9.181	-36.6	-4.055	-27.225	-14.933	-7.999	-4.111	-15.813	-4.486	-21.382	-19.036	-12.211	-6.724	-7.49	-26.229	-29.905	-17.882	-7.249	-11.918
COPA	-11.555	-10.472	-11.685	-11.917	-17.971	-12.655	-9.879	-20.758	-8.835	1	1	1	1	1	1	1	1	1	111111111	17	-10.763	-17.662	-20.596	-14.37	-11.347	-12.792	-11.653	-14.873	-17.918	-21.032	-18.048	-22.16	-6.055	-16.779	-14.39	-18.167	-12.39	-17.369	-10.201	-13.333	-13.293	-8.868	-9.41	-11.241	-9.222	-16.458	-17.395	-10.993	-12.632
SF3B2	-13.141	-11.261	-14.758	-6.244	-23.008	-12.321	-20.75	-7.406	-5.007	1	1	1	1	1	1	1	1	1	111111111	18	-9.973	-23.665	-4.405	-7.688	-8.786	-10.85	-11.105	-17.231	-17.083	-29.142	-16.22	-26.821	-1.213	-18.221	-13.698	-13.668	-10.221	-19.624	-7.939	-19.296	-13.936	-12.921	-2.673	-6.841	-25.091	-19.342	-7.843	-7.868	-9.795
EIF3B	-14.666	-14.035	-18.14	-10.094	-16.113	-12.944	-9.754	-9.732	-6.337	1	1	1	1	1	1	1	1	1	111111111	20	-15.81	-13.111	-3.264	-17.102	-7.292	-6.53	-9.937	-29.605	-27.975	-17.694	-23.632	-23.723	-5.519	-16.953	-3.83	-11.278	-2.428	-27.496	-5.263	-20.215	-20.712	-8.59	-3.568	-5.501	-18.004	-31.255	-19.158	-12.865	-32.29
PSMC5	-14.597	-8.306	-16.251	-15.618	-14.559	-9.468	-14.951	-7.747	-8.888	1	1	1	1	1	1	1	1	1	111111111	21	-13.122	-18.714	-8.077	-10.782	-14.589	-7.424	-16.598	-17.681	-13.14	-16.932	-21.401	-18.421	-5.754	-12.043	-8.924	-12.425	-10.617	-16.399	-6.287	-11.525	-19.024	-9.425	-6.171	-10.595	-16.83	-14.055	-13.401	-4.251	-16.47
RPS21	-13.181	-6.365	-22.945	-6.747	-15.995	-7.328	-9.862	-6.251	-16.891	1	1	1	1	1	1	1	1	1	111111111	22	-11.883	-13.802	-8.129	-10.024	-7.491	-6.443	-10.078	-18.479	-16.731	-13.328	-14.56	-19.275	-2.674	-12.042	-6.809	-9.039	-9.349	-13.881	-7.939	-14.448	-10.013	-13.269	-7.661	-8.195	-8.986	-12.378	-9.348	-3.664	-8.915
CCT7	-14.79	-9.996	-11.12	-16.8	-12.202	-11.016	-10.547	-9.715	-7.856	1	1	1	1	1	1	1	1	1	111111111	23	-9.927	-13.056	-5.604	-13.582	-11.07	-11.826	-12.123	-12.468	-10.931	-14.798	-16.837	-20.741	-1.431	-11.342	-7.781	-8.939	-10.083	-13.376	-10.056	-10.157	-15.863	-9.612	-5.829	-8.226	-11.327	-11.633	-11.049	-1.097	-17.862
NUTF2	-10.731	-10.547	-9.811	-5.827	-11.104	-9.27	-17.318	-15.578	-13.663	1	1	1	1	1	1	1	1	1	111111111	25	-9.57	-11.541	-10.558	-4.829	-13.327	-10.683	-9.024	-18.152	-16.013	-9.865	-10.168	-8.969	-5.402	-11.873	-10.513	-10.804	-16.332	-11.689	-9.791	-17.449	-7.514	-12.647	-10.011	-12.88	-11.371	-11.799	-12.533	-12.361	-8.633
RNPS1	-7.157	-6.932	-13.598	-7.304	-11.969	-12.578	-18.594	-7.111	-4.31	1	1	1	1	1	1	1	1	1	111111111	28	-8.652	-9.739	-2.519	-5.759	-7.374	-8.626	-10.209	-5.205	-14.13	-11.149	-14.649	-12.473	-2.93	-12.156	-10.336	-18.494	-14.892	-12.424	-3.348	-9.807	-10.219	-13.96	-4.822	-3.421	-11.778	-16.021	-11.301	-1.785	-14.153
PRPF19	-11.366	-7.192	-11.7	-7.134	-18.699	-10.159	-11.079	-6.006	-5.461	1	1	1	1	1	1	1	1	1	111111111	29	-9.305	-14.953	-7.694	-2.403	-7.96	-6.138	-11.668	-17.754	-9.484	-20.948	-18.077	-16.822	-1.45	-12.606	-8.753	-15.041	-2.421	-15.138	-4.555	-17.354	-14.011	-11.146	-2.493	-8.205	-21.139	-15.442	-9.607	-3.762	-13.372
SF3A1	-13.489	-9.882	-14.479	-8.258	-8.177	-4.82	-15.996	-6.349	-5.46	1	1	1	1	1	1	1	1	1	111111111	31	-6.685	-8.701	-3.992	-14.302	-5.627	-3.419	-11.804	-10.359	-9.945	-5.908	-6.748	-20.814	-0.974	-18.983	-5.852	-4.822	-6.671	-9.934	-1.631	-9.927	-8.045	-6.703	-4.304	-2.754	-14.377	-14.936	-5.15	-6.038	-7.69
HNRNPM	-20.176	-10.27	-4.208	-10.16	-10.92	-11.309	-6.531	-9.607	-3.108	1	1	1	1	1	1	1	1	1	111111111	32	-5.787	-12.367	-1.872	-0.578	-7.203	-10.954	-14.141	-7.708	-11.079	-18.494	-16.266	-21.812	-2.26	-12.462	-8.947	-5.707	-10.568	-23.663	-7.62	-11.676	-2.295	-8.074	-1.31	-3.603	-11.478	-17.403	-11.62	-3.342	-6.254
RPS15A	-9.719	-7.282	-15.693	-6.66	-15.734	-10.307	-8.601	-4.983	-6.307	1	1	1	1	1	1	1	1	1	111111111	33	-12.194	-14.686	-6.964	-7.84	-4.007	-9.793	-9.151	-16.077	-9.703	-11.67	-8.79	-17.817	-1.185	-11.336	-9.947	-15.64	-12.138	-17.52	-5.585	-11.284	-13.622	-19.692	-3.492	-4.411	-16.412	-14.441	-8.768	-5.6	-17.393
PSMB5	-13.35	-4.697	-14.589	-14.854	-6.241	-5.601	-7.746	-5.806	-8.555	1	1	1	1	1	1	1	1	1	111111111	34	-8.36	-25.387	-1.584	-5.535	-3.846	-3.733	-6.212	-8.855	-2.513	-7.233	-8.984	-17.488	-1.78	-12.456	-2.923	-10.543	-5.127	-6.795	-1.595	-8.573	-6.106	-4.984	-0.603	-5.075	-12.982	-4.827	-9.633	-8.61	-10.211
KPNB1	-7.514	-8.666	-6.363	-5.539	-11.371	-8.04	-21.236	-4.361	-5.459	1	1	1	1	1	1	1	1	1	111111111	35	-7.506	-13.764	-6.855	-21.184	-7.981	-6.283	-9.08	-12.28	-6.934	-14.257	-12.941	-19.121	-1.924	-9.774	-8.398	-14.376	-13.789	-19.634	-4.571	-7.382	-20.586	-9.874	-5.079	-5.786	-13.88	-16.804	-8.422	-2.767	-10.028
EIF2S2	-13.156	-8.056	-14.758	-5.567	-7.115	-7.733	-10.109	-5.259	-6.016	1	1	1	1	1	1	1	1	1	111111111	36	-11.932	-11.423	-5.453	-6.376	-13.584	-12.979	-11.385	-18.084	-19.012	-13.324	-13.881	-12.315	-1.844	-13.38	-7.357	-6.79	-12.662	-18.94	-7.581	-8.285	-14.812	-12.079	-3.492	-9.98	-17.887	-14.433	-5.749	-4.695	-11.931
EIF2B3	-7.999	-7.631	-15.972	-3.908	-11.43	-7.697	-10.557	-5.756	-5.325	1	1	1	1	1	1	1	1	1	111111111	37	-7.451	-10.371	-6.16	-2.184	-14.892	-9.248	-5.182	-7.323	-7.567	-7.589	-12.013	-15.576	-2.904	-5.31	-6.742	-6.651	-10.014	-10.857	-5.37	-10.845	-9.58	-10.722	-3.887	-8.981	-9.549	-8.653	-3.779	-3.555	-7.872
EIF4A3	-15.351	-7.112	-7.73	-8.578	-7.528	-4.584	-7.643	-3.489	-13.179	1	1	1	1	1	1	1	1	1	111111111	38	-3.65	-16.61	-3.552	-5.73	-6.58	-4.433	-7.579	-6.005	-4.889	-10.938	-4.666	-22.603	-2.102	-10.93	-6.102	-9.344	-9.098	-6.61	-3.994	-7.671	-5.744	-2.918	-3.392	-7.383	-13.442	-10.615	-7.298	-3.184	-16.196
MAD2L1	-10.266	-10.97	-4.596	-7.482	-15.377	-6.883	-5.833	-4.938	-8.737	1	1	1	1	1	1	1	1	1	111111111	39	-8.914	-13.28	-4.812	-4.958	-7.173	-8.175	-5.642	-6.508	-5.637	-18.62	-6.23	-20.46	-1.063	-13.76	-5.395	-3.863	-12.908	-2.884	-4.934	-8.787	-10.249	-7.142	-1.105	-1.019	-8.083	-7.929	-3.225	-0.908	-7.814
U2AF2	-21.078	-7.274	-9.952	-4.943	-10.389	-4.148	-7.401	-3.112	-5.868	1	1	1	1	1	1	1	1	1	111111111	40	-3.788	-2.885	-2.712	-2.863	-4.666	-4.666	-4.496	-4.654	-8.481	-8.777	-14.985	-13.548	-2.462	-4.185	-5.295	-6.007	-5.568	-7.198	-1.374	-10.859	-9.136	-4.383	-7.528	-3.705	-13.056	-13.905	-8.617	-8.895	-8.79
RPL35	-8.839	-6.25	-9.526	-4.574	-7.535	-9.676	-10.894	-8.224	-7.986	1	1	1	1	1	1	1	1	1	111111111	41	-9.158	-8.338	-4.324	-9.863	-8.814	-9.802	-6.986	-8.944	-11.193	-10.115	-9.75	-8.695	-5.294	-12.822	-11.333	-2.641	-14.097	-11.071	-2.774	-9.38	-10.665	-8.703	-4.565	-3.694	-10.607	-5.657	-10.866	-8.456	-11.602
POLR2A	-13.961	-6.606	-8.664	-5.745	-8.758	-6.813	-12.946	-4.613	-5.203	1	1	1	1	1	1	1	1	1	111111111	42	-3.37	-6.018	-4.356	-2.462	-4.522	-6.227	-3.099	-4.844	-5.516	-16.827	-12.834	-13.426	-2.224	-6.911	-8.708	-4.516	-3.33	-12.569	-5.322	-7.693	-7.291	-4.395	-5.148	-7.635	-5.107	-16.976	-8.364	-8.166	-6.486
SNRPB	-9.742	-5.454	-13.888	-5.391	-9.924	-6.105	-6.552	-5.003	-8.537	1	1	1	1	1	1	1	1	1	111111111	43	-3.486	-9.311	-2.599	-6.676	-3.287	-3.958	-8.124	-12.993	-9.107	-17.63	-8.328	-15.513	-3.567	-11.042	-7.187	-11.291	-5.901	-9.63	-2.529	-7.439	-18.833	-4.78	-3.307	-10.339	-12.582	-7.493	-11.454	-11.092	-7.041
IK	-9.728	-7.602	-6.566	-7.293	-7.569	-15.474	-8.514	-3.673	-4.083	1	1	1	1	1	1	1	1	1	111111111	44	-2.866	-8.939	-4.165	-10.662	-2.645	-5.772	-6.935	-10.897	-6.298	-21.294	-6.672	-17.017	-2.173	-9.046	-5.671	-6.214	-11.464	-11.651	-2.086	-11.166	-11.135	-5.164	-2.581	-5.524	-11.096	-12.939	-7.651	-4.274	-7.106
COPS5	-7.971	-8.75	-5.486	-6.211	-12.436	-6.758	-10.206	-8.165	-4.324	1	1	1	1	1	1	1	1	1	111111111	45	-10.532	-11.99	-3.216	-1.6	-8.409	-7.826	-2.403	-9.121	-2.315	-3.943	-15.371	-13.648	-3.571	-11.915	-9.443	-5.364	-4.813	-6.311	-4.229	-7.527	-7.526	-7.751	-4.931	-10.396	-12.942	-9.203	-9.032	-16.891	-13.775
SFPQ	-11.376	-7.019	-14.212	-3.698	-6.519	-7.795	-8.495	-6.081	-4.755	1	1	1	1	1	1	1	1	1	111111111	46	-7.053	-11.727	-5.022	-3.318	-5.798	-3.246	-7.696	-16.685	-6.889	-20.698	-14.233	-16.702	-0.467	-15.341	-5.665	-11.129	-11.204	-16.118	-3.02	-14.07	-14.199	-10.846	-4.58	-7.727	-7.803	-17.188	-6.862	-3.445	-14.915
AFG3L2	-3.249	-3.848	-22.898	-3.324	-11.228	-6.627	-4.957	-8.339	-5.378	1	1	1	1	1	1	1	1	1	111111111	47	-13.517	-15.718	-1.337	-0.943	-10.391	-2.859	-7.425	-9.325	-12.121	-9.81	-12.127	-11.497	-2.534	-5.212	-5.371	-10.113	-1.303	-13.616	-7.054	-8.674	-6.851	-6.145	-5.417	-4.795	-10.428	-6.446	-12.283	-0.119	-2.028
ANAPC1	-3.518	-7.256	-4.886	-8.951	-6.284	-7.633	-11.24	-7.914	-9.987	1	1	1	1	1	1	1	1	1	111111111	48	-4.384	-9.212	-1.817	-3.535	-7.605	-6.507	-7.167	-12.981	-10.215	-8.257	-9.511	-10.939	-6.174	-8.917	-5.297	-11.626	-12.904	-13.199	-3.597	-8.915	-11.466	-6.423	-15.82	-10.606	-13.244	-11.261	-8.76	-1.834	-6.092
SRSF3	-4.633	-5.7	-14.029	-5.516	-7.064	-5.964	-9.942	-8.846	-5.851	1	1	1	1	1	1	1	1	1	111111111	49	-10.968	-4.502	-9.282	-8.375	-6.676	-6.562	-9.405	-9.631	-7.439	-11.388	-9.304	-13.369	-9.042	-7.639	-10.669	-14.425	-10.937	-9.264	-7.192	-10.847	-8.638	-7.188	-5.711	-10.074	-7.61	-9.066	-5.965	-4.166	-7.294
RBM22	-8.625	-6.445	-6.902	-4.518	-5.301	-9.734	-11.53	-5.218	-4.185	1	1	1	1	1	1	1	1	1	111111111	52	-4.391	-9.552	-2.872	-6.182	-2.628	-5.843	-8.642	-5.728	-6.643	-16.706	-6.226	-10.969	-0.728	-8.173	-3.889	-3.738	-8.292	-7.717	-2.942	-7.805	-5.376	-4.429	-3.635	-4.362	-8.081	-11.637	-4.702	-6.336	-7.126
UBA52	-8.532	-3.822	-7.657	-3.357	-6.501	-8.154	-8.701	-5.352	-7.21	1	1	1	1	1	1	1	1	1	111111111	53	-6.9	-7.48	-4.921	-6.923	-5.158	-5.754	-9.37	-7.865	-6.935	-7.399	-7.801	-8.307	-0.832	-10.215	-5.395	-6.812	-11.176	-9.552	-4.198	-8.629	-6.667	-5.583	-5.969	-7.302	-8.532	-6.408	-8.057	-4.067	-4.752
SMU1	-7.865	-7.258	-7.39	-5.021	-6.39	-7.021	-5.039	-5.626	-7.405	1	1	1	1	1	1	1	1	1	111111111	54	-4.512	-6.875	-3.483	-5.139	-4.666	-6.211	-7.15	-7.774	-3.891	-11.298	-6.273	-5.303	-2.783	-7.077	-5.442	-8.504	-9.684	-5.095	-4.144	-7.238	-7.774	-6.429	-3.92	-6.183	-6.363	-7.253	-3.909	-4.959	-5.518
RPS27A	-6.165	-6.629	-9.052	-4.833	-11.265	-3.065	-7.423	-4.618	-5.068	1	1	1	1	1	1	1	1	1	111111111	55	-6.38	-6.802	-2.532	-4.905	-5.677	-4.833	-6.095	-7.514	-6.073	-8.346	-8.887	-9.17	-1.066	-7.857	-9.908	-5.218	-6.052	-11.308	-6.369	-9.085	-7.653	-10.396	-2.651	-4.219	-8.794	-9.169	-7.802	-4.531	-6.635
POLR2B	-3.498	-5.198	-6.976	-6.528	-7.915	-5.063	-13.265	-3.904	-5.718	1	1	1	1	1	1	1	1	1	111111111	56	-5.771	-15.797	-2.797	-2.434	-4.97	-3.334	-3.931	-3.476	-6.638	-5.232	-13.662	-19.507	-0.647	-1.77	-5.131	-5.256	-1.462	-8.393	-3.352	-6.331	-7.343	-6.406	-3.346	-6.267	-5.048	-14.987	-3.274	-1.957	-6.496
VARS	-9.782	-3.086	-11.389	-4.612	-4.139	-5.636	-6.918	-4.535	-6.675	1	1	1	1	1	1	1	1	1	111111111	57	-12.009	-10.036	-3.445	-7.756	-12.675	-8.826	-12.173	-12.534	-7.694	-5.129	-13.038	-16.189	-0.853	-8.705	-6.905	-5.836	-4.643	-12.21	-4.756	-7.738	-6.456	-7.268	-3.993	-7.389	-12.992	-7.3	-8.942	-3.946	-10.435
PSMD12	-5.227	-3.614	-7.096	-5.41	-5.04	-5.243	-6.64	-4.174	-7.02	1	1	1	1	1	1	1	1	1	111111111	62	-3.395	-8.98	-2.961	-6.708	-4.362	-6.186	-6.803	-6.531	-4.49	-6.718	-6.481	-9.323	-4.149	-6.36	-5.848	-6.574	-9.529	-6.865	-5.422	-5.71	-8.325	-3.336	-4.013	-5.726	-7.176	-7.214	-6.553	-3.809	-6.951
PCNA	-6.292	-3.298	-7.295	-4.342	-7.606	-5.491	-4.537	-3.359	-5.235	1	1	1	1	1	1	1	1	1	111111111	63	-2.451	-2.594	-3.384	-2.521	-1.641	-2.713	-4.791	-5.724	-9.04	-10.82	-8.407	-14.58	-4.25	-10.149	-8.187	-6.664	-1.469	-5.426	-2.915	-6.119	-13.159	-2.023	-2.823	-4.431	-7.747	-6.657	-10.967	-5.746	-6.817
CLTC	-16.388	-24.365	-13.746	-12.993	-5.882	-25.27	-6.523	-11.205	-2.232	1	1	1	1	1	1	1	1	0	111111110	70	-2.867	-17.136	-2.371	-3.877	-10.542	-4.962	-19.83	-19.514	-6.188	-15.06	-24.448	-30.045	-5.713	-4.939	-7.86	-10.29	-2.86	-9.447	-4.672	-6.968	-9.061	-10.635	-1.393	-7.789	-9.717	-30.556	-27.035	-1.697	-35.465
EIF3A	-8.257	-11.99	-17.481	-11.818	-19.742	-15.489	-10.636	-8.455	-2.512	1	1	1	1	1	1	1	1	0	111111110	71	-6.413	-18.596	-5.898	-4.666	-6.673	-5.857	-14.595	-15.007	-7.958	-7.689	-13.952	-23.433	-3.232	-12.654	-12.2	-9.752	-7.583	-12.662	-4.099	-13.531	-10.326	-4.663	-2.152	-4.199	-18.04	-25.155	-13.199	-4.922	-16.575
RUVBL2	-14.994	-16.999	-20.073	-11.574	-12.229	-3.582	-16.564	-7.128	-2.977	1	1	1	1	1	1	1	1	0	111111110	72	-6.917	-10.273	-1.857	-7.344	-10.748	-2.809	-7.944	-5.62	-7.568	-9.082	-17.148	-25.73	-4.937	-16.622	-4.852	-4.241	-3.129	-12.325	-5.606	-12.533	-8.498	-7.938	-6.882	-3.738	-22.134	-23.087	-13.404	-6.695	-8.97
POLA1	-13.855	-10.046	-7.174	-10.341	-3.928	-10.023	-24.933	-9.122	-2.464	1	1	1	1	1	1	1	1	0	111111110	73	-3.133	-19.501	-2.006	-7.162	-5.856	-5.169	-8.805	-4.713	-12.842	-20.65	-12.644	-18.258	-1.073	-7.929	-1.788	-7.663	-7.341	-13.772	-4.1	-10.334	-12.914	-9.141	-8.164	-15.441	-12.235	-9.834	-10.317	-1.488	-9.41
MED14	-9.094	-6.449	-9.665	-8.785	-7.658	-5.001	-26.225	-7.196	-2.955	1	1	1	1	1	1	1	1	0	111111110	74	-4.152	-7.462	-2.097	-5.188	-2.592	-3.015	-2.657	-1.85	-8.885	-12.817	-12.317	-10.329	-3.312	-7.266	-7.435	-2.201	-4.612	-16.286	-2.693	-2.036	-12.098	-12.093	-2.136	-2.089	-9.106	-10.681	-7.642	-3.192	-1.833
PSMC3	-15.645	-5.915	-7.053	-12.095	-9.623	-3.165	-14.732	-4.287	-0.915	1	1	1	1	1	1	1	1	0	111111110	75	-4.855	-12.104	-3.219	-6.558	-5.289	-2.626	-12.466	-16.672	-6.302	-6.921	-10.197	-10.715	-0.807	-10.892	-3.152	-4.51	-14.999	-6.805	-3.263	-7.891	-12.342	-4.174	-1.282	-13.978	-11.368	-19.216	-8.426	-3.758	-8.543
PSMC1	-11.228	-6.666	-9.998	-4.653	-6.697	-7.091	-6.041	-3.139	-1.567	1	1	1	1	1	1	1	1	0	111111110	76	-5.424	-6.706	-4.793	-4.788	-1.717	-4.101	-7.491	-7.373	-4.843	-17.465	-7.793	-9.189	-0.544	-10.928	-4.946	-5.663	-7.917	-8.483	-2.486	-9.661	-6.253	-5.219	-1.63	-5.465	-10.843	-12.033	-4.978	-6.444	-6.025
NUP98	-5.545	-3.217	-6.069	-7.332	-8.293	-5.049	-6.927	-5.975	-2.962	1	1	1	1	1	1	1	1	0	111111110	77	-3.702	-3.362	-4.294	-5.152	-4.12	-3.733	-4.127	-10.009	-4.026	-5.756	-9.27	-5.959	-1.347	-6.776	-4.162	-4.808	-2.915	-4.839	-2.232	-7.833	-3.034	-4.706	-2.355	-3.167	-9.868	-9.116	-4.783	-1.63	-5.606
TPR	-7.369	-3.476	-4.179	-7.713	-5.971	-4.404	-3.915	-3.857	-2.729	1	1	1	1	1	1	1	1	0	111111110	79	-2.541	-3.617	-4.251	-2.272	-4.333	-3.928	-3.226	-3.146	-2.887	-6.2	-5.932	-11.166	-2.273	-2.593	-5.628	-3.536	-3.721	-2.716	-3.579	-5.807	-3.921	-4.298	-2.747	-3.116	-8.543	-4.382	-2.919	-4.642	-5.548
RBM42	-5.318	-4.468	-4.572	-4.681	-4.035	-5.615	-4.925	-3.704	-2.199	1	1	1	1	1	1	1	1	0	111111110	80	-2.127	-3.592	-4.322	-2.978	-4.082	-2.852	-5.377	-4.208	-7.105	-9.104	-5.959	-7.831	-3.053	-5.559	-2.893	-3.854	-6.189	-6.694	-4.95	-2.663	-5.241	-4.393	-2.722	-3.028	-9.615	-11.251	-5.299	-4.029	-4.665
SF3B14	-8.045	-12.153	-10.152	-6.524	-11.796	-9.208	-14.602	-2.245	-6.865	1	1	1	1	1	1	1	0	1	111111101	82	-7.587	-6.092	-4.213	-2.638	-4.403	-7.079	-6.457	-8.942	-6.193	-15.171	-13.481	-15.617	-1.612	-11.089	-9.531	-8.393	-5.707	-16.272	-2.252	-7.149	-9.481	-7.311	-6.259	-2.095	-9.755	-15.314	-6.096	-3.322	-13.028
MED28	-3.76	-14.795	-3.29	-8.205	-6.268	-3.241	-14.27	-1.843	-8.071	1	1	1	1	1	1	1	0	1	111111101	83	-19.551	-3.585	-4.66	-1.588	-9.539	-4.425	-1.759	-6.757	-7.89	-8.441	-15.816	-5.937	-3.352	-2.704	-9.309	-7.495	-2.041	-10.064	-7.315	-7.211	-6.685	-14.479	-1.802	-2.069	-6.929	-6.36	-2.911	-7.752	-1.062
BRD4	-8.515	-14.878	-5.953	-10.576	-4.019	-4.702	-4.961	-2.739	-3.423	1	1	1	1	1	1	1	0	1	111111101	84	-4.226	-6.219	-3.507	-7.772	-5.206	-7.792	-1.935	-7.195	-11.961	-15.189	-9.915	-12.458	-2.739	-4.007	-2.989	-1.711	-1.079	-13.67	-1.958	-1.878	-6.373	-6.22	-1.344	-1.864	-3.973	-9.681	-2.903	-2.477	-4.473
NXF1	-4.191	-5.384	-6.768	-4.579	-3.147	-7.36	-5.166	-2.534	-5.542	1	1	1	1	1	1	1	0	1	111111101	85	-4.352	-7.708	-6.953	-3.024	-7.53	-3.88	-3.818	-6.109	-7.42	-12.518	-11.73	-13.346	-5.023	-4.222	-4.076	-4.004	-5.193	-10.739	-3.533	-7.01	-3.607	-9.6	-2.132	-6.246	-11.212	-10.605	-2.382	-3.809	-5.918
ATP6V0C	-6.129	-6.222	-5.697	-6.956	-9.917	-9.247	-5.528	-2.991	-2.505	1	1	1	1	1	1	1	0	0	111111100	86	-4.355	-11.979	-1.426	-3.866	-9.836	-5.277	-8.177	-11.064	-10.52	-7.961	-9.412	-20.593	-1.366	-12.145	-6.81	-16.158	-9.93	-6.818	-6.033	-4.943	-7.125	-4.516	-3.206	-4.635	-15.057	-17.491	-7.597	-1.718	-9.104
POLR2D	-4.21	-8.234	-5.221	-11.128	-5.409	-5.112	-11.36	-2.731	-1.009	1	1	1	1	1	1	1	0	0	111111100	87	-5.862	-12.382	-2.843	-0.791	-7.196	-7.968	-3.598	-3.234	-5.648	-8.75	-11.594	-11.097	-7.201	-2.756	-6.68	-13.073	-4.153	-6.636	-5.974	-13.126	-7.726	-10.05	-3.262	-1.347	-5.1	-6.924	-18.261	-1.286	-9.937
RPS18	-3.645	-6.152	-15.624	-5.39	-6.576	-5.07	-3.505	-1.778	-2.449	1	1	1	1	1	1	1	0	0	111111100	88	-12.518	-6.16	-2.615	-3.11	-3.003	-2.022	-5.795	-10.148	-3.987	-5.564	-6.98	-10.888	-1.57	-6.981	-3.203	-5.932	-3.784	-8.81	-1.917	-7.355	-5.479	-14.541	-1.321	-2.536	-7.123	-5.115	-2.577	-1.297	-10.011
DHX8	-5.178	-4.632	-5.07	-3.742	-4.591	-3.398	-5.53	-0.31	-1.178	1	1	1	1	1	1	1	0	0	111111100	89	-2.646	-2.518	-1.103	-1.2	-1.169	-1.596	-9.689	-4.74	-4.006	-8.995	-6.168	-14.384	-1.375	-12.409	-3.945	-1.364	-2.907	-6.311	-1.834	-2.651	-7.904	-2.893	-0.451	-2.304	-6.66	-10.805	-5.587	-1.614	-6.06
VCP	-20.865	-9.189	-9.164	-9.786	-24.107	-10.09	-1.801	-8.626	-10.598	1	1	1	1	1	1	0	1	1	111111011	90	-8.12	-21.622	-10.631	-12.301	-9.787	-5.604	-16.255	-20.991	-11.265	-22.162	-12.713	-24.039	-1.346	-16.926	-9.021	-7.38	-17.718	-22.048	-5.376	-16.047	-29.733	-10.809	-4.202	-18.29	-11.474	-21.092	-6.395	-8.797	-16.306
XPO1	-9.721	-10.276	-3.28	-6.09	-9.227	-10.033	-1.572	-4.465	-3.078	1	1	1	1	1	1	0	1	1	111111011	91	-4.826	-1.428	-4.13	-2.378	-6.652	-3.949	-3.452	-3.424	-7.69	-5.453	-9.324	-9.036	-2.763	-6.519	-2.763	-5.63	-0.746	-5.39	-3.149	-6.215	-6.253	-8.011	-1.497	-1.911	-12.861	-7.955	-6.572	-6.35	-9.4
SUPT5H	-4.776	-10.202	-7.245	-4.743	-8.852	-3.786	-2.973	-3.184	-4.516	1	1	1	1	1	1	0	1	1	111111011	92	-5.537	-5.728	-5.053	-4.804	-6.738	-2.863	-7.583	-4.296	-9.493	-10.1	-9.517	-11.103	-2.195	-7.39	-3.572	-5.328	-3.812	-5.692	-7.735	-6.474	-5.975	-3.594	-2.693	-3.093	-9.892	-12.028	-6.401	-4.949	-7.942
HNRNPU	-6.545	-4.013	-4.932	-3.605	-6.741	-4.915	-2.56	-8.601	-7.957	1	1	1	1	1	1	0	1	1	111111011	93	-7.508	-3.173	-4.066	-1.394	-5.483	-7.538	-7.798	-9.388	-5.754	-7.988	-4.647	-10.511	-1.407	-2.819	-11.024	-9.322	-5.31	-5.839	-3.63	-0.699	-13.922	-4.399	-3.101	-4.695	-13.758	-11.201	-8.111	-6.744	-15.406
SYMPK	-4.087	-4.326	-7.8	-6.245	-5.358	-5.239	-2.105	-7.251	-4.583	1	1	1	1	1	1	0	1	1	111111011	94	-6.55	-9.432	-3.348	-0.819	-2.829	-2.811	-5.792	-4.698	-11.963	-6.042	-10.056	-7.545	-2.066	-2.839	-3.423	-5.737	-0.337	-6.345	-5.218	-6.331	-5.642	-6.967	-3.265	-2.23	-9.611	-7.305	-7.835	-7.309	-5.162
CWC22	-5.855	-6.131	-4.278	-8.74	-5.993	-9.172	-1.236	-3.007	-2.652	1	1	1	1	1	1	0	1	0	111111010	95	-2.292	-6.541	-2.439	-2.848	-4.619	-2.544	-2.428	-7.087	-1.272	-8.664	-6.305	-12.839	-0.882	-5	-5.092	-2.19	-2.156	-10.055	-3.707	-3.929	-2.737	-3.773	-1.608	-3.58	-9.224	-9.996	-2.61	-1.283	-5.213
AURKB	-8.085	-8.232	-3.911	-5.116	-3.529	-4.178	-2.754	-4.402	-0.978	1	1	1	1	1	1	0	1	0	111111010	96	-1.934	-8.853	-2.054	-2.154	-3.543	-4.8	-2.849	-3.58	-5.909	-7.932	-1.228	-7.75	-2.89	-5.163	-4.31	-4.319	-1.1	-5.25	-1.565	-5.044	-3.125	-4.155	-2.855	-1.693	-2.589	-5.977	-4.7	-1.746	-4.103
SMC2	-14.661	-6.372	-5.361	-5.947	-6.677	-8.706	-2.717	-1.176	-4.708	1	1	1	1	1	1	0	0	1	111111001	97	-6.468	-5.996	-0.679	-4.398	-6.234	-5.805	-6.82	-9.194	-8.393	-3.783	-7.265	-12.086	-2.966	-4.278	-5.232	-5.748	-3.481	-5.715	-2.882	-4.389	-10.523	-6.262	-4.019	-1.031	-11.23	-9.839	-9.574	-2.345	-7.584
PRPF6	-3.292	-5.478	-7.77	-5.236	-6.804	-3.015	-1.812	-0.707	-3.527	1	1	1	1	1	1	0	0	1	111111001	98	-2.096	-1.729	-1.065	-1.245	-1.065	-1.006	-3.863	-10.69	-4.95	-5.923	-3.557	-11.111	-1.131	-2.429	-3.18	-3.108	-1.285	-7.49	-1.502	-8.236	-4.527	-3.931	-1.142	-2.133	-5.616	-13.01	-2.826	-0.682	-4.734
RPS16	-9.532	-4.211	-12.988	-5.686	-7.15	-2.722	-5.864	-3.932	-3.937	1	1	1	1	1	0	1	1	1	111110111	100	-4.138	-9.1	-3.802	-4.873	-6.686	-3.212	-9.347	-8.652	-8.928	-6.256	-10.038	-13.081	-1.013	-11.605	-4.205	-6.933	-5.484	-7.274	-11.158	-9.717	-8.329	-5.642	-2.14	-3.297	-12.202	-10.223	-11.479	-4.505	-10.968
SMG1	-4.357	-3.924	-3.765	-3.692	-3.972	-2.594	-5.308	-3.85	-1.2	1	1	1	1	1	0	1	1	0	111110110	101	-2.974	-4.926	-3.125	-2.511	-2.838	-7.707	-2.811	-2.562	-6.597	-2.582	-2.966	-5.365	-1.259	-4.769	-5.304	-3.138	-5.564	-3.314	-2.188	-5.794	-2.929	-3.709	-1.623	-2.719	-4.074	-6.472	-3.418	-0.89	-2.759
ALYREF	-10.422	-3.961	-4.061	-5.34	-9.252	-2.919	-6.774	-1.784	-10.114	1	1	1	1	1	0	1	0	1	111110101	102	-5.13	-7.547	-2.967	-3.284	-5.676	-8.308	-8.963	-9.627	-4.271	-5.114	-6.406	-16.419	-1.418	-11.737	-5.58	-6.069	-5.994	-11.155	-3.363	-10.092	-1.802	-5.833	-2.45	-3.532	-14.495	-4.543	-1.233	-6.865	-11.186
CCT2	-6.73	-4.247	-5.05	-5.204	-7.694	-1.975	-4.493	-1.917	-3.126	1	1	1	1	1	0	1	0	1	111110101	103	-3.218	-2.882	-4.805	-1.894	-3.963	-6.026	-4.007	-3.001	-8.078	-6.471	-7.331	-9.873	-0.905	-9.129	-2.179	-3.183	-2.727	-4.901	-4.915	-8.667	-7.104	-3.895	-2.885	-6.029	-3.952	-8.371	-4.659	-1.562	-6.31
RBM39	-5.312	-3.681	-7.317	-3.318	-5.916	-2.788	-4.167	-1.975	-1.624	1	1	1	1	1	0	1	0	0	111110100	104	-2.943	-4.608	-2.489	-1.01	-4.725	-1.416	-1.825	-5.743	-7.101	-6.841	-5.481	-6.268	-1.499	-3.866	-0.956	-2.974	-2.21	-4.629	-0.748	-4.696	-4.175	-2.359	-2.385	-3.21	-3.986	-6.086	-5.611	-2.198	-1.589
CCT3	-5.917	-4.582	-5.658	-9.42	-7.619	-2.112	-2.402	-4.159	-2.327	1	1	1	1	1	0	0	1	0	111110010	105	-2.809	-5.332	-2.605	-1.298	-3.376	-3.541	-4.62	-5.392	-2.504	-7.323	-4.352	-19.559	-0.498	-4.183	-3.721	-4.488	-2.621	-5.473	-1.74	-3.016	-3.802	-2.256	-3.651	-3.512	-3.024	-5.298	-3.452	-2.405	-4.965
SNRNP70	-6.135	-4.977	-8.522	-4.213	-4.48	-1.893	-2.908	-2.948	-3.731	1	1	1	1	1	0	0	0	1	111110001	106	-2.128	-3.248	-1.335	-2.603	-3.497	-2.006	-3.86	-2.889	-3.88	-5.905	-6.517	-4.293	-2.335	-5.59	-2.895	-1.952	-3.561	-4.525	-2.357	-4.757	-4.372	-3.533	-2.712	-1.642	-6.623	-5.483	-3.681	-2.864	-4.103
PSMD14	-4.09	-5.026	-3.809	-6.148	-8.135	-1.709	-2.727	-1.916	-1.456	1	1	1	1	1	0	0	0	0	111110000	107	-2.752	-7.225	-1.805	-4.189	-1.945	-3.795	-3.334	-6.742	-5.209	-4.415	-4.923	-8.993	-1.229	-5.507	-3.22	-1.871	-3.286	-4.245	-0.95	-2.343	-5.521	-3.311	-0.778	-2.236	-5.654	-8.406	-3.431	-2.297	-4.265
DDX18	-4.806	-4.449	-5.774	-4.285	-7.119	-2.863	-1.393	-2.372	-1.017	1	1	1	1	1	0	0	0	0	111110000	108	-6.781	-9.99	-5.109	-0.714	-1.48	-5.818	-4.491	-5.999	-3.643	-2.777	-7.527	-13.685	-0.53	-9.75	-3.773	-4.09	-3.949	-7.674	-2.007	-6.742	-5.405	-14.808	-0.979	-1.681	-7.779	-15.092	-5.211	-1.889	-6.067
TRRAP	-21.784	-10.207	-13.818	-3.044	-2.282	-9.396	-6.057	-4.63	-3.869	1	1	1	1	0	1	1	1	1	111101111	109	-8.355	-10.628	-2.713	-6.634	-2.076	-9.216	-7.815	-10.397	-11.509	-9.541	-28.005	-13.536	-3.285	-8.464	-5.252	-8.889	-2.774	-13.142	-4.396	-13.434	-2.189	-5.841	-1.102	-1.79	-7.259	-14.615	-8.142	-5.46	-6.176
RPA1	-10.776	-15.389	-9.948	-4.927	-2.807	-10.795	-13.227	-5.476	-1.039	1	1	1	1	0	1	1	1	0	111101110	111	-4.772	-5.607	-1.997	-1.346	-4.895	-4.726	-3.615	-6.491	-10.104	-16.501	-12.119	-17.302	-0.969	-5.009	-5.92	-4.337	-4.458	-11.687	-2.193	-5.269	-11.241	-5.74	-6.395	-8.971	-4.615	-13.37	-6.393	-1.995	-11.356
PPIE	-11.615	-6.736	-4.553	-14.362	-2.273	-7.926	-8.445	-12.444	-2.569	1	1	1	1	0	1	1	1	0	111101110	112	-5.774	-5.009	-2.299	-2.578	-5.537	-6.647	-10.249	-4.32	-7.536	-9.274	-11.039	-7.143	-4.398	-8.384	-6.661	-7.047	-1.902	-12.17	-3.328	-3.274	-6.11	-6.023	-3.213	-2.96	-8.566	-15.369	-15.899	-1.392	-13.922
TONSL	-8.161	-4.902	-3.957	-6.321	-2.471	-6.093	-3.434	-3.946	-1.82	1	1	1	1	0	1	1	1	0	111101110	113	-2.56	-3.325	-1.336	-1.921	-3.049	-5.26	-3.672	-2.547	-3.63	-2.355	-4.728	-4.931	-1.065	-3.298	-2.618	-4.018	-2.291	-2.905	-2.688	-4.741	-7.531	-0.914	-0.891	-1.682	-15.068	-4.779	-7.212	-2.704	-3.64
TFRC	-5.324	-5.462	-10.934	-6.031	-1.597	-11.305	-4.073	-1.808	-2.076	1	1	1	1	0	1	1	0	0	111101100	114	-1.274	-4.922	-1.299	-5.206	-3.704	-4.747	-1.632	-15.265	-5.493	-14.561	-12.917	-7.189	-1.898	-9.324	-6.123	-14.812	-6.6	-2.588	-2.464	-0.549	-2.103	-9.059	-1.742	-0.5	-8.309	-28.399	-4.986	-1.367	-14.497
SMNDC1	-4.548	-3.057	-5.194	-5.049	-1.865	-3.341	-2.347	-1.595	-1.547	1	1	1	1	0	1	0	0	0	111101000	115	-0.836	-4.784	-0.752	-1.524	-1.648	-0.99	-3.411	-4.663	-3.478	-1.559	-2.03	-3.935	-2.02	-2.155	-1.944	-3.565	-0.967	-2.408	-1.316	-4.223	-1.436	-1.777	-1.035	-1.095	-4.328	-8.623	-4.591	-0.868	-4.068
MED11	-16.476	-4.268	-9.484	-4.106	-2.861	-2.941	-8.346	-2.863	-3.847	1	1	1	1	0	0	1	0	1	111100101	116	-2.356	-1.304	-1.187	-1.667	-4.145	-4.987	-1.497	-0.498	-9.215	-5.005	-11.291	-5.075	-3.685	-2.868	-2.981	-2.637	-1.016	-3.076	-4.589	-8.578	-2.755	-3.815	-3.204	-2.798	-5.963	-9.221	-7.215	-7.602	-1.56
SRSF9	-3.284	-3.322	-3.416	-6.738	-2.488	-1.837	-2.98	-4.476	-3.446	1	1	1	1	0	0	0	1	1	111100011	117	-2.747	-2.65	-3.826	-1.452	-3.061	-4.131	-2.637	-3.574	-2.814	-2.606	-4.104	-4.738	-1.681	-1.889	-5.479	-1.866	-1.65	-4.156	-2.975	-1.066	-2.965	-2.454	-3.501	-3.212	-1.836	-3.378	-3.207	-4.35	-3.091
URI1	-3.498	-3.286	-4.436	-3.616	-2.59	-1.622	-2.374	-3.861	-1.862	1	1	1	1	0	0	0	1	0	111100010	118	-2.497	-1.326	-1.755	-1.643	-1.756	-2.092	-1.995	-1.241	-6.822	-4.436	-10.544	-6.562	-3.222	-2.513	-2.842	-2.679	-1.053	-3.575	-3.701	-1.739	-3.914	-1.5	-2.133	-1.876	-2.271	-7.637	-2.191	-0.799	-3.461
RPA2	-7.772	-9.072	-7.894	-2.095	-4.561	-3.724	-16.559	-3.276	-1.876	1	1	1	0	1	1	1	1	0	111011110	119	-6.968	-7.276	-3.017	-1.516	-3.977	-3.204	-7.921	-4.57	-7.029	-6.402	-8.769	-12.634	-1.609	-4.991	-2.522	-1.93	-4.854	-8.492	-1.612	-6.887	-6.169	-7.552	-1.761	-4.054	-2.685	-6.394	-3.472	-2.222	-3.68
CDK11B,CDK11A	-6.038	-7.799	-17.711	-2.508	-5.87	-10.987	-19.304	-2.902	-3.19	1	1	1	0	1	1	1	0	1	111011101	120	-8.022	-11.464	-4.457	-2.537	-1.751	-1.853	-6.522	-8.51	-8.616	-10.647	-11.427	-20.328	-1.762	-6.418	-5.749	-13.416	-8.499	-12.169	-2.609	-9.257	-10.626	-5.847	-1.938	-3.922	-16.54	-12.863	-6.698	-5.374	-18.271
PSMC2	-8.396	-5.399	-6.072	-2.65	-5.538	-5.462	-4.329	-2.524	-4.028	1	1	1	0	1	1	1	0	1	111011101	121	-4.186	-7.562	-3.256	-3.418	-7.062	-5.218	-6.927	-10.1	-6.756	-12.442	-7.541	-11.194	-2.676	-8.329	-5.179	-5.519	-6.542	-8.591	-1.876	-7.84	-11.59	-3.126	-4.639	-5.162	-8.172	-8.82	-2.405	-3.309	-7.478
SHFM1	-9.159	-4.769	-10.157	-1.137	-4.298	-3.819	-3.944	-2.626	-3.868	1	1	1	0	1	1	1	0	1	111011101	122	-4.729	-6.313	-2.485	-2.111	-4.988	-4.887	-3.715	-8.621	-5.049	-7.582	-7.794	-10.088	-4.483	-6.415	-3.784	-5.472	-4.189	-8.148	-4.342	-8.234	-11.547	-2.74	-1.963	-3.596	-9.535	-8.282	-3.572	-4.521	-11.186
NUP214	-4.879	-5.463	-4.682	-2.938	-4.485	-6.511	-4.801	-2.569	-5.126	1	1	1	0	1	1	1	0	1	111011101	123	-2.709	-3.916	-1.903	-2.583	-4.105	-4.472	-3.37	-4.786	-6.039	-7.143	-9.186	-5.103	-0.949	-5.972	-4.712	-2.758	-8.204	-5.6	-2.707	-5.996	-10.296	-9.162	-0.584	-1.721	-12.539	-4.651	-8.948	-5.929	-7.33
NEDD8	-16.138	-5.469	-13.091	-2.738	-11.083	-3.514	-2.061	-6.845	-11.002	1	1	1	0	1	1	0	1	1	111011011	124	-6.805	-18.467	-3.875	-2.94	-6.231	-5.403	-3.363	-10.073	-6.419	-1.859	-14.045	-17.583	-1.982	-3.937	-3.875	-5.443	-2.264	-8.429	-3.096	-10.01	-7.051	-5.691	-4.371	-4.772	-11.595	-8.538	-7.511	-2.417	-6.71
NCBP1	-9.182	-5.115	-3.439	-2.877	-5.946	-4.906	-1.725	-2.419	-3.226	1	1	1	0	1	1	0	0	1	111011001	125	-3.561	-5.164	-1.52	-3.723	-3.293	-5.773	-3.878	-6.085	-3.483	-4.597	-4.866	-9.133	-2.157	-3.803	-4.553	-2.467	-5.35	-5.572	-3.478	-2.451	-11.186	-3.419	-5.152	-1.257	-6.842	-6.213	-7.766	-3.974	-7.519
WDR43	-4.626	-3.517	-6.164	-2.486	-7.371	-3.522	-1.877	-2.149	-5.205	1	1	1	0	1	1	0	0	1	111011001	126	-8.28	-5.47	-4.207	-1.546	-4.453	-1.487	-3.044	-3.804	-2.959	-4.209	-10.561	-8.986	-2.184	-4.891	-3.898	-11.004	-1.308	-8.797	-2.333	-9.446	-4.213	-15.751	-2.072	-1.348	-7.19	-6.095	-3.991	-0.45	-13.162
PUF60	-3.763	-3.03	-4.107	-2.723	-5.484	-3.18	-2.334	-0.882	-1.386	1	1	1	0	1	1	0	0	0	111011000	127	-1.805	-4.368	-1.035	-2.789	-3.33	-4.759	-4.819	-2.777	-2.663	-4.674	-1.594	-4.772	-0.588	-5.454	-3.038	-2.02	-3.326	-3.115	-1.575	-3.132	-5.284	-3.311	-1.328	-2.015	-3.911	-3.851	-4.145	-4.413	-3.444
PSMA6	-12.121	-6.087	-8.078	-2.579	-12.331	-2.517	-5.273	-5.285	-3.159	1	1	1	0	1	0	1	1	1	111010111	128	-4.646	-8.529	-3.876	-4.885	-2.878	-2.003	-3.828	-11.008	-5.95	-3.846	-7.806	-8.682	-1.16	-10.491	-2.757	-6.542	-4.026	-7.752	-2.225	-7.359	-11.264	-4.785	-2.177	-2.106	-7.57	-6.086	-6.439	-3.829	-9.026
PSMC6	-6.084	-3.05	-5.706	-2.384	-5.785	-2.246	-4.325	-3.115	-1.458	1	1	1	0	1	0	1	1	0	111010110	129	-1.612	-7.094	-1.674	-2.183	-1.612	-2.077	-3.756	-5.918	-7.435	-5.575	-5.565	-5.871	-0.732	-5.227	-2.029	-2.157	-2.732	-2.632	-0.966	-6.307	-5.59	-1.111	-1.435	-2.173	-7.104	-7.189	-3.123	-2.391	-5.463
NCL	-5.411	-4.204	-3.472	-1.634	-5.121	-2.067	-3.423	-2.216	-2.228	1	1	1	0	1	0	1	0	0	111010100	130	-12.324	-5.128	-1.756	-1.072	-5.924	-6.407	-4.127	-9.187	-2.981	-7.404	-6.826	-11.141	-1.917	-6.02	-3.782	-1.991	-7.803	-11.903	-2.691	-2.197	-4.692	-9.434	-1.906	-2.878	-14.812	-9.102	-7.386	-1.872	-9.674
RBM25	-4.214	-5.921	-3.28	-2.733	-7.164	-2.341	-2.188	-1.748	-6.221	1	1	1	0	1	0	0	0	1	111010001	132	-1.535	-4.217	-1.788	-2.532	-2.707	-1.118	-2.768	-7.507	-6.648	-3.836	-3.267	-7.99	-2.455	-2.827	-2.826	-1.954	-2.233	-8.714	-1.544	-3.876	-6.504	-2.175	-1.242	-1.85	-8.397	-6.198	-2.804	-1.139	-6.718
HSPE1,HSPE1-MOB4	-5.484	-3.481	-5.097	-2.27	-4.564	-2.329	-0.899	-2.193	-3.298	1	1	1	0	1	0	0	0	1	111010001	133	-6.625	-5.333	-1.533	-1.056	-3.455	-6.345	-3.701	-4.712	-10.086	-5.298	-4.481	-10.146	-2.096	-1.236	-4.145	-2.033	-1.547	-4.56	-1.949	-2.842	-3.576	-2.204	-0.913	-1.941	-7.952	-2.471	-3.991	-3.205	-5.256
WDR46	-3.329	-4.96	-7.04	-1.697	-2.156	-4.171	-3.509	-1.909	-1.444	1	1	1	0	0	1	1	0	0	111001100	135	-6.136	-5.728	-1.12	-2.228	-1.842	-2.46	-4.751	-2.933	-1.535	-2.068	-7.219	-7.978	-1.241	-1.862	-3.773	-3.985	-1.378	-4.285	-2.24	-8.542	-1.474	-6.34	-0.761	-1.958	-7.21	-4.259	-3.53	-0.779	-3.551
TPX2	-3.01	-3.023	-4.775	-2.471	-2.436	-3.454	-2.736	-5.529	-1.36	1	1	1	0	0	1	0	1	0	111001010	136	-3.757	-3.096	-3.03	-3.463	-2.973	-4.902	-3.585	-3.135	-4.766	-3.831	-2.859	-10.235	-1.518	-9.9	-3.766	-1.682	-1.906	-2.787	-1.959	-3.903	-3.155	-2.707	-2.098	-3.534	-7.025	-5.389	-2.094	-5.267	-2.32
DARS	-4.654	-3.393	-3.921	-1.018	-1.678	-4.831	-2.529	-2.796	-1.279	1	1	1	0	0	1	0	0	0	111001000	137	-2.681	-5.369	-1.466	-1.307	-2.299	-2.934	-1.536	-4.108	-2.578	-3.506	-5.427	-3.146	-1.136	-1.285	-3.692	-2.62	-6.54	-9.879	-1.253	-2.231	-3.801	-3.92	-1.383	-2.03	-4.732	-5.187	-2.525	-0.841	-2.273
CCAR1	-4.219	-3.935	-3.114	-2.518	-1.67	-3.276	-2.806	-2.32	-1.234	1	1	1	0	0	1	0	0	0	111001000	138	-1.018	-0.998	-1.924	-2.653	-2.18	-3.422	-5.363	-2.818	-3.458	-3.864	-1.947	-3.902	-1.115	-4.245	-4.791	-3.365	-3.628	-4.195	-2.179	-1.77	-2.899	-0.772	-1.653	-2.013	-3.29	-2.37	-2.955	-3.744	-1.934
LONP1	-8.236	-7.394	-4.331	-2.255	-2.424	-0.812	-3.149	-2.927	-4.26	1	1	1	0	0	0	1	0	1	111000101	139	-2	-6.028	-1.46	-3.419	-5.276	-2.218	-1.706	-13.769	-0.938	-3.068	-14.857	-19.283	-2.354	-2.653	-0.899	-3.358	-1.048	-15.629	-0.929	-4.678	-10.896	-1.812	-1.011	-1.246	-9.882	-4.406	-4.499	-1.529	-8.197
TSC22D4	-3.294	-3.654	-3.331	-2.156	-2.884	-2.731	-3.803	-2.856	-5.036	1	1	1	0	0	0	1	0	1	111000101	140	-5.096	-2.561	-1.734	-5.406	-2.601	-2.981	-3.373	-2.396	-1.535	-2.788	-3.771	-3.836	-2.484	-3.241	-3.108	-1.924	-2.177	-3.239	-2.714	-3.559	-3.087	-3.138	-3.532	-1.358	-2.915	-3.157	-3.3	-5.621	-3.264
HCFC1	-3.392	-7.597	-4.826	-2.356	-1.629	-2.016	-2.502	-1.681	-3.046	1	1	1	0	0	0	0	0	1	111000001	141	-4.08	-3.649	-1.909	-1.55	-3.332	-3.161	-3.648	-6.691	-4.408	-3.824	-5.951	-5.989	-1.018	-2.43	-3.624	-4.499	-4.336	-6.241	-1.948	-5.814	-5.759	-4.993	-3.04	-5.787	-3.934	-6.246	-5.496	-0.766	-3.583
CLP1	-3.522	-3.107	-3.217	-2.825	-2.141	-2.517	-0.928	-1.573	-1.641	1	1	1	0	0	0	0	0	0	111000000	142	-3.107	-2.278	-1.723	-1.413	-2.106	-1.778	-1.516	-1.801	-1.691	-1.168	-2.925	-1.437	-1.554	-1.307	-1.732	-1.993	-1.223	-1.103	-2.006	-1.923	-1.552	-2.071	-2.191	-2.54	-3.168	-3.052	-2.261	-2.189	-3.393
CTCF	-3.411	-3.096	-4.176	-1.693	-1.636	-2.083	-1.262	-2.529	-1.232	1	1	1	0	0	0	0	0	0	111000000	143	-1.257	-2.972	-1.07	-1.75	-1.562	-0.492	-1.513	-2.35	-3.859	-4.838	-1.386	-2.87	-1.899	-2.367	-0.752	-1.405	-2.537	-4.663	-0.662	-3.944	-2.456	-2.42	-1.342	-1.284	-2.875	-1.886	-0.822	-1.859	-1.346
PRDM7	-3.286	-3.405	-3.402	-2.132	-1.21	-0.984	-1.25	-1.961	-2.754	1	1	1	0	0	0	0	0	0	111000000	144	-3.695	-1.764	-1.641	-2.118	-2.409	-3.113	-1.254	-1.441	-1.565	-1.264	-3.228	-2.259	-2.147	-1.317	-2.255	-1.445	-0.428	-1.739	-2.043	-1.283	-2.633	-3.764	-1.497	-1.723	-2.115	-2.078	-1.477	-3.186	-2.393
GNB2L1	-5.024	-9.472	-2.624	-7.522	-5.685	-4.332	-7.53	-0.802	-6.191	1	1	0	1	1	1	1	0	1	110111101	145	-5.003	-6.757	-1.132	-8.221	-4.721	-6.735	-3.772	-5.034	-6.363	-5.406	-9.816	-19.179	-1.909	-6.97	-3.894	-2.435	-4.452	-9.096	-4.551	-5.177	-4.709	-7.574	-0.455	-2.239	-6.56	-9.421	-1.365	-1.037	-12.818
THOC3,LOC728554	-4.354	-3.504	-2.371	-5.062	-6.784	-5.368	-5.899	-1.475	-1.709	1	1	0	1	1	1	1	0	0	110111100	146	-3.852	-4.323	-1.628	-0.576	-3.395	-4.413	-1.626	-8.178	-3.173	-4.235	-7.13	-4.485	-0.887	-1.986	-4.13	-1.886	-2.395	-5.141	-3.562	-3.047	-4.98	-4.173	-0.778	-1.585	-4.942	-5.903	-3.168	-3.673	-10.39
HSPD1	-4.4	-7.59	-2.314	-6.439	-6.146	-4.158	-0.928	-2.622	-8.451	1	1	0	1	1	1	0	0	1	110111001	147	-4.47	-6.101	-1.576	-2.694	-5.252	-4.171	-2.456	-8.679	-3.743	-1.034	-10.181	-11.936	-1.841	-4.024	-3.97	-8.287	-1.429	-11.058	-3.227	-3.634	-6.032	-3.638	-1.588	-1.708	-8.61	-6.516	-6.631	-4.199	-2.213
SIN3A	-6.149	-3.044	-2.838	-7.71	-4.063	-3.166	-1.587	-2.576	-2.393	1	1	0	1	1	1	0	0	0	110111000	148	-2.879	-8.444	-2.011	-2.303	-3.895	-2.858	-1.138	-4.3	-0.947	-7.329	-3.462	-2.599	-2.64	-1.786	-5.026	-1.219	-0.53	-3.556	-1.514	-4.139	-2.733	-4.447	-2.759	-1.111	-3.751	-2.632	-2.135	-4.022	-3.615
MED12	-4.308	-8.028	-0.853	-5.837	-3.022	-2.403	-3.94	-0.679	-3.564	1	1	0	1	1	0	1	0	1	110110101	149	-1.799	-1.15	-1.306	-3.106	-2.465	-0.628	-0.853	-1.184	-4.144	-3.615	-4.489	-4.508	-3.02	-0.608	-2.452	-1.077	-2.598	-5.799	-1.547	-1.488	-1.847	-3.927	-0.766	-6.161	-1.529	-5.047	-1.12	-0.643	-0.749
RRM2	-6.052	-7.778	-1.167	-8.326	-5.711	-1.646	-3.239	-0.659	-0.818	1	1	0	1	1	0	1	0	0	110110100	150	-1.756	-2.051	-0.765	-0.651	-4.614	-0.651	-2.94	-2.676	-1.884	-3.75	-1.981	-6.624	-1.115	-2.779	-2.834	-1.623	-4.88	-5.304	-1.543	-12.028	-2.851	-1.344	-2.56	-3.013	-6.872	-9.289	-4.82	-0.351	-4.113
ATP6V1B2	-6.607	-5.2	-1.571	-7.127	-13.17	-1.201	-2.569	-4.886	-2.004	1	1	0	1	1	0	0	1	0	110110010	151	-1.033	-0.306	-3.13	-0.42	-8.918	-4.958	-9.393	-8.312	-5.109	-2.865	-10.868	-18.527	-0.563	-2.752	-3.435	-9.103	-4.323	-8.383	-2.779	-3.629	-4.704	-3.54	-1.614	-1.892	-8.531	-17.052	-10.492	-1.035	-4.949
BUB1B	-10.67	-3.392	-2.006	-4.18	-10.205	-2.243	-0.642	-2.083	-3.355	1	1	0	1	1	0	0	0	1	110110001	152	-4.143	-2.29	-2.386	-1.669	-3.107	-1.434	-7.787	-5.144	-6.134	-10.791	-3.3	-18.734	-0.476	-6.997	-2.137	-2.3	-2.31	-6.031	-4.097	-3.243	-1.927	-1.619	-0.709	-1.875	-6.731	-4.558	-2.406	-0.807	-4.069
LOC440563	-4.117	-4.006	-2.893	-5.393	-3.469	-2.669	-1.842	-1.684	-7.151	1	1	0	1	1	0	0	0	1	110110001	153	-2.425	-4.144	-2.66	-1.972	-3.862	-1.655	-3.664	-5.986	-5.473	-4.375	-3.683	-6.67	-1.771	-2.363	-3.857	-4.343	-3.457	-4.308	-3.274	-2.958	-4.958	-2.084	-1.953	-3.796	-4.867	-4.495	-2.762	-3.838	-4.935
XRCC5	-3.441	-3.757	-2.295	-5.359	-3.866	-1.131	-1.832	-1.21	-0.446	1	1	0	1	1	0	0	0	0	110110000	155	-1.785	-4.342	-0.52	-1.244	-2.013	-1.606	-1.319	-3.583	-0.966	-0.81	-4.324	-2.435	-0.659	-0.782	-1.347	-0.448	-0.737	-4.672	-0.512	-1.17	-0.209	-1.868	-0.276	-0.821	-4.739	-6.795	-3.058	-0.362	-3.868
PRPF4B	-3.546	-3.865	-2.015	-4.15	-2.177	-5.076	-3.412	-2.605	-2.116	1	1	0	1	0	1	1	0	0	110101100	156	-4.689	-2.608	-2.882	-2.229	-2.629	-3.609	-3.278	-1.596	-4.351	-3.782	-4.463	-3.012	-2.034	-1.536	-3.291	-2.991	-1.476	-5.315	-2.919	-1.986	-2.749	-4.185	-1.421	-3.001	-3.133	-4.478	-4.769	-0.865	-2.03
PRPF4	-3.791	-3.61	-1.74	-3.165	-2.092	-6.034	-1.054	-1.376	-0.709	1	1	0	1	0	1	0	0	0	110101000	157	-2.414	-4.711	-0.734	-1.719	-0.306	-1.882	-1.454	-2.5	-1.084	-1.604	-1.107	-6.558	-2.01	-3.955	-1.74	-1.036	-0.989	-3.288	-0.845	-0.987	-4.102	-2.586	-0.27	-2.786	-3.828	-2.904	-2.966	-0.959	-2.598
RRN3,RRN3P2,RRN3P1	-4.52	-3.308	-2.428	-4.75	-2.598	-2.419	-4.547	-3.233	-1.718	1	1	0	1	0	0	1	1	0	110100110	158	-1.876	-5.497	-2.017	-3.627	-2.109	-2.195	-3.219	-2.437	-1.782	-3.937	-2.845	-5.521	-1.607	-2.303	-3.107	-2.293	-5.174	-4.026	-2.245	-5.553	-1.485	-8.504	-1.333	-1.479	-3.77	-4.626	-2.91	-2.288	-4.4
CCNA2	-7.858	-3.567	-2.948	-3.701	-1.557	-2.17	-3.794	-0.908	-1.977	1	1	0	1	0	0	1	0	0	110100100	159	-1.921	-5.563	-1.418	-4.824	-1.505	-2.697	-1.839	-1.606	-2.255	-1.809	-3.242	-9.748	-0.547	-1.515	-2.56	-2.083	-3.148	-3.628	-1.639	-4.283	-3.885	-1.286	-0.961	-1.252	-2.996	-5.952	-4.437	-1.22	-1.307
VPS28	-11.762	-4.592	-1.002	-4.593	-2.223	-2.068	-1.672	-1.999	-0.516	1	1	0	1	0	0	0	0	0	110100000	160	-1.644	-3.308	-1.117	-1.379	-1.987	-1.732	-8.326	-1.091	-1.883	-3.453	-0.833	-4.43	-1.898	-3.981	-2.826	-2.17	-3.533	-2.007	-2.694	-3.326	-2.801	-2.176	-1.492	-5.487	-1.911	-2.157	-9.802	-1.021	-2.538
ILF3	-5.631	-3.652	-2.418	-1.415	-4.421	-3.373	-3.601	-5.985	-2.663	1	1	0	0	1	1	1	1	0	110011110	161	-5.89	-1.656	-0.663	-2.872	-1.119	-1.303	-2.385	-3.136	-2.614	-5.01	-2.259	-7.933	-1.005	-6.735	-4.355	-2.392	-0.175	-9.038	-1.507	-2.804	-4.124	-2.834	-1.421	-1.633	-4.763	-5.706	-1.846	-2.561	-5.797
CTNNBL1	-6.433	-4.57	-2.264	-1.735	-5.541	-3.398	-1.748	-3.277	-2.466	1	1	0	0	1	1	0	1	0	110011010	162	-3.639	-5.712	-1.088	-1.877	-4.412	-6.508	-5.447	-8.169	-4.255	-8.624	-2.202	-6.349	-1.802	-9.037	-2.572	-3.597	-0.924	-4.596	-1.758	-3.009	-2.862	-4.138	-1.401	-3.298	-3.335	-5.134	-4.932	-1.652	-3.307
RAD17	-3.345	-5.281	-2.493	-2.877	-3.121	-2.128	-3.732	-1.057	-1.409	1	1	0	0	1	0	1	0	0	110010100	163	-2.687	-4.042	-2.301	-1.82	-1.402	-2.05	-3.244	-5.775	-2.078	-2.848	-1.357	-7.741	-3.133	-1.694	-2.137	-2.16	-3.34	-5.033	-2.274	-2.988	-1.951	-3.712	-4.87	-1.187	-6.311	-5.195	-3.136	-1.227	-3.696
MCM6	-4.467	-5.016	-2.262	-0.928	-4.495	-2.38	-1.036	-1.829	-2.389	1	1	0	0	1	0	0	0	0	110010000	164	-3.11	-5.421	-2.345	-1.488	-3.7	-4.72	-2.52	-2.942	-2.229	-2.881	-2.294	-5.437	-1.005	-3.592	-2.208	-3.631	-2.127	-8.46	-2.23	-3.834	-6.434	-4.012	-1.333	-0.494	-6.835	-7.296	-3.635	-1.278	-2.333
ATP6V1A	-3.767	-3.39	-1.187	-2.771	-7.653	-0.916	-0.628	-1.163	-2.51	1	1	0	0	1	0	0	0	0	110010000	165	-0.937	-1.378	-2.892	-1.068	-2.04	-0.806	-4.542	-10.892	-1.438	-1.628	-4.287	-13.538	-1.303	-3.561	-1.454	-1.943	-1.481	-5.475	-0.902	-0.998	-2.273	-2.286	-1.571	-2.093	-8.592	-8.692	-3.673	-0.776	-1.84
TOPBP1	-4.592	-3.351	-2.095	-2.826	-2.714	-4.627	-6.498	-3.123	-1.441	1	1	0	0	0	1	1	1	0	110001110	166	-3.92	-3.209	-6.162	-2.499	-3.14	-1.854	-1.13	-2.688	-4.464	-4.964	-1.569	-5.242	-1.339	-2.691	-4.769	-2.322	-3.209	-5.302	-1.614	-6.75	-3.668	-4.995	-2.742	-1.581	-3.175	-3.887	-1.871	-1.604	-4.393
POLD1	-4.973	-4.387	-2.444	-2.587	-1.636	-3.54	-4.53	-1.864	-2.132	1	1	0	0	0	1	1	0	0	110001100	167	-2.247	-2.284	-1.16	-2.001	-1.691	-1.375	-3.101	-3.077	-1.985	-4.791	-7.44	-4.589	-1.878	-6.297	-4.227	-2.659	-2.74	-4.545	-1.613	-3.088	-5.14	-4.792	-2.279	-1.465	-4.1	-6.824	-3.709	-2.487	-1.917
PEX6	-3.457	-3.608	-2.042	-2.815	-2.204	-3.383	-1.844	-2.95	-1.332	1	1	0	0	0	1	0	0	0	110001000	168	-3.415	-2.31	-2.361	-2.231	-2.859	-2.966	-2.46	-4.488	-3.625	-1.877	-1.917	-2.049	-3.466	-3.77	-4	-3.814	-3.401	-4.895	-3.026	-3.318	-4.812	-2.495	-2.107	-2.665	-3.949	-4.043	-3.577	-1.958	-3.672
DDX41	-3.529	-3.374	-2.721	-2.941	-2.459	-2.456	-5.094	-1.811	-3.29	1	1	0	0	0	0	1	0	1	110000101	170	-3.525	-4.553	-3.041	-2.202	-1.972	-3.54	-5.125	-3.521	-1.521	-6.287	-3.457	-7.589	-1.059	-3.925	-3.099	-4.442	-3.868	-3.436	-2.074	-2.588	-4.174	-2.647	-2.107	-2.671	-4.898	-11.802	-3.703	-1.893	-7.94
KLF16	-6.658	-3.125	-1.019	-1.746	-1.866	-2.837	-1.273	-2.631	-3.119	1	1	0	0	0	0	0	0	1	110000001	172	-1.934	-0.871	-2.062	-0.723	-2.399	-1.101	-2.684	-1.432	-1.996	-0.767	-1.928	-2.517	-2.08	-1.674	-2.728	-1.763	-1.54	-1.018	-2.809	-1.868	-1.091	-1.602	-1.306	-5.972	-2.461	-1.248	-3.649	-1.525	-0.802
CDC42	-5.168	-3.29	-1.686	-0.887	-1.158	-1.642	-0.858	-2.121	-4.18	1	1	0	0	0	0	0	0	1	110000001	173	-0.884	-7.558	-2.202	-0.846	-5.539	-5.541	-4.416	-6.171	-5.7	-3.676	-3.11	-5.505	-0.498	-13.625	-4.032	-2.758	-10.666	-0.423	-3.87	-2.027	-8.725	-2.035	-1.722	-6.443	-2.397	-4.955	-2.438	-2.727	-6.412
MYL12A,MYL12B	-4.823	-3.481	-2.185	-2.21	-0.999	-2.584	-0.984	-0.738	-0.973	1	1	0	0	0	0	0	0	0	110000000	174	-1.746	-2.623	-1.604	-0.677	-2.001	-1.173	-2.647	-1.513	-1.578	-0.116	-1.217	-1.997	-0.447	-1.704	-0.826	-3.132	-0.958	-1.49	-1.219	-1.201	-1.733	-1.536	-0.575	-1.873	-1.787	-4.256	-4.281	-1.769	-1.389
DIMT1	-3.418	-3.24	-2.395	-1.754	-1.698	-1.488	-2.073	-1.082	-1.277	1	1	0	0	0	0	0	0	0	110000000	175	-1.566	-4.633	-1.57	-1.259	-5.427	-1.636	-1.316	-1.748	-2.026	-2.552	-2.056	-4.079	-1.832	-3.026	-1.426	-2.317	-0.961	-2.919	-1.344	-2.569	-1.156	-3.201	-0.769	-0.741	-2.289	-4.697	-1.453	-1.929	-5.007
SMURF2	-3.14	-3.105	-1.148	-1.324	-1.898	-2.834	-1.064	-1.674	-1.688	1	1	0	0	0	0	0	0	0	110000000	176	-2.673	-1.52	-2.263	-0.691	-3.443	-1.514	-2.752	-1.889	-4.018	-0.744	-1.349	-0.964	-2.811	-2.191	-2.164	-1.83	-0.972	-2.566	-2.316	-1.353	-2.328	-2.05	-2.143	-2.966	-2.702	-1.698	-4.136	-1.011	-1.666
HNRNPC,HNRNPCL1,LOC440563	-6.632	-2.907	-3.457	-3.884	-5.614	-3.224	-4.019	-3.734	-4.8	1	0	1	1	1	1	1	1	1	101111111	177	-3.133	-6.123	-1.875	-1.419	-3.485	-1.14	-4.348	-5.87	-6.57	-5.596	-5.653	-8.798	-1.218	-6.243	-4.327	-2.934	-2.633	-6.071	-1.63	-5.78	-4.064	-1.693	-0.656	-2.83	-7.139	-4.694	-4.049	-6.319	-4.333
RAD51	-7.739	-2.861	-7.306	-3.922	-4.706	-7.556	-3.144	-1.408	-9.478	1	0	1	1	1	1	1	0	1	101111101	179	-7.608	-9.324	-3.488	-4.283	-3.75	-4.616	-3.714	-6.49	-5.705	-5.313	-3.54	-9.002	-1.982	-8.974	-3.589	-3.65	-7.639	-6.287	-3.659	-10.272	-3.981	-4.157	-6.36	-2.393	-8.429	-8.153	-6.718	-3.296	-4.203
EWSR1	-6.587	-1.911	-4.242	-3.064	-4.425	-4.897	-4.557	-2.111	-5.758	1	0	1	1	1	1	1	0	1	101111101	180	-4.207	-4.793	-2.032	-8.153	-3.203	-6.648	-8.038	-8.751	-10.84	-3.332	-4.213	-3.377	-1.16	-6.33	-5.301	-8.404	-4.61	-12.495	-1.895	-9.809	-5.838	-2.634	-3.246	-3.983	-8.029	-8.036	-5.674	-1.846	-3.562
CHD4	-4.574	-0.964	-6.147	-5.31	-3.909	-7.588	-3.449	-1.105	-4.171	1	0	1	1	1	1	1	0	1	101111101	181	-4.029	-8.132	-3.667	-1.907	-5.108	-5.512	-4.07	-8.789	-3.633	-5.308	-8.425	-8.662	-1.883	-2.989	-6.59	-6.468	-2.335	-4.621	-5.615	-11.057	-7.965	-5.164	-3.202	-2.442	-7.045	-8.961	-3.6	-1.296	-8.883
BOP1	-4.346	-2.696	-7.411	-4.433	-4.691	-3.444	-1.079	-3.521	-4.693	1	0	1	1	1	1	0	1	1	101111011	182	-4.404	-6.383	-3.498	-0.603	-2.788	-7.473	-5.607	-4.372	-2.76	-1.119	-6.059	-7.331	-2.775	-5.054	-4.24	-3.99	-2.184	-3.058	-2.415	-5.168	-3.163	-10.477	-1.631	-2.569	-10.148	-3.742	-5.581	-1.197	-9.664
AP2M1	-6.649	-1.621	-8.466	-10.259	-5.796	-18.637	-1.6	-0.76	-6.946	1	0	1	1	1	1	0	0	1	101111001	183	-1.775	-5.791	-1.322	-6.262	-7.01	-2.72	-4.244	-14.122	-4.608	-11.919	-16.352	-8.415	-3.021	-14.793	-13.084	-18.719	-3.331	-8.225	-4.491	-2.007	-5.914	-12.177	-2.615	-2.122	-21.034	-21.339	-9.501	-1.645	-21.106
PABPN1,BCL2L2-PABPN1	-6.744	-2.171	-5.896	-4.828	-6.357	-3.184	-2.609	-2.403	-5.973	1	0	1	1	1	1	0	0	1	101111001	184	-6.112	-12.405	-2.91	-2.446	-10.412	-6.661	-3.861	-8.981	-3.624	-4.413	-10.581	-10.341	-1.165	-4.778	-4.922	-5.312	-1.649	-8.522	-2.84	-3.593	-4.358	-4.859	-4.69	-2.065	-5.567	-4.643	-5.112	-3.348	-10.819
HSPE1	-6.567	-2.455	-4.299	-5.181	-4.6	-3.386	-0.72	-2.461	-2.758	1	0	1	1	1	1	0	0	0	101111000	185	-5.016	-5.394	-2.537	-2.555	-6.376	-5.876	-5.53	-5.332	-10.273	-4.375	-5.217	-6.488	-1.735	-3.288	-4.011	-3.529	-0.807	-5.306	-2.177	-4.759	-4.936	-2.903	-0.808	-2.033	-6.16	-4.613	-5.49	-3.516	-5.86
SUPT16H	-6.485	-2.373	-4.011	-3.325	-6.121	-3.401	-0.694	-1.803	-2.734	1	0	1	1	1	1	0	0	0	101111000	186	-2.024	-3.537	-3.087	-1.48	-2.062	-1.437	-1.499	-4.699	-2.538	-2.174	-2.713	-10.325	-1.338	-1.06	-2.192	-3.201	-0.566	-5.87	-1.534	-3.133	-2.668	-2.843	-1.468	-2.39	-8.027	-3.589	-2.498	-0.762	-4.025
DDX39B,ATP6V1G2-DDX39B	-14.024	-2.112	-4.056	-4.554	-6.367	-1.486	-4.226	-0.132	-3.484	1	0	1	1	1	0	1	0	1	101110101	187	-3.8	-5.728	-1.769	-4.325	-1.974	-2.071	-5.155	-6.949	-3.155	-4.527	-12.074	-10.861	-1.304	-3.469	-0.865	-1.321	-7.389	-16.138	-2.245	-8.691	-1.687	-5.437	-0.319	-2.339	-17.267	-9.996	-3.301	-3.36	-3.836
PHB,ZNF607	-5.541	-2.978	-7.359	-4.176	-10.188	-2.143	-3.301	-2.508	-2.055	1	0	1	1	1	0	1	0	0	101110100	188	-2.911	-9.822	-0.847	-1.969	-3.234	-3.242	-3.654	-4.694	-3.218	-1.983	-8.163	-10.892	-1.511	-1.069	-2.473	-4.915	-0.627	-10.237	-3.332	-5.28	-3.603	-4.905	-1.383	-1.518	-6.053	-11.944	-4.532	-1.062	-5.488
XRCC6	-4.913	-1.404	-6.021	-4.229	-3.002	-1.359	-2.487	-3.731	-2.949	1	0	1	1	1	0	0	1	0	101110010	189	-3.381	-3.171	-0.634	-1.985	-2.317	-2.035	-3.776	-4.38	-1.519	-0.876	-4.627	-2.918	-0.622	-1.138	-2.607	-1.44	-0.994	-6.312	-0.952	-2.357	-0.778	-1.93	-1.148	-0.403	-4.767	-5.641	-3.654	-0.502	-5.195
KIRREL2	-3.576	-2.633	-3.649	-5.194	-4.208	-2.603	-1.982	-2.118	-1.316	1	0	1	1	1	0	0	0	0	101110000	190	-3.92	-1.732	-5.081	-4.477	-3.863	-2.875	-3.054	-2.007	-1.13	-2.967	-2.592	-3.569	-3.146	-3.431	-2.778	-1.35	-2.566	-3.251	-3.689	-3.964	-2.851	-2.432	-4.306	-2.588	-4.348	-2.212	-1.838	-1.334	-3.672
EIF4A1,SENP3-EIF4A1	-10.249	-2.822	-5.067	-3.181	-2.599	-8.69	-4.483	-4.58	-2.773	1	0	1	1	0	1	1	1	0	101101110	191	-7.171	-13.048	-2.623	-2.594	-2.601	-3.83	-3.703	-3.364	-14.952	-12.633	-12.286	-14.893	-1.049	-8.81	-7.762	-2.585	-3.924	-12.816	-2.602	-4.854	-6.678	-6.475	-0.852	-2.493	-11.344	-7.871	-7.562	-3.253	-2.851
ACTL6A	-4.599	-1.669	-5.365	-3.253	-0.701	-5.938	-0.129	-1.062	-2.191	1	0	1	1	0	1	0	0	0	101101000	192	-2.665	-2.777	-1.839	-1.385	-0.842	-1.964	-2.302	-3.849	-5.532	-4.757	-2.511	-5.251	-0.853	-2.347	-2.403	-2.116	-0.552	-5.197	-1.523	-9.357	-0.96	-3.954	-1.186	-0.847	-1.165	-6.745	-2.814	-0.493	-2.712
RTF1	-6.86	-2.482	-3.928	-1.674	-5.547	-9.075	-4.248	-4.653	-1.559	1	0	1	0	1	1	1	1	0	101011110	193	-4.711	-9.018	-2.897	-3.942	-6.005	-7.887	-5.945	-6.424	-8.792	-8.504	-8.419	-11.769	-0.74	-6.506	-4.194	-4.132	-3.227	-8.062	-2.365	-7.835	-6.599	-3.394	-2.085	-5.276	-8.62	-6.018	-5.726	-3.606	-6.28
EIF4G2	-9.015	-1.944	-4.337	-2.25	-5.591	-3.795	-3.176	-0.638	-2.048	1	0	1	0	1	1	1	0	0	101011100	194	-3.464	-1.796	-1.155	-2.867	-4.712	-3.003	-3.206	-5.67	-3.45	-3.916	-4.765	-7.207	-2.647	-3.642	-6.623	-7.432	-10.169	-5.716	-1.117	-2.462	-1.555	-6.716	-2.86	-2.867	-6.929	-4.05	-7.536	-2.911	-9.138
PSMD2	-3.498	-2.157	-3.932	-2.272	-6.478	-7.744	-2.256	-1.023	-5.956	1	0	1	0	1	1	0	0	1	101011001	195	-4.776	-2.898	-2.8	-3.808	-3.283	-3.692	-5.026	-7.01	-3.05	-15.414	-5.722	-11.722	-0.855	-10.304	-4.82	-2.655	-4.125	-9.945	-2.289	-4.449	-9.352	-5.8	-0.549	-3.819	-16.667	-11.113	-3.799	-1.755	-8.288
EP400	-5.073	-2.168	-7.01	-1.351	-3.431	-4.85	-1.66	-1.928	-3.22	1	0	1	0	1	1	0	0	1	101011001	196	-2.459	-3.321	-2.941	-1.502	-1.704	-3.671	-3.504	-7.047	-4.718	-1.263	-6.536	-4.128	-0.718	-6.054	-1.478	-3.833	-0.743	-3.251	-2.445	-4.523	-3.022	-2.218	-1.058	-2.603	-4.233	-4.234	-3.325	-3.589	-1.619
CTR9	-7.008	-1.512	-3.93	-2.586	-10.05	-3.131	-2.85	-1.7	-2.169	1	0	1	0	1	1	0	0	0	101011000	197	-1.995	-2.19	-2.342	-2.455	-0.955	-1.25	-1.91	-8.792	-3.173	-2.674	-6.771	-4.741	-1.699	-2.142	-1.371	-1.435	-1.28	-2.308	-2.085	-5.627	-3.925	-2.706	-1.022	-2.489	-6.327	-5.883	-3.718	-2.161	-4.838
EPM2A	-3.321	-2.335	-3.408	-2.909	-3.501	-2.049	-1.537	-3.209	-2.162	1	0	1	0	1	0	0	1	0	101010010	199	-2.299	-1.662	-1.85	-1.197	-3.277	-4.277	-2.208	-2.294	-3.048	-1.735	-3.077	-1.142	-3.126	-2.476	-2.857	-2.664	-0.786	-2.114	-3.393	-2.077	-1.661	-2.183	-1.524	-1.991	-2.869	-3.265	-1.777	-1.037	-3.737
DDX27	-5.075	-2.602	-8.19	-2.782	-4.967	-1.384	-1.491	-0.858	-8.592	1	0	1	0	1	0	0	0	1	101010001	200	-5.73	-5.292	-0.819	-0.405	-1.436	-7.019	-4.235	-5.214	-3.854	-1.348	-3.923	-8.796	-0.566	-3.793	-2.93	-1.971	-0.725	-5.084	-0.975	-3.314	-1.603	-2.611	-0.794	-0.529	-5.848	-7.805	-3.498	-1.009	-1.934
OXA1L	-13.425	-2.813	-3.085	-2.86	-3.322	-2.467	-0.847	-2.425	-1.48	1	0	1	0	1	0	0	0	0	101010000	202	-2.724	-8.406	-2.48	-2.115	-4.351	-2.875	-3.495	-3.302	-2.897	-1.827	-3.833	-5.717	-1.142	-2.21	-0.425	-2.024	-2.036	-5.828	-1.528	-6.2	-4.269	-1.642	-2.234	-1.547	-3.435	-4.421	-4.536	-2.507	-2.806
MMS22L	-4.681	-2.863	-3.929	-1.792	-3.775	-2.92	-0.317	-2.429	-2.428	1	0	1	0	1	0	0	0	0	101010000	203	-1.757	-2.951	-0.825	-1.003	-1.569	-2.466	-2.235	-4.343	-1.806	-4.486	-5.498	-4.433	-1.143	-1.468	-2.252	-3.539	-0.79	-5.31	-1.521	-3.801	-3.087	-2.617	-0.794	-0.225	-5.657	-9.396	-4.771	-1.74	-3.833
DNM2	-5.895	-1.978	-3.024	-1.824	-3.583	-1.35	-1.328	-1.934	-1.422	1	0	1	0	1	0	0	0	0	101010000	204	-1.259	-6.163	-2.629	-2.468	-3.493	-1.629	-2.628	-2.551	-4.725	-2.438	-3.837	-8.937	-1.08	-4.273	-2.291	-2.528	-3.183	-1.248	-1.434	-2.071	-2.494	-3.293	-1.514	-1.425	-4.464	-4.268	-1.603	-3.042	-2.413
PKM	-4.538	-2.604	-3.035	-2.76	-1.838	-3.782	-3.629	-1.174	-2.092	1	0	1	0	0	1	1	0	0	101001100	205	-2.191	-3.465	-1.795	-2.739	-1.878	-4.262	-3.318	-2.449	-1.55	-2.996	-2.825	-5.13	-2.665	-1.838	-3.114	-4.687	-3.33	-1.318	-2.807	-2.431	-2.638	-2.496	-1.077	-2.52	-3.059	-1.992	-4.063	-4.449	-7.539
SMN1,SMN2	-4.365	-2.563	-3.872	-2.521	-2.197	-3.039	-2.834	-1.702	-1.821	1	0	1	0	0	1	0	0	0	101001000	207	-1.657	-4.481	-0.912	-1.989	-5.179	-2.395	-3.372	-3.645	-1.705	-19.941	-0.907	-3.4	-1.086	-1.867	-2.75	-1.463	-0.743	-7.702	-1.391	-1.584	-5.508	-2.252	-1.105	-1.658	-2.481	-4.551	-2.691	-0.832	-1.366
COPS6	-4.296	-2.194	-3.523	-2.264	-2.193	-4.181	-2.412	-0.818	-2.523	1	0	1	0	0	1	0	0	0	101001000	208	-3.156	-11.38	-0.827	-1.381	-5.944	-3.546	-5.89	-5.273	-2.357	-4.243	-6.443	-13.635	-1.245	-4.386	-2.704	-4.263	-1.78	-6.848	-1.483	-6.866	-7.057	-3.91	-2.254	-4.258	-5.716	-8.238	-5.745	-2.758	-7.478
MYBBP1A	-3.046	-2.671	-3.014	-2.541	-2.793	-3.359	-2.552	-1.785	-1.777	1	0	1	0	0	1	0	0	0	101001000	209	-2.276	-1.437	-1.883	-1.738	-1.792	-1.337	-1.555	-1.905	-3.52	-2.256	-6.379	-6.091	-1.762	-2.381	-1.195	-1.508	-1.848	-2.006	-0.946	-4.121	-2.073	-1.984	-3.028	-1.9	-2.316	-9.235	-7.013	-2.168	-1.854
GNAI1	-3.09	-0.787	-5.284	-2.519	-2.169	-3.376	-1.52	-1.472	-2.622	1	0	1	0	0	1	0	0	0	101001000	210	-2.251	-1.775	-2.276	-1.384	-0.939	-2.9	-3.513	-0.86	-2.112	-0.922	-2.315	-1.722	-1.818	-2.18	-2.23	-1.985	-1.23	-1.774	-2.735	-2.676	-1.85	-1.608	-2.165	-2.02	-2.496	-1.212	-4.261	-3.339	-1.324
RBM19	-3.176	-0.903	-3.707	-1.568	-0.816	-3.98	-1.178	-0.473	-1.337	1	0	1	0	0	1	0	0	0	101001000	211	-1.992	-3.544	-3.439	-0.701	-3.911	-2.064	-2.514	-1.628	-2.995	-3.438	-2.09	-3.728	-0.756	-2.091	-0.83	-0.85	-0.896	-1.038	-0.757	-4.66	-1.176	-4.775	-0.62	-1.419	-1.24	-3.294	-3.491	-1.579	-3.154
PSMC4	-6.831	-2.897	-4.549	-1.907	-2.765	-1.666	-3.9	-3.38	-1.281	1	0	1	0	0	0	1	1	0	101000110	212	-1.996	-2.31	-3.317	-1.637	-2.706	-2.531	-4.383	-3.364	-3.897	-3.399	-5.442	-3.791	-2.487	-2.416	-2.561	-2.479	-3.693	-3.025	-4.546	-3.661	-3.441	-2.147	-1.048	-1.784	-5.489	-5.856	-4.753	-3.052	-1.57
BIRC6	-4.616	-2.751	-3.058	-1.898	-1.729	-2.969	-3.743	-3.939	-2.96	1	0	1	0	0	0	1	1	0	101000110	213	-0.898	-3.389	-1.245	-3.176	-4.379	-4.118	-3.586	-4.532	-1.895	-3.397	-4.036	-7.47	-1.764	-4.478	-2.049	-2.922	-3.546	-2.446	-3.227	-4.113	-3.195	-4.194	-3.588	-4.311	-4.43	-4.082	-1.894	-2.458	-2.848
VPS4B	-8.675	-2.942	-4.15	-2.095	-2.116	-2.871	-1.262	-3.396	-2.459	1	0	1	0	0	0	0	1	0	101000010	214	-2.801	-4.231	-2.372	-2.242	-5.347	-3.535	-1.972	-2.834	-3.229	-3.695	-2.834	-3.086	-1.701	-3.645	-1.703	-4.802	-7.26	-4.617	-2.393	-2.331	-1.977	-2.602	-3.802	-4.977	-1.931	-1.369	-2.848	-2.098	-2.205
LEF1	-3.775	-1.336	-3.713	-2.172	-2.522	-2.026	-2.38	-2.774	-3.02	1	0	1	0	0	0	0	0	1	101000001	215	-2.128	-2.549	-3.554	-3.213	-2.492	-3.117	-2.365	-3.579	-2.722	-1.733	-3.493	-1.945	-2.964	-3.358	-1.504	-1.209	-3.731	-2.601	-3.584	-3.451	-4.789	-3.138	-3.916	-3.075	-1.984	-2.542	-1.824	-2.889	-2.211
SLC7A1	-5.214	-0.919	-3.038	-2.755	-2.297	-1.3	-0.672	-1.228	-3.244	1	0	1	0	0	0	0	0	1	101000001	216	-1.115	-1.208	-2.801	-3.286	-2.218	-0.936	-2.79	-1.161	-3.273	-2.436	-1.919	-3.122	-1.603	-0.676	-0.992	-0.895	-4.78	-1.255	-1.468	-0.99	-0.949	-1.264	-3.19	-3.95	-1.011	-1.044	-2.703	-2.719	-2.235
DRD1	-3.397	-1.604	-3.454	-2.335	-2.097	-2.007	-2.469	-2.009	-2.308	1	0	1	0	0	0	0	0	0	101000000	217	-2.43	-2.729	-3.451	-2.086	-3.726	-2.097	-2.684	-2.195	-4.272	-1.992	-2.894	-1.635	-2.17	-2.39	-2.068	-1.981	-2.464	-2.433	-2.459	-3.254	-2.565	-3.368	-2.501	-3.094	-3.143	-2.679	-3.325	-2.429	-2.236
SLX1B,SLX1A,SLX1A-SULT1A3,SLX1B-SULT1A4	-3.023	-1.449	-3.08	-2.411	-1.549	-2.077	-1.673	-2.139	-2.181	1	0	1	0	0	0	0	0	0	101000000	218	-1.531	-1.42	-1.545	-3.238	-2.522	-2.88	-1.667	-3.102	-3.177	-1.331	-1.254	-2.557	-1.034	-2.961	-1.653	-1.487	-1.508	-2.957	-1.768	-1.567	-2.476	-2.447	-2.438	-2.047	-2.271	-2.59	-1.423	-3.125	-1.643
ADIPOQ	-3.423	-1.275	-3.052	-1.981	-2.939	-1.567	-1.099	-1.74	-1.933	1	0	1	0	0	0	0	0	0	101000000	219	-0.811	-2.179	-1.772	-2.539	-2.433	-1.609	-0.719	-2.822	-1.432	-3.135	-1.921	-3.076	-1.593	-2.311	-2.031	-1.863	-2.542	-1.812	-2.086	-0.731	-2.631	-2.952	-2.025	-0.851	-2.37	-1.269	-3.539	-2.625	-1.929
COPZ1	-6.285	-1.774	-1.203	-3.31	-6.445	-3.214	-4.35	-5.652	-1.166	1	0	0	1	1	1	1	1	0	100111110	221	-3.655	-10.692	-2.716	-4.346	-4.495	-3.092	-3.827	-2.276	-6.108	-5.881	-6.199	-5.882	-1.361	-4.91	-0.747	-5.292	-8.487	-4.068	-1.651	-5.865	-8.482	-5.851	-3.261	-2.026	-2.058	-5.354	-4.328	-0.928	-9.519
PTBP1	-4.646	-2.819	-0.816	-6.387	-4.7	-3.136	-6.44	-1.001	-5.672	1	0	0	1	1	1	1	0	1	100111101	222	-2.928	-1.171	-5.165	-1.9	-2.019	-2.066	-2.126	-5.388	-3.609	-6.369	-5.11	-3.688	-0.766	-0.471	-2.982	-3.037	-2.497	-9.264	-2.268	-0.576	-4.171	-2.979	-2.21	-1.776	-10.173	-3.263	-3.81	-3.1	-1.43
CDC40	-10.235	-1.839	-2.873	-5.255	-3.543	-1.671	-6.724	-2.364	-1.14	1	0	0	1	1	0	1	0	0	100110100	224	-3.843	-5.391	-0.965	-1.931	-1.268	-1.842	-7.974	-4.364	-6.508	-14.44	-5.577	-9.08	-2.553	-4.517	-1.678	-4.322	-1.902	-5.274	-1.959	-7.729	-5.201	-3.573	-1.033	-3.694	-13.137	-17.239	-8.346	-1.247	-10.291
WDR12	-5.353	-1.534	-2.282	-5.722	-4.864	-1.773	-2.551	-6.673	-5.46	1	0	0	1	1	0	0	1	1	100110011	225	-6.127	-6.415	-1.22	-0.2	-1.706	-9.158	-6.519	-3.674	-2.059	-1.996	-9.641	-4.667	-1.516	-1.184	-1.659	-3.043	-2.136	-6.332	-3.459	-3.126	-0.874	-6.989	-1.913	-1.183	-5.002	-7.831	-7.419	-1.313	-4.935
UBR5	-5.72	-2.055	-1.86	-9.67	-3.173	-2.591	-0.964	-2.266	-4.149	1	0	0	1	1	0	0	0	1	100110001	226	-3.38	-1.344	-1.921	-2.318	-2.605	-3.244	-0.428	-2.702	-2.066	-3.665	-3.348	-3.989	-1.728	-2.742	-2.772	-2.521	-5.221	-5.032	-1.945	-3.513	-3.394	-4.509	-2.252	-3.11	-5.881	-4.982	-1.984	-1.949	-5.05
YBX1	-4.215	-1.432	-1.91	-5.445	-3.523	-1.603	-2.208	-2.831	-5.628	1	0	0	1	1	0	0	0	1	100110001	227	-2.804	-2.097	-2.058	-3.704	-1.378	-4.398	-4.134	-4.878	-6.977	-2.076	-6.434	-3.421	-0.501	-3.18	-4.192	-2.235	-4.837	-2.918	-4.398	-5.843	-3.3	-2.192	-2.233	-4.621	-2.111	-1.364	-4.658	-2.546	-6.122
ILF2	-3.746	-1.349	-1.823	-3.483	-4.103	-0.904	-1.963	-2.855	-1.362	1	0	0	1	1	0	0	0	0	100110000	228	-3.431	-1.924	-1.13	-1.313	-1.044	-2.93	-3.154	-1.962	-3.32	-1.928	-1.35	-2.519	-0.902	-7.564	-2.891	-1.91	-0.74	-7.295	-1.987	-2.207	-4.757	-3.345	-0.842	-3.188	-1.087	-2.657	-1.562	-1.753	-3.014
TEAD3	-4.441	-1.426	-0.298	-3.561	-3.315	-1.939	-1.312	-1.903	-1.753	1	0	0	1	1	0	0	0	0	100110000	230	-2.578	-8.204	-1.421	-1.199	-1.393	-0.594	-1.603	-3.112	-1.924	-2.73	-1.317	-3.326	-3.007	-4.008	-1.034	-1.982	-1.49	-1.65	-2.708	-0.823	-3.395	-2.471	-0.933	-2.367	-2.065	-1.301	-2.392	-0.482	-2.731
BCL2L1	-9.494	-1.503	-2.644	-9.315	-1.109	-7.368	-3.053	-1.616	-8.122	1	0	0	1	0	1	1	0	1	100101101	231	-1.856	-3.808	-21.19	-1.325	-3.58	-9.52	-2.136	-1.742	-5.948	-18.939	-2.865	-1.214	-2.482	-4.036	-4.971	-13.041	-13.791	-16.518	-2.176	-6.16	-3.278	-4.744	-8.463	-13.782	-1.708	-1.43	-3.694	-1.969	-1.723
FBXO5	-3.389	-1.869	-1.848	-3.903	-1.407	-4.517	-4.33	-1.695	-2.574	1	0	0	1	0	1	1	0	0	100101100	232	-1.512	-2.235	-1.665	-1.294	-3.508	-2.253	-4.313	-1.718	-3.251	-1.503	-3.687	-6.597	-0.965	-1.656	-1.363	-2.107	-1.191	-1.741	-5.4	-4.032	-3.284	-1.819	-2.034	-3.804	-3.257	-4.152	-2.796	-1.111	-3.002
SDSL	-6.431	-2.641	-1.222	-4.923	-2.799	-3.259	-2.299	-3.896	-3.295	1	0	0	1	0	1	0	1	1	100101011	233	-4.044	-3.236	-2.245	-3.348	-2.181	-3.768	-2.57	-3.353	-2.921	-2.345	-5.182	-3.771	-3.055	-3.45	-2.896	-4.48	-3.316	-1.958	-3.433	-2.948	-2.506	-2.195	-3.485	-2.913	-4.645	-3.843	-4.274	-3.947	-2.91
AMBRA1	-3.439	-2.556	-1.272	-3.487	-2.258	-3.141	-1.311	-4.914	-2.943	1	0	0	1	0	1	0	1	0	100101010	234	-2.176	-3.437	-2.811	-2.727	-1.22	-1.987	-1.647	-4.941	-2.487	-1.239	-2.111	-1.603	-6.36	-3.279	-3.184	-2.84	-3.075	-1.278	-4.354	-2.899	-1.677	-2.307	-2.107	-4.892	-1.667	-2.121	-3.225	-1.723	-1.939
EPHB4	-3.089	-1.013	-2.404	-3.329	-1.82	-3.143	-1.262	-1.781	-2.404	1	0	0	1	0	1	0	0	0	100101000	235	-2.326	-2.567	-4.271	-2.043	-3.228	-2.281	-2.081	-2.474	-1.695	-1.802	-2.158	-1.478	-2.449	-1.497	-2.309	-1.107	-1.205	-1.534	-2.919	-2.333	-2.232	-2.453	-3.692	-1.648	-3.428	-1.809	-2.896	-1.923	-3.266
CASC5	-3.187	-0.916	-1.378	-4.281	-0.898	-5.671	-0.413	-0.936	-2.112	1	0	0	1	0	1	0	0	0	100101000	236	-1.82	-1.106	-1.029	-0.839	-1.417	-1.127	-2.61	-1.653	-0.661	-3.925	-0.746	-1.611	-0.519	-0.422	-0.78	-2.26	-0.252	-1.385	-1.342	-0.937	-0.686	-0.872	-0.269	-1.876	-2.388	-4.508	-1.015	-0.938	-1.453
VPRBP	-5.297	-1.036	-1.48	-5.596	-1.353	-0.833	-3.462	-3.247	-2.177	1	0	0	1	0	0	1	1	0	100100110	237	-2.48	-6.081	-1.993	-1.474	-0.689	-3.282	-4.032	-2.291	-1.769	-2.829	-6.459	-6.835	-0.889	-2.334	-2.833	-0.92	-1.339	-2.143	-0.742	-2.288	-4.96	-3.557	-1.231	-3.336	-2.497	-7.913	-8.057	-1.982	-3.05
MED1	-4.553	-1.622	-2.02	-4.933	-2.244	-1.997	-8.23	-0.861	-3.526	1	0	0	1	0	0	1	0	1	100100101	238	-2.171	-9.746	-1.112	-1.309	-1.477	-0.554	-0.16	-0.379	-3.395	-13.052	-11.952	-5.692	-3.614	-1.521	-6.155	-1.121	-1.412	-13.758	-1.573	-0.709	-1.792	-3.391	-1.019	-1.255	-0.622	-3.184	-4.144	-0.846	-0.491
HUWE1	-6.849	-2.396	-2.285	-4.24	-1.26	-0.876	-0.595	-0.699	-4.184	1	0	0	1	0	0	0	0	1	100100001	239	-4.237	-4.271	-2.839	-2.548	-4.417	-6.393	-1.836	-3.821	-4.087	-0.498	-5.078	-3.019	-1.497	-2.014	-2.439	-0.495	-1.738	-1.982	-2.739	-2.447	-5.874	-6.203	-3.659	-1.888	-4.303	-7.692	-4.85	-1.379	-4.384
IGSF1	-4.331	-2.153	-2.849	-4.068	-2.523	-2.44	-2.393	-1.627	-2.353	1	0	0	1	0	0	0	0	0	100100000	240	-2.334	-3.444	-4.01	-2.238	-3.116	-4.009	-3.078	-2.417	-2.694	-3.467	-2.116	-3.528	-2.255	-2.813	-2.404	-3.683	-1.693	-2.354	-4.225	-2.478	-3.257	-3.7	-3.656	-2.414	-1.324	-1.469	-1.965	-2.672	-5.673
MAP3K12	-3.969	-2.094	-1.586	-3.702	-1.328	-2.561	-2.649	-1.436	-2.27	1	0	0	1	0	0	0	0	0	100100000	241	-1.99	-1.319	-1.783	-1.792	-3.111	-2.93	-1.575	-0.946	-3.275	-1.218	-2.568	-2.055	-2.667	-1.521	-0.909	-1.129	-1.725	-1.194	-2.478	-1.928	-1.111	-1.821	-2.467	-0.799	-1.742	-1.829	-3.407	-1.533	-1.409
DAD1	-4.23	-1.003	-2.901	-3.178	-1.761	-2.128	-0.869	-1.869	-2	1	0	0	1	0	0	0	0	0	100100000	242	-1.631	-7.254	-2.745	-1.44	-2.418	-2.147	-0.497	-1.381	-1.645	-2.798	-2.272	-3.287	-0.69	-2.003	-1.666	-1.726	-1.262	-2.547	-2.367	-1.274	-2.106	-1.131	-1.39	-1.287	-0.825	-0.646	-0.913	-0.758	-4.679
PODNL1	-3.608	-2.007	-1.589	-3.263	-1.322	-1.618	-2.364	-1.118	-1.741	1	0	0	1	0	0	0	0	0	100100000	243	-1.845	-2.8	-1.736	-1.884	-2.235	-1.35	-1.541	-2.391	-1.147	-0.867	-0.941	-1.162	-2.347	-1.822	-2.094	-1.443	-2.417	-1.123	-1.506	-1.049	-1.796	-1.833	-1.251	-1.049	-3.117	-1.54	-1.357	-1.8	-1.592
WDR70	-9.4	-0.89	-0.496	-4.298	-0.371	-0.896	-0.767	-0.204	-1.044	1	0	0	1	0	0	0	0	0	100100000	244	-0.607	-0.492	-1.127	-0.776	-0.233	-0.616	-1.152	-1.366	-2.428	-2.973	-1.428	-5.628	-0.462	-0.684	-0.729	-2.727	-0.378	-1.835	-0.437	-0.447	-1.071	-0.8	-0.243	-0.784	-1.29	-3.626	-2.977	-0.864	-8.469
MAT2A	-4.84	-0.524	-0.792	-3.974	-1.338	-1.815	-1.286	-0.647	-2.381	1	0	0	1	0	0	0	0	0	100100000	245	-1.152	-1.488	-0.426	-1.243	-3.786	-0.64	-0.736	-0.935	-1.238	-2.246	-2.532	-4.891	-0.52	-4.019	-0.494	-0.813	-1.726	-1.231	-1.386	-1.112	-2.263	-0.924	-0.852	-2.09	-0.891	-6.038	-4.342	-0.53	-6.208
COPS2	-3.009	-2.453	-2.866	-2.443	-3.396	-4.446	-1.002	-1.871	-3.772	1	0	0	0	1	1	0	0	1	100011001	247	-4.733	-3.746	-1.812	-2.05	-2.69	-2.817	-7.289	-6.52	-2.494	-1.848	-7.688	-7.657	-1.709	-6.2	-1.753	-3.57	-1.195	-5.52	-2.399	-6.333	-3.077	-6.56	-1.657	-4.191	-5.845	-4.321	-5.515	-1.953	-8.447
TTC1	-3.143	-2.572	-2.151	-1.843	-3.919	-5.466	-0.4	-1.637	-2.405	1	0	0	0	1	1	0	0	0	100011000	248	-2.815	-5.546	-2.278	-0.38	-2.506	-2.413	-4.682	-3.561	-4.992	-2.874	-4.313	-4.506	-1.283	-1.325	-0.916	-0.466	-3.786	-6.325	-2.646	-2.237	-2.555	-2.305	-0.762	-3.415	-5.796	-2.85	-2.555	-0.978	-4.816
KIF23	-7.286	-1.407	-1.784	-1.138	-4.736	-3.016	-1.552	-1.57	-0.411	1	0	0	0	1	1	0	0	0	100011000	249	-1.194	-2.237	-1.834	-0.115	-1.473	-0.852	-2.265	-7.562	-3.083	-1.76	-1.311	-1.627	-1.091	-0.975	-0.894	-2.416	-0.47	-3.176	-1.298	-5.573	-0.879	-0.671	-1.07	-2.632	-4.162	-2.156	-3.134	-1.348	-0.876
FUBP1	-8.811	-2.96	-1.425	-0.814	-5.905	-2.199	-5.716	-3.835	-3.396	1	0	0	0	1	0	1	1	1	100010111	250	-1.904	-6.626	-1.645	-2.58	-2.327	-3.655	-3.631	-2.864	-4.485	-15.225	-4.247	-5.753	-3.14	-5.892	-3.619	-4.551	-7.486	-7.12	-1.184	-1.184	-2.556	-2.41	-3.916	-2.49	-4.011	-3.816	-4.652	-3.277	-3.614
ADAR	-6.05	-1.363	-0.535	-1.272	-4.424	-2.403	-3.054	-2.626	-1.684	1	0	0	0	1	0	1	0	0	100010100	251	-1.194	-1.112	-1.813	-1.596	-6.462	-1.159	-1.023	-3.751	-1.96	-1.594	-1.072	-3.731	-1.065	-2.298	-1.052	-3.488	-3.393	-0.872	-2.928	-1.111	-2.616	-0.379	-2.926	-0.997	-0.254	-3.526	-1.286	-1.576	-0.586
MAP3K6	-3.756	-1.332	-2.8	-1.527	-4.184	-1.907	-2.344	-4.428	-2.852	1	0	0	0	1	0	0	1	0	100010010	252	-3.537	-2.569	-4.255	-4.002	-1.893	-3.478	-2.932	-2.243	-1.492	-2.112	-1.983	-1.985	-1.057	-3.098	-2.144	-2.707	-2.161	-2.909	-1.96	-1.818	-3.271	-1.559	-1.954	-2.466	-2.594	-1.628	-1.62	-2.87	-3.775
NAE1	-4.516	-1.887	-2.553	-1.958	-8.128	-1.231	-0.733	-1.56	-2.87	1	0	0	0	1	0	0	0	0	100010000	253	-1.856	-1.769	-2.199	-1.264	-0.518	-1.425	-2.027	-1.708	-4.517	-1.645	-2.234	-3.755	-4.308	-2.33	-2.394	-1.54	-3.408	-1.519	-2.246	-2.347	-4.743	-2.493	-1.766	-3.089	-3.155	-2.843	-3.99	-1.028	-1.75
SARNP	-3.008	-1.643	-1.57	-1.349	-9.283	-0.605	-1.677	-2.329	-2.983	1	0	0	0	1	0	0	0	0	100010000	254	-1.61	-1.753	-0.792	-0.925	-2.059	-1.233	-1.012	-1.172	-1.311	-0.901	-0.757	-1.976	-2.304	-1.746	-1.884	-3.021	-1.369	-3.424	-2.03	-4.903	-1.065	-3.528	-1.511	-0.843	-1.723	-1.237	-1.792	-2.448	-0.75
FDXR	-3.944	-0.325	-2.155	-2.802	-3.136	-1.234	-1.856	-2.928	-2.254	1	0	0	0	1	0	0	0	0	100010000	255	-2.188	-1.49	-1.908	-2.723	-1.318	-1.224	-2.796	-2.09	-5.289	-2.112	-2.166	-0.947	-1.179	-3.061	-2.508	-2.324	-5.189	-1.825	-1.697	-1.844	-2.077	-0.753	-3.575	-2.853	-1.538	-1.944	-1.707	-3.105	-1.657
UBTF	-3.232	-2.09	-2.894	-2.23	-3.61	-1.115	-1.379	-1.975	-1.227	1	0	0	0	1	0	0	0	0	100010000	256	-2.406	-2.646	-3.542	-2.398	-2.256	-2.635	-1.956	-2.033	-4.879	-2.518	-3.038	-2.346	-1.839	-2.14	-2.468	-1.6	-6.34	-3.044	-2.914	-1.728	-1.649	-2.489	-1.645	-2.943	-0.853	-1.943	-2.68	-2.588	-4.417
CIRH1A	-3.6	-1.011	-2.037	-1.721	-3.603	-1.604	-0.834	-1.424	-1.932	1	0	0	0	1	0	0	0	0	100010000	257	-2.92	-5.383	-4.564	-1.241	-1.743	-1.932	-0.708	-3.816	-1.709	-0.511	-1.767	-3.542	-2.183	-2.245	-2.112	-1.842	-1.192	-1.607	-1.898	-2.785	-2.132	-8.851	-0.603	-1.678	-4.503	-3.073	-2.879	-1.455	-1.903
SSRP1	-5.721	-1.044	-1.459	-0.463	-3.944	-1.546	-1.775	-0.419	-1.343	1	0	0	0	1	0	0	0	0	100010000	258	-1.198	-2.351	-0.686	-1.113	-1.65	-0.841	-1.001	-1.416	-2.064	-0.698	-2.713	-5.243	-0.307	-0.406	-1.164	-1.899	-0.35	-2.817	-2.948	-1.77	-2.1	-2.535	-0.456	-1.141	-4.572	-2.437	-1.245	-0.581	-1.611
WDR61	-3.678	-0.441	-0.237	-1.252	-5.82	-1.638	-1.023	-0.382	-0.58	1	0	0	0	1	0	0	0	0	100010000	259	-0.503	-1.134	-1.329	-1.623	-0.61	-1.416	-0.226	-2.533	-1.652	-0.533	-0.926	-1.468	-0.804	-1.128	-0.776	-0.818	-0.807	-0.66	-1.202	-0.648	-0.846	-0.912	-0.828	-0.704	-4.047	-0.773	-0.612	-0.849	-1.781
CAND1	-4.636	-1.884	-1.013	-1.462	-2.114	-3.993	-5.933	-3.135	-2.312	1	0	0	0	0	1	1	1	0	100001110	260	-2.572	-4.481	-1.147	-0.624	-1.741	-3.964	-2.46	-2.569	-1.432	-5.248	-4.14	-2.977	-1.809	-2.374	-4.6	-3.337	-8.265	-2.447	-2.644	-3.306	-5.797	-1.61	-1.178	-5.863	-4.137	-2.942	-3.106	-2.031	-2.836
DDX3X	-4.131	-1.208	-0.462	-2.394	-1.07	-3.036	-3.794	-0.213	-0.801	1	0	0	0	0	1	1	0	0	100001100	262	-2.524	-2.23	-1.218	-3.963	-1.635	-0.113	-2.379	-0.552	-3.959	-1.835	-1.581	-8.257	-0.802	-5.585	-1.723	-0.755	-3.473	-3.904	-0.463	-1.089	-1.267	-1.9	-1.095	-1.573	-1.862	-0.757	-1.922	-0.659	-2.285
DCAF13,DCAF13P3	-3.4	-1.631	-2.671	-2.824	-2.77	-4.294	-1.815	-3.012	-2.743	1	0	0	0	0	1	0	1	0	100001010	263	-3.05	-3.545	-0.942	-0.607	-2.355	-4.946	-4.978	-4.39	-2.719	-1.976	-2.415	-2.854	-2.487	-1.881	-4.079	-3.35	-0.401	-2.729	-3.378	-2.347	-2.254	-4.705	-2.356	-2.062	-3.538	-3.817	-3.501	-2.048	-2.964
CDK1	-4.043	-0.858	-2.699	-1.191	-0.744	-4.713	-1.038	-0.728	-5.948	1	0	0	0	0	1	0	0	1	100001001	264	-2.169	-1.386	-1.61	-2.215	-2.538	-2.239	-7.817	-6.32	-3.596	-3.642	-4.739	-7.7	-0.334	-18.955	-1.579	-2.087	-9.513	-8.749	-3.604	-10.855	-8.17	-1.365	-5.301	-3.743	-3.62	-15.793	-10.708	-2.151	-3.924
VPS72	-5.385	-2.285	-0.859	-2.965	-1.611	-4.383	-2.256	-1.845	-2.417	1	0	0	0	0	1	0	0	0	100001000	265	-2.461	-2.019	-2.436	-1.589	-2.581	-2.139	-4.987	-3.277	-3.043	-1.892	-2.648	-3.987	-2.932	-4.178	-2.589	-1.411	-0.619	-2.375	-3.066	-2.171	-1.985	-2.064	-1.597	-1.461	-1.981	-3.907	-2.509	-3.673	-2.213
NVL	-3.614	-1.837	-1.812	-2.386	-2.939	-3.465	-2.056	-1.908	-2.95	1	0	0	0	0	1	0	0	0	100001000	266	-4.266	-1.569	-2.469	-2.549	-1.117	-4.808	-3.713	-2.018	-2.658	-2.576	-1.454	-1.587	-2.778	-2.762	-2.146	-2.705	-3.312	-2.635	-2.664	-3.397	-2.349	-3.288	-2.473	-1.885	-3.771	-2.674	-5.441	-2.779	-3.139
SRC	-5.314	-2.938	-2.033	-1.321	-2.075	-3.269	-1.308	-0.856	-2.274	1	0	0	0	0	1	0	0	0	100001000	267	-2.845	-1.955	-1.897	-1.596	-1.815	-0.93	-5.908	-2.669	-2.281	-3.202	-1.86	-1.678	-2.547	-2.559	-2.108	-2.798	-2.551	-4.651	-2.241	-2.335	-2.263	-4.29	-2.155	-2.102	-4.171	-4.884	-4.642	-2.316	-2.228
ZZZ3	-3.141	-2.682	-2.016	-2.04	-1.991	-3.211	-1.789	-2.602	-1.631	1	0	0	0	0	1	0	0	0	100001000	268	-1.203	-1.735	-2.876	-1.952	-2.208	-1.382	-2.817	-3.163	-3.428	-2.884	-3.489	-1.979	-0.974	-2.656	-2.016	-2.321	-2.163	-2.116	-2.91	-1.797	-3.571	-2.612	-1.906	-2.047	-1.093	-4.429	-1.638	-2.347	-1.322
FRMD1	-3.062	-1.07	-1.853	-1.912	-0.837	-4.561	-2.664	-0.875	-2.007	1	0	0	0	0	1	0	0	0	100001000	269	-0.852	-2.359	-1.352	-1.063	-1.205	-0.719	-2.501	-2.2	-2.4	-1.353	-1.267	-1.489	-3.755	-1.691	-2.514	-1.703	-1.776	-1.7	-1.925	-1.856	-0.876	-1.77	-1.452	-2.253	-1.555	-1.63	-1.882	-1.827	-1.194
APMAP	-3.919	-2.126	-1.241	-1.924	-1.338	-4.273	-1.089	-1.329	-1.474	1	0	0	0	0	1	0	0	0	100001000	270	-2.866	-2.165	-2.868	-2.489	-1.671	-1.914	-3.847	-1.781	-3.004	-1.187	-2.221	-2.4	-3.029	-1.779	-2.293	-2.503	-2.292	-2.802	-2.424	-2.266	-1.304	-1.199	-1.926	-2.66	-2.115	-3.02	-2.17	-2.167	-3.627
COPS3	-4.251	-2.339	-0.477	-1.994	-1.271	-3.479	-1.006	-1.327	-1.914	1	0	0	0	0	1	0	0	0	100001000	271	-1.422	-3.019	-0.38	-0.327	-0.786	-1.283	-1.735	-1.945	-2.36	-3.152	-6.987	-10.157	-0.426	-1.351	-3.534	-1.618	-0.519	-3.346	-0.559	-2.835	-3.662	-1.359	-0.884	-0.648	-4.334	-4.491	-3.373	-4.335	-1.498
MED27,CRSP8P	-5.179	-2.504	-2.07	-1.777	-2.838	-1.855	-4.909	-0.57	-1.8	1	0	0	0	0	0	1	0	0	100000100	275	-2.289	-2.026	-0.961	-2.772	-2.502	-1.369	-1.859	-0.964	-4.546	-7.887	-3.88	-3.909	-1.847	-5.935	-3.11	-0.91	-2.55	-4.464	-1.385	-1.799	-4.984	-2.043	-2.084	-1.792	-6.22	-2.826	-3.859	-2.018	-2.156
SFTPA1,SFTPA2	-3.206	-1.265	-2.952	-2.261	-2.225	-2.464	-3.239	-2.412	-2.258	1	0	0	0	0	0	1	0	0	100000100	276	-2.277	-2.73	-1.954	-2.054	-2.477	-3.255	-2.948	-1.712	-2.747	-1.436	-1.477	-1.666	-3.505	-2.13	-1.92	-0.926	-1.207	-1.958	-1.443	-2.416	-1.373	-1.145	-1.474	-3.142	-1.844	-1.664	-3.424	-1.042	-1.706
HOXB3	-3.985	-2.798	-1.628	-1.87	-1.38	-1.565	-3.373	-2.96	-2.214	1	0	0	0	0	0	1	0	0	100000100	277	-3.519	-2.509	-1.945	-2.885	-1.786	-2.254	-1.836	-2.086	-1.404	-1.921	-3.135	-2.419	-3.03	-1.184	-2.207	-2.388	-2.354	-1.881	-2.822	-1.832	-2.169	-1.846	-3.001	-2.36	-2.531	-2.181	-3.691	-2.546	-2.29
NRBP1	-3.488	-1.269	-2.244	-2.032	-0.759	-1.113	-3.396	-0.916	-2.091	1	0	0	0	0	0	1	0	0	100000100	278	-1.615	-2.603	-1.792	-2.665	-3.665	-1.356	-0.893	-1.644	-5.757	-2.045	-3.903	-3.422	-0.567	-2.275	-3.842	-1.338	-6.715	-2.841	-1.575	-3.217	-3.239	-2.699	-2.53	-0.838	-0.633	-2.017	-1.685	-4.225	-1.815
OPRM1	-3.527	-1.496	-2.391	-2.353	-1.436	-1.931	-2.21	-4.253	-2.312	1	0	0	0	0	0	0	1	0	100000010	279	-2.368	-1.3	-1.416	-1.795	-1.303	-3.008	-1.602	-2.945	-2.69	-4.127	-1.395	-2.148	-3.215	-1.624	-2.727	-2.349	-2.139	-1.296	-2.416	-3.118	-1.398	-1.328	-2.003	-2.539	-1.842	-2.64	-3.153	-3.904	-1.102
DBR1	-3.371	-1.746	-1.838	-1.946	-2.609	-1.166	-1.899	-3.541	-2.871	1	0	0	0	0	0	0	1	0	100000010	280	-3.267	-2.021	-1.912	-1.311	-1.844	-3.941	-2.181	-2.027	-1.63	-1.413	-1.932	-1.406	-2.289	-3.806	-1.534	-1.922	-2.414	-2.731	-2.524	-1.636	-3.006	-2.005	-3.889	-1.661	-1.738	-2.287	-2.021	-1.008	-3.127
KIF1A	-3.38	-1.374	-0.93	-2.296	-1.841	-2.948	-2.332	-3.548	-1.393	1	0	0	0	0	0	0	1	0	100000010	281	-2.169	-1.626	-1.888	-3.146	-3.659	-1.831	-2.462	-1.856	-3.43	-1.685	-1.804	-2.428	-2.507	-1.837	-2.085	-2.691	-3.194	-2.038	-1.958	-1.939	-2.138	-3.181	-3.212	-2.424	-2.218	-3.208	-1.751	-0.983	-3.392
NAT14	-3.91	-2.873	-2.692	-1.874	-1.447	-1.002	-1.417	-3.403	-0.965	1	0	0	0	0	0	0	1	0	100000010	282	-2.482	-2.657	-2.371	-1.146	-1.777	-0.833	-3.126	-1.147	-2.364	-1.31	-1.479	-1.821	-0.66	-2.289	-3.774	-1.513	-1.266	-1.677	-1.475	-2.028	-2.241	-3.812	-1.249	-0.946	-2.999	-2.543	-1.08	-1.766	-1.815
ILK	-3.32	-0.846	-1.486	-1.876	-1.881	-2.479	-1.356	-3.72	-1.274	1	0	0	0	0	0	0	1	0	100000010	283	-1.308	-2.236	-1.383	-0.925	-0.724	-1.086	-0.978	-4.538	-2.021	-3.907	-2.016	-3.648	-0.279	-2.72	-0.847	-0.995	-3.128	-1.88	-1.13	-0.893	-2.245	-1.845	-1.821	-3.672	-1.184	-2.323	-2.054	-0.561	-1.168
KEAP1	-3.167	-0.478	-1.247	-1.041	-1.236	-1.039	-1.609	-3.504	-1.424	1	0	0	0	0	0	0	1	0	100000010	284	-1.559	-1.126	-4.799	-0.747	-0.35	-2.15	-0.782	-2.06	-1.698	-1.782	-1.161	-1.41	-1.294	-0.431	-1.667	-1.343	-1.56	-1.604	-1.053	-0.767	-1.398	-0.492	-2.07	-3.144	-1.235	-1.026	-0.691	-1.628	-2.255
CDC25B	-8.797	-1.295	-1.187	-2.873	-1.589	-1.748	-1.617	-1.827	-12.956	1	0	0	0	0	0	0	0	1	100000001	285	-0.943	-0.816	-1.579	-2.188	-3.067	-2.05	-3.593	-1.506	-3.244	-4.073	-6.38	-1.268	-1.654	-1.9	-1.417	-1.655	-6.554	-1.085	-4.629	-9.801	-3.097	-1.181	-3.202	-2.284	-3.807	-3.803	-6.381	-3.066	-1.799
FOXM1	-10.842	-1.163	-1.829	-1.242	-0.727	-1.987	-2.023	-1.098	-3.526	1	0	0	0	0	0	0	0	1	100000001	286	-0.663	-2.064	-1.211	-2.885	-1.447	-1.61	-1.458	-3.726	-1.883	-3.348	-1.785	-5.407	-0.235	-0.993	-0.972	-2.235	-3.479	-2.767	-1.761	-2.877	-0.827	-0.798	-0.574	-0.898	-0.891	-5.209	-2.502	-2.461	-1.817
MKL2	-3.24	-2.795	-2.796	-2.698	-1.988	-1.396	-1.152	-2.68	-3.128	1	0	0	0	0	0	0	0	1	100000001	287	-2.723	-2.956	-2.069	-2.362	-2.425	-1.865	-2.49	-1.34	-4	-1.699	-1.83	-1.541	-1.761	-4.002	-2.083	-1.774	-2.206	-2.278	-2.414	-1.063	-2.396	-1.745	-1.783	-2.763	-2.849	-3.891	-2.388	-3.37	-2.34
GRK4	-3.154	-1.957	-0.818	-2.708	-1.032	-1.223	-2.67	-2.327	-3.401	1	0	0	0	0	0	0	0	1	100000001	288	-1.906	-2.925	-1.566	-1.227	-3.043	-4.18	-1.02	-1.192	-2.15	-2.836	-1.922	-2.4	-1.93	-0.913	-2.71	-1.875	-3.748	-2.377	-2.182	-1.546	-2.116	-2.742	-1.955	-4.329	-2.131	-2.212	-3.043	-3.69	-2.715
LGALS2	-3.931	-0.839	-2.286	-0.778	-1.775	-2.417	-1.124	-2.439	-3.179	1	0	0	0	0	0	0	0	1	100000001	289	-2.054	-3.361	-1.599	-2.681	-2.098	-2.506	-1.268	-1.414	-2.664	-1.936	-1.977	-1.27	-1.139	-2.829	-2.917	-1.453	-2.01	-1.629	-1.791	-2.174	-1.363	-2.836	-3.256	-2.176	-2.126	-1.321	-2.431	-2.175	-3.28
PRODH	-3.409	-1.768	-1.926	-0.885	-1.473	-1.756	-1.119	-1.979	-3.208	1	0	0	0	0	0	0	0	1	100000001	290	-2.417	-2.115	-1.655	-2.21	-1.261	-1.524	-3.178	-2.244	-3.041	-2.624	-1.722	-0.664	-2.081	-3.213	-2.137	-2.381	-1.802	-2.452	-1.653	-2.275	-3.608	-1.452	-3.537	-2.121	-2.029	-1.372	-2.39	-1.422	-2.308
RNF20	-10.676	-1.916	-0.846	-1.3	-2.905	-1.563	-2.545	-0.463	-1.896	1	0	0	0	0	0	0	0	0	100000000	291	-2.411	-2.218	-1.177	-0.327	-1.168	-2.37	-2.798	-5.329	-1.517	-2.199	-2.362	-3.056	-0.297	-3.847	-0.864	-0.917	-1.569	-1.143	-1.473	-5.366	-0.64	-4.168	-1.568	-1.908	-5.429	-3.508	-2.323	-1.968	-3.452
SKIV2L2	-6.158	-2.483	-1.4	-1.853	-2.338	-1.893	-2.562	-1.364	-1.185	1	0	0	0	0	0	0	0	0	100000000	292	-2.15	-3.797	-1.33	-2	-1.157	-3.613	-2.26	-1.689	-1.754	-5.15	-4.914	-10.023	-1.028	-1.866	-1.893	-2.666	-2.184	-2.715	-1.744	-1.589	-2.091	-2.846	-1.065	-1.95	-3.849	-3.52	-2.484	-0.82	-3.768
WIF1	-3.27	-2.056	-2.343	-2.049	-2.021	-1.626	-1.454	-2.649	-2.364	1	0	0	0	0	0	0	0	0	100000000	293	-2.772	-1.914	-1.908	-3.103	-1.056	-2.659	-2.482	-1.977	-1.028	-1.539	-2.146	-1.423	-2.258	-3.017	-2.504	-3.11	-1.649	-1.657	-1.93	-1.655	-3.881	-3.027	-2.273	-2.524	-2.442	-2.355	-2.353	-3.101	-2.049
ADRM1	-3.541	-1.943	-1.741	-2.101	-2.136	-1.881	-1.514	-2.592	-1.777	1	0	0	0	0	0	0	0	0	100000000	294	-1.694	-1.234	-2.959	-1.468	-1.334	-0.593	-2.764	-0.696	-1.33	-1.486	-1.888	-1.616	-1.974	-2.766	-1.214	-2.325	-2.499	-5.474	-0.639	-2.688	-1.339	-2.251	-1.925	-2.916	-0.875	-0.797	-1.479	-0.891	-0.957
ZNF148	-5.424	-2.49	-0.986	-1.221	-2.154	-2.643	-0.843	-1.742	-1.67	1	0	0	0	0	0	0	0	0	100000000	295	-0.426	-1.788	-3.016	-1.297	-2.588	-2.567	-5.965	-1.582	-2.086	-4.283	-2.573	-0.962	-1.139	-1.858	-3.599	-1	-1.167	-2.018	-3.729	-2.022	-2.77	-4.368	-1.464	-4.706	-2.077	-3.171	-3.909	-3.039	-3.391
CR2	-3.393	-2.029	-1.888	-1.785	-1.174	-1.671	-2.973	-2.764	-1.309	1	0	0	0	0	0	0	0	0	100000000	296	-1.512	-1.557	-2.423	-3.579	-1.212	-1.7	-1.622	-2.853	-1.443	-1.798	-2.548	-1.881	-5.365	-1.431	-3.319	-0.99	-1.768	-1.036	-1.534	-2.721	-2.981	-1.637	-3.26	-3.34	-3.113	-1.774	-3.205	-4.121	-1.723
PRMT1	-6.712	-1.87	-2.089	-2.489	-1.485	-0.372	-0.55	-0.943	-2.369	1	0	0	0	0	0	0	0	0	100000000	297	-0.69	-2.845	-0.29	-0.627	-3.38	-1.841	-1.899	-0.839	-2.313	-0.655	-5.278	-1.912	-0.473	-2.154	-0.542	-0.387	-0.186	-1.876	-2.283	-1.409	-0.609	-1.482	-0.716	-1.423	-3.88	-3.209	-2.5	-1.716	-3.92
FOXP4	-4.537	-2.17	-1.333	-1.783	-2.325	-2.107	-2.099	-1.104	-1.272	1	0	0	0	0	0	0	0	0	100000000	298	-3.786	-2.596	-1.213	-1.993	-2.165	-1	-1.138	-1.298	-1.972	-5.579	-1.442	-1.607	-1.148	-2.854	-1.877	-1.496	-2.019	-1.093	-2.658	-2.388	-3.302	-0.929	-1.583	-1.067	-2.835	-4.691	-1.508	-2.17	-1.563
RNF40	-6.488	-0.904	-0.951	-2.698	-1.293	-1.058	-2.64	-1.823	-0.768	1	0	0	0	0	0	0	0	0	100000000	299	-1.508	-0.701	-1.564	-0.733	-0.664	-1.728	-3.437	-5.285	-2.443	-1.915	-1.168	-3.266	-1.291	-2.537	-1.881	-1.753	-1.318	-2.542	-0.554	-3.235	-1.291	-4.411	-1.131	-1.161	-3.547	-1.197	-1.565	-0.832	-2.952
RDH16	-3.782	-2.422	-1.059	-1.6	-1.235	-2.666	-2.227	-1.954	-1.673	1	0	0	0	0	0	0	0	0	100000000	300	-1.281	-2.148	-2.338	-1.008	-1.879	-2.816	-2.675	-2.948	-1.349	-2.731	-1.933	-1.901	-2.428	-1.607	-1.676	-1.475	-2.488	-2.071	-1.833	-1.68	-1.538	-2.953	-1.169	-2.367	-3.279	-3.104	-1.659	-3.226	-2.319
SLC39A10	-10.486	-1.334	-1.193	-0.787	-0.466	-0.651	-0.859	-1.208	-1.632	1	0	0	0	0	0	0	0	0	100000000	301	-0.633	-0.433	-1.079	-1.909	-0.588	-0.568	-0.976	-1.861	-0.482	-1.131	-1.485	-1.63	-0.838	-0.729	-0.944	-2.026	-2.804	-0.521	-0.8	-1.689	-1.372	-2.509	-1.468	-1.432	-0.473	-0.998	-0.948	-1.586	-2.023
RFC5	-4.118	-2.249	-2.339	-1.304	-2.739	-0.649	-1.035	-1.583	-2.538	1	0	0	0	0	0	0	0	0	100000000	302	-1.494	-2.279	-3.071	-1.006	-1.223	-0.967	-1.653	-2.142	-1.206	-2.012	-2.206	-2.54	-0.534	-1.774	-2.053	-1.221	-1.656	-1.974	-1.362	-3.56	-2.044	-1.799	-1.879	-0.8	-2.83	-1.506	-1.906	-1.087	-2.969
MED6	-5.599	-1.84	-0.917	-2.395	-1.189	-1.299	-2.213	-0.495	-2.54	1	0	0	0	0	0	0	0	0	100000000	303	-1.415	-1.836	-1.869	-1.081	-1.511	-3.027	-3.477	-0.801	-3.007	-3.648	-2.959	-2.105	-2.157	-2.162	-0.959	-2.075	-2.612	-3.269	-1.39	-4.259	-1.079	-2.078	-2.477	-2.919	-1.451	-1.731	-2.178	-2.923	-1.314
GMNN	-6.166	-1.304	-1.312	-1.022	-2.033	-2.289	-1.23	-1.613	-1.47	1	0	0	0	0	0	0	0	0	100000000	304	-2.233	-1.784	-1.921	-1.6	-0.571	-1.054	-2.986	-2.201	-4.476	-1.613	-2.468	-2.133	-1.543	-1.2	-1.794	-2.861	-1.709	-1.215	-1.866	-1.218	-1.511	-1.936	-1.361	-5.09	-1.359	-2.47	-2.72	-1.834	-1.077
ANKRD42	-3.373	-1.404	-1.952	-1.395	-2.404	-2.454	-1.359	-1.134	-2.84	1	0	0	0	0	0	0	0	0	100000000	305	-1.609	-4.141	-0.876	-1.35	-1.638	-3.292	-1.467	-2.191	-2.119	-0.906	-1.104	-0.864	-3.946	-1.334	-1.922	-3.682	-1.189	-1.205	-2.798	-1.565	-0.483	-2.049	-0.798	-1.769	-2.178	-0.691	-2.025	-0.782	-2.979
PTAR1	-3.822	-1.407	-1.69	-1.637	-1.72	-1.437	-2.594	-1.603	-2.384	1	0	0	0	0	0	0	0	0	100000000	306	-3.132	-2.925	-2.028	-1.228	-2.497	-1.255	-1.462	-3.148	-1.831	-1.804	-1.089	-3.977	-2.339	-1.973	-2.993	-2.624	-3.628	-2.412	-1.791	-1.672	-2.59	-1.616	-2.079	-4.48	-2.604	-1.942	-1.449	-3.441	-1.92
GTF2F1	-3.941	-1.538	-1.524	-1.525	-1.285	-2.792	-2.138	-1.345	-2.056	1	0	0	0	0	0	0	0	0	100000000	307	-1.885	-3.411	-3.07	-1.899	-3.088	-1.77	-2.178	-1.784	-2.414	-4.43	-4.573	-2.631	-1.509	-2.826	-1.556	-3.441	-2.633	-3.986	-2.192	-2.446	-2.74	-2.795	-2.371	-2.119	-4.001	-2.4	-1.685	-2.781	-1.805
CCNL1	-3.254	-2.723	-0.918	-2.198	-1.666	-1.402	-0.921	-2.108	-2.489	1	0	0	0	0	0	0	0	0	100000000	309	-1.776	-1.299	-2.677	-2.92	-1.888	-2.805	-1.296	-3.024	-2.022	-3.766	-1.132	-0.788	-1.695	-0.791	-2.496	-2.751	-2.082	-0.57	-3.796	-3.426	-1.472	-1.549	-2.053	-1.497	-1.36	-1.343	-2.51	-2.167	-2.213
CYP4B1	-3.182	-1.439	-1.198	-1.957	-1.731	-1.382	-2.783	-2.061	-1.641	1	0	0	0	0	0	0	0	0	100000000	310	-2.801	-1.952	-2.992	-1.56	-1.464	-1.673	-1.78	-1.568	-2.22	-2.22	-1.229	-1.901	-1.993	-2.978	-3.428	-2.772	-3.566	-1.221	-1.572	-2.033	-1.74	-1.436	-1.241	-2.639	-1.103	-1.318	-1.364	-2.341	-1.329
CA6	-3.111	-2.906	-2.1	-1.174	-1.664	-1.396	-0.643	-2.328	-1.988	1	0	0	0	0	0	0	0	0	100000000	311	-1.526	-1.199	-0.961	-3.268	-1.524	-2.058	-0.734	-2.09	-2.239	-1.405	-1.699	-2.14	-1.466	-1.657	-1.18	-2.113	-2.464	-0.989	-2.368	-2.624	-2.227	-3.127	-1.614	-1.054	-0.997	-2.249	-2.203	-2.016	-1.185
BUB3	-3.285	-1.069	-0.576	-2.523	-1.167	-2.521	-2.654	-1.185	-2.031	1	0	0	0	0	0	0	0	0	100000000	312	-2.331	-1.552	-1.244	-1.871	-1.933	-0.56	-2.636	-0.985	-1.138	-0.842	-0.486	-1.569	-3.885	-1.161	-1.623	-1.439	-1.633	-2.662	-1.198	-1.381	-0.676	-1.535	-2.279	-1.254	-2.578	-2.684	-1.811	-0.668	-1.796
NEUROG1	-3.174	-1.569	-1.479	-1.15	-1.292	-2.363	-1.922	-1.452	-2.452	1	0	0	0	0	0	0	0	0	100000000	313	-2.262	-1.997	-3.948	-2.683	-2.71	-2.001	-2.079	-2.888	-1.136	-1.398	-2.053	-1.012	-1.471	-1.959	-1.916	-2.404	-1.158	-2.029	-2.284	-2.901	-1.902	-1.48	-2.375	-2.48	-2.427	-1.61	-1.286	-2.436	-2.437
KIF14	-3.272	-1.836	-1.498	-2.018	-0.669	-2.454	-1.427	-1.541	-2.102	1	0	0	0	0	0	0	0	0	100000000	314	-1.504	-1.591	-1.083	-0.915	-2.109	-1.088	-1.204	-4.937	-1.05	-2.423	-1.508	-1.451	-1.084	-1.483	-1.125	-2.41	-0.911	-3.284	-1.28	-0.787	-1.046	-3.768	-1.446	-0.77	-1.078	-1.735	-3.101	-0.523	-4.917
NCKIPSD	-3.883	-1.595	-2.091	-1.608	-1.015	-1.523	-0.921	-2.427	-1.671	1	0	0	0	0	0	0	0	0	100000000	315	-1.317	-2.633	-1.626	-1.437	-1.678	-1.248	-1.36	-1.193	-3.148	-1.192	-2.022	-1.954	-1.469	-1.584	-1.162	-0.974	-1.375	-1.457	-1.212	-1.605	-3.019	-0.626	-1.872	-1.637	-1.428	-1.332	-1.893	-0.927	-1.796
LMNA	-3.967	-0.869	-0.812	-0.967	-2.353	-2.406	-1.664	-0.926	-2.664	1	0	0	0	0	0	0	0	0	100000000	316	-1.573	-1.199	-0.628	-0.781	-0.715	-0.789	-2.236	-3.573	-1.713	-2.169	-1.749	-1.973	-0.967	-2.368	-1.697	-2.196	-0.791	-1.674	-1.435	-0.967	-1.614	-0.849	-0.972	-1.563	-3.311	-1.494	-0.992	-1.206	-1.752
MYH9	-10.844	-1.456	-0.98	-1.264	-0.374	-0.767	-0.013	-0.553	-0.232	1	0	0	0	0	0	0	0	0	100000000	317	-1.484	-0.265	-3.239	-0.527	-2.118	-0.844	-2.608	-0.053	-3.901	-0.053	-3.514	-0.897	-0.546	-1.38	-1.293	-0.225	-2.106	-1.602	-0.581	-1.788	-0.623	-1.745	-0.693	-1.067	-0.504	-4.372	-2.231	-1.061	-6.115
ABTB1	-3.371	-0.949	-1.389	-2.026	-1.444	-0.994	-2.23	-1.591	-2.435	1	0	0	0	0	0	0	0	0	100000000	318	-1.42	-1.465	-2.849	-1.553	-0.552	-1.168	-2.395	-2.595	-2.256	-1.646	-1.41	-1.387	-1.315	-2.146	-1.735	-1.418	-2.296	-1.591	-0.746	-1.412	-1.806	-1.863	-1.803	-1.612	-2.757	-2.401	-2.059	-2.815	-2.233
NDRG3	-3.003	-1.47	-1.566	-0.705	-2.207	-1.777	-1.668	-2.169	-1.8	1	0	0	0	0	0	0	0	0	100000000	319	-0.695	-1.235	-1.521	-1.462	-0.487	-1.65	-1.6	-1.709	-1.311	-1.459	-1.823	-0.598	-1.271	-1.718	-1.925	-1.281	-1.537	-0.833	-1.213	-1.15	-0.943	-1.031	-1.501	-1.367	-1.456	-1.711	-1.714	-2.157	-1.457
TBC1D10B	-3.71	-1.958	-0.897	-1.79	-1.267	-1.653	-2.771	-1.148	-1.125	1	0	0	0	0	0	0	0	0	100000000	320	-1.688	-1.399	-3.833	-1.417	-1.715	-1.037	-1.922	-1.203	-1.402	-0.058	-1.063	-0.735	-2.018	-3.425	-1.287	-0.905	-2.041	-0.638	-1.193	-0.735	-2.041	-1.91	-1.793	-1.556	-2.883	-0.996	-0.209	-0.787	-2.369
ACLY	-3.135	-1.957	-1.418	-0.857	-2.311	-1.835	-1.598	-1.546	-1.569	1	0	0	0	0	0	0	0	0	100000000	321	-1.871	-2.237	-1.473	-2.404	-1.149	-1.49	-1.778	-2.825	-3.004	-2.336	-4.171	-1.887	-1.608	-1.716	-0.32	-1.209	-1.08	-2.488	-2.053	-3.235	-1.329	-1.594	-1.015	-0.935	-1.869	-4.033	-3.521	-0.645	-3.145
CDK2	-4.549	-0.849	-1.636	-1.537	-2.361	-1.495	-0.557	-1.101	-1.938	1	0	0	0	0	0	0	0	0	100000000	322	-1.851	-1.385	-3.975	-1.916	-2.41	-4.363	-2.706	-1.452	-2.005	-2.253	-1.671	-2.279	-1.753	-1.873	-1.496	-1.344	-1.494	-1.666	-1.393	-1.807	-1.956	-1.443	-2.041	-2.578	-2.359	-1.806	-2.748	-3.333	-0.811
MAP3K4	-3.379	-0.562	-1.246	-2.451	-1.585	-2.127	-0.9	-1.945	-1.318	1	0	0	0	0	0	0	0	0	100000000	324	-1.453	-1.471	-2.018	-0.639	-1.122	-2.367	-1.71	-1.169	-1.606	-0.78	-0.662	-0.638	-1.362	-1.465	-1.45	-1.069	-0.078	-0.528	-1.278	-0.582	-0.469	-0.366	-1.384	-0.572	-1.844	-0.543	-3.319	-1.378	-1.862
SNRPB2	-5.024	-2.151	-2.18	-0.31	-0.924	-1.278	-2.16	-1.083	-0.391	1	0	0	0	0	0	0	0	0	100000000	325	-0.805	-2.706	-0.851	-1.992	-3.261	-2.973	-2.04	-1.102	-5.16	-6.162	-1.126	-5.284	-1.155	-2.429	-5.921	-1.406	-1.256	-2.821	-0.856	-9.729	-4.903	-1.328	-0.898	-5.33	-3.034	-1.101	-4.856	-4.512	-1.843
WNT9A	-3.991	-1.329	-2.462	-0.982	-0.959	-1.548	-1.077	-2.21	-0.885	1	0	0	0	0	0	0	0	0	100000000	326	-2.031	-1.044	-1.919	-1.888	-1.634	-1.234	-1.961	-1.07	-1.186	-0.562	-0.763	-0.827	-1.468	-2.055	-1.711	-0.534	-0.801	-1.063	-1.129	-1.695	-1.422	-1.778	-0.998	-0.84	-1.069	-0.803	-0.841	-2.778	-1.658
RAB6A	-4.336	-0.205	-1.783	-2.252	-0.638	-0.632	-1.983	-1.806	-1.7	1	0	0	0	0	0	0	0	0	100000000	327	-0.576	-3.071	-1.064	-0.932	-0.703	-0.367	-1.639	-0.89	-3.213	-2.284	-4.38	-5.949	-0.477	-4.524	-1.05	-1.172	-3.408	-1.305	-0.624	-0.518	-1.335	-3.012	-1.11	-2.486	-1.723	-2.576	-1.806	-2.001	-0.881
FASLG	-3.045	-1.372	-1.795	-1.514	-1.577	-1.405	-1.157	-1.109	-2.254	1	0	0	0	0	0	0	0	0	100000000	328	-0.711	-1.876	-1.195	-0.587	-2.458	-1.718	-1.359	-0.902	-2.548	-1.748	-1.09	-1.102	-4.302	-1.249	-2.069	-2.433	-0.894	-1.067	-2.169	-2.217	-1.547	-1.697	-2.123	-0.959	-1.409	-1.655	-2.258	-0.879	-0.784
TRPM7	-4.009	-1.44	-0.959	-0.861	-0.67	-2.745	-1.304	-2.098	-1.133	1	0	0	0	0	0	0	0	0	100000000	329	-2.097	-0.99	-1.208	-1.394	-1.579	-4.036	-1.748	-1.055	-4.111	-3.795	-3.729	-1.559	-1.017	-1.599	-2.12	-1.482	-2.101	-2.765	-1.732	-1.113	-0.697	-3.763	-0.833	-2.527	-1.902	-0.521	-1.761	-1.5	-3.07
UBP1	-3.093	-2.215	-1.057	-0.332	-1.822	-2.575	-2.159	-0.985	-0.666	1	0	0	0	0	0	0	0	0	100000000	330	-1.775	-0.551	-1.84	-2.566	-1.639	-1.452	-1.25	-0.617	-3.124	-1.169	-0.973	-2.111	-1.426	-2.424	-1.23	-2.486	-0.927	-0.714	-2.326	-0.741	-1.86	-0.791	-1.177	-3.951	-1.328	-3.194	-1.462	-2.017	-2.35
ZFP36L1	-3.473	-1.792	-0.78	-1.609	-1.125	-1.204	-1.634	-2.829	-0.352	1	0	0	0	0	0	0	0	0	100000000	331	-1.362	-0.546	-5.789	-2.111	-3.49	-2.512	-1.988	-1.35	-1.348	-1.653	-2.729	-1.214	-1.322	-2.434	-2.299	-4.609	-1.43	-5.755	-2.342	-1.992	-1.872	-1.547	-2.262	-2.387	-2.408	-1.375	-1.76	-1.734	-1.977
CXCL2	-3.115	-0.852	-1.84	-1.331	-1.579	-1.317	-0.67	-1.385	-2.546	1	0	0	0	0	0	0	0	0	100000000	332	-2.051	-0.553	-1.083	-1.242	-2.557	-1.57	-1.212	-1.135	-1.122	-0.617	-0.217	-0.719	-1.426	-0.937	-0.891	-0.678	-0.886	-0.499	-1.931	-2.174	-0.295	-1.443	-1.6	-0.516	-1.376	-2.295	-1.209	-1.348	-1.136
MAGEB10	-3.296	-0.867	-1.149	-2.222	-1.476	-1.933	-1.18	-1.201	-1.24	1	0	0	0	0	0	0	0	0	100000000	333	-1.992	-1.101	-1.747	-1.009	-1.776	-0.634	-1.381	-1.028	-0.729	-1.04	-2.182	-0.741	-0.843	-1.715	-0.941	-0.449	-1.349	-0.346	-1.949	-0.972	-1.22	-0.57	-2.331	-1.222	-0.718	-1.231	-0.606	-1.735	-1.218
RAP1A	-3.216	-1.176	-1.148	-0.926	-1.238	-1.37	-1.653	-2.138	-1.606	1	0	0	0	0	0	0	0	0	100000000	334	-1.578	-1.504	-1.439	-1.092	-1.186	-1.152	-0.9	-1.207	-1.418	-2.085	-0.888	-0.804	-1.94	-1.903	-1.139	-2.287	-2.473	-1.655	-1.262	-2.324	-1.626	-1.637	-1.714	-2.107	-1.57	-1.57	-1.579	-1.621	-1.343
ANKRD17	-3.077	-2.372	-1.04	-1.739	-0.552	-2.142	-1.074	-0.654	-1.718	1	0	0	0	0	0	0	0	0	100000000	335	-0.346	-0.706	-0.313	-2.028	-2.034	-0.828	-2.074	-2.193	-3.233	-2.873	-1.209	-1.059	-0.823	-0.317	-1.214	-0.842	-0.819	-1.36	-1.09	-1.858	-0.833	-0.864	-0.684	-2.878	-3.044	-2.53	-2.535	-1.265	-5.561
VPS4A	-3.84	-1.656	-1.506	-0.925	-0.613	-1.147	-2.116	-1.829	-0.694	1	0	0	0	0	0	0	0	0	100000000	336	-1.014	-0.711	-1.237	-0.733	-1.718	-0.993	-1.104	-1.77	-1.069	-2.624	-2.607	-2.271	-1.46	-0.945	-1.432	-4.071	-11.763	-1.527	-2.04	-2.522	-0.981	-2.812	-2.249	-2.074	-2.06	-2.416	-0.936	-0.848	-2.801
PRKRA	-6.01	-0.284	-0.813	-1.072	-2.617	-0.499	-1.195	-1.155	-0.642	1	0	0	0	0	0	0	0	0	100000000	337	-0.482	-0.464	-1.297	-0.246	-3.662	-0.45	-0.572	-5.17	-0.428	-1.007	-0.255	-0.274	-0.887	-0.136	-0.193	-3.642	-1.543	-0.181	-0.459	-1.109	-0.433	-0.167	-0.328	-0.529	-0.379	-0.708	-0.436	-1.686	-0.266
MOK	-4.111	-0.658	-2.254	-0.497	-1.248	-0.997	-1.693	-0.941	-1.788	1	0	0	0	0	0	0	0	0	100000000	338	-1.47	-2.069	-1.236	-2.726	-1.216	-1.588	-1.549	-2.477	-1.509	-1.271	-4.083	-1.602	-2.721	-0.835	-2.796	-1.873	-0.709	-2.514	-1.417	-2.329	-1.326	-1.656	-2.758	-1.557	-2.164	-1.321	-2.053	-1.116	-0.935
C1QL1	-3.355	-1.589	-1.174	-0.839	-0.611	-2.672	-2	-0.4	-0.838	1	0	0	0	0	0	0	0	0	100000000	339	-2.182	-1.812	-0.726	-1.918	-1.608	-1.098	-1.074	-2.583	-1.927	-1.235	-1.03	-0.646	-1.874	-1.773	-1.498	-2.532	-1.131	-1.284	-0.859	-1.789	-0.183	-1.502	-1.424	-1.536	-1.576	-1.312	-1.247	-2.692	-1.724
PACSIN3	-3.145	-2.488	-1.645	-1.064	-1.098	-1.36	-0.879	-0.949	-0.775	1	0	0	0	0	0	0	0	0	100000000	340	-1	-0.955	-1.295	-1.272	-2.147	-0.546	-0.697	-2.28	-1.103	-1.467	-0.5	-2.738	-0.378	-1.737	-0.905	-1.395	-2.403	-1.323	-1.466	-2.387	-1.827	-0.747	-0.8	-1.382	-1.628	-3.2	-1.84	-0.585	-1.48
JUN	-3.427	-0.849	-1.769	-1.324	-1.458	-1.206	-1.334	-1.193	-0.507	1	0	0	0	0	0	0	0	0	100000000	341	-0.696	-1.737	-1.546	-2.126	-1.319	-2.263	-1.258	-1.211	-0.54	-2.419	-0.53	-1.082	-0.67	-0.621	-1.308	-1.237	-2.077	-1.707	-1.508	-0.835	-1.679	-0.524	-2.536	-2.953	-2.749	-0.766	-1.248	-2.688	-0.79
ZNF638	-3.405	-1.364	-1.176	-1.719	-2.114	-1.624	-0.571	-0.129	-0.831	1	0	0	0	0	0	0	0	0	100000000	342	-0.898	-0.411	-1.144	-0.803	-5.807	-2.1	-0.968	-0.905	-1.855	-2.628	-1.835	-1.537	-0.447	-1.91	-0.806	-0.628	-0.644	-2.932	-1.173	-0.793	-2.338	-1.077	-0.693	-1.148	-0.73	-2.457	-1.097	-0.736	-2.588
STRAP	-3.416	-1.561	-0.113	-2.998	-0.582	-2.976	-0.482	-0.191	-0.531	1	0	0	0	0	0	0	0	0	100000000	343	-0.617	-1.514	-0.419	-0.283	-1.222	-0.513	-0.072	-1.354	-6.547	-0.819	-1.778	-2.613	-0.391	-0.943	-0.462	-1.297	-0.433	-0.428	-0.744	-0.755	-0.297	-1.141	-0.199	-0.628	-0.907	-2.192	-1.206	-0.612	-0.992
DDX20	-3.404	-0.941	-1.275	-0.804	-0.724	-1.259	-1.25	-1.253	-1.713	1	0	0	0	0	0	0	0	0	100000000	344	-1.363	-1.229	-2.263	-1.486	-1.606	-1.554	-2.352	-1.155	-0.969	-2.25	-1.025	-1.889	-1.467	-3.181	-1.326	-2.413	-2.029	-1.801	-1.704	-1.938	-1.251	-1.484	-1.933	-1.761	-0.988	-1.584	-1.733	-1.272	-1.421
GTF3A	-5.104	-1.271	-0.913	-0.717	-1.289	-0.384	-1.267	-0.582	-0.75	1	0	0	0	0	0	0	0	0	100000000	345	-1.44	-0.907	-0.917	-0.395	-0.749	-1.681	-0.293	-1.356	-2.597	-0.818	-1.359	-0.741	-0.931	-1.144	-2.387	-1.626	-1.349	-3.274	-0.93	-0.414	-2.269	-0.99	-0.481	-0.793	-0.896	-0.873	-0.453	-0.991	-1.802
CHD8	-3.585	-1.638	-0.61	-0.384	-0.349	-1.515	-0.995	-2.284	-0.811	1	0	0	0	0	0	0	0	0	100000000	346	-0.477	-2.486	-0.048	-0.587	-2.521	-1.141	-1.751	-0.576	-1.877	-0.81	-0.595	-1.872	-1.275	-0.509	-1.165	-0.157	-0.205	-0.641	-1.154	-0.814	-0.978	-2.86	-0.779	-0.254	-2.187	-3.775	-2.167	-1.189	-0.611
AFF3	-3.348	-1.355	-0.434	-0.896	-1.135	-2.077	-1.074	-0.435	-0.428	1	0	0	0	0	0	0	0	0	100000000	348	-0.736	-0.556	-1.283	-0.223	-1.854	-1.01	-1.629	-0.941	-1.673	-0.664	-0.632	-0.45	-1.363	-1.581	-0.709	-0.938	-0.178	-1.032	-1.665	-0.398	-0.526	-1.007	-1.104	-0.617	-0.373	-1.709	-0.885	-1.186	-0.422
RAB6A,WTH3DI	-3.701	-0.335	-0.758	-1.45	-0.068	-1.247	-0.307	-2.535	-0.744	1	0	0	0	0	0	0	0	0	100000000	349	-0.83	-3.457	-1.024	-0.701	-0.676	-0.845	-1.793	-1.097	-2.48	-3.029	-3.825	-4.485	-0.844	-4.03	-0.465	-0.94	-0.495	-0.609	-0.843	-1.085	-0.232	-2.476	-0.227	-1.631	-0.509	-1.295	-1.363	-0.332	-0.193
PRKCI	-5.304	-0.849	-0.831	-0.295	-0.492	-1.088	-0.12	-0.644	-1.06	1	0	0	0	0	0	0	0	0	100000000	350	-1.52	-4.037	-1.07	-0.491	-0.734	-0.35	-0.963	-0.283	-0.342	-0.501	-0.808	-0.36	-0.378	-2.226	-0.844	-0.771	-1.145	-0.302	-1.076	-0.793	-0.739	-1.006	-2.062	-1.054	-0.229	-0.634	-0.733	-0.375	-0.276
ACTR6	-3.836	-0.624	-0.337	-2.032	-1.035	-0.814	-0.134	-0.744	-0.758	1	0	0	0	0	0	0	0	0	100000000	351	-0.601	-1.154	-0.06	-1.159	-0.146	-0.814	-0.837	-0.33	-0.719	-0.306	-0.142	-0.592	-0.728	-0.372	-0.505	-0.189	-0.034	-0.458	-0.287	-0.812	-0.513	-0.877	-0.313	-0.442	-1.051	-2.543	-1.216	-0.757	-0.617
RARB	-3.307	-0.5	-1.111	-0.686	-0.325	-0.821	-1.23	-1.1	-1.156	1	0	0	0	0	0	0	0	0	100000000	352	-1.332	-2.421	-0.422	-1.043	-0.533	-0.795	-0.416	-0.467	-0.682	-0.719	-0.631	-1.12	-0.402	-1.424	-0.376	-1.017	-0.754	-1.329	-1.3	-1.234	-0.902	-1.546	-0.962	-0.516	-0.874	-0.487	-1.287	-1.415	-0.717
EBPL	-3.025	-0.32	-0.174	-0.412	-1.312	-1.424	-1.037	-1.107	-1.052	1	0	0	0	0	0	0	0	0	100000000	353	-0.437	-0.555	-1.566	-2.022	-1.853	-1.482	-0.9	-0.784	-0.444	-0.822	-0.538	-0.53	-1.055	-0.555	-1.678	-1.079	-2.032	-0.767	-1.076	-2.063	-0.996	-0.411	-2.13	-1.286	-0.8	-0.743	-0.845	-0.964	-0.61
SRSF1	-2.891	-4.947	-9.351	-7.035	-5.029	-6.023	-10.623	-4.064	-4.442	0	1	1	1	1	1	1	1	1	011111111	354	-4.189	-17.345	-5.742	-6.161	-3.138	-2.859	-4.801	-6.858	-5.304	-9.808	-7.651	-16.803	-2.619	-2.501	-4.498	-8.161	-4.699	-10.869	-1.072	-4.608	-11.137	-3.194	-2.205	-6.802	-9.92	-12.114	-3.03	-2.448	-8.777
ABCE1	-2.837	-5.889	-5.287	-3.482	-6.416	-4.065	-4.569	-3.059	-8.697	0	1	1	1	1	1	1	1	1	011111111	355	-6.258	-5.221	-3.563	-5.267	-4.338	-4.32	-4.752	-6.579	-4.373	-9.677	-7.573	-7.959	-1.383	-5.254	-3.066	-4.86	-1.003	-9.461	-1.963	-8.558	-11.618	-5.193	-1.84	-3.099	-9.281	-9.434	-2.859	-2.623	-7.829
TACC3	-2.095	-4.178	-4.165	-7.156	-6.943	-6.891	-6.255	-4.564	-1.59	0	1	1	1	1	1	1	1	0	011111110	356	-3.949	-1.421	-1.489	-1.762	-1.581	-3.329	-5.069	-4.603	-3.759	-1.604	-4.746	-6.587	-5.131	-3.552	-3.716	-8.832	-1.837	-2.931	-1.414	-2.308	-1.747	-1.863	-0.679	-2.204	-5.417	-14.981	-6.824	-8.158	-2.547
DHX9	-2.653	-3.173	-7.131	-12.367	-5.749	-11.074	-7.945	-1.271	-5.964	0	1	1	1	1	1	1	0	1	011111101	357	-10.066	-4.094	-0.958	-10.105	-3.004	-7.197	-9.131	-5.636	-5.667	-0.553	-8.01	-10.327	-3.63	-1.974	-4.335	-3.733	-3.459	-15.803	-1.442	-2.622	-1.276	-1.623	-1.242	-4.146	-4.369	-8.753	-3.677	-4.404	-1.328
LGALS9,LGALS9B,LGALS9C	-2.301	-4.233	-3.33	-3.607	-3.916	-3.616	-1.702	-4.646	-3.317	0	1	1	1	1	1	0	1	1	011111011	360	-3.487	-3.676	-4.068	-3.055	-4.231	-4.482	-3.59	-2.334	-4.139	-5.843	-4.059	-4.366	-2.932	-3.23	-3.274	-4.304	-1.516	-2.654	-5.642	-2.765	-4.25	-2.697	-3.961	-2.663	-1.969	-4.198	-3.725	-2.042	-4.076
DYNC1I2	-2.377	-3.76	-4.377	-6.087	-4.913	-4.236	-2.108	-4.439	-1.543	0	1	1	1	1	1	0	1	0	011111010	361	-3.945	-6.221	-1.038	-2.616	-1.679	-2.821	-3.642	-11.399	-3.5	-4.348	-2.825	-8.244	-3.524	-2.234	-4.825	-5.059	-4.651	-8.406	-1.246	-3.224	-3.219	-3.112	-1.252	-2.9	-4.235	-7.872	-3.931	-1.571	-5.409
SMC4	-1.548	-3.635	-3.743	-3.057	-4.079	-6.349	-2.985	-1.585	-3.416	0	1	1	1	1	1	0	0	1	011111001	362	-4.085	-2.635	-3.622	-2.179	-3.349	-3.714	-4.094	-5.307	-2.477	-6.057	-4.151	-7.527	-2.79	-5.712	-3.359	-2.466	-4.448	-3.653	-3.323	-5.108	-9.721	-3.618	-3.212	-2.046	-6.779	-6.269	-4.248	-3.628	-4.31
INO80	-0.256	-6.467	-3.817	-5.811	-7.149	-4.111	-0.344	-0.375	-2.313	0	1	1	1	1	1	0	0	0	011111000	363	-8.091	-5.583	-1.584	-4.054	-2.925	-3.57	-0.862	-2.73	-5.32	-0.683	-2.275	-2.092	-0.288	-3.23	-1.604	-12.51	-0.952	-4.986	-3.379	-1.336	-1.883	-2.959	-2.457	-2.027	-6.559	-9.851	-4.163	-2.216	-6.701
RAD21	-2.257	-4.267	-3.656	-7.668	-3.195	-2.057	-14.361	-3.319	-3.784	0	1	1	1	1	0	1	1	1	011110111	364	-0.336	-2.483	-2.44	-3.81	-2.716	-3.973	-3.812	-4.598	-4.105	-2.901	-8.269	-7.12	-1.245	-4.295	-2.742	-5.986	-3.992	-3.45	-3.758	-9.793	-1.494	-10.691	-1.677	-5.747	-5.401	-7.014	-0.973	-2.447	-2.928
ALDOC	-2.83	-3.085	-3.57	-3.625	-5.575	-2.735	-2.24	-2.405	-5.06	0	1	1	1	1	0	0	0	1	011110001	366	-3.056	-2.522	-4.924	-2.642	-3.657	-3.435	-2.035	-2.456	-2.645	-2.544	-2.533	-3.351	-3.807	-4.223	-2.022	-2.346	-1.319	-2.729	-4.277	-2.004	-2.134	-3.537	-4.536	-2.054	-4.422	-2.617	-2.309	-2.037	-4.607
MKI67IP	-2.999	-3.17	-3.845	-3.472	-3.76	-1.212	-1.486	-1.41	-1.523	0	1	1	1	1	0	0	0	0	011110000	367	-8.012	-3.718	-0.409	-0.306	-0.968	-4.057	-3.101	-2.901	-2.26	-0.862	-5.437	-7.961	-0.727	-3.09	-3.738	-1.535	-1.009	-2.46	-0.592	-4.557	-1.987	-4.943	-0.769	-0.852	-6.356	-6.964	-1.456	-1.152	-2.562
TFDP1	-2.482	-6.31	-8.714	-7.888	-2.424	-4.656	-9.581	-4.775	-4.844	0	1	1	1	0	1	1	1	1	011101111	368	-3.553	-1.739	-2.005	-1.295	-3.263	-8.831	-5.203	-7.444	-2.816	-10.436	-7.575	-6.175	-3.015	-2.288	-3.897	-1.965	-5.817	-9.178	-3.681	-10.087	-2.577	-5.742	-4.607	-7.452	-3.75	-6.928	-9.191	-1.696	-1.996
ANAPC4	-0.723	-5.599	-5.837	-4.767	-2.542	-4.526	-8.901	-5.805	-2.957	0	1	1	1	0	1	1	1	0	011101110	369	-3.621	-3.237	-2.527	-2.764	-1.755	-3.41	-2.002	-5.73	-2.423	-5.274	-7.372	-6.024	-1.244	-3.345	-2.131	-5.991	-1.833	-19.158	-2.06	-2.604	-7.424	-1.836	-6.063	-3.036	-8.471	-5.456	-2.133	-2.626	-3.666
ABCB7	-2.345	-5.036	-5.882	-4.319	-2.468	-3.235	-3.252	-1.133	-3.881	0	1	1	1	0	1	1	0	1	011101101	370	-3.405	-7.683	-1.365	-4.533	-2.242	-2.829	-2.486	-9.799	-3.766	-2.744	-5.42	-12.466	-3.492	-4.452	-3.523	-4.771	-4.082	-3.783	-1.335	-6.461	-8.199	-4.183	-1.558	-2.836	-6.67	-10.943	-1.997	-1.63	-5.864
CHAF1B	-1.974	-5.225	-4.192	-6.851	-1.942	-4.715	-3.773	-1.605	-0.845	0	1	1	1	0	1	1	0	0	011101100	371	-1.487	-2.766	-1.073	-3.485	-2.391	-1.211	-2.665	-1.808	-3.766	-3.606	-3.082	-9.968	-1.464	-1.462	-1.996	-2.439	-1.063	-2.99	-1.834	-2.734	-5.611	-2.09	-1.453	-1.189	-8.363	-11.405	-1.363	-0.752	-5.346
TAF1,TAF1L	-2.225	-3.674	-3.925	-3.302	-1.085	-3.775	-0.482	-0.303	-0.386	0	1	1	1	0	1	0	0	0	011101000	372	-2.46	-3.366	-1.573	-0.517	-0.589	-2.461	-1.237	-2.851	-2.871	-0.976	-1.544	-5.82	-0.523	-4.667	-3.949	-2.496	-1.68	-4.862	-0.962	-7.297	-3.997	-1.461	-0.293	-5.946	-3.334	-1.183	-0.155	-0.437	-3.272
PLRG1	-2.855	-4.655	-4.433	-3.27	-1.959	-2.879	-8.8	-2.166	-1.864	0	1	1	1	0	0	1	0	0	011100100	373	-2.035	-3.872	-0.516	-1.844	-1.494	-2.095	-2.395	-4.54	-2.098	-8.029	-7.782	-7.498	-1.154	-3.814	-3.154	-2.935	-0.69	-2.764	-1.556	-4.087	-1.717	-2.759	-2.095	-3.429	-7.842	-5.251	-3.029	-1.743	-3.126
SLAMF7	-2.614	-3.565	-3.597	-3.359	-2.712	-2.683	-1.468	-3.239	-3.059	0	1	1	1	0	0	0	1	1	011100011	374	-2.596	-2.615	-2.473	-5.993	-1.45	-3.306	-3.064	-2.314	-2.528	-4.076	-2.802	-3.433	-2.874	-2.287	-2.905	-1.935	-1.869	-3.074	-2.743	-2.005	-3.88	-3.49	-1.581	-3.111	-2.882	-3.617	-2.036	-4.475	-3.025
CPEB2	-2.821	-3.765	-4.179	-3.047	-2.687	-2.737	-2.363	-4.975	-2.14	0	1	1	1	0	0	0	1	0	011100010	375	-2.677	-5.714	-1.598	-3.966	-3.195	-2.062	-3.184	-3.06	-3.574	-2.85	-1.412	-2.179	-4.095	-4.097	-1.649	-2.235	-2.908	-3.912	-2.942	-3.251	-2.594	-2.266	-2.536	-3.094	-3.559	-3.481	-2.657	-2.072	-3.178
FTSJ3	-1.49	-5.295	-4.908	-3.006	-2.895	-2.945	-1.926	-1.782	-1.628	0	1	1	1	0	0	0	0	0	011100000	376	-3.7	-4.225	-1.094	-0.459	-1.382	-4.736	-4.124	-1.585	-1.521	-2.498	-5.959	-7.459	-1.11	-1.405	-2.124	-2.91	-0.36	-2.712	-2.465	-3.525	-1.805	-4	-1.035	-0.534	-3.033	-4.017	-4.307	-0.407	-3.733
TPT1,FLJ44635	-0.494	-3.098	-3.285	-3.295	-0.937	-2.496	-2.042	-2.167	-2.32	0	1	1	1	0	0	0	0	0	011100000	377	-1.934	-1.283	-0.485	-2.363	-1.013	-0.448	-2.163	-2.262	-3.564	-0.362	-3.07	-1.767	-1.704	-1.145	-3.371	-1.913	-1.104	-1.865	-1.308	-1.72	-1.06	-2.62	-1.05	-1.455	-1.21	-1.391	-2.072	-0.373	-1.924
SAE1,LOC341056	-1.461	-3.769	-3.926	-3.737	-0.9	-1.518	-1.194	-2.691	-0.78	0	1	1	1	0	0	0	0	0	011100000	378	-2.5	-3.507	-1.234	-1.066	-1.754	-0.795	-2.383	-2.594	-5.287	-1.968	-1.845	-1.946	-2.192	-2.05	-1.726	-0.674	-0.998	-0.983	-1.628	-3.619	-1.414	-1.633	-0.785	-1.302	-3.061	-2.715	-1.099	-0.496	-2.016
PLK1	-2.279	-4.968	-4.448	-2.304	-4.04	-3.033	-8.214	-3.392	-2.059	0	1	1	0	1	1	1	1	0	011011110	379	-2.033	-3.596	-1.157	-2.996	-2.273	-2.482	-4.201	-3.351	-5.336	-4.666	-2.199	-10.264	-0.983	-4.001	-1.999	-4.936	-5.084	-3.945	-0.985	-2.183	-7.169	-2.729	-1.407	-4.413	-6.034	-5.727	-4.701	-1.85	-3.317
WDR5	-3	-4.78	-11.244	-2.629	-4.967	-5.661	-4.998	-1.537	-1.945	0	1	1	0	1	1	1	0	0	011011100	380	-9.227	-4.103	-1.421	-5.842	-3.819	-4.118	-1.34	-2.801	-6.352	-4.259	-7.167	-3.238	-2.66	-8.219	-3.63	-3.454	-5.347	-6.648	-1.834	-2.897	-7.165	-5.116	-0.976	-1.27	-10.325	-4.714	-4.261	-5.075	-4.239
PABPC3,PABPC1	-2.121	-3.94	-4.281	-2.708	-4.365	-3.833	-2.428	-1.294	-3.208	0	1	1	0	1	1	0	0	1	011011001	381	-2.239	-1.226	-0.83	-3.42	-3.512	-0.526	-2.791	-2.396	-0.934	-1.832	-2.301	-3.146	-1.424	-2.072	-4.319	-0.475	-0.985	-2.672	-1.087	-1.882	-5.164	-2.267	-2.278	-2.045	-2.757	-5.11	-0.838	-3.86	-3.37
FAU	-2.63	-3.459	-7.912	-1.073	-9.467	-1.725	-3.41	-1.673	-0.953	0	1	1	0	1	0	1	0	0	011010100	382	-7.498	-11.099	-1.479	-2.662	-3.43	-2.524	-3.33	-4.127	-4.335	-4.03	-10.688	-9.936	-0.976	-4.603	-3.837	-3.125	-3.357	-9.976	-1.28	-6.952	-2.795	-9.408	-1.179	-3.676	-13.481	-6.503	-2.746	-1.569	-3.242
MAP4K2	-1.165	-3.051	-3.611	-2.007	-3.107	-2.628	-2.423	-2.017	-1.59	0	1	1	0	1	0	0	0	0	011010000	383	-2.467	-2.962	-2.847	-1.087	-2.038	-2.452	-2.141	-1.801	-1.128	-1.889	-2.249	-2.184	-2.62	-1.037	-2.756	-2.232	-1.635	-1.698	-2.674	-2.018	-1.503	-1.843	-2.803	-2.587	-1.508	-3.503	-1.657	-2.047	-3.68
MED7	-2.084	-5.019	-3.813	-2.947	-2.333	-3.882	-9.096	-1.266	-1.232	0	1	1	0	0	1	1	0	0	011001100	384	-3.142	-3.637	-1.394	-1.935	-1.964	-1.768	-0.495	-1.725	-2.136	-7.825	-4.665	-3.769	-0.977	-1.166	-1.443	-0.702	-0.63	-4.431	-1.3	-2.923	-0.794	-2.02	-1.067	-1.943	-2.693	-2.724	-2.225	-2.57	-1.635
WDR36	-2.95	-3.583	-5.596	-1.963	-2.223	-4.539	-1.583	-1.646	-0.906	0	1	1	0	0	1	0	0	0	011001000	385	-4.643	-8.659	-1.825	-1.261	-3.092	-1.124	-1.776	-2.037	-2.414	-0.895	-5.307	-4.23	-1.66	-2.528	-1.204	-2.432	-0.248	-2.71	-1.26	-4.922	-1.156	-2.564	-0.654	-1.693	-2.916	-3.924	-2.441	-1.369	-6.163
NAA10	-1.656	-8.013	-12.653	-2.751	-2.938	-2.409	-3.434	-1.274	-4.364	0	1	1	0	0	0	1	0	1	011000101	386	-4.513	-2.57	-0.854	-1.696	-2.322	-1.029	-2.887	-6.709	-2.819	-1.732	-8.893	-6.388	-0.561	-1.554	-6.249	-2.851	-0.378	-2.452	-1.141	-6.11	-3.943	-6.935	-2.44	-1.581	-5.498	-6.876	-3.579	-0.605	-2.303
PNN	-0.922	-3.349	-5.019	-1.51	-1.926	-1.557	-3.403	-1.946	-2.604	0	1	1	0	0	0	1	0	0	011000100	388	-2.522	-5.516	-0.794	-0.763	-1.279	-1.329	-2.158	-1.538	-1.91	-3.779	-3.901	-2.467	-0.689	-1.767	-2.44	-2.306	-1.82	-3.524	-1.076	-2.565	-1.796	-2.68	-2.014	-1.739	-2.468	-2.912	-1.543	-1.476	-2.795
CLNS1A	-1.183	-8.749	-4.89	-2.771	-2.306	-2.21	-1.857	-1.207	-6.182	0	1	1	0	0	0	0	0	1	011000001	389	-4.517	-1.772	-0.363	-0.608	-11.262	-1.564	-4.055	-3.17	-1.286	-0.184	-5.736	-2.879	-2.046	-1.43	-1.773	-2.07	-0.327	-1.515	-3.9	-2.872	-2.71	-3.58	-1.226	-1.531	-2.097	-3.822	-1.144	-2.471	-0.757
HRAS	-1.084	-12.496	-3.435	-1.507	-2.495	-2.388	-1.735	-0.733	-2.802	0	1	1	0	0	0	0	0	0	011000000	390	-1.48	-1.4	-1.639	-3.214	-1.45	-0.837	-2.275	-1.933	-3.982	-1.606	-1.77	-1.446	-1.17	-2.076	-2.237	-1.299	-0.693	-1.27	-1.659	-2.058	-3.049	-1.917	-1.166	-1.688	-2.748	-1.969	-2.044	-0.694	-2.197
AIFM1	-1.468	-4.582	-7.167	-0.873	-2.56	-1.881	-2.777	-2.551	-2.563	0	1	1	0	0	0	0	0	0	011000000	391	-3.647	-3.157	-0.982	-0.81	-1.253	-2.027	-1.397	-5.094	-2.702	-2.175	-4.198	-2.442	-1.699	-1.391	-1.781	-2.108	-1.433	-8.006	-1.329	-2.214	-2.301	-4.868	-2.595	-1.238	-2.392	-0.819	-1.962	-1.442	-2.622
PRIM1	-2.186	-4.829	-3.414	-2.958	-1.824	-2.704	-2.507	-1.902	-1.986	0	1	1	0	0	0	0	0	0	011000000	392	-1.167	-1.883	-1.368	-1.876	-1.126	-1.019	-1.717	-1.635	-3.998	-3.058	-2.702	-4.012	-0.755	-2.208	-2.121	-2.285	-2.058	-3.781	-2.335	-1.334	-1.774	-3.112	-1.37	-2.79	-1.754	-5.502	-1.165	-1.72	-1.875
ALDOA	-2.746	-3.05	-6.304	-1.798	-1.854	-2.269	-0.683	-1.448	-1.643	0	1	1	0	0	0	0	0	0	011000000	393	-2.109	-2.099	-0.764	-0.973	-1.063	-2.915	-2.407	-2.596	-2.061	-6.152	-1.605	-9.018	-1.81	-3.761	-2.582	-4.356	-2.852	-4.014	-0.797	-3.514	-1.417	-1.17	-1.099	-1.664	-4.195	-3.745	-0.655	-6.693	-7.811
LBX1	-1.709	-3.547	-4.129	-2.149	-1.751	-1.646	-1.121	-0.879	-2.991	0	1	1	0	0	0	0	0	0	011000000	394	-2.276	-3.056	-1.118	-3.904	-1.65	-1.377	-0.926	-0.897	-1.139	-2.534	-1.403	-1.641	-1.643	-2.129	-1.604	-1.031	-3.106	-2.898	-1.737	-3.451	-2.139	-0.779	-2.1	-0.694	-1.431	-1.124	-0.779	-2.262	-3.315
SRSF7	-1.631	-3.986	-3.108	-2.119	-1.867	-2.112	-2.294	-0.817	-1.446	0	1	1	0	0	0	0	0	0	011000000	395	-1.087	-1.469	-2.6	-1.531	-0.998	-1.239	-0.835	-1.191	-1.143	-3.181	-2.08	-4.229	-3.178	-0.324	-2.814	-3.663	-1.704	-5.113	-1.058	-1.525	-2.25	-1.382	-0.65	-2.672	-2.822	-3.48	-2.763	-3.218	-2.33
AAMP	-0.97	-4.144	-4.426	-1.435	-2.303	-2.106	-1.083	-1.062	-1.412	0	1	1	0	0	0	0	0	0	011000000	396	-3.33	-1.92	-0.9	-1.391	-0.941	-3.15	-1.989	-3.32	-2.93	-3.882	-3.859	-5.594	-1.179	-0.661	-3.348	-3.356	-5.383	-6.36	-1.168	-3.464	-1.442	-8.184	-1.878	-2.097	-0.717	-3.69	-2.359	-2.847	-3.999
MTOR	-1.207	-3.043	-5.973	-0.867	-0.836	-1.407	-2.197	-1.195	-0.551	0	1	1	0	0	0	0	0	0	011000000	397	-1.299	-1.452	-1.132	-0.459	-1.243	-2.035	-0.846	-4.099	-1.966	-1.787	-5.512	-6.408	-0.451	-5.059	-2.677	-7.783	-1.317	-3.624	-2.173	-1.244	-2.189	-1.747	-1.628	-1.92	-0.608	-2.226	-0.851	-0.983	-1.66
HTATSF1	-0.878	-3.491	-3.66	-1.107	-2.901	-1.406	-1.342	-1.291	-0.422	0	1	1	0	0	0	0	0	0	011000000	398	-2.533	-0.562	-1.335	-0.652	-0.434	-1.207	-1.148	-3.271	-1.713	-1.386	-1.932	-3.103	-0.479	-2.061	-2.17	-1.547	-0.529	-3.99	-1.081	-1.573	-1.025	-3.678	-0.25	-0.682	-3.021	-4.818	-0.699	-0.965	-5.897
MYC	-1.283	-4.412	-3.796	-0.523	-0.693	-0.103	-0.415	-0.968	-1.471	0	1	1	0	0	0	0	0	0	011000000	399	-1.125	-1.09	-0.517	-1.788	-0.261	-1.134	-1.653	-2.503	-3.881	-0.786	-3.712	-2.011	-0.372	-1.794	-0.764	-1.674	-0.519	-3.057	-0.61	-1.475	-2.503	-1.171	-0.77	-0.891	-1.61	-1.025	-1.002	-1.053	-1.298
GPS1	-2.024	-4.848	-2.517	-3.091	-3.614	-5.075	-2.435	-2.984	-4.65	0	1	0	1	1	1	0	0	1	010111001	403	-2.523	-6.378	-2.335	-3.745	-4.097	-3.637	-4.789	-4.364	-2.887	-1.539	-4.921	-13.849	-1.23	-3.984	-2.404	-3.06	-1.076	-6.891	-3.306	-4.117	-13.78	-6.589	-1.672	-2.434	-6.455	-3.173	-4.095	-1.217	-8.285
SUPT6H	-1.342	-3.508	-2.442	-3.305	-5.389	-2.82	-3.055	-1.209	-4.948	0	1	0	1	1	0	1	0	1	010110101	405	-2.827	-9.561	-4.847	-4.751	-2.875	-2.479	-6.278	-7.36	-3.121	-15.885	-4.984	-15.618	-0.993	-6.357	-2.847	-3.524	-2.163	-9.559	-1.508	-4.59	-2.101	-2.866	-0.725	-1.959	-8.477	-7.86	-0.973	-2.106	-3.527
SRP19,ZRSR2	-1.769	-3.653	-2.57	-6.818	-3.907	-1.769	-2.485	-1.213	-2.556	0	1	0	1	1	0	0	0	0	010110000	407	-0.491	-1.723	-1.007	-1.123	-2.393	-0.976	-2.249	-0.947	-0.823	-1.748	-4.047	-3.975	-1.831	-1.07	-1.605	-0.442	-1.508	-3.876	-2.078	-2.638	-1.77	-1.671	-1.195	-0.896	-3.319	-3.216	-2.305	-0.618	-3.333
BCLAF1	-2.918	-3.505	-2.435	-3.343	-1.05	-2.361	-3.424	-1.802	-1.112	0	1	0	1	0	0	1	0	0	010100100	408	-1.671	-2.435	-0.705	-1.537	-1.308	-1.004	-1.739	-2.024	-2.025	-2.724	-1.765	-2.007	-2.14	-1.975	-1.379	-1.513	-1.84	-1.594	-0.458	-1.518	-1.727	-1.398	-1.499	-1.742	-2.445	-3.859	-4.322	-2.633	-1.131
RAB5C	-2.812	-3.476	-0.425	-6.468	-2.067	-1.109	-1.619	-4.301	-2.045	0	1	0	1	0	0	0	1	0	010100010	409	-1.611	-2.248	-1.27	-1.424	-2.86	-2.629	-3.103	-2.613	-2.777	-2.292	-3.179	-2.66	-2.757	-5.124	-1.911	-3.047	-2.852	-2.995	-1.829	-1.57	-1.665	-2.6	-2.046	-2.885	-2.731	-6.028	-2.046	-1.846	-2.025
WWTR1	-1.293	-3.51	-0.602	-6.966	-2.273	-0.951	-0.281	-4.86	-1.861	0	1	0	1	0	0	0	1	0	010100010	410	-2.63	-0.813	-1.198	-0.844	-3.737	-7.257	-1.624	-2.9	-5.784	-1.554	-1.211	-1.841	-1.504	-3.726	-2.571	-2.419	-2.268	-0.782	-4.004	-3.433	-8.427	-1.378	-3.818	-9.009	-1.752	-0.504	-0.844	-0.95	-5.109
TNIP1	-2.406	-3.179	-1.929	-3.287	-2.813	-1.983	-2.153	-1.178	-3.182	0	1	0	1	0	0	0	0	1	010100001	411	-2.245	-2.3	-2.839	-4.506	-2.554	-2.62	-2.06	-2.87	-2.523	-3.616	-2.754	-3.653	-1.819	-2.523	-2.629	-1.592	-3.138	-2.271	-2.845	-1.869	-2.71	-5.282	-1.496	-2.464	-2.638	-2.361	-2.264	-2.015	-3.47
UBE2D3	-1.359	-3.393	-0.629	-3.063	-0.663	-1.535	-1.876	-2.572	-4.565	0	1	0	1	0	0	0	0	1	010100001	412	-4.817	-2.232	-5.171	-1.312	-1.136	-0.86	-2.573	-2.911	-0.828	-1.387	-2.731	-1.391	-2.187	-1.695	-2.444	-4.346	-3.859	-2.24	-1.576	-1.591	-1.703	-3.621	-4.352	-1.958	-4.356	-2.726	-1.805	-0.919	-1.723
WDR82	-2.057	-5.377	-1.319	-6.282	-1.594	-2.87	-1.212	-0.52	-1.341	0	1	0	1	0	0	0	0	0	010100000	413	-3.511	-1.216	-1.624	-0.202	-1.675	-2.28	-1.165	-1.031	-2.018	-1.522	-4.328	-0.344	-0.885	-0.549	-0.674	-1.152	-0.498	-2.453	-0.608	-1.583	-3.53	-4.119	-0.578	-0.359	-3.631	-1.102	-1.587	-0.871	-1.357
KRAS	-2.538	-4.128	-0.966	-6.448	-1.97	-1.918	-1.119	-2.455	-0.988	0	1	0	1	0	0	0	0	0	010100000	414	-8.042	-3.074	-1.192	-1.036	-2.647	-17.297	-1.29	-4.959	-14.508	-0.735	-1.497	-1.581	-6.785	-2.89	-6.597	-1.375	-0.786	-3.657	-1.918	-5.53	-6.214	-1.773	-1.102	-37.65	-0.888	-6.389	-28.182	-0.874	-3.383
ATP6AP1	-1.301	-3.741	-2.85	-4.597	-1.298	-0.563	-2.503	-1.901	-0.866	0	1	0	1	0	0	0	0	0	010100000	416	-0.983	-2.641	-1.648	-1.012	-1.74	-0.903	-2.179	-5.515	-1.53	-4.66	-4.849	-5.709	-1.214	-6.85	-1.839	-2.463	-2.827	-3.491	-1.392	-0.75	-1.696	-3.699	-0.718	-2.231	-3.107	-5.334	-2.15	-0.524	-5.914
SKP1	-1.71	-4.084	-2.281	-3.268	-2.262	-1.706	-1.568	-1.604	-1.021	0	1	0	1	0	0	0	0	0	010100000	417	-3.734	-3.322	-2.029	-4.065	-5.412	-1.915	-4.735	-3.813	-1.628	-5.106	-2.837	-8.14	-1.292	-2.086	-0.918	-1.179	-0.98	-3.254	-2.603	-5.521	-5.362	-4.187	-1	-0.737	-4.249	-4.012	-1.286	-2.56	-3.548
UBE2N	-1.059	-5.194	-1.059	-3.363	-2.674	-1.146	-2.577	-1.095	-0.825	0	1	0	1	0	0	0	0	0	010100000	418	-1.405	-0.965	-0.255	-0.652	-2.356	-6.777	-1.427	-1.678	-0.94	-2.09	-0.433	-4.372	-1.59	-0.914	-0.819	-0.63	-1.346	-1.63	-1.084	-2.953	-1.578	-1.768	-1.134	-0.697	-4.587	-2.772	-1.771	-3.567	-1.541
PSMD4,PIPSL	-2.215	-3.753	-0.81	-3.512	-1.317	-1.765	-1.629	-2.208	-1.489	0	1	0	1	0	0	0	0	0	010100000	419	-1.622	-2.132	-1.474	-1.436	-1.81	-1.354	-3.607	-2.122	-1.543	-1.592	-0.663	-1.029	-0.946	-2.909	-2.405	-1.666	-1.595	-2.449	-0.967	-0.139	-2.893	-2.252	-1.065	-1.69	-1.948	-2.623	-2.028	-0.839	-1.713
PPHLN1	-1.352	-3.306	-1.203	-3.01	-2.837	-2.122	-0.283	-0.917	-0.417	0	1	0	1	0	0	0	0	0	010100000	420	-1.244	-1.914	-0.473	-1.813	-3.835	-1.376	-2.203	-0.933	-1.616	-2.291	-1.264	-1.109	-0.584	-0.898	-2.739	-0.505	-1.048	-2.613	-1.535	-3.102	-0.408	-1.842	-0.897	-1.61	-1.322	-3.991	-1.228	-0.63	-1.301
PPP1R12A	-2.346	-3.866	-1.775	-1.136	-6.254	-7.018	-4.246	-2.895	-1.361	0	1	0	0	1	1	1	0	0	010011100	422	-0.611	-3.864	-1.648	-1.561	-2.828	-3.61	-1.638	-3.112	-1.675	-5.974	-2.744	-3.803	-1.559	-2.316	-2.789	-1.22	-2.222	-1.971	-2.502	-2.354	-2.377	-2.045	-1.484	-2.502	-3.623	-3.434	-1.717	-1.253	-4.605
ACTB	-2.3	-3.663	-1.722	-1.892	-5.213	-2.325	-6.622	-3.414	-2.604	0	1	0	0	1	0	1	1	0	010010110	423	-2.626	-1.385	-0.761	-1.821	-2.17	-2.302	-3.418	-1.426	-1.309	-2.167	-3.9	-5.874	-1.27	-2.49	-4.223	-3.549	-3.587	-1.542	-1.606	-0.658	-1.998	-3.825	-1.326	-1.98	-5.184	-1.829	-1.449	-1.776	-3.624
FLII	-1.594	-3.223	-1.999	-1.799	-3.396	-2.569	-3.825	-6.652	-2.682	0	1	0	0	1	0	1	1	0	010010110	424	-1.978	-1.437	-2.068	-1.195	-1.678	-3.553	-2.288	-2.662	-2.733	-2.7	-2.811	-2.667	-1.751	-1.687	-3.274	-2.405	-6.019	-2.211	-2.598	-1.925	-1.879	-2.112	-1.898	-2.026	-2.797	-0.933	-2.071	-4.271	-1.715
MED15	-2.536	-4.466	-2.42	-2.282	-3.032	-1.944	-3.584	-1.23	-0.952	0	1	0	0	1	0	1	0	0	010010100	425	-1.366	-0.939	-3.99	-2.255	-1.784	-1.887	-3.089	-0.139	-6.143	-1.394	-2.968	-0.741	-0.887	-3.193	-0.811	-2.574	-0.707	-7.988	-1.926	-1.052	-1.399	-1.236	-1.211	-1.997	-0.869	-1.524	-1.348	-0.953	-0.917
SSH3	-1.885	-3.549	-2.825	-2.126	-3.206	-2.588	-2.652	-3.037	-1.001	0	1	0	0	1	0	0	1	0	010010010	426	-2.508	-2.151	-1.92	-3.873	-1.995	-1.984	-2.161	-2.401	-1.586	-3.101	-2.785	-1.715	-2.371	-1.904	-2.338	-2.075	-1.619	-1.557	-1.898	-2.502	-1.751	-2.667	-1.504	-2.076	-2.295	-2.618	-2.621	-2.864	-2.121
NUP54	-2.33	-4.011	-0.7	-2.052	-4.786	-2.291	-0.74	-2.74	-5.602	0	1	0	0	1	0	0	0	1	010010001	427	-1.824	-1.801	-4.617	-1.879	-2.869	-2.444	-1.392	-3.583	-1.69	-0.845	-4.272	-2.223	-1.505	-2.814	-3.197	-2.778	-0.672	-0.786	-2.96	-1.28	-2.281	-2.387	-0.464	-2.009	-7.029	-1.588	-1.743	-2.356	-4.284
MED30	-2.481	-6.916	-1.305	-1.221	-3.607	-0.989	-2.668	-1.672	-2.961	0	1	0	0	1	0	0	0	0	010010000	429	-3.406	-1.2	-1.213	-1.197	-2.78	-1.482	-2.145	-1.76	-3.057	-1.693	-3.206	-2.166	-0.646	-1.736	-2.696	-1.616	-0.734	-2.349	-3.211	-1.971	-2.026	-5.457	-1.953	-0.59	-2.54	-2.627	-1.147	-2.804	-0.748
BDH1	-2.408	-3.41	-2.102	-1.575	-3.508	-1.766	-2.202	-2.63	-1.448	0	1	0	0	1	0	0	0	0	010010000	430	-2.518	-0.9	-3.311	-2.088	-2.14	-2.753	-3.445	-1.033	-2.169	-1.231	-2.333	-2.649	-2.255	-1.367	-3	-2.013	-2.551	-2.604	-2.395	-3.559	-1.876	-1.55	-1.821	-2.999	-1.324	-2.4	-2.622	-2.407	-2.532
PPP1CB	-1.519	-4.25	-0.408	-1.308	-4.046	-2.525	-1.588	-2.512	-1.599	0	1	0	0	1	0	0	0	0	010010000	431	-1.763	-3.661	-1.259	-0.646	-3.098	-4.302	-1.1	-2.074	-2.384	-1.227	-1.557	-0.649	-0.478	-2.004	-3.653	-1.7	-3.1	-0.781	-2.841	-3.199	-1.938	-0.926	-0.41	-6.081	-1.334	-1.627	-1.158	-1.187	-3.333
DDX5	-1.589	-4.054	-1.492	-0.479	-4.346	-1.038	-1.32	-0.916	-0.32	0	1	0	0	1	0	0	0	0	010010000	432	-1.908	-2.028	-1.083	-0.313	-0.869	-2.539	-2.018	-0.825	-1.706	-1.286	-0.697	-1.117	-1.833	-0.972	-1.068	-0.234	-0.893	-0.763	-2.414	-3.078	-1.473	-0.895	-1.007	-0.4	-2.687	-2.18	-3.281	-0.944	-3.296
NPM1	-1.367	-3.157	-1.423	-0.803	-3.122	-1.668	-1.135	-0.879	-1.399	0	1	0	0	1	0	0	0	0	010010000	433	-5.023	-1.727	-0.536	-1.008	-2.173	-2.784	-0.727	-4.505	-1.275	-1.429	-0.624	-2.263	-2.229	-1.111	-2.624	-2.098	-1.546	-3.907	-2.202	-3.394	-2.675	-2.741	-0.885	-2.015	-2.037	-3.68	-0.558	-2.022	-3.34
BTF3	-2.001	-3.214	-2.574	-0.566	-2.02	-3.496	-5.535	-1.483	-2.168	0	1	0	0	0	1	1	0	0	010001100	435	-5.619	-3.6	-1.961	-1.458	-1.44	-4.027	-1.311	-3.561	-2.017	-4.635	-4.921	-1.549	-1.609	-0.438	-1.593	-3.202	-1.693	-3.527	-1.804	-2.358	-2.23	-3.672	-1.389	-1.574	-3.173	-1.997	-1.741	-0.952	-5.069
UBA2	-1.795	-4.018	-2.913	-2.496	-0.89	-3.959	-0.801	-2.936	-0.73	0	1	0	0	0	1	0	0	0	010001000	438	-1.367	-6.199	-1.055	-1.371	-1.135	-2.504	-3.618	-1.515	-5.396	-1.585	-4.547	-2.082	-1.618	-1.618	-0.716	-1.542	-1.92	-0.813	-1.998	-5.099	-2.817	-3.214	-1.488	-1.335	-3.678	-4.968	-0.997	-1.423	-1.039
USP9X	-1.321	-4.717	-0.883	-2.574	-1.889	-3.372	-2.002	-0.004	-0.488	0	1	0	0	0	1	0	0	0	010001000	439	-1.513	-1.262	-0.808	-2.34	-2.101	-0.934	-3.582	-3.399	-1.477	-3.723	-0.294	-3.438	-0.462	-1.147	-4.99	-3.447	-0.353	-8.381	-1.699	-2.283	-0.518	-5.088	-0.105	-2.068	-2.93	-4.589	-1.669	-0.489	-2.668
DDX6	-2.424	-3.277	-1.292	-0.574	-0.711	-3.202	-2.013	-1.139	-1.172	0	1	0	0	0	1	0	0	0	010001000	440	-3.84	-2.363	-0.422	-2.05	-4.12	-1.684	-3.21	-6.108	-1.198	-3.993	-0.811	-1.786	-0.655	-2.819	-2.007	-1.094	-1.741	-1.157	-1.076	-2.657	-4.116	-1.894	-0.933	-2.119	-7.219	-3.367	-2.35	-0.73	-3.158
SERPINI1	-2.525	-3.279	-2.407	-2.148	-0.691	-2.699	-3.316	-3.212	-2.771	0	1	0	0	0	0	1	1	0	010000110	442	-3.047	-1.954	-2.639	-2.172	-2.002	-2.789	-2.961	-2.825	-3.78	-3.338	-3.476	-3.583	-3.14	-3.482	-2.212	-4.815	-3.576	-2.503	-3.053	-4.015	-3.895	-2.565	-2.202	-4.849	-3.991	-2.422	-2.989	-2.088	-1.501
ATP5A1	-1.474	-3.296	-2.254	-0.784	-1.493	-0.931	-3.691	-0.441	-3.67	0	1	0	0	0	0	1	0	1	010000101	444	-3.938	-6.532	-0.529	-0.471	-0.877	-1.672	-0.702	-4.08	-1.43	-1.528	-3.676	-4.012	-0.781	-1.597	-0.627	-0.975	-1.274	-6.298	-1.24	-0.681	-1.212	-0.175	-1.389	-1.582	-4.466	-1.23	-0.442	-0.997	-0.418
AHCTF1	-1.77	-3.195	-2.859	-2.603	-2.434	-2.672	-3.972	-1.568	-1.821	0	1	0	0	0	0	1	0	0	010000100	445	-2.533	-1.698	-2.433	-3.704	-1.872	-2.542	-1.146	-1.517	-2.406	-3.43	-2.636	-5.634	-0.54	-3.067	-2.361	-3.461	-2.755	-3.472	-2.271	-2.124	-1.692	-4.455	-1.535	-1.28	-2.587	-1.59	-2.346	-2.657	-4.666
CBWD1	-2.806	-3.489	-1.255	-1.484	-2.324	-1.235	-3.03	-1.656	-1.371	0	1	0	0	0	0	1	0	0	010000100	447	-4.443	-3.165	-2.765	-1.71	-1.231	-2.893	-2.056	-6.586	-0.753	-3.054	-2.23	-3.709	-2.88	-1.916	-2.93	-3.253	-3.561	-2.556	-2.28	-2.494	-1.77	-2.191	-1.728	-2.575	-3.044	-2.642	-2.839	-4.164	-2.428
RAB38	-2.104	-4.045	-1.485	-2.909	-2.085	-2.116	-1.566	-3.09	-2.403	0	1	0	0	0	0	0	1	0	010000010	448	-2.35	-1.792	-1.538	-1.939	-2.752	-3.144	-2.044	-3.088	-0.942	-1.859	-1.432	-2.35	-3.466	-2.428	-4.08	-2.122	-4.614	-1.634	-2.352	-1.281	-1.441	-1.551	-2.081	-3.107	-2.187	-2.402	-2.402	-2.605	-2.677
NFKBIA	-2.084	-3.438	-2.598	-1.486	-1.944	-2.675	-2.032	-3.478	-1.403	0	1	0	0	0	0	0	1	0	010000010	449	-2.659	-2.296	-2.447	-1.946	-2.604	-1.716	-2.63	-1.928	-2.586	-3.132	-1.959	-2.802	-2.176	-1.25	-2.301	-2.263	-3.408	-1.408	-2.821	-1.5	-2.144	-1.498	-2.152	-2.466	-2.93	-4.964	-1.968	-2.623	-1.176
BAG6	-2.453	-3.472	-1.105	-2.33	-1.251	-1.243	-2.445	-3.404	-2.767	0	1	0	0	0	0	0	1	0	010000010	450	-1.22	-1.021	-3.332	-2.404	-3.316	-1.709	-2.304	-1.304	-0.954	-1.627	-2.598	-2.26	-2.892	-1.469	-1.051	-2.228	-2.805	-0.753	-1.947	-1.116	-1.688	-1.296	-1.589	-2.313	-3.456	-0.971	-3.075	-1.947	-2.994
GPT	-1.809	-3.208	-2.135	-1.581	-1.549	-2.304	-2.186	-3.541	-1.492	0	1	0	0	0	0	0	1	0	010000010	451	-1.844	-1.959	-1.922	-1.906	-1.268	-1.986	-0.706	-1.385	-2.508	-1.813	-2.15	-1.732	-1.361	-2.017	-1.605	-0.764	-2.135	-2.601	-2.22	-2.103	-1.636	-3.046	-0.861	-1.203	-1.266	-2.022	-2.317	-1.972	-1.879
DLG5	-1.997	-3.84	-1.939	-1.278	-1.059	-1.517	-1.402	-4.497	-2.042	0	1	0	0	0	0	0	1	0	010000010	452	-1.809	-3.112	-2.002	-2.211	-4.576	-1.666	-1.561	-2.872	-2.598	-4.805	-2.385	-5.35	-2.423	-4.618	-1.561	-2.448	-2.142	-1.746	-2.329	-2.178	-5.449	-2.469	-1.937	-2.206	-1.382	-1.454	-2.423	-2.145	-2.978
TIAL1	-2.144	-3.203	-1.514	-1.743	-1.222	-1.637	-2.505	-3.885	-1.226	0	1	0	0	0	0	0	1	0	010000010	453	-2.459	-1.176	-1.82	-1.183	-1.799	-3.023	-1.837	-2.3	-2.362	-0.601	-1.67	-0.89	-1.341	-1.268	-1.752	-4.078	-2.733	-5.581	-0.963	-2.653	-1.408	-1.368	-1.563	-1.323	-2.486	-0.691	-2.831	-2.557	-1.943
TEAD1	-2.946	-5.243	-0.53	-2.983	-0.862	-1.01	-2.258	-2.818	-5.234	0	1	0	0	0	0	0	0	1	010000001	455	-4.904	-3.204	-2.46	-0.85	-6.114	-5.267	-2.103	-4.912	-5.452	-2.406	-1.56	-9.461	-1.521	-3.184	-2.289	-2.858	-4.437	-1.068	-2.78	-0.714	-7.845	-3.484	-2.561	-3.708	-1.242	-1.076	-0.947	-0.924	-2.132
SP1	-2.278	-3.433	-2.508	-0.632	-2.284	-1.163	-1.106	-1.42	-3.356	0	1	0	0	0	0	0	0	1	010000001	456	-2.537	-1.673	-1.766	-2.553	-1.659	-2.404	-2.514	-1.826	-1.961	-3.047	-3.325	-2.106	-1.281	-1.44	-0.597	-1.988	-1.721	-1.53	-0.982	-2.063	-3.727	-1.513	-2.167	-2.853	-1.504	-1.309	-0.704	-2.489	-1.982
EIF4A2	-2.921	-3.875	-2.957	-1.068	-1.933	-2.089	-2.719	-2.088	-1.875	0	1	0	0	0	0	0	0	0	010000000	457	-2.442	-3.03	-3.007	-1.093	-1.859	-1.157	-1.992	-2.143	-1.575	-1.945	-2.22	-3.882	-1.661	-3.1	-3.35	-1.503	-1.664	-3.877	-1.988	-2.954	-2.217	-2.252	-2.086	-1.187	-1.614	-2.656	-1.864	-3.037	-3.047
RAB20	-1.66	-3.596	-2.733	-2.42	-2.228	-1.879	-2.553	-1.943	-1.325	0	1	0	0	0	0	0	0	0	010000000	458	-2.568	-1.776	-1.863	-0.606	-2.278	-1.471	-2.674	-2.559	-1.799	-1.325	-2.313	-2.636	-2.451	-2.577	-1.392	-1.822	-2.645	-3.03	-2.706	-2.171	-2.741	-2.515	-2.401	-2.144	-1.286	-1.722	-2.115	-1.445	-4.236
CDC14B	-1.46	-4.532	-1.242	-2.939	-1.483	-1.846	-0.982	-2.234	-2.657	0	1	0	0	0	0	0	0	0	010000000	459	-3.688	-4.05	-1.552	-5.285	-2.762	-2.496	-2.909	-3.454	-2.078	-1.933	-3.075	-1.339	-1.96	-2.29	-2.928	-1.916	-0.714	-2.373	-2.63	-3.079	-3.24	-2.352	-1.596	-2.442	-2.193	-2.71	-3.267	-0.572	-1.949
RBL2	-2.929	-3.433	-0.93	-1.966	-1.515	-2.496	-2.015	-2.303	-1.535	0	1	0	0	0	0	0	0	0	010000000	460	-1.357	-1.324	-1.341	-1.553	-3.647	-1.466	-1.389	-2.254	-2.135	-1.026	-2.125	-1.741	-2.531	-2.727	-1.273	-1.961	-2.5	-1.941	-1.409	-1.698	-1.993	-1.087	-2.29	-2.439	-1.609	-1.514	-3.525	-1.967	-1.505
GPR83	-1.258	-3.598	-2.289	-1.383	-2.123	-1.802	-2.202	-2.241	-1.81	0	1	0	0	0	0	0	0	0	010000000	461	-1.63	-2.995	-1.19	-3.267	-1.671	-1.691	-2.68	-1.657	-2.743	-2.778	-2.166	-2.067	-2.86	-2.736	-2.96	-1.449	-2.971	-1.474	-1.848	-1.987	-2.603	-1.595	-1.836	-1.971	-2.144	-1.697	-1.639	-1.941	-2.531
FBXO32	-1.329	-3.223	-2.253	-2.777	-2.803	-2.031	-1.256	-1.901	-1.031	0	1	0	0	0	0	0	0	0	010000000	463	-2.17	-2.491	-2.679	-1.097	-2.476	-1.538	-2.457	-1.228	-2.375	-2.452	-1.933	-1.053	-1.729	-3.13	-2.917	-1.679	-0.539	-2.323	-1.664	-1.709	-1.56	-4.933	-0.79	-1.421	-2.221	-3.808	-1.956	-0.489	-2.07
KIFC3	-2.008	-3.012	-2.638	-2.069	-1.929	-1.95	-0.553	-1.43	-2.866	0	1	0	0	0	0	0	0	0	010000000	464	-1.72	-1.824	-2.582	-2.017	-2.647	-1.651	-1.394	-2.509	-1.598	-2.092	-1.757	-3.299	-2.825	-1.828	-2.004	-2.494	-1.479	-2.739	-2.662	-1.138	-2.361	-1.665	-1.844	-1.37	-2.57	-2.389	-2.004	-2.608	-2.899
ATP2B4	-2.123	-3.519	-1.321	-1.241	-2.758	-2.712	-1.888	-1.576	-1.249	0	1	0	0	0	0	0	0	0	010000000	465	-2.371	-2.008	-0.997	-0.976	-1.874	-2.042	-1.659	-1.731	-2.406	-0.688	-1.219	-1.416	-1.998	-1.819	-1.632	-2.149	-1.985	-1.38	-2.202	-1.304	-1.282	-2.545	-2.81	-1.67	-1.618	-1.318	-3.591	-1.803	-1.054
CXXC1	-2.302	-4.241	-2.867	-1.92	-1.303	-1.947	-2.243	-0.744	-0.638	0	1	0	0	0	0	0	0	0	010000000	466	-1.758	-1.372	-1.396	-0.888	-2.143	-1.282	-1.475	-1.209	-3.413	-0.483	-2.359	-1.888	-1.244	-0.21	-0.937	-0.392	-0.087	-0.587	-2.229	-2.18	-0.386	-1.423	-0.276	-0.801	-2.88	-2.662	-1.082	-1.789	-2.339
GSR	-2.037	-3.937	-2.305	-1.987	-0.831	-1.613	-1.367	-2.406	-1.633	0	1	0	0	0	0	0	0	0	010000000	467	-0.959	-0.942	-1.311	-1.349	-1.597	-1.973	-2.061	-1.457	-1.654	-2.582	-3.515	-2.719	-1.808	-1.546	-1.482	-1.32	-2.088	-1.907	-1.664	-0.923	-2.083	-1.479	-2.066	-1.477	-1.748	-1.059	-1.534	-2.626	-1.075
FGFR1OP	-1.74	-4.334	-1.326	-1.76	-2.403	-0.599	-2.273	-1.472	-2.18	0	1	0	0	0	0	0	0	0	010000000	468	-3.333	-3.168	-0.745	-1.493	-3.392	-3.096	-2.001	-2.004	-1.819	-0.611	-1.871	-1.075	-1.441	-2.568	-2.823	-0.888	-1.206	-1.113	-2.221	-1.701	-1.082	-2.201	-1.888	-1.728	-2.544	-0.688	-2.36	-1.416	-3.391
PAFAH1B2	-2.584	-3.762	-1.396	-0.95	-1.893	-1.138	-2.412	-1.595	-2.34	0	1	0	0	0	0	0	0	0	010000000	469	-2.714	-1.18	-0.523	-2.201	-2.055	-2.431	-1.95	-1.446	-2.564	-2.308	-2.877	-0.511	-2.136	-1.548	-1.857	-1.897	-3.489	-1.488	-1.638	-1.234	-1.267	-1.79	-2.44	-2.123	-2.41	-1.221	-1.398	-1.719	-2.146
ATP1A4	-2.918	-3.295	-0.784	-1.597	-2.463	-1.249	-1.569	-2.711	-1.364	0	1	0	0	0	0	0	0	0	010000000	470	-0.82	-1.681	-0.996	-2.339	-1.528	-1.168	-2.101	-2.89	-2.679	-1.851	-3.238	-2.492	-1.691	-1.549	-2.054	-1.381	-1.693	-0.946	-1.393	-2.031	-3.129	-1.011	-1.523	-1.525	-1.131	-2.577	-2.359	-2.239	-3.228
IQGAP1	-1.269	-5.798	-1.998	-1.718	-0.866	-1.772	-1.755	-1.826	-0.431	0	1	0	0	0	0	0	0	0	010000000	471	-1.593	-1.828	-0.906	-1.304	-1.864	-0.737	-1.985	-0.884	-2.411	-2.046	-3.006	-1.854	-1.357	-2.065	-2.187	-1.707	-0.768	-1.88	-1.122	-0.564	-1.712	-1.945	-1.005	-1.78	-0.534	-1.109	-1.72	-1.312	-0.863
SMAP1	-1.894	-3.385	-1.632	-2.023	-1.038	-2.252	-1.123	-2.46	-1.615	0	1	0	0	0	0	0	0	0	010000000	472	-1.493	-1.367	-1.334	-0.967	-1.156	-1.237	-1.717	-1.02	-1.886	-1.444	-1.077	-1.222	-1.896	-1.252	-1.433	-1.133	-0.517	-1.613	-1.416	-1.336	-0.471	-1.378	-1.856	-3.337	-2.05	-1.107	-1.345	-0.823	-0.995
DHX36	-2.958	-3.981	-1.59	-1.98	-0.723	-2.281	-0.846	-1.576	-1.369	0	1	0	0	0	0	0	0	0	010000000	473	-0.817	-2.341	-0.704	-1.152	-2.02	-1.617	-2.176	-2.826	-1.418	-2.327	-0.682	-1.438	-0.833	-1.057	-3.341	-1.289	-0.995	-0.737	-1.049	-1.385	-2.127	-2.763	-1.343	-2.187	-2.344	-1.647	-1.429	-1.958	-0.99
PBX2	-2.039	-3.543	-2.546	-0.993	-1.201	-0.99	-1.812	-2.067	-1.961	0	1	0	0	0	0	0	0	0	010000000	474	-1.132	-1.588	-0.86	-1.209	-0.45	-1.408	-1.303	-2.207	-1.678	-0.94	-2.411	-0.88	-0.93	-1.375	-1.88	-1.595	-1.714	-1.187	-2.247	-1.561	-1.905	-1.075	-2.094	-1.053	-2.624	-1.683	-1.144	-1.944	-0.845
ABCD2	-1.942	-3.4	-1.649	-2.435	-1.384	-1.745	-0.88	-1.743	-1.845	0	1	0	0	0	0	0	0	0	010000000	475	-1.087	-1.87	-0.713	-1.506	-2.584	-1.649	-2.121	-2.452	-1.897	-1.571	-1.337	-2.126	-2.01	-3.111	-1.844	-2.057	-1.605	-2.13	-1.796	-1.085	-2.501	-1.483	-2.706	-1.439	-1.949	-2.226	-1.11	-1.451	-1.071
CEBPZ	-1.534	-3.632	-1.665	-1.339	-2.51	-1.303	-2.792	-1.284	-0.82	0	1	0	0	0	0	0	0	0	010000000	476	-3.002	-3.614	-0.808	-1.938	-1.285	-1.063	-2.233	-1.824	-0.653	-2.211	-2.92	-5.243	-0.649	-2.27	-4.079	-3.832	-1.909	-3.856	-1.51	-3.07	-2.591	-3.485	-1.437	-2.255	-6.698	-5.621	-1.346	-1.696	-6.116
PLXDC2	-1.099	-3.322	-2.08	-1.804	-1.074	-2.889	-1.787	-0.832	-1.731	0	1	0	0	0	0	0	0	0	010000000	477	-1.452	-1.214	-0.783	-0.836	-1.605	-0.952	-1.461	-1.332	-1.439	-1.019	-1.031	-1.729	-2.347	-0.772	-0.575	-1.186	-0.686	-0.678	-1.829	-1.692	-1.105	-1.759	-1.649	-1.613	-1.82	-1.569	-0.627	-0.845	-0.936
DDX51	-2.953	-3.596	-1.304	-2.169	-2.591	-1.369	-0.795	-0.971	-0.845	0	1	0	0	0	0	0	0	0	010000000	478	-1.639	-1.858	-1.228	-1.899	-1.981	-1.538	-1.863	-1.964	-1.56	-1.417	-2.196	-3.449	-2.025	-1.276	-1.005	-0.742	-0.461	-0.988	-1.407	-3.139	-1.924	-1.423	-1.531	-1.167	-2.65	-2.247	-1.804	-1.072	-2.093
STAG3L1,STAG3L3,STAG3L2	-2.398	-4.283	-1.303	-1.665	-1.365	-1.037	-0.385	-1.098	-2.834	0	1	0	0	0	0	0	0	0	010000000	479	-0.88	-0.583	-1.81	-0.152	-1.963	-1.747	-0.828	-0.851	-1.008	-0.932	-1.513	-0.904	-0.803	-0.733	-1.13	-1.846	-0.463	-1.147	-0.952	-1.178	-0.903	-0.527	-1.01	-1.027	-1.119	-1.304	-1.194	-1.199	-0.569
FTSJD2	-1.16	-3.4	-0.905	-2.312	-1.449	-2.121	-2.615	-0.882	-1.198	0	1	0	0	0	0	0	0	0	010000000	480	-1.411	-1.519	-1.087	-1.795	-3.802	-0.612	-1.067	-1.193	-1.068	-1.081	-1.415	-1.837	-0.942	-0.551	-0.802	-1.246	-1.096	-3.526	-0.916	-0.92	-1.647	-1.802	-1.816	-0.156	-1.117	-2.264	-2.279	-0.935	-1.902
ANKFY1	-2.932	-3.015	-0.954	-1.763	-0.777	-2.333	-1.057	-2.405	-0.728	0	1	0	0	0	0	0	0	0	010000000	481	-1.597	-1.489	-1.566	-1.858	-2.522	-1.941	-2.971	-1.475	-2.382	-2.556	-3.056	-2.224	-3.181	-2.947	-1.36	-0.883	-1.757	-2.178	-2.909	-2.157	-1.411	-1.861	-1.511	-2.238	-1.643	-3.627	-3.879	-1.852	-1.605
RHOBTB3	-1.247	-3.114	-2.251	-1.988	-1.452	-1.874	-1.161	-1.847	-0.97	0	1	0	0	0	0	0	0	0	010000000	482	-2.069	-1.512	-2.189	-1.87	-2.351	-1.097	-3.426	-1.206	-2.624	-1.524	-1.5	-2.345	-1.806	-2.727	-1.952	-0.624	-1.35	-1.067	-2.729	-1.389	-2.935	-4.304	-2.052	-1.651	-1.206	-2.017	-2.564	-1.062	-3.325
NR6A1	-1.594	-3.065	-1.89	-1.651	-1.446	-2.447	-2.047	-0.857	-0.87	0	1	0	0	0	0	0	0	0	010000000	483	-0.309	-2.148	-0.505	-2.409	-1.5	-2.123	-1.378	-1.637	-1.938	-2.361	-2.027	-3.073	-1.829	-1.959	-2.139	-0.901	-1.121	-1.002	-1.936	-2.923	-1.4	-1.516	-1.437	-1.438	-1.688	-3.044	-0.672	-0.921	-1.237
C6	-1.126	-3.031	-2.068	-1.438	-2.122	-1.368	-1.378	-1.255	-1.929	0	1	0	0	0	0	0	0	0	010000000	484	-1.526	-1.514	-1.469	-2.369	-2.992	-1.857	-1.654	-2.542	-0.949	-1.703	-1.916	-2.159	-1.366	-2.324	-3.661	-2.112	-1.516	-1.687	-1.135	-1.233	-2.06	-2.699	-1.047	-1.693	-1.04	-1.702	-1.075	-1.332	-1.163
LDHB	-2.211	-3.86	-1.681	-1.115	-0.992	-1.358	-1.494	-1.395	-1.533	0	1	0	0	0	0	0	0	0	010000000	485	-1.525	-1.192	-0.76	-1.332	-1.255	-1.227	-1.948	-1.161	-1.141	-1.966	-0.75	-1.754	-1.236	-0.939	-0.714	-1.123	-0.695	-1.312	-1.261	-1.017	-1.117	-2.438	-2.257	-0.563	-1.404	-1.853	-2.332	-1.599	-0.802
TBX20	-2.878	-4.163	-1.084	-0.858	-1.668	-0.794	-1.256	-0.466	-2.145	0	1	0	0	0	0	0	0	0	010000000	486	-1.446	-2.258	-1.105	-1.009	-1.122	-1.308	-0.903	-3.067	-0.982	-1.475	-0.739	-1.884	-2.545	-2.363	-0.862	-1.624	-1.788	-1.417	-2.407	-2.061	-1.58	-2.553	-1.388	-2.038	-1.98	-1.504	-4.538	-0.732	-2.693
USP5	-2.985	-4.744	-0.793	-1.506	-0.984	-0.975	-0.979	-1.464	-0.753	0	1	0	0	0	0	0	0	0	010000000	488	-2.943	-2.379	-2.381	-1.027	-2.381	-1.225	-3.954	-1.019	-1.866	-1.216	-4.119	-5.567	-0.539	-2.813	-2.525	-2.596	-1.937	-4.37	-1.286	-4.216	-6.512	-4.122	-0.54	-0.906	-3.292	-6.384	-1.097	-1.04	-4.24
GNL3	-0.896	-3.007	-1.063	-2.042	-1.58	-1.27	-2.176	-1.285	-1.835	0	1	0	0	0	0	0	0	0	010000000	489	-1.844	-2.164	-0.935	-1.77	-1.07	-1.375	-2.396	-1.091	-1.688	-2.092	-3.771	-3.346	-2.04	-1.593	-1.299	-1.434	-1.262	-1.717	-1.352	-2.841	-1.019	-2.041	-0.871	-1.675	-4.863	-6.685	-2.246	-1.78	-1.565
SLIT2	-1.011	-3.493	-1.606	-0.513	-2.125	-2.132	-1.476	-0.722	-2.015	0	1	0	0	0	0	0	0	0	010000000	490	-1.206	-2.146	-0.279	-1.184	-1.582	-2.2	-1.119	-1.546	-0.691	-0.719	-0.84	-0.43	-1.942	-1.376	-1.404	-1.237	-0.656	-0.58	-1.058	-2.791	-0.343	-1.43	-0.868	-1.262	-1.481	-2.754	-1.482	-1.324	-1.215
MAPK3	-0.675	-3.503	-1.188	-2.154	-1.241	-1.279	-0.777	-1.171	-2.977	0	1	0	0	0	0	0	0	0	010000000	491	-1.821	-2.172	-1.152	-2.044	-0.251	-0.629	-0.773	-1.342	-0.68	-1.592	-1.63	-0.906	-2.734	-1.581	-2.071	-2.311	-0.605	-1.194	-2.182	-1.184	-1.458	-0.957	-1.547	-0.85	-0.37	-0.607	-1.393	-1.86	-1.906
MED23	-1.396	-3.058	-1.557	-2.491	-1.859	-0.57	-2.097	-0.963	-0.926	0	1	0	0	0	0	0	0	0	010000000	492	-2.232	-0.906	-2.153	-0.696	-0.978	-0.632	-0.587	-1.004	-2.161	-2.04	-1.033	-1.293	-1.506	-0.825	-0.502	-0.832	-1.337	-2.431	-0.561	-0.802	-2.128	-0.991	-0.965	-1.515	-1.384	-0.653	-0.947	-2.14	-3.668
DSC2	-1.935	-3.435	-0.961	-0.791	-1.632	-1.359	-2.667	-1.452	-0.657	0	1	0	0	0	0	0	0	0	010000000	493	-1.419	-1.352	-1.074	-0.812	-1.027	-1.38	-1.985	-2.131	-2.221	-2.075	-1.505	-2.443	-2.181	-2.115	-0.372	-1.088	-1.527	-1.584	-2.185	-2.724	-0.568	-0.761	-2.177	-4.65	-1.408	-0.653	-2.523	-1.32	-1.623
MSL3	-1.122	-3.354	-1.696	-0.793	-0.964	-1.749	-1.315	-1.861	-1.735	0	1	0	0	0	0	0	0	0	010000000	494	-1.416	-1.045	-1.669	-2.104	-1.326	-1.391	-0.889	-0.733	-2.623	-1.399	-0.915	-1.216	-1.385	-0.81	-2.108	-1.544	-1.512	-1.912	-1.276	-1.25	-0.674	-2.341	-2.276	-2.116	-1.739	-2.328	-0.768	-2.572	-1.28
CNGB1	-1.483	-3.248	-1.995	-1.043	-0.957	-1.272	-1.213	-1.591	-1.465	0	1	0	0	0	0	0	0	0	010000000	495	-1.239	-1.069	-0.567	-0.851	-1.491	-0.515	-1.067	-2.871	-1.667	-2.82	-1.289	-2.772	-0.936	-1.838	-1.393	-1.547	-1.876	-2.243	-1.026	-1.007	-1.233	-1.844	-0.56	-0.5	-2.375	-2.023	-0.474	-0.832	-0.96
CCRL2	-2.434	-4.693	-0.845	-1.231	-0.535	-1.364	-0.835	-1.401	-0.815	0	1	0	0	0	0	0	0	0	010000000	496	-0.737	-1.656	-1.565	-2.168	-1.612	-1.949	-1.3	-1.002	-1.054	-0.624	-1.102	-2.188	-2.361	-0.771	-0.725	-0.969	-0.939	-0.98	-1.496	-0.903	-0.607	-0.877	-0.755	-1.625	-2.024	-1.339	-0.931	-1.323	-1.939
TULP4	-2.42	-3.666	-0.332	-1.519	-1.034	-0.822	-1.037	-1.614	-1.49	0	1	0	0	0	0	0	0	0	010000000	497	-1.009	-1.188	-1.612	-2.456	-1.645	-0.998	-1.444	-1.143	-1.304	-1.149	-2.311	-1.619	-1.947	-2.23	-1.778	-1.908	-2.341	-1.242	-1.583	-1.293	-2.165	-1.335	-2.142	-1.176	-1.89	-2.391	-1.076	-1.831	-2.589
NASP	-0.364	-3.125	-1.273	-2.051	-0.957	-1.53	-1.051	-2.34	-1.195	0	1	0	0	0	0	0	0	0	010000000	498	-1.517	-0.59	-1.518	-0.785	-1.282	-1.589	-0.49	-1.91	-1.629	-2.183	-1.27	-1.837	-2.396	-1.027	-1.798	-2.65	-0.793	-2.336	-1.499	-1.234	-1.763	-1.887	-1.599	-1.666	-2.586	-2.23	-1.102	-0.745	-1.792
NCOR1	-1.164	-3.134	-0.47	-0.416	-2.157	-2.047	-1.919	-1.846	-0.673	0	1	0	0	0	0	0	0	0	010000000	499	-1.147	-1.8	-2.67	-2.139	-2.025	-0.497	-0.688	-1.772	-1.411	-1.565	-1.791	-0.833	-1.525	-1.733	-1.301	-1.436	-1.694	-2.149	-1.305	-0.563	-3.363	-3.008	-1.146	-1.043	-5.394	-1.395	-0.701	-2.735	-1.705
STK11IP	-0.835	-3.306	-1.567	-1.076	-1.194	-2.284	-0.928	-1.828	-0.765	0	1	0	0	0	0	0	0	0	010000000	500	-4.878	-0.902	-1.108	-1.384	-1.251	-1.729	-2.042	-1.16	-2.974	-1.806	-0.318	-2.15	-2.747	-1.446	-2.324	-0.689	-1.271	-1.717	-0.955	-1.431	-1.191	-1.898	-0.98	-1.206	-1.56	-1.587	-2.449	-2.192	-1.493
COPG1	-1.198	-3.714	-2.002	-0.752	-2.168	-0.879	-1.222	-0.921	-0.742	0	1	0	0	0	0	0	0	0	010000000	501	-2.06	-5.069	-1.514	-5.095	-1.051	-1.635	-5.314	-4.834	-1.68	-6.089	-3.496	-14.231	-0.312	-6.842	-1.785	-4.2	-2.345	-8.849	-0.702	-2.553	-2.65	-7.151	-1.663	-1.231	-0.98	-11.156	-1.27	-0.512	-4.952
PHF17	-1.098	-3.142	-1.513	-1.604	-1.156	-1.472	-1.245	-0.816	-1.51	0	1	0	0	0	0	0	0	0	010000000	502	-1.207	-2.18	-0.247	-0.634	-0.486	-0.534	-0.842	-0.721	-1.583	-0.592	-0.784	-0.909	-2.787	-1.247	-0.998	-0.706	-1.023	-0.738	-1.466	-1.064	-1.85	-0.709	-0.582	-0.668	-1.559	-1.46	-1.091	-1.009	-2.05
OCLN	-0.732	-3.039	-1.08	-1.489	-1.297	-1.85	-2.613	-0.669	-0.723	0	1	0	0	0	0	0	0	0	010000000	503	-3.253	-2.361	-1.921	-0.849	-1.52	-0.902	-1.572	-2.244	-1.723	-0.956	-1.421	-1.756	-1.573	-0.864	-1.161	-1.682	-0.84	-1.364	-1.176	-1.846	-1.945	-3.06	-1.412	-1.812	-1.41	-2.635	-0.943	-0.852	-1.296
LAX1	-0.843	-3.044	-2.043	-1.682	-1.664	-0.682	-0.807	-1.462	-1.246	0	1	0	0	0	0	0	0	0	010000000	504	-1.601	-2.203	-1.492	-2.47	-2.553	-1.197	-1.78	-1.264	-3.118	-1.883	-1.85	-2.343	-1.904	-2.934	-1.319	-2.349	-2.079	-2.308	-1.367	-1.93	-1.18	-1.717	-1.119	-1.745	-2.158	-1.029	-0.763	-0.515	-3.082
GNL2	-1.106	-3.167	-1.756	-1.056	-1.467	-1.469	-1.269	-1.046	-0.982	0	1	0	0	0	0	0	0	0	010000000	505	-2.825	-1.585	-0.917	-0.305	-1.61	-1.488	-1.628	-1.642	-0.329	-0.889	-4.353	-3.489	-0.693	-1.173	-1.11	-0.639	-0.915	-1.777	-1.223	-1.976	-1.07	-2.922	-0.548	-0.537	-3.561	-5.553	-2.501	-0.412	-1.322
TUBB8,TUBBP5	-1.206	-3.754	-1.911	-0.898	-1.63	-1.263	-0.867	-1.101	-0.606	0	1	0	0	0	0	0	0	0	010000000	506	-0.675	-0.721	-1.13	-1.339	-1.612	-0.506	-1.357	-1.084	-2.379	-0.274	-0.889	-0.648	-1.139	-1.548	-0.812	-0.704	-0.77	-1.279	-1.828	-0.603	-0.916	-1.578	-1.844	-0.325	-1.418	-1.015	-0.558	-0.485	-0.947
FXYD5	-0.967	-3.96	-0.934	-2.069	-1.644	-1.484	-0.673	-0.564	-0.933	0	1	0	0	0	0	0	0	0	010000000	507	-1.571	-1.733	-1.194	-1.729	-2.114	-1.477	-2.332	-2.355	-1.304	-2.176	-1.973	-2.414	-2.599	-2.872	-2.028	-1.859	-0.935	-2.447	-3.327	-0.692	-2.301	-1.484	-2.686	-4.129	-2.312	-1.097	-0.456	-2.599	-1.432
DDX4	-1.294	-3.408	-1.044	-0.835	-1.325	-0.939	-1.335	-1.755	-1.142	0	1	0	0	0	0	0	0	0	010000000	508	-1.204	-1.058	-1.305	-0.259	-1.108	-2.076	-1.28	-1.089	-1.808	-0.822	-1.282	-0.861	-1.256	-0.426	-0.522	-0.957	-1.188	-1.01	-1.001	-0.509	-0.566	-1.731	-1.657	-0.841	-1.747	-0.81	-0.788	-1.383	-1.056
RPS6KL1	-1.755	-3.258	-0.593	-2.005	-0.707	-1.429	-0.472	-0.957	-1.892	0	1	0	0	0	0	0	0	0	010000000	509	-1.942	-2.309	-1.636	-1.338	-2.954	-2.328	-1.043	-0.963	-1.473	-1.445	-1.452	-2.384	-1.241	-1.898	-1.801	-1.288	-2.531	-1.768	-1.092	-0.75	-1.12	-2.22	-0.57	-1.559	-1.333	-0.99	-1.589	-1.139	-1.881
FZD4	-0.866	-3.453	-1.014	-1.621	-1.058	-1.879	-0.746	-1.238	-0.926	0	1	0	0	0	0	0	0	0	010000000	510	-1.128	-1.213	-0.746	-1.904	-2.668	-1.555	-0.811	-0.962	-0.806	-1.249	-1.543	-0.575	-1.622	-1.076	-1.732	-0.755	-0.751	-1.853	-1.787	-0.487	-0.75	-2.637	-1.712	-1.388	-0.996	-2.034	-1.327	-0.727	-1.149
SART3	-1.727	-3.833	-0.482	-1.364	-1.26	-1.061	-0.968	-0.873	-0.972	0	1	0	0	0	0	0	0	0	010000000	511	-1.475	-1.079	-0.619	-0.697	-0.659	-1.659	-1.482	-1.857	-0.238	-2.538	-2.04	-2.819	-0.288	-2.435	-1.146	-2.296	-0.58	-0.831	-1.288	-0.87	-3.494	-0.33	-0.934	-0.779	-2.09	-1.678	-0.586	-0.689	-6.026
UBE2N,UBE2NL	-1.243	-3.904	-0.471	-2.631	-1.061	-0.575	-0.896	-0.659	-1.076	0	1	0	0	0	0	0	0	0	010000000	512	-0.829	-0.454	-1.051	-0.222	-1.203	-3.581	-0.656	-0.841	-0.474	-0.61	-0.513	-1.627	-1.044	-1.296	-1.448	-0.633	-0.648	-0.386	-0.884	-2.185	-1.233	-0.216	-0.671	-0.756	-3.562	-1.034	-0.537	-0.659	-0.543
IRS1	-1.818	-3.54	-1.146	-1.598	-0.589	-1.306	-0.745	-1.063	-0.701	0	1	0	0	0	0	0	0	0	010000000	513	-0.796	-1.692	-1.159	-1.819	-1.792	-1.423	-1.79	-1.899	-1.792	-1.471	-1.434	-0.963	-1.559	-1.077	-2.113	-0.906	-2.303	-1.574	-1.202	-1.051	-1.378	-2.645	-1.311	-0.846	-1.512	-2.228	-1.557	-1.271	-1.606
CDK18	-1.327	-3.332	-0.609	-0.799	-1.983	-1.383	-0.62	-1.38	-1.062	0	1	0	0	0	0	0	0	0	010000000	514	-1.745	-1.124	-0.982	-1.081	-0.9	-0.813	-2.227	-0.772	-1.357	-0.825	-1.493	-0.602	-2.338	-0.989	-1.438	-0.936	-1.74	-0.666	-1.534	-1.28	-1.082	-0.614	-1.043	-1.21	-1.292	-1.793	-0.833	-1.023	-1.556
RAF1	-1.122	-4.106	-0.435	-2.704	-0.486	-0.756	-1.002	-0.549	-1.154	0	1	0	0	0	0	0	0	0	010000000	516	-1.064	-1.159	-1.382	-3.415	-0.872	-1.089	-0.678	-0.812	-0.286	-0.358	-0.41	-1.49	-1.2	-0.331	-0.724	-1.237	-1.109	-1.562	-0.89	-0.215	-0.432	-0.377	-0.588	-3.065	-0.243	-0.504	-2.06	-1.375	-1.134
CAMK1D	-0.997	-3.058	-0.768	-1.209	-0.76	-1.875	-0.677	-1.133	-1.537	0	1	0	0	0	0	0	0	0	010000000	517	-1.892	-0.952	-0.855	-1.379	-2.621	-0.895	-1.232	-0.739	-1.557	-1.099	-1.327	-0.84	-1.438	-0.62	-0.496	-2.168	-0.812	-0.833	-1.284	-1.66	-0.679	-2.014	-1.148	-1.324	-2.151	-2.46	-0.83	-1.246	-1.506
CDH1	-1.002	-3.619	-1.158	-0.854	-0.688	-1.699	-0.644	-1.132	-1.198	0	1	0	0	0	0	0	0	0	010000000	518	-1.246	-1.444	-0.61	-1.837	-0.847	-0.86	-1.099	-1.033	-1.66	-0.34	-1.394	-0.677	-1.507	-0.595	-0.737	-1.033	-0.136	-0.292	-1.034	-0.683	-0.966	-0.858	-0.294	-0.788	-2.011	-1.008	-0.957	-0.548	-2.054
TAPBPL	-0.828	-3.324	-0.818	-1.048	-0.676	-2.492	-0.362	-1.046	-1.174	0	1	0	0	0	0	0	0	0	010000000	519	-1.006	-1.138	-0.573	-2.843	-2.011	-0.757	-0.568	-0.645	-1.918	-1.001	-0.909	-1.173	-0.697	-1.419	-0.891	-1.196	-0.806	-1.012	-0.473	-1.453	-1.123	-0.718	-1.317	-1.047	-0.624	-0.886	-0.554	-1.31	-1.277
ARHGEF7	-1.075	-3.905	-1.217	-1.529	-0.507	-0.812	-0.643	-0.512	-1.488	0	1	0	0	0	0	0	0	0	010000000	520	-1.892	-1.832	-2.442	-0.403	-2.272	-0.468	-1.428	-0.847	-1.632	-0.89	-0.866	-1.203	-2.01	-1.156	-1.108	-1.118	-2.48	-0.282	-2.018	-1.687	-1.576	-1.06	-0.901	-2.611	-1.503	-1.366	-2.39	-0.472	-2.412
BARD1	-0.377	-3.091	-0.67	-1.547	-0.783	-1.495	-1.627	-1.113	-0.769	0	1	0	0	0	0	0	0	0	010000000	521	-1.048	-0.854	-1.019	-0.553	-0.782	-1.304	-1.156	-2.129	-1.051	-1.779	-0.643	-1.541	-0.681	-0.59	-1.663	-1.263	-0.841	-1.26	-0.881	-1.178	-0.419	-3.088	-0.988	-1.721	-2.715	-0.731	-0.246	-1.325	-1.43
KIF22	-1.658	-3.055	-0.394	-1.873	-0.747	-1.07	-0.345	-0.472	-1.846	0	1	0	0	0	0	0	0	0	010000000	522	-0.461	-1.483	-0.815	-0.708	-0.833	-0.748	-0.724	-0.616	-1.965	-1.052	-0.544	-1.34	-0.491	-0.479	-0.349	-0.659	-1.1	-0.602	-0.462	-1.54	-1.504	-1.023	-1.334	-0.288	-1.348	-0.965	-1.321	-0.437	-1.09
JAK3	-0.578	-3.347	-1.344	-0.875	-1.786	-0.8	-0.999	-0.683	-1.006	0	1	0	0	0	0	0	0	0	010000000	523	-1.163	-1.062	-0.775	-0.37	-1.104	-1.607	-1.414	-1.449	-1.676	-0.736	-0.797	-1.457	-1.093	-1.105	-1.117	-1.464	-1.591	-1.653	-0.932	-1.048	-1.846	-1.504	-1.404	-0.207	-1.025	-1.301	-1.007	-0.723	-1.013
PICALM	-1.751	-4.175	-0.784	-0.82	-0.369	-1.52	-1.318	-0.085	-0.403	0	1	0	0	0	0	0	0	0	010000000	524	-0.71	-1.161	-0.149	-0.432	-0.786	-0.782	-3.957	-1.964	-0.818	-0.347	-1.428	-0.526	-1.314	-0.717	-1.685	-1.719	-0.455	-0.606	-1.203	-3.17	-1.101	-1.955	-1.219	-1.762	-0.531	-5.042	-3.368	-0.74	-2.026
PHF3	-1.827	-3.244	-0.702	-0.849	-0.749	-1.167	-0.996	-0.253	-1.281	0	1	0	0	0	0	0	0	0	010000000	525	-0.61	-0.406	-0.561	-1.09	-2.719	-2.703	-0.909	-1.144	-2.872	-0.937	-0.889	-1.535	-0.782	-0.675	-1.352	-0.474	-0.645	-0.596	-1.295	-1.47	-0.693	-1.852	-1.655	-1.41	-1.259	-2.855	-1.653	-0.449	-1.192
NSMCE1	-1.611	-3.164	-0.706	-1.183	-0.336	-1.039	-0.753	-0.379	-0.624	0	1	0	0	0	0	0	0	0	010000000	526	-0.572	-0.794	-0.665	-0.481	-1.005	-0.668	-0.75	-2.168	-0.586	-0.874	-0.604	-1.224	-0.633	-1.678	-0.678	-1.213	-0.455	-1.632	-0.638	-1.125	-0.627	-0.806	-0.535	-0.512	-3.616	-1.077	-1.297	-1.93	-2.069
PPP6C	-0.64	-3.605	-0.237	-0.27	-1.266	-0.726	-0.577	-0.84	-0.665	0	1	0	0	0	0	0	0	0	010000000	528	-1.38	-0.161	-1.715	-0.04	-2.526	-0.396	-0.694	-0.298	-1.365	-0.743	-0.869	-2.079	-0.419	-2.021	-1.094	-1.413	-0.484	-1.713	-0.457	-0.289	-0.359	-1.727	-0.07	-1.022	-3.414	-1.065	-0.443	-0.866	-0.686
SETD1A	-0.794	-3.042	-0.36	-0.658	-0.384	-0.382	-0.211	-0.544	-1.379	0	1	0	0	0	0	0	0	0	010000000	529	-0.809	-0.465	-0.872	-0.433	-0.998	-0.257	-0.742	-0.747	-2.827	-0.805	-0.458	-0.674	-1.016	-0.282	-0.393	-1.493	-1.365	-1.091	-0.677	-0.97	-0.381	-0.907	-1.789	-1.13	-2.162	-2.068	-1.182	-0.83	-2.014
EIF4G1	-2.648	-2.302	-6.056	-3.01	-4.607	-13.913	-3.853	-0.922	-3.433	0	0	1	1	1	1	1	0	1	001111101	530	-15.271	-3.685	-4.055	-2.416	-4.531	-4.971	-10.364	-5.181	-5.716	-10.477	-4.893	-16.498	-1.72	-5.66	-11.423	-7.006	-2.742	-11.251	-2.96	-2.355	-9.42	-7.743	-2.84	-1.324	-17.505	-7.265	-5.98	-5.024	-10.111
WDR75	-2.147	-2.24	-4.074	-4.941	-4.006	-1.228	-0.956	-2.423	-2.19	0	0	1	1	1	0	0	0	0	001110000	531	-3.458	-5.811	-0.802	-0.41	-1.351	-2.352	-2.566	-3.156	-0.845	-0.979	-7.099	-9.499	-0.541	-0.65	-1.562	-1.809	-1.029	-4.26	-0.738	-3.806	-0.774	-8.734	-0.878	-0.211	-4.304	-4.398	-2.59	-0.066	-4.009
NOL11	-0.818	-1.632	-4.731	-3.145	-3.887	-1.519	-0.551	-0.761	-2.555	0	0	1	1	1	0	0	0	0	001110000	532	-1.775	-4.946	-2.573	-1.302	-1.565	-1.483	-1.115	-2.221	-1.345	-0.726	-3.013	-8.87	-1.96	-2.58	-1.751	-5.35	-2.136	-4.526	-1.716	-3.641	-1.787	-6.775	-1.772	-0.9	-2.837	-2.318	-1.33	-0.636	-5.291
RPP40	-1.059	-2.428	-8.326	-3.87	-0.74	-4.321	-0.694	-6.671	-1.84	0	0	1	1	0	1	0	1	0	001101010	533	-3.331	-7.01	-1.357	-0.872	-1.563	-2.717	-3.442	-1.198	-2.802	-0.633	-4.963	-3.224	-0.762	-1.211	-1.652	-2.38	-0.979	-1.328	-1.278	-1.385	-2.91	-3.488	-0.743	-1.859	-1.559	-5.204	-3.158	-0.518	-1.535
VEGFB	-1.744	-2.03	-5.373	-3.025	-2.315	-3.653	-1.745	-3.124	-1.64	0	0	1	1	0	1	0	1	0	001101010	534	-2.351	-2.182	-2.015	-5.176	-3.852	-3.876	-2.552	-2.651	-3.257	-3.046	-2.564	-2.892	-3.252	-5.446	-3.612	-1.949	-2.415	-3.308	-1.842	-2.116	-1.815	-2.02	-4.709	-2.423	-2.411	-2.956	-3.799	-3.457	-3.659
CCND1	-1.503	-2.137	-3.519	-19.891	-1.246	-10.153	-2.264	-2.376	-1.577	0	0	1	1	0	1	0	0	0	001101000	535	-1.966	-0.751	-7.89	-17.729	-11.313	-3.296	-14.752	-0.913	-10.037	-1.821	-1.549	-5.058	-6.593	-7.929	-7.957	-6.355	-9.499	-0.455	-2.773	-0.601	-2.457	-3.597	-2.437	-15.156	-2.209	-5.717	-10.702	-0.315	-1.248
NMNAT3	-1.406	-1.335	-4.146	-3.118	-1.634	-3.007	-2.388	-2.095	-1.956	0	0	1	1	0	1	0	0	0	001101000	536	-3.744	-4.707	-2.761	-2.697	-3.601	-1.578	-1.867	-4.352	-2.208	-1.18	-2.502	-3.439	-2.48	-3.976	-3.729	-1.282	-2.23	-2.937	-3.045	-2.212	-1.659	-3.937	-1.964	-2.061	-2.108	-4.419	-1.622	-1.845	-1.525
ACIN1	-1.394	-1.202	-3.781	-3.352	-2.469	-2.497	-4.101	-1.81	-0.742	0	0	1	1	0	0	1	0	0	001100100	538	-2.635	-3.812	-1.366	-2.527	-1.907	-1.344	-2.086	-1.156	-1.711	-1.156	-0.906	-2.653	-1.127	-1.234	-2.578	-2.895	-1.659	-2.139	-0.775	-1.989	-0.792	-2.795	-0.578	-1.383	-2.652	-2.579	-2.569	-1.244	-1.563
KIF20B	-1.373	-1.162	-3.288	-3.157	-1.77	-1.387	-1.745	-3.097	-1.013	0	0	1	1	0	0	0	1	0	001100010	539	-2.64	-0.933	-1.368	-1.593	-1.368	-2.892	-1.609	-2.447	-5.177	-2.527	-2.779	-1.787	-1.455	-1.48	-1.854	-1.834	-1.548	-2.394	-1.58	-1.113	-1.168	-2.038	-0.866	-2.219	-1.285	-3.824	-2.257	-1.616	-1.7
NLGN4X	-2.019	-1.834	-3.69	-3.562	-1.895	-2.077	-1.354	-2.393	-2.076	0	0	1	1	0	0	0	0	0	001100000	540	-1.407	-2.357	-1.259	-3.989	-2.193	-2.096	-2.683	-2.168	-1.738	-3.023	-1.729	-1.926	-2.045	-2.22	-2.232	-1.709	-1.325	-1.728	-3.253	-3.954	-2.867	-2.489	-2.457	-1.729	-2.232	-3.299	-2.41	-1.829	-2.714
OR2T4	-1.383	-1.692	-3.01	-3.479	-2.156	-2.768	-1.406	-2.382	-1.695	0	0	1	1	0	0	0	0	0	001100000	541	-2.397	-2.834	-2.612	-1.661	-2.169	-2.613	-2.624	-3.677	-2.294	-2.289	-3.15	-1.17	-2.728	-2.25	-2.634	-3.351	-0.813	-2.324	-2.264	-2.399	-1.554	-2.58	-1.602	-1.413	-2.295	-3.18	-2.425	-2.184	-1.791
SCAP	-1.016	-0.686	-3.701	-4.821	-1.339	-2.544	-0.973	-1.948	-1.688	0	0	1	1	0	0	0	0	0	001100000	542	-1.545	-3.141	-1.142	-1.489	-2.282	-1.747	-2.572	-2.324	-2.855	-2.531	-1.93	-2.288	-1.75	-2.892	-1.299	-1.257	-2.843	-3.544	-0.468	-0.785	-1.051	-2.749	-1.843	-1.21	-0.928	-2.038	-1.249	-1.029	-0.781
TOP2A	-1.114	-1.011	-3.114	-3.146	-1.299	-1.229	-2.21	-0.983	-0.69	0	0	1	1	0	0	0	0	0	001100000	543	-0.808	-1.45	-0.679	-0.617	-2.447	-0.76	-1.628	-1.821	-2.778	-3.676	-3.789	-2.885	-0.495	-4.73	-0.642	-0.757	-0.279	-3.011	-0.302	-0.972	-1.229	-1.637	-0.392	-1.329	-3.574	-2.04	-2.902	-1.156	-0.36
GINS1	-1.11	-0.75	-3.094	-3.453	-1.073	-0.884	-0.512	-1.426	-1.019	0	0	1	1	0	0	0	0	0	001100000	544	-1.25	-0.802	-0.64	-0.926	-1.443	-1.041	-1.103	-1.662	-4.103	-2.628	-2.535	-2.517	-1.151	-1.937	-1.219	-2.542	-0.818	-1.449	-1.77	-2.283	-0.926	-2.249	-1.057	-3.944	-1.024	-1.372	-1.391	-1.326	-0.763
YY1	-0.125	-0.836	-5.333	-2.032	-3.995	-9.721	-3.687	-10.444	-4.762	0	0	1	0	1	1	1	1	1	001011111	545	-0.504	-7.707	-0.316	-2.943	-1.425	-0.237	-0.06	-3.057	-2.224	-8.109	-5.158	-13.81	-0.302	-0.617	-0.718	-6.409	-5.107	-4.705	-1.431	-1.609	-0.078	-5.978	-0.043	-2.301	-7.535	-4.965	-4.777	-0.626	-2.722
EIF4E	-1.411	-2.972	-3.716	-2.727	-4.672	-5.657	-5.685	-3.246	-3.524	0	0	1	0	1	1	1	1	1	001011111	546	-9.231	-5.052	-4.495	-1.984	-2.949	-9.211	-3.197	-2.115	-1.814	-5.076	-8.764	-11.964	-1.171	-4.408	-9.305	-5.297	-1.124	-3.282	-1.772	-2.258	-2.981	-6.988	-1.562	-0.881	-9.03	-3.013	-0.673	-1.238	-8.24
MCL1	-1.83	-0.319	-3.694	-1.482	-7.674	-2.462	-4.893	-2.583	-0.438	0	0	1	0	1	0	1	0	0	001010100	548	-0.716	-2.68	-1.985	-0.716	-1.133	-4.688	-0.524	-0.49	-1.119	-2.286	-2.912	-3.065	-2.849	-1.105	-3.614	-1.172	-1.72	-1.233	-1.95	-3.01	-0.832	-1.552	-1.364	-0.765	-7.039	-1.954	-1.237	-5.608	-7.527
SUPV3L1	-1.735	-1.853	-6.367	-1.52	-4.04	-2.13	-4.146	-1.688	-0.516	0	0	1	0	1	0	1	0	0	001010100	549	-3.75	-4.954	-0.931	-1.86	-1.002	-1.801	-2.446	-3.373	-2.046	-3.432	-3.381	-3.195	-3.915	-1.531	-1.633	-1.883	-2.587	-7.385	-1.036	-1.87	-2.662	-0.668	-0.704	-2.183	-9.537	-4.098	-1.735	-2.372	-7.442
E2F5	-2.805	-2.43	-3.001	-1.979	-3.291	-2.399	-2.639	-4.59	-2.803	0	0	1	0	1	0	0	1	0	001010010	550	-2.412	-2.682	-6.693	-3.223	-2.642	-2.888	-3.059	-3.606	-3.409	-3.005	-5.107	-3.75	-3.433	-3.012	-2.217	-2.982	-4.911	-1.93	-2.885	-2.99	-4.193	-3.206	-3.563	-1.907	-2.405	-3.833	-2.777	-2.507	-4.636
POLE2	-2.47	-2.98	-3.923	-2.438	-3.114	-0.819	-2.168	-2.744	-1.071	0	0	1	0	1	0	0	0	0	001010000	552	-1.743	-6.603	-1.543	-0.781	-2.716	-1.196	-1.435	-5.951	-1.833	-2.758	-4.976	-8.025	-2.626	-2.091	-2.141	-2.492	-2.331	-3.499	-1.881	-3.194	-2.061	-2.502	-2.431	-0.867	-1.328	-4.3	-0.793	-1.574	-3.819
DDX49	-2.441	-1.672	-3.498	-1.53	-3.052	-2.466	-2.99	-1.433	-0.921	0	0	1	0	1	0	0	0	0	001010000	553	-2.496	-2.547	-1.095	-1.437	-1.446	-0.835	-1.602	-2.207	-2.33	-2.088	-3.098	-4.295	-1.203	-1.842	-2.24	-2.434	-3.019	-3.324	-1.007	-1.494	-1.139	-2.011	-1.088	-0.363	-3.446	-2.555	-1.741	-0.753	-2.568
YME1L1	-0.98	-1.046	-4.448	-0.86	-7.131	-0.406	-1.054	-1.656	-2.142	0	0	1	0	1	0	0	0	0	001010000	554	-1.629	-2.788	-0.62	-1	-1.581	-0.679	-0.597	-1.565	-0.882	-2.273	-2.83	-8.656	-1.329	-1.09	-1.9	-2.807	-1.552	-3.052	-1.459	-2.892	-2.074	-1.613	-1.924	-2.334	-1.011	-3.949	-1.179	-2.06	-0.833
PDE2A	-1.93	-1.296	-3.443	-2.268	-3.365	-1.784	-2.017	-1.435	-1.628	0	0	1	0	1	0	0	0	0	001010000	555	-1.27	-2.321	-2.081	-3.723	-1.787	-1.462	-1.933	-2.739	-2.522	-2.502	-2.824	-1.245	-1.709	-3.953	-1.6	-2.818	-2.883	-2.948	-3.384	-2.289	-2.567	-3.574	-2.115	-2.563	-1.917	-1.396	-2.352	-4.539	-1.638
ATP5J2	-1.202	-0.904	-4.221	-0.815	-3.551	-0.736	-1.405	-1.592	-1.662	0	0	1	0	1	0	0	0	0	001010000	556	-2.195	-3.59	-1.4	-1.83	-0.829	-2.084	-0.833	-1.101	-1.971	-0.519	-2.295	-1.802	-1.347	-1.105	-0.658	-1.071	-0.982	-3.309	-0.851	-0.873	-0.984	-0.821	-0.796	-0.566	-1.47	-1.041	-1.881	-0.686	-0.423
CDK11B	-0.774	-2.917	-4.36	-1.068	-0.958	-3.466	-5.303	-1.138	-1.165	0	0	1	0	0	1	1	0	0	001001100	557	-1.732	-3.46	-2.068	-1.507	-0.672	-0.914	-1.364	-1.908	-1.058	-2.235	-4.372	-4.213	-0.523	-1.548	-1.655	-5.251	-1.821	-2.052	-0.816	-2.437	-1.952	-1.203	-0.86	-0.414	-1.391	-1.648	-0.688	-1.016	-7.548
RRP9	-2.408	-2.091	-4.121	-1.382	-2.442	-3.078	-2.289	-1.495	-3.729	0	0	1	0	0	1	0	0	1	001001001	558	-4.468	-6.06	-1.578	-2.248	-3.671	-1.51	-1.665	-2.855	-2.803	-3.418	-3.021	-3.848	-1.26	-4.913	-1.606	-2.547	-1.638	-2.567	-0.668	-2.404	-2.491	-3.789	-1.676	-0.886	-2.566	-2.823	-4.625	-2.555	-6.052
AKR1B1	-1.95	-1.556	-3.311	-1.084	-2.001	-3.052	-2.045	-2.143	-2.047	0	0	1	0	0	1	0	0	0	001001000	559	-2.064	-2.701	-1.211	-2.043	-2.273	-1.523	-2.34	-1.953	-2.479	-1.15	-2.586	-1.557	-1.696	-2.46	-1.993	-1.375	-2.527	-3.087	-2.869	-4.052	-3.479	-1.529	-4.447	-1.709	-1.84	-2.297	-1.803	-1.196	-0.925
AZGP1	-1.182	-1.268	-3.193	-2.5	-1.539	-3.176	-1.489	-2.846	-1.912	0	0	1	0	0	1	0	0	0	001001000	560	-1.548	-2.082	-2.317	-2.825	-1.526	-1.796	-2.854	-2.411	-1.891	-2.117	-2.503	-3.208	-1.704	-2.009	-1.775	-2.847	-2.947	-1.458	-3.39	-1.385	-2.173	-1.513	-2.779	-3.068	-1.731	-2.211	-1.805	-1.387	-1.664
EIF3H	-1.55	-1.524	-4.274	-0.233	-1.625	-5.597	-0.595	-0.577	-1.701	0	0	1	0	0	1	0	0	0	001001000	561	-3.854	-1.458	-0.138	-1.593	-1.57	-4.57	-3.308	-2.868	-5.691	-0.87	-0.521	-6.176	-0.622	-1.387	-4.466	-2.346	-0.776	-3.012	-0.165	-0.395	-1.068	-3.625	-0.551	-0.443	-2.696	-2.679	-0.872	-1.717	-3.163
AHCYL1	-1.327	-2.179	-3.514	-0.972	-2.284	-1.334	-7.513	-4.516	-1.893	0	0	1	0	0	0	1	1	0	001000110	562	-1	-1.115	-2.915	-8.086	-1.601	-1.942	-1.899	-1.932	-6.858	-1.517	-2.622	-2.522	-1.472	-1.956	-2.314	-0.936	-1.649	-2.118	-2	-3.377	-5.101	-3.29	-2.354	-2.566	-0.638	-1.814	-7.74	-1.127	-1.63
MED26	-2.657	-1.222	-4.219	-2.176	-2.564	-2.92	-3.491	-3.602	-2.037	0	0	1	0	0	0	1	1	0	001000110	563	-2.453	-3.631	-1.463	-4.927	-2.318	-2.646	-1.296	-1.65	-3.452	-4.335	-4.069	-2.56	-3.721	-2.054	-4.229	-3.135	-5.759	-6.54	-3.013	-2.029	-5.074	-4.751	-2.145	-4.348	-2.114	-1.899	-1.9	-6.275	-1.238
PDAP1	-2.304	-2.141	-4.606	-2.305	-2.502	-2.229	-3.051	-1.932	-1.248	0	0	1	0	0	0	1	0	0	001000100	564	-1.917	-2.919	-2.653	-2.742	-3.474	-3.575	-1.937	-3.404	-4.561	-3.44	-4.951	-2.164	-1.16	-2.841	-4.423	-3.885	-2.889	-2.871	-1.634	-3.999	-2.071	-1.96	-0.746	-2.466	-3.302	-5.323	-0.99	-1.764	-2.422
E2F3	-1.374	-1.73	-4.069	-0.414	-1.997	-0.878	-3.325	-0.489	-0.92	0	0	1	0	0	0	1	0	0	001000100	565	-2.874	-0.856	-1.175	-1.287	-1.237	-7.908	-1.059	-1.577	-1.802	-2.256	-0.956	-2.468	-1.31	-1.235	-0.988	-0.921	-0.693	-2.332	-0.655	-5.674	-2.297	-2.8	-1.425	-0.661	-3.673	-2.876	-2.125	-6.609	-0.701
MAGEC2	-2.487	-1.37	-3.085	-1.789	-2.426	-2.811	-2.351	-3.033	-3.549	0	0	1	0	0	0	0	1	1	001000011	566	-2.255	-1.597	-3.335	-3.329	-1.751	-4.341	-1.898	-2.805	-1.868	-2.121	-1.806	-3.668	-2.113	-2.588	-2.336	-2.943	-3.811	-2.957	-3.016	-1.79	-2.165	-2.301	-3.894	-2.196	-2.873	-3.695	-2.569	-1.023	-2.288
CITED1	-0.544	-1.189	-3.748	-1.349	-2.354	-2.204	-1.054	-4.146	-3.129	0	0	1	0	0	0	0	1	1	001000011	567	-2.395	-2.327	-2.195	-0.751	-2.198	-1.822	-2.418	-1.914	-1.076	-2.446	-1.575	-2.337	-1.548	-1.419	-3.968	-1.979	-1.446	-1.684	-2.244	-2.567	-1.258	-2.328	-1.94	-2.756	-1.769	-2.069	-0.765	-2.243	-1.497
DDX21	-1.611	-2.577	-3.147	-2.228	-1.372	-1.452	-0.389	-3.152	-3.544	0	0	1	0	0	0	0	1	1	001000011	568	-11.252	-3.556	-3.823	-0.453	-2.841	-4.909	-7.021	-3.739	-1.192	-2.264	-4.852	-5.5	-2.533	-3.337	-4.396	-2.762	-0.901	-3.551	-3.902	-6.007	-3.447	-10.231	-2.097	-1.107	-6.245	-4.331	-5.429	-0.662	-5.606
ATP7B	-2.784	-1.117	-3.964	-2.726	-1.749	-2.253	-2.283	-4.175	-2.686	0	0	1	0	0	0	0	1	0	001000010	569	-2.599	-4.126	-1.341	-1.537	-2.349	-1.594	-4.623	-3.262	-3.007	-3.385	-2.497	-2.228	-2.169	-2.766	-1.893	-1.99	-2.97	-2.156	-3.088	-2.658	-2.421	-1.562	-2.424	-6.109	-2.834	-2.111	-2.393	-2.06	-1.605
CALM1	-1.287	-1.775	-3.255	-2.051	-1.963	-2.074	-2.902	-3.041	-1.888	0	0	1	0	0	0	0	1	0	001000010	570	-1.079	-1.562	-2.581	-3.652	-3.442	-2.099	-3.012	-1.762	-2.37	-2.148	-2.524	-2.147	-2.51	-2.709	-4.482	-2.074	-2.774	-2.088	-1.642	-2.134	-1.364	-1.201	-2.685	-3.803	-2.832	-1.701	-2.7	-3.639	-1.55
DDX54	-2.196	-2.168	-3.853	-0.889	-2.184	-1.623	-2.146	-3.28	-1.522	0	0	1	0	0	0	0	1	0	001000010	571	-3.034	-2.258	-2.143	-1.183	-1.772	-2.41	-2.153	-3.693	-0.962	-2.213	-3.265	-4.349	-0.832	-2.274	-2.095	-1.975	-1.634	-2.444	-2.018	-1.22	-0.749	-0.9	-0.879	-1.162	-2.173	-4.876	-1.92	-1.278	-5.433
C17orf62	-1.198	-2.006	-3.649	-1.539	-1.787	-1.649	-2.163	-3.189	-2.002	0	0	1	0	0	0	0	1	0	001000010	572	-3.415	-1.578	-1.446	-2.735	-2.4	-1.314	-1.098	-1.116	-1.57	-1.669	-1.883	-3.062	-1.311	-1.654	-1.774	-3.41	-1.799	-1.713	-1.453	-1.349	-1.839	-3.227	-1.647	-1.276	-1.381	-2.523	-1.051	-2.758	-1.597
METAP2	-1.21	-1.684	-3.847	-2.602	-1.482	-1.216	-1.705	-3.45	-1.835	0	0	1	0	0	0	0	1	0	001000010	573	-9.171	-3.908	-1.854	-0.338	-1.905	-7.429	-5.924	-7.008	-4.443	-4.894	-5.18	-8.722	-1.394	-4.568	-2.392	-3.817	-4.957	-7.814	-2.165	-2.163	-1.526	-7.213	-0.821	-2.021	-1.862	-2.547	-0.948	-2.398	-5.265
EIF5A,EIF5AL1	-0.213	-0.319	-5.228	-0.853	-2.973	-2.843	-0.761	-4.01	-1.555	0	0	1	0	0	0	0	1	0	001000010	574	-2.482	-5.041	-0.565	-1.01	-1.955	-2.276	-2.006	-2.21	-6.513	-0.948	-7.927	-4.089	-0.854	-0.705	-7.347	-3.039	-0.67	-1.426	-0.52	-0.226	-2.293	-1.308	-0.648	-0.368	-1.793	-1.82	-1.637	-2.187	-1.308
P2RY11,PPAN-P2RY11	-1.703	-1.423	-3.846	-1.183	-1.085	-0.819	-1.683	-3.87	-2.762	0	0	1	0	0	0	0	1	0	001000010	576	-1.914	-1.486	-2.123	-1.672	-1.245	-1.587	-1.82	-1.735	-1.857	-1.39	-2.583	-4.055	-1.082	-3.435	-1.02	-1.576	-3.777	-3.585	-1.362	-2.023	-0.873	-2.869	-2.497	-2.121	-1.466	-1.416	-3.39	-2.287	-1.93
RAB3GAP2	-2.594	-1.258	-3.32	-1.446	-1.594	-1.224	-0.559	-3.209	-1.251	0	0	1	0	0	0	0	1	0	001000010	577	-1.572	-2.898	-1.236	-1.883	-0.723	-2.221	-1.121	-3.44	-1.488	-2.074	-0.893	-2.612	-1.508	-0.913	-2.275	-1.031	-2.024	-0.893	-0.442	-2.192	-1.685	-2.076	-1.785	-1.505	-0.658	-1.732	-1.074	-1.676	-1.147
ITGB6	-1.107	-1.186	-3.014	-1.279	-1.481	-0.734	-1.618	-3.476	-1.879	0	0	1	0	0	0	0	1	0	001000010	579	-1.068	-1.187	-1.796	-0.954	-0.999	-1.273	-1.403	-3.675	-1.021	-1.375	-0.817	-0.952	-1.09	-1.365	-1.683	-1.854	-1.269	-1.876	-1.167	-1.322	-2.136	-1.665	-2.77	-2.263	-1.14	-1.313	-2.381	-1.574	-0.973
XRRA1	-2.265	-2.267	-4.491	-1.091	-2.616	-2.34	-1.481	-2.52	-3.175	0	0	1	0	0	0	0	0	1	001000001	580	-3.074	-1.879	-1.637	-2.43	-2.573	-2.323	-2.352	-3.312	-2.101	-1.279	-2.31	-2.816	-2.225	-2.913	-3.996	-3.16	-0.594	-2.273	-2.498	-3.579	-2.401	-2.578	-4.141	-1.259	-2.322	-3.046	-1.227	-2.714	-2.736
CAPN8	-1.889	-1.791	-3.855	-0.97	-1.502	-1.534	-2.376	-2.508	-4.342	0	0	1	0	0	0	0	0	1	001000001	581	-3.734	-3.213	-2.402	-1.736	-1.733	-2.242	-2.197	-2.897	-0.999	-2.531	-2.07	-2.151	-2.176	-2.313	-1.972	-2.967	-1.171	-1.241	-2.728	-3.086	-1.17	-0.697	-1.842	-1.524	-1.957	-0.981	-2.04	-2.648	-2.833
GABRP	-2.036	-2.159	-3.805	-1.096	-1.353	-1.102	-2.316	-2.978	-3.409	0	0	1	0	0	0	0	0	1	001000001	582	-2.254	-2.922	-2.081	-4.405	-1.154	-2.615	-2.285	-1.858	-1.052	-3.434	-1.38	-1.705	-1.378	-2.963	-2.662	-2.796	-2.124	-3.007	-1.777	-1.407	-3.151	-2.684	-2.045	-1.378	-1.383	-1.082	-2.457	-3.748	-1.356
KLC3	-1.759	-1.986	-3.146	-2.03	-1.149	-2.387	-1.268	-1.303	-4.454	0	0	1	0	0	0	0	0	1	001000001	583	-2.183	-2.396	-1.562	-1.875	-2.874	-1.288	-2.736	-1.237	-0.772	-0.931	-2.006	-2.157	-2.172	-1.737	-1.596	-1.441	-0.548	-3.196	-2.437	-2.702	-1.279	-1.916	-2.687	-1.294	-2.398	-2.129	-4.606	-2.855	-2.075
PPP1CC	-1.299	-1.273	-3.468	-0.897	-1.315	-2.751	-1.138	-1.83	-4.36	0	0	1	0	0	0	0	0	1	001000001	584	-1.564	-2.631	-0.719	-0.969	-1.64	-1.719	-2.113	-1.85	-0.941	-1.763	-3.573	-1.54	-1.824	-0.886	-1.113	-2.511	-1.747	-6.343	-1.717	-2.468	-1.239	-1.237	-3.929	-3.086	-3.12	-1.215	-0.988	-1.099	-1.94
FBXO11	-0.672	-0.748	-3.27	-1.171	-2.294	-2.267	-0.174	-0.533	-3.298	0	0	1	0	0	0	0	0	1	001000001	587	-0.929	-0.8	-0.915	-2.07	-0.446	-0.502	-0.9	-1.827	-0.492	-1.551	-0.158	-0.267	-0.766	-0.779	-0.473	-0.113	-0.853	-0.614	-0.448	-0.738	-1.011	-0.335	-0.869	-0.631	-3.225	-0.27	-0.604	-1.007	-0.773
DHX38	-1.99	-1.854	-6.679	-2.01	-1.631	-1.413	-2.537	-2.445	-1.36	0	0	1	0	0	0	0	0	0	001000000	588	-2.224	-3.017	-1.903	-2.174	-1.366	-1.115	-1.97	-2.073	-2.508	-5.327	-1.942	-3.507	-1.415	-2.729	-1.349	-1.997	-2.437	-4.447	-1.171	-2.731	-0.882	-2.396	-1.69	-1.732	-4.814	-4.457	-2.031	-1.371	-7.974
CCNB3	-2.261	-2.446	-3.413	-1.78	-2.657	-2.575	-1.188	-1.966	-2.822	0	0	1	0	0	0	0	0	0	001000000	589	-2.85	-1.475	-3.027	-3.232	-1.829	-6.818	-1.444	-2.009	-2.273	-2.869	-1.226	-2.651	-2.151	-3.548	-2.053	-3.829	-0.916	-2.456	-1.753	-1.701	-1.448	-2.912	-2.643	-0.608	-1.767	-2.081	-1.318	-3.127	-1.442
MUS81	-1.449	-1.811	-5.852	-2.411	-1.13	-2.153	-0.67	-1.904	-2.489	0	0	1	0	0	0	0	0	0	001000000	590	-3.009	-1.456	-1.168	-2.062	-1.761	-3.622	-1.881	-1.565	-2.303	-1.077	-1.63	-1.548	-2.182	-2.603	-2.734	-1.804	-2.338	-2.634	-3.065	-1.888	-2.685	-2.759	-2.673	-1.12	-2.917	-2.781	-1.913	-1.537	-1.78
TTC12	-1.991	-2.341	-3.571	-1.53	-1.514	-1.188	-2.293	-2.458	-2.716	0	0	1	0	0	0	0	0	0	001000000	591	-2.357	-2.214	-2.66	-2.139	-1.104	-2.603	-2.083	-3.407	-1.074	-2.063	-1.143	-2.956	-1.31	-1.948	-2.442	-2.6	-5.879	-1.462	-2.422	-1.683	-2.394	-1.474	-2.323	-2.929	-2.077	-0.985	-1.379	-2.746	-2.49
UNC45A	-1.957	-1.832	-4.146	-1.625	-1.366	-2.546	-0.906	-2.698	-2.293	0	0	1	0	0	0	0	0	0	001000000	592	-1.639	-3.012	-2.986	-1.96	-3.337	-2.83	-1.839	-3.212	-1.983	-2.798	-1.655	-2.269	-3.418	-4.675	-3.53	-4.164	-1.466	-2.69	-2.444	-2.48	-2.11	-1.176	-2.035	-2.486	-3.487	-1.645	-1.572	-1.558	-2.84
UTP15	-1.638	-1.102	-6.061	-1.695	-1.986	-1.849	-2.31	-1.073	-1.195	0	0	1	0	0	0	0	0	0	001000000	593	-3.439	-7.215	-1.581	-1.08	-2.172	-3.137	-1.948	-1.078	-1.131	-2.676	-2.746	-3.626	-1.357	-1.171	-1.833	-0.779	-1.055	-1.942	-0.417	-4.607	-1.101	-3.516	-0.806	-0.69	-3.162	-1.693	-1.817	-1.225	-4.428
SMARCC1	-0.906	-2.132	-5.548	-2.064	-0.473	-2.748	-1.9	-1.069	-2	0	0	1	0	0	0	0	0	0	001000000	594	-1.693	-1.157	-1.085	-2.531	-2.276	-2.487	-1.696	-0.967	-1.524	-1.761	-3.813	-2.013	-1.893	-2.591	-1.406	-3.309	-1.675	-1.887	-1.81	-0.679	-1.678	-4.468	-1.506	-1.647	-1.024	-2.405	-0.911	-0.847	-1.078
PKD1L2	-1.374	-0.65	-3.547	-2.015	-2.626	-2.435	-1.836	-1.984	-2.362	0	0	1	0	0	0	0	0	0	001000000	595	-1.717	-1.985	-1.952	-2.814	-2.056	-3.132	-1.41	-1.706	-2.004	-2.096	-1.649	-1.675	-2.379	-2.039	-1.566	-1.844	-1.284	-3.027	-1.899	-2.148	-2.172	-1.452	-2.201	-2.269	-1.399	-0.761	-2.525	-2.381	-1.968
TBL3	-1.792	-1.971	-3.436	-2.816	-2.177	-1.56	-1.608	-1.456	-1.223	0	0	1	0	0	0	0	0	0	001000000	596	-5.137	-3.777	-0.599	-0.789	-1.027	-2.01	-1.404	-1.222	-3.794	-1.679	-2.741	-3.398	-1.563	-3.834	-0.949	-2.835	-0.498	-2.996	-0.529	-3.267	-3.411	-4.461	-0.421	-1.208	-4.938	-4.074	-2.163	-1.08	-2.825
F11R	-2.109	-2.46	-3.116	-1.681	-2.197	-2.073	-1.213	-1.605	-1.536	0	0	1	0	0	0	0	0	0	001000000	597	-2.453	-1.292	-2.179	-1.073	-2.085	-2.101	-2.143	-2.417	-2.172	-1.299	-1.326	-2.676	-3.833	-1.718	-2.007	-3.002	-1.133	-1.539	-2.571	-1.315	-2.559	-2.258	-1.465	-1.644	-0.808	-2.923	-1.675	-1.391	-2.079
SUSD1	-0.513	-1.232	-4.554	-2.754	-1.68	-1.52	-0.585	-2.904	-1.984	0	0	1	0	0	0	0	0	0	001000000	598	-1.22	-2.508	-2.094	-2.539	-1.733	-3.996	-1.399	-1.263	-2.338	-1.954	-1.99	-1.657	-2.366	-1.282	-2.952	-2.312	-2.148	-2.033	-1.888	-1.854	-2.028	-1.411	-1.444	-1.781	-1.958	-1.578	-1.913	-2.432	-1.224
SERPINA10	-2.45	-2.046	-3.047	-2.627	-1.687	-2.05	-0.616	-1.881	-1.23	0	0	1	0	0	0	0	0	0	001000000	599	-1.66	-2.282	-1.228	-1.048	-1.222	-2.441	-2.17	-2.254	-2.214	-1.148	-3.383	-2.332	-3.819	-3.814	-1.843	-1.864	-1.352	-1.744	-1.831	-3.4	-1.724	-1.662	-1.47	-1.948	-1.796	-1.282	-3.496	-2.127	-1.772
RAB36	-0.799	-2.385	-3.41	-1.198	-1.793	-1.499	-1.415	-2.288	-2.816	0	0	1	0	0	0	0	0	0	001000000	600	-4.068	-1.414	-2.064	-1.964	-1.231	-1.942	-2.116	-2.262	-1.206	-1.196	-1.438	-2.286	-2.27	-1.808	-3.032	-2.74	-0.98	-1.818	-1.862	-1.962	-1.614	-2.305	-1.66	-1.681	-1.717	-1.037	-1.698	-0.812	-2.188
ARL3	-1.003	-1.665	-3.013	-1.744	-2.546	-1.913	-2.004	-0.859	-2.27	0	0	1	0	0	0	0	0	0	001000000	601	-1.331	-2.412	-2.027	-1.557	-1.849	-1.517	-1.153	-2.217	-1.345	-1.444	-1.256	-1.304	-2.803	-1.4	-1.404	-3.013	-1.31	-1.795	-1.567	-1.234	-1.409	-1.303	-1.366	-2.143	-1.74	-1.529	-1.094	-3.643	-1.339
RAP2C	-2.495	-2.133	-3.625	-1.024	-2.903	-0.672	-1.421	-0.927	-1.791	0	0	1	0	0	0	0	0	0	001000000	602	-0.915	-1.981	-1.122	-2.49	-2.033	-1.757	-1.256	-1.677	-1.406	-0.636	-2.41	-0.602	-2.164	-1.76	-1.249	-1.301	-2.38	-1.456	-1.293	-2.269	-1.198	-1.871	-1.444	-1.238	-0.69	-0.888	-2.943	-1.918	-1.568
RAP1GDS1	-1.567	-2.192	-3.009	-2.122	-1.224	-1.584	-1.216	-2.18	-1.832	0	0	1	0	0	0	0	0	0	001000000	603	-1.843	-2.402	-2.076	-1.342	-2.292	-2.006	-1.126	-1.406	-1.415	-1.837	-3.547	-2.197	-1.685	-1.159	-1.46	-1.327	-0.727	-1.687	-1.59	-2.95	-1.233	-1.656	-1.07	-1.387	-0.774	-2.18	-1.503	-1.246	-1.931
EGR3	-1.398	-0.544	-3.819	-1.39	-2.412	-2.681	-1.517	-0.746	-2.295	0	0	1	0	0	0	0	0	0	001000000	604	-1.928	-2.146	-2.788	-2.085	-1.445	-4.523	-1.12	-0.679	-0.855	-2.142	-3.355	-2.806	-2.015	-1.655	-2.465	-1.41	-1.03	-1.306	-1.632	-2.253	-2.254	-2.097	-0.933	-1.419	-0.871	-0.667	-1.779	-2.836	-0.959
DHX37	-1.353	-1.682	-3.143	-1.039	-1.217	-2.161	-1.341	-2.935	-1.769	0	0	1	0	0	0	0	0	0	001000000	605	-2.04	-4.559	-2.25	-2.506	-1.179	-4.342	-1.309	-2.957	-2.028	-2.806	-2.881	-4.549	-0.72	-3.246	-1.45	-2.462	-2.498	-2.964	-0.616	-2.367	-3.939	-2.671	-1.625	-1.948	-4.556	-4.162	-1.325	-3.976	-2.846
PRODH2	-1.493	-1.557	-3.217	-0.879	-2.736	-2.14	-2.624	-0.427	-1.376	0	0	1	0	0	0	0	0	0	001000000	606	-2.206	-2.1	-2.032	-1.179	-1.559	-1.772	-2.259	-1.611	-2.316	-1.914	-1.04	-1.58	-2.1	-1.615	-1.047	-2.042	-2.407	-2.19	-1.137	-2.538	-1.744	-2.63	-0.618	-2.071	-3.006	-1.453	-1.915	-0.839	-2.007
RAB5A	-1.087	-1.027	-3.507	-1.345	-2.039	-1.738	-0.964	-2.228	-2.48	0	0	1	0	0	0	0	0	0	001000000	607	-1.434	-1.248	-0.87	-1.865	-1.137	-2.379	-2.053	-2.419	-2.148	-3.461	-2.003	-1.607	-1.571	-3.68	-2.68	-2.217	-1.74	-2.18	-0.991	-1.878	-2.999	-1.057	-0.726	-2.16	-1.925	-2.257	-1.902	-1.637	-2.339
CTNNB1	-0.367	-0.679	-7.894	-0.622	-1.039	-0.919	-1.214	-0.646	-2.873	0	0	1	0	0	0	0	0	0	001000000	608	-2.228	-0.338	-1.559	-13.386	-1.088	-0.691	-0.242	-0.641	-2.386	-15.446	-0.509	-0.211	-0.775	-0.542	-0.775	-1.032	-0.952	-1.4	-0.41	-0.663	-0.349	-3.527	-2.496	-0.173	-1.082	-3.055	-0.562	-1.596	-0.878
BRPF1	-2.219	-1.193	-3.759	-0.643	-1.774	-1.276	-1.365	-2.765	-1.049	0	0	1	0	0	0	0	0	0	001000000	609	-2.039	-2.691	-1.566	-4.172	-2.156	-1.308	-1.789	-0.711	-7.799	-1.749	-1.285	-1.702	-1.315	-1.51	-1.758	-1.004	-3.776	-3.415	-2.438	-4.483	-2.361	-3.508	-3.858	-3.401	-3.809	-4.185	-3.204	-2.333	-0.489
SMAP2	-1.62	-1.77	-3.354	-1.417	-1.267	-1.368	-1.826	-0.761	-2.577	0	0	1	0	0	0	0	0	0	001000000	610	-0.761	-0.976	-1.21	-1.711	-2.302	-1.652	-2.184	-1.003	-0.924	-2.437	-1.036	-1.556	-1.207	-1.322	-3.263	-1.488	-2.21	-1.68	-1.946	-2.689	-2.066	-0.69	-1.598	-2.081	-2.321	-1.268	-1.292	-2.011	-1.409
PGLYRP2	-1.967	-1.808	-3.227	-1.913	-1.147	-1.87	-0.826	-1.918	-1.172	0	0	1	0	0	0	0	0	0	001000000	611	-0.765	-1.897	-2.046	-2.063	-1.35	-0.993	-2.975	-2.401	-4.236	-1.332	-1.128	-1.875	-1.412	-2.277	-2.458	-0.964	-1.394	-2.253	-1.561	-2.292	-2.457	-1.927	-0.98	-1.57	-1.801	-2.632	-2.195	-2.059	-1.073
CYP4F22	-2.14	-1.267	-3.762	-1.305	-1.283	-1.667	-1.261	-2.203	-0.912	0	0	1	0	0	0	0	0	0	001000000	612	-1.506	-1.515	-1.395	-1.976	-1.915	-2.179	-0.837	-0.851	-1.863	-1.092	-1.891	-1.766	-3.107	-2.231	-1.685	-0.578	-1.138	-1.555	-1.339	-2.44	-2.635	-2.368	-3.411	-1.609	-1.698	-1.044	-1.799	-1.742	-1.117
ZMYM2	-2.214	-2.177	-3.086	-1.737	-0.986	-0.985	-0.965	-1.281	-2.133	0	0	1	0	0	0	0	0	0	001000000	613	-1.884	-3.204	-2.665	-2.972	-1.957	-1.657	-1.925	-2.652	-1.367	-2.475	-1.849	-2.508	-1.601	-2.003	-1.703	-2.748	-1.132	-1.687	-1.452	-3.378	-1.656	-2.106	-3.033	-2.485	-1.781	-2.081	-2.297	-2.514	-1.549
RRAGB	-1.036	-1.549	-3.029	-2.31	-1.486	-0.803	-0.946	-2.419	-1.808	0	0	1	0	0	0	0	0	0	001000000	614	-1.545	-1.027	-1.904	-2.332	-1.155	-0.608	-1.181	-1.807	-2.377	-0.766	-1.538	-2.239	-2.086	-1.321	-1.332	-1.153	-0.98	-0.643	-1.644	-2.462	-2.407	-1.212	-1.167	-1.274	-2.485	-2.398	-1.746	-2.322	-2.735
TOP1	-0.458	-2.79	-3.114	-1.632	-2.135	-2.011	-1.637	-0.159	-1.094	0	0	1	0	0	0	0	0	0	001000000	616	-2.682	-1.345	-1.952	-0.696	-2.117	-1.178	-1.311	-1.221	-1.303	-1.386	-1.107	-2.686	-2.681	-1.254	-1.427	-1.087	-0.3	-4.539	-1.227	-1.034	-2.887	-3.461	-1.529	-2.471	-6.988	-3.806	-1.451	-1.402	-1.105
CENPA	-0.134	-0.978	-5.151	-2.789	-0.681	-2.362	-1.603	-0.866	-0.449	0	0	1	0	0	0	0	0	0	001000000	617	-0.848	-0.416	-1.667	-0.849	-0.958	-0.997	-1.174	-1.272	-0.905	-0.691	-3.565	-0.219	-1.22	-0.2	-0.552	-0.792	-0.086	-2.054	-1.606	-1.256	-1.154	-1.629	-0.402	-1.345	-0.546	-1.965	-0.917	-0.398	-1.3
RDH5	-1.901	-0.674	-3.107	-1.658	-1.885	-0.804	-1.314	-1.895	-1.685	0	0	1	0	0	0	0	0	0	001000000	618	-0.954	-1.651	-0.861	-1.238	-0.856	-1.091	-1.383	-1.545	-2.122	-1.161	-1.407	-1.17	-1.526	-0.876	-1.111	-1.097	-0.764	-0.966	-1.109	-0.834	-1.457	-0.73	-1.076	-0.839	-0.83	-1.647	-1.727	-1.615	-1.573
CCNE2	-1.301	-1	-3.739	-1.791	-2.383	-1.029	-0.722	-1.011	-1.547	0	0	1	0	0	0	0	0	0	001000000	619	-1.075	-1.867	-1.281	-1.435	-1.9	-1.641	-0.991	-1.796	-0.987	-1.608	-1.171	-1.256	-1.842	-1.051	-1.229	-0.719	-0.792	-0.624	-1.514	-1.13	-0.52	-1.009	-0.88	-1.556	-1.816	-1.253	-1.147	-0.582	-0.725
RBMXL2	-1.178	-0.568	-3.327	-0.811	-1.192	-2.885	-1.661	-1.489	-1.311	0	0	1	0	0	0	0	0	0	001000000	620	-0.553	-2.421	-1.258	-1.404	-1.231	-1.376	-1.58	-0.444	-1.383	-2.663	-1.437	-1.723	-0.765	-2.781	-2.689	-1.917	-1.006	-1.721	-0.733	-1.361	-0.843	-0.719	-2.406	-2.259	-1.148	-1.851	-1.643	-1.86	-0.808
WNT7A	-1.28	-1.422	-3.205	-1.344	-1.327	-2.536	-0.548	-1.023	-1.608	0	0	1	0	0	0	0	0	0	001000000	621	-0.662	-1.454	-0.591	-2.045	-0.784	-1.525	-1.531	-1.859	-2.319	-0.985	-0.761	-1.029	-1.176	-1.391	-1.393	-1.399	-1.944	-0.741	-1.826	-2.57	-1.55	-1.164	-1.341	-1.731	-1.439	-1.576	-1.589	-1.701	-1.756
PAF1	-1.215	-1.723	-3.455	-1.192	-2.231	-1.351	-1.739	-0.721	-0.37	0	0	1	0	0	0	0	0	0	001000000	622	-1.158	-0.883	-0.784	-1.426	-1.577	-2.491	-3.069	-1.977	-2.033	-1.979	-3.985	-4.915	-0.665	-1.348	-1.092	-1.851	-1.179	-2.612	-1.105	-0.896	-0.94	-1.681	-1.308	-1.309	-4.309	-2.534	-1.896	-0.447	-1.06
HSF4	-1.475	-0.735	-4.223	-0.81	-1.924	-0.429	-2.143	-0.383	-1.836	0	0	1	0	0	0	0	0	0	001000000	623	-0.416	-2.34	-2.927	-0.999	-1.952	-0.928	-1.373	-1.177	-0.724	-1.985	-2.629	-1.07	-0.519	-1.363	-0.783	-2.054	-1.358	-1.145	-1.187	-1.811	-1.402	-0.91	-0.601	-3.841	-1.144	-0.903	-1.683	-1.954	-1.325
SLC4A4	-1.971	-1.272	-3.651	-0.75	-0.833	-0.603	-1.743	-1.78	-1.254	0	0	1	0	0	0	0	0	0	001000000	624	-2.295	-0.501	-2.076	-2.399	-1.019	-1.503	-1.021	-1.401	-0.934	-0.948	-1.55	-1.597	-1.971	-0.943	-1.181	-1.516	-1.926	-1.498	-2.191	-1.777	-1.771	-1.117	-1.504	-2.51	-0.68	-1.269	-2.26	-1.27	-0.844
SLC4A8	-1.054	-1.12	-3.72	-0.496	-1.233	-0.834	-1.293	-2.182	-1.842	0	0	1	0	0	0	0	0	0	001000000	625	-0.626	-0.763	-1.972	-1.681	-2.073	-1.804	-1.02	-2.121	-0.828	-2.383	-2.031	-2.984	-1.484	-1.714	-1.277	-1.019	-3.279	-1.215	-1.907	-2.332	-0.855	-0.913	-2.399	-1.289	-1.739	-0.88	-1.349	-2.255	-0.745
TTC27	-1.006	-1.168	-3.132	-1.122	-1.92	-1.702	-0.391	-1.759	-1.382	0	0	1	0	0	0	0	0	0	001000000	626	-0.745	-2.098	-1.849	-2.591	-1.686	-1.288	-1.6	-1.422	-1.426	-2.007	-2.121	-2.174	-0.615	-1.264	-1.379	-1.466	-0.882	-1.217	-1.367	-2.706	-1.154	-1.209	-1.532	-0.72	-2.266	-2.54	-1.18	-1.951	-1.449
CARS	-0.974	-0.671	-3.526	-2.615	-0.55	-1.039	-1.728	-0.776	-0.778	0	0	1	0	0	0	0	0	0	001000000	627	-1.3	-1.067	-2.561	-1.95	-2.678	-1.49	-1.553	-4.535	-0.527	-0.926	-2.788	-3.414	-1.025	-2.507	-0.71	-0.826	-0.676	-2.27	-1.059	-1.147	-0.697	-1.215	-2.307	-1.468	-2.013	-2.375	-0.619	-1.403	-1.785
OGT	-0.626	-0.712	-3.47	-0.984	-1.7	-2.024	-1.423	-0.741	-0.72	0	0	1	0	0	0	0	0	0	001000000	629	-2.174	-3.821	-1.057	-1.565	-1.44	-1.308	-0.764	-2.297	-1.662	-0.604	-1.366	-3.194	-1.599	-1.147	-2.942	-0.7	-0.872	-3.301	-0.68	-2.537	-1.994	-3.101	-0.783	-0.597	-1.511	-1.206	-0.157	-1.267	-2.071
RPS10,RPS10P7,RPS10-NUDT3	-0.652	-1.261	-3.902	-0.876	-2.579	-0.707	-1.212	-0.696	-0.456	0	0	1	0	0	0	0	0	0	001000000	630	-3.233	-2.744	-1.403	-1.958	-1.06	-0.497	-1.442	-2.844	-0.69	-2.6	-1.981	-3.351	-0.379	-3.285	-0.89	-0.588	-1.362	-3.016	-0.372	-1.276	-1.227	-2.775	-0.572	-1.084	-1.928	-2.586	-0.905	-0.376	-2.118
WSB2	-0.573	-0.265	-3.639	-2.812	-0.642	-1.45	-0.748	-1.174	-0.771	0	0	1	0	0	0	0	0	0	001000000	631	-1.345	-0.537	-1.183	-2.614	-0.567	-2.617	-1.387	-0.913	-1.149	-2.363	-2.082	-1.567	-2.235	-1.449	-1.355	-0.965	-2.274	-1.234	-1.119	-4.537	-0.543	-0.683	-1.39	-1.218	-0.841	-1.807	-1.835	-3.521	-1.901
TGFB3	-1.502	-1.073	-3.099	-0.988	-1.357	-0.518	-1.204	-1.12	-1.172	0	0	1	0	0	0	0	0	0	001000000	632	-1.036	-1.014	-0.666	-1.782	-1.958	-1.227	-1.083	-0.971	-0.903	-1.694	-0.67	-1.918	-1.441	-2.113	-1.05	-0.881	-3.214	-1.536	-1.213	-1.606	-1.262	-1.38	-0.524	-1.325	-0.805	-1.005	-2.601	-3.421	-1.733
CBLN3	-0.842	-1.365	-3.002	-0.731	-1.137	-1.282	-1.385	-1.284	-0.853	0	0	1	0	0	0	0	0	0	001000000	633	-1.225	-0.877	-1.772	-1.093	-1.114	-1.464	-0.832	-0.645	-2.291	-0.857	-1.583	-1.901	-1.46	-1.963	-0.98	-0.869	-0.985	-1.075	-1.42	-1.594	-0.995	-2.157	-1.503	-0.532	-0.597	-2.191	-1.008	-0.916	-0.929
AMT	-1.39	-1.063	-3.428	-1.071	-1.187	-0.869	-0.898	-0.574	-1.389	0	0	1	0	0	0	0	0	0	001000000	634	-1.315	-2.585	-1.343	-1.11	-1.387	-0.371	-0.93	-0.996	-0.691	-0.814	-1.212	-2.263	-1.521	-1.653	-1.342	-0.622	-0.596	-1.249	-1.834	-0.625	-0.831	-1.354	-2.351	-0.795	-1.03	-1.84	-1.486	-0.468	-1.041
SDHAF2	-1.504	-1.026	-3.338	-0.904	-1.628	-0.984	-0.666	-0.351	-1.406	0	0	1	0	0	0	0	0	0	001000000	635	-1.179	-1.228	-0.956	-0.474	-0.879	-1.186	-1.675	-0.619	-0.895	-1.143	-1.545	-1.788	-0.668	-1.141	-0.936	-0.843	-0.671	-2.274	-1.192	-1.578	-1.086	-1.172	-1.633	-1.104	-1.641	-2.343	-1.364	-1.131	-1.013
TAF3	-1.497	-0.759	-3.037	-1.775	-0.821	-1.346	-0.357	-1.109	-0.776	0	0	1	0	0	0	0	0	0	001000000	636	-1.157	-1.628	-2.523	-1.537	-0.724	-1.729	-1.608	-1.598	-2.155	-0.793	-1.801	-2.718	-0.872	-2.932	-1.181	-1.49	-0.18	-2.007	-2.285	-3.273	-1.503	-0.597	-1.402	-1.613	-2.409	-0.757	-0.434	-3.633	-0.918
ELL	-1.231	-0.298	-3.315	-0.835	-0.797	-1.467	-1.166	-0.69	-1.651	0	0	1	0	0	0	0	0	0	001000000	637	-1.168	-1.032	-0.817	-1.356	-0.922	-0.846	-0.63	-0.861	-0.893	-1.99	-0.687	-0.506	-0.406	-1.073	-0.658	-1.418	-1.557	-6.545	-0.548	-0.677	-1.057	-1.718	-0.457	-0.306	-1.49	-1.027	-1.931	-0.807	-0.829
FGFR1	-1.546	-0.146	-3.787	-0.741	-1.096	-0.709	-0.494	-1.483	-1.197	0	0	1	0	0	0	0	0	0	001000000	638	-1.557	-1.161	-2.464	-1.014	-0.469	-1.532	-0.614	-0.797	-0.954	-0.501	-0.201	-0.796	-2.684	-0.876	-0.528	-2.516	-0.718	-0.462	-0.993	-1.414	-0.969	-0.35	-3.051	-0.728	-0.978	-0.331	-0.73	-1.033	-1.263
RAB3GAP1	-1.132	-0.715	-3.281	-0.562	-1.736	-0.604	-1.447	-0.173	-0.848	0	0	1	0	0	0	0	0	0	001000000	639	-1.916	-1.133	-2.042	-0.778	-1.11	-2.32	-0.544	-0.692	-0.757	-1.174	-1.065	-1.058	-0.598	-1.409	-1.237	-2.773	-0.778	-1.312	-0.582	-1.107	-1.425	-1.781	-1.346	-0.518	-1.539	-0.939	-0.939	-2.464	-2.778
TAX1BP1	-0.828	-1.361	-3.122	-0.978	-1.003	-1.488	-0.665	-0.428	-0.606	0	0	1	0	0	0	0	0	0	001000000	640	-0.733	-0.986	-0.984	-2.059	-0.463	-0.885	-0.722	-1.496	-1.134	-1.315	-2.455	-0.582	-0.508	-0.706	-1.207	-2.189	-2.855	-1.124	-0.809	-0.66	-0.511	-0.969	-1.191	-1.201	-1.151	-1.422	-2.028	-1.672	-0.474
KCNK16	-0.678	-0.241	-3.179	-1.101	-0.896	-1.421	-0.716	-1.046	-0.986	0	0	1	0	0	0	0	0	0	001000000	641	-1.234	-1.99	-0.408	-1.731	-1.436	-1.153	-2.405	-0.578	-1.022	-0.506	-1.025	-0.48	-1.117	-0.935	-2.213	-1.471	-0.58	-0.886	-1.327	-1.158	-0.809	-0.843	-2.095	-0.929	-0.961	-0.899	-1.624	-1.536	-0.749
GNB2	-0.55	-0.718	-3.217	-1.016	-1.336	-1.067	-0.487	-1.348	-0.499	0	0	1	0	0	0	0	0	0	001000000	642	-2.074	-1.519	-1.759	-1.465	-0.966	-0.61	-0.97	-0.67	-0.431	-0.993	-1.362	-0.531	-1.148	-1.575	-1.503	-1.951	-1.309	-1.471	-1.788	-0.505	-1.117	-1.369	-0.772	-0.867	-0.437	-1.88	-1.299	-0.412	-1.096
FOXI3	-2.131	-0.927	-3.071	-0.361	-0.906	-0.708	-1.139	-0.286	-0.588	0	0	1	0	0	0	0	0	0	001000000	643	-0.767	-1.623	-0.631	-1.049	-1.123	-0.29	-1.012	-1.662	-1.729	-0.777	-2.253	-1.198	-0.838	-1.195	-0.88	-0.608	-0.387	-1.504	-1.084	-2.44	-0.606	-1.505	-0.985	-0.491	-1.331	-1.816	-1.332	-1.45	-0.604
PAK1IP1	-1.067	-1.495	-3.032	-0.792	-0.919	-1.473	-0.333	-0.383	-0.532	0	0	1	0	0	0	0	0	0	001000000	644	-2.983	-3.284	-1.102	-0.714	-2.019	-1.02	-5.634	-1.323	-1.225	-0.354	-2.154	-1.593	-0.897	-0.886	-0.941	-1.384	-0.645	-0.746	-1.242	-1.566	-0.379	-1.543	-0.836	-1.461	-2.365	-1.776	-1.936	-0.995	-1.918
HSPA8	-0.193	-0.616	-3.009	-0.277	-1.707	-0.809	-0.331	-0.864	-2.189	0	0	1	0	0	0	0	0	0	001000000	645	-0.405	-0.961	-0.567	-0.201	-0.743	-0.127	-0.262	-0.596	-0.847	-1.418	-0.239	-2.822	-0.46	-1.066	-1.004	-1.859	-5.938	-0.895	-0.436	-1.164	-1.594	-0.677	-0.383	-1.991	-1.608	-1.027	-0.722	-1.563	-0.835
IGF1R	-0.123	-0.113	-3.177	-0.857	-0.32	-0.693	-0.262	-1.167	-2.209	0	0	1	0	0	0	0	0	0	001000000	647	-0.718	-0.62	-0.622	-1.355	-0.485	-5.937	-0.204	-0.692	-2.385	-0.362	-1.782	-1.767	-0.435	-0.268	-0.398	-0.475	-1.687	-0.074	-0.324	-2.032	-0.24	-0.417	-1.015	-0.512	-0.201	-0.221	-3.035	-0.424	-0.542
NEDD1	-1.341	-2.426	-2.622	-3.274	-9.809	-8.554	-7.043	-0.847	-2.067	0	0	0	1	1	1	1	0	0	000111100	648	-3.661	-1.887	-1.755	-1.566	-4.277	-3.717	-2.927	-9.565	-4.968	-1.736	-6.439	-5.377	-2.331	-1.087	-4.865	-8.3	-1.942	-5.312	-3.099	-2.226	-6.968	-2.591	-5.405	-3.546	-2.448	-5.159	-2.836	-1.012	-11.749
U2SURP	-1.794	-2.782	-2.469	-4.423	-6.017	-5.321	-5.394	-2.252	-1.365	0	0	0	1	1	1	1	0	0	000111100	649	-5.434	-3.055	-5.017	-2.034	-3.58	-2.208	-3.839	-3.624	-1.468	-10.246	-3.414	-5.808	-1.807	-6.026	-4.509	-3.232	-3.615	-6.701	-3.763	-2.947	-5.978	-4.75	-2.358	-4.071	-4.968	-7.558	-2.768	-4.638	-6.6
CLSPN	-2.389	-2.985	-0.986	-3.331	-3.199	-6.821	-4.265	-1.826	-0.948	0	0	0	1	1	1	1	0	0	000111100	650	-3.022	-7.091	-2.867	-0.614	-3.679	-1.997	-3.326	-3.738	-1.177	-3.763	-1.762	-18.679	-0.817	-1.375	-5.14	-6.082	-5.476	-2.407	-3.458	-6.302	-2.204	-3.071	-2.381	-3.637	-2.132	-4.136	-0.84	-0.747	-3.124
TNKS	-2.229	-1.858	-2.617	-5.219	-3.446	-3.661	-1.718	-2.425	-2.997	0	0	0	1	1	1	0	0	0	000111000	651	-3.176	-3.556	-3.548	-2.54	-1.784	-2.493	-3.727	-3.265	-4.947	-3.058	-3.302	-2.676	-4.031	-2.672	-2.979	-2.65	-2.107	-2.523	-2.772	-1.757	-2.114	-4.298	-3.317	-5.5	-5.575	-2.458	-2.708	-2.896	-5.151
SUDS3	-1.953	-2.807	-2.042	-3.491	-3.212	-3.927	-0.79	-2.119	-0.884	0	0	0	1	1	1	0	0	0	000111000	652	-2.031	-1.211	-3.126	-2.437	-6.397	-0.914	-1.917	-2.921	-2.284	-1.717	-2.495	-2.44	-1.391	-1.854	-1.576	-1.225	-0.349	-2.141	-2.279	-3.679	-2.37	-2.629	-1.225	-0.63	-2.511	-2.875	-1.108	-0.298	-2.369
WEE1	-1.126	-2.356	-2.093	-4.296	-10.624	-2.607	-12.295	-3.145	-0.001	0	0	0	1	1	0	1	1	0	000110110	653	-2.476	-2.69	-2.981	-1.393	-2.074	-1.152	-2.432	-3.814	-4.43	-4.841	-1.482	-3.356	-1.893	-0.779	-2.967	-10.464	-2.023	-6.823	-2.256	-4.031	-0.874	-3.872	-4.735	-4.509	-5.242	-2.258	-2.038	-1.41	-4.384
PPP2R1A	-2.119	-1.352	-0.372	-3.383	-11.25	-1.136	-11.027	-2.897	-1.919	0	0	0	1	1	0	1	0	0	000110100	654	-3.513	-1.636	-3.39	-5.216	-12.064	-5.212	-2.747	-1.319	-7.089	-5.401	-11.994	-2.775	-1.936	-1.967	-3.048	-2.27	-5.461	-7.369	-2.25	-1.041	-5.085	-10.608	-11.067	-3.567	-15.251	-3.049	-2.387	-1.135	-1.686
PARL	-1.555	-2.009	-2.006	-4.134	-3.232	-2.519	-0.982	-1.023	-4.567	0	0	0	1	1	0	0	0	1	000110001	655	-2.547	-1.306	-3.393	-2.496	-1.809	-2.084	-1.393	-2.452	-1.999	-2.711	-1.99	-3.345	-2.932	-1.889	-3.238	-1.768	-1.175	-1.789	-2.712	-1.897	-2.024	-1.985	-1.23	-2.422	-2.625	-2.616	-1.379	-1.867	-2.341
INCENP	-2.989	-2.745	-2.826	-3.442	-4.67	-1.582	-2.698	-0.398	-1.457	0	0	0	1	1	0	0	0	0	000110000	656	-1.61	-8.739	-2.85	-2.538	-2.063	-2.138	-2.661	-4.338	-3.7	-5.639	-2.703	-3.444	-1.54	-3.062	-4.905	-2.501	-2.896	-2.919	-2.701	-2.828	-4.052	-5.077	-0.514	-1.807	-5.145	-7.819	-1.402	-1.577	-3.647
CASP8AP2	-1.236	-1.642	-1.887	-5.823	-1.514	-3.335	-3.618	-1.721	-1.34	0	0	0	1	0	1	1	0	0	000101100	657	-1.151	-1.08	-5.467	-3.248	-0.622	-3.783	-1.48	-4.39	-3.602	-8.369	-3.199	-0.928	-1.747	-0.409	-3.402	-10.999	-2.826	-1.706	-2.222	-4.917	-6.512	-1.375	-1.461	-2.156	-12.385	-9.176	-2.082	-1.988	-3.808
TLN1	-2.95	-0.586	-1.086	-6.076	-2.993	-3.705	-1.148	-6.609	-3.413	0	0	0	1	0	1	0	1	1	000101011	658	-3.589	-4.679	-4.532	-0.611	-2.531	-3.104	-0.678	-4.407	-2.534	-6.674	-2.624	-2.726	-1.122	-5.62	-2.992	-6.505	-3.119	-7.585	-4.106	-1.235	-6.597	-1.638	-2.368	-5.253	-6.075	-1.361	-0.681	-1.314	-4.184
NCBP2	-2.058	-2.695	-1.463	-3.515	-2.883	-6.361	-0.922	-0.618	-4.021	0	0	0	1	0	1	0	0	1	000101001	659	-2.484	-1.42	-1.401	-4.803	-1.809	-2.245	-2.697	-2.762	-2.407	-4.545	-2.988	-2.565	-1.665	-1.287	-2.502	-1.082	-1.867	-4.783	-1.666	-3.891	-3.933	-2.745	-0.835	-1.694	-5.626	-5.398	-4.463	-0.504	-0.609
CDC37	-1.161	-1.515	-2.211	-4.009	-1.227	-8.933	-1.076	-1.658	-1.486	0	0	0	1	0	1	0	0	0	000101000	660	-1.26	-1.831	-0.963	-1.653	-1.983	-1.464	-4.292	-1.409	-1.148	-0.807	-2.553	-1.768	-0.798	-1.561	-1.731	-1.481	-2.053	-4.385	-1.99	-1.457	-2.361	-1.724	-0.641	-2.117	-1.342	-1.928	-2.009	-3.106	-1.419
ITSN1	-2.744	-0.633	-1.319	-3.08	-1.811	-4.552	-1.179	-1.491	-1.491	0	0	0	1	0	1	0	0	0	000101000	663	-0.546	-3.651	-1.209	-1.747	-0.685	-2.465	-1.301	-2.272	-2.195	-1.88	-1.556	-1.221	-1.789	-0.965	-2.149	-2.153	-1.165	-1.412	-2.308	-1.617	-0.964	-1.861	-3.499	-3.15	-2.216	-1.726	-2.628	-1.87	-1.311
WRAP53	-0.956	-0.791	-2.715	-3.275	-1.563	-3.01	-0.686	-2.049	-2.475	0	0	0	1	0	1	0	0	0	000101000	664	-2.288	-2.12	-2.312	-2.326	-3.029	-1.1	-0.632	-1.864	-0.588	-1.841	-1.395	-2.1	-1.309	-1.95	-2.445	-1.338	-1.5	-1.217	-1.238	-2.167	-1.24	-0.818	-1.691	-1.703	-2.564	-0.833	-1.121	-2.528	-2.262
SLTM	-2.037	-0.52	-1.378	-3.062	-1.243	-3.627	-0.797	-1.988	-1.084	0	0	0	1	0	1	0	0	0	000101000	665	-1.24	-0.873	-2.173	-1.928	-4.126	-4.267	-0.904	-0.854	-1.748	-1.922	-4.236	-1.772	-1.184	-1.347	-1.38	-0.127	-1.411	-6.515	-1.961	-2.002	-0.509	-1.07	-1.49	-0.708	-1.22	-1.351	-0.379	-1.264	-1.218
CHRNB1	-1.947	-1.872	-2.585	-3.084	-2.998	-2.677	-3.577	-2.711	-2.336	0	0	0	1	0	0	1	0	0	000100100	666	-3.183	-2.356	-2.055	-2.641	-3.76	-2.734	-3.901	-4.042	-2.676	-2.411	-2.217	-3.097	-3.781	-1.919	-3.105	-1.441	-1.996	-2.514	-2.943	-2.668	-5.668	-2.904	-3.164	-2.409	-2.261	-1.924	-3.123	-2.13	-3.12
MED4	-2.916	-2.12	-1.98	-3.318	-1.805	-1.514	-4.282	-1.25	-1.546	0	0	0	1	0	0	1	0	0	000100100	667	-3.12	-2.089	-2.259	-2.086	-1.309	-1.696	-1.799	-2.525	-2.423	-2.066	-5.255	-2.37	-2.693	-3.736	-2.811	-2.007	-1.695	-2.008	-2.484	-2.677	-4.357	-2.591	-1.886	-3.055	-2.801	-2	-2.648	-1.897	-1.479
TCEB2	-0.703	-1.942	-2.172	-3.686	-0.516	-1.713	-3.562	-1.367	-1.294	0	0	0	1	0	0	1	0	0	000100100	668	-2.745	-2.576	-1.068	-2.104	-2.723	-0.762	-2.926	-1.01	-2.2	-1.536	-2.993	-6.895	-1.173	-2.8	-1.829	-2.377	-1.793	-1.434	-1.119	-2.791	-1.58	-1.535	-1.537	-0.879	-2.535	-3.305	-1.973	-1.473	-2.168
CRKL	-0.825	-0.818	-2.66	-5.818	-1.94	-2.66	-1.993	-9.744	-1.962	0	0	0	1	0	0	0	1	0	000100010	669	-1.784	-2.071	-4.362	-3.168	-1.69	-4.316	-2.676	-3.694	-2.67	-14.219	-4.673	-4.219	-2.746	-1.899	-3.628	-6.285	-6.25	-4.197	-2.188	-2.009	-2.383	-1.826	-4.001	-8.788	-1.564	-1.509	-0.957	-6.675	-3.495
GPR116	-2.862	-1.452	-1.952	-3.093	-2.349	-2.809	-2.969	-3.142	-2.125	0	0	0	1	0	0	0	1	0	000100010	670	-2.995	-2.343	-2.712	-3.527	-1.616	-2.243	-2.648	-3.43	-1.259	-2.741	-2.3	-1.508	-2.64	-2.224	-3.452	-1.876	-2.119	-2.821	-2.795	-2.659	-2.858	-1.52	-1.589	-1.23	-2.782	-1.226	-3.252	-2.8	-3.152
ARPC4	-1.295	-2.111	-2.214	-4.308	-2.703	-2.419	-0.887	-4.311	-1.722	0	0	0	1	0	0	0	1	0	000100010	671	-1.971	-5.046	-1.261	-1.969	-3.007	-3.733	-2.323	-3.096	-1.787	-1.806	-3.603	-3.496	-2.507	-2.108	-2.043	-2.223	-1.821	-1.973	-1.392	-1.522	-3.551	-1.787	-1.691	-1.051	-1.657	-2.206	-4.21	-1.088	-2.564
SLC13A2	-2.053	-1.873	-2.146	-3.229	-2.68	-0.357	-1.572	-4.294	-2.227	0	0	0	1	0	0	0	1	0	000100010	672	-1.23	-1.799	-2.527	-3.153	-1.171	-2.346	-2.556	-3.644	-2.358	-2.2	-1.289	-1.824	-1.946	-1.828	-2.231	-2.273	-3.397	-1.798	-2.4	-1.186	-0.974	-1.429	-3.277	-3.053	-2.164	-1.09	-1.944	-2.673	-3.255
NCOR2	-1.868	-1.393	-2.505	-3.709	-1.943	-2.816	-0.395	-3.439	-2.131	0	0	0	1	0	0	0	1	0	000100010	673	-2.095	-1.655	-3.02	-4.283	-1.753	-2.103	-1.079	-1.471	-1.738	-2.557	-3.166	-1.589	-2.397	-1.437	-2.946	-0.763	-1.208	-2.02	-2.11	-1.286	-2.68	-0.972	-1.414	-2.427	-1.178	-1.076	-1.912	-1.201	-2.619
ITLN1	-1.279	-1.601	-1.726	-3.682	-1.669	-1.012	-1.905	-3.43	-2.137	0	0	0	1	0	0	0	1	0	000100010	674	-3.464	-1.622	-1.528	-2.584	-0.988	-1.616	-1.326	-2.336	-1.26	-1.673	-1.579	-1.45	-1.809	-1.703	-2.1	-2.46	-1.908	-1.826	-2.371	-1.044	-2.418	-2.39	-1.23	-3.788	-0.832	-1.419	-1.142	-1.465	-2.202
GADD45A	-1.289	-1.031	-2.525	-3.084	-0.834	-1.662	-0.536	-3.537	-2.657	0	0	0	1	0	0	0	1	0	000100010	675	-1.921	-1.513	-1.372	-1.36	-1.6	-3.393	-2.413	-2.149	-1.218	-1.211	-1.469	-2.103	-1.626	-1.024	-2.483	-1.206	-1.759	-1.294	-2.812	-0.835	-1.563	-1.113	-1.371	-1.434	-1.35	-0.755	-1.958	-0.929	-3.055
LIMS1	-1.724	-0.58	-1.249	-3.039	-2.61	-1.424	-1.076	-3.633	-1.604	0	0	0	1	0	0	0	1	0	000100010	676	-2.573	-3.977	-3.59	-2.372	-1.972	-4.07	-2.39	-4.286	-4.178	-4.066	-2.754	-2.93	-2.437	-3.743	-2.466	-2.777	-2.347	-3.074	-1.932	-2.554	-4.657	-2.869	-1.267	-2.689	-3.318	-1.133	-2.747	-2.69	-1.779
KCNMB3	-1.86	-1.698	-1.84	-3.129	-2.762	-1.26	-2.656	-2.027	-3.286	0	0	0	1	0	0	0	0	1	000100001	678	-3.693	-2.66	-1.629	-2.065	-2.567	-3.459	-1.663	-2.639	-1.909	-2.732	-2.105	-2.775	-1.699	-2.79	-4.262	-3.027	-4.533	-1.532	-2.659	-2.075	-2.547	-2.063	-4.067	-3.783	-1.757	-2.412	-2.346	-2.788	-4.242
SPO11	-1.56	-1.827	-2.097	-3.934	-1.466	-1.63	-0.859	-2.619	-3.483	0	0	0	1	0	0	0	0	1	000100001	679	-1.072	-1.381	-1.516	-1.345	-1.153	-3.029	-2.388	-1.862	-2.359	-1.025	-2.299	-1.868	-2.305	-1.279	-1.746	-0.716	-0.519	-1.948	-1.418	-3.336	-1.733	-1.331	-3.15	-1.377	-0.706	-0.897	-3.011	-2.099	-1.21
FCHSD2	-0.817	-1.864	-1.737	-3.033	-1.068	-1.913	-0.478	-1.412	-3.151	0	0	0	1	0	0	0	0	1	000100001	680	-2.403	-0.747	-3.939	-0.616	-2.425	-3.223	-2.81	-1.725	-1.384	-1.127	-2.507	-1.439	-2.212	-1.348	-1.732	-0.55	-0.735	-1.575	-1.754	-1.631	-1.282	-1.638	-1.174	-1.542	-1.908	-1.122	-1.088	-1.353	-1.358
HNRNPCL1,LOC440563	-2.504	-2.222	-1.765	-3.793	-2.856	-1.69	-1.841	-2.269	-2.373	0	0	0	1	0	0	0	0	0	000100000	681	-2.623	-3.943	-1.284	-1.598	-1.605	-1.763	-2.113	-3.301	-3.011	-3.651	-2.551	-3.93	-2.309	-2.117	-1.776	-1.875	-1.635	-3.019	-1.862	-3.035	-1.661	-1.278	-0.569	-2.02	-3.723	-2.309	-1.7	-1.888	-2.348
ALDH18A1	-1.448	-1.041	-1.833	-9.148	-0.976	-1.168	-2.056	-2.193	-1.106	0	0	0	1	0	0	0	0	0	000100000	682	-1.301	-1.136	-1.045	-0.894	-1.235	-1.522	-1.364	-0.917	-1.877	-0.88	-0.599	-0.927	-1.078	-1.001	-1.534	-9.596	-0.705	-0.616	-1.126	-1.042	-0.8	-1.145	-1.443	-0.827	-1.749	-6.512	-2.864	-0.42	-0.869
WNT8A	-2.504	-2.568	-2.177	-3.483	-2.664	-1.504	-1.215	-1.687	-1.925	0	0	0	1	0	0	0	0	0	000100000	684	-2.404	-2.416	-3.863	-4.445	-2.533	-3.217	-2.866	-3.181	-2.779	-2.499	-2.683	-4.268	-2.597	-3.821	-2.891	-2.955	-2.744	-1.448	-2.666	-1.079	-1.639	-1.783	-2.815	-2.655	-2.383	-2.699	-1.742	-1.54	-2.88
TRA2A	-2.198	-1.953	-1.601	-3.716	-2.207	-1.518	-1.995	-2.222	-2.275	0	0	0	1	0	0	0	0	0	000100000	685	-1.292	-2.14	-3.011	-1.259	-1.338	-2.324	-2.425	-3.766	-2.693	-2.13	-1.481	-3.404	-1.285	-1.142	-2.523	-1.635	-3.237	-1.369	-1.777	-1.566	-3.149	-1.481	-1.18	-2.816	-7.756	-1.018	-1.05	-1.932	-1.874
PRKG2	-1.656	-1.683	-1.808	-3.531	-1.934	-2.35	-1.697	-2.405	-2.55	0	0	0	1	0	0	0	0	0	000100000	686	-2.371	-1.136	-4.137	-2.976	-2.385	-3.371	-1.463	-2.147	-1.601	-1.957	-2.67	-1.684	-3.557	-1.722	-1.626	-3.151	-2.409	-1.24	-2.549	-1.999	-2.176	-2.517	-3.457	-2.395	-1.033	-2.108	-2.075	-2.938	-2.882
ECI2	-1.133	-2.08	-2.342	-3.431	-1.79	-2.346	-1.5	-2.773	-1.739	0	0	0	1	0	0	0	0	0	000100000	687	-2.332	-0.868	-3.426	-0.228	-3.955	-1.719	-3.052	-2.705	-1.337	-0.6	-3.523	-0.983	-3.906	-1.361	-3.02	-2.722	-0.89	-2.634	-3.794	-2.988	-2.257	-3.522	-2.608	-2.534	-2.33	-2.47	-1.681	-1.292	-3.061
CR1L	-1.395	-1.637	-2.408	-4.643	-1.061	-1.277	-2.349	-2.41	-1.827	0	0	0	1	0	0	0	0	0	000100000	688	-2.017	-0.759	-1.662	-2.072	-1.976	-1.773	-1.265	-1.99	-1.92	-1.133	-1.861	-1.626	-1.739	-2.302	-2.915	-1.329	-2.07	-1.273	-3.159	-1.79	-2.024	-2.337	-2.486	-2.248	-1.695	-1.323	-1.238	-0.727	-1.202
UPF2	-2.758	-1.769	-0.934	-3.672	-2.479	-1.784	-1.05	-2.352	-2.043	0	0	0	1	0	0	0	0	0	000100000	689	-1.542	-1.642	-1.797	-1.08	-2.66	-3.573	-2.253	-1.812	-3.845	-2.272	-2.316	-3.665	-2.658	-3.807	-2.307	-2.205	-1.569	-1.35	-1.143	-3.019	-2.405	-2.289	-1.325	-2.175	-2.025	-4.688	-3.904	-1.946	-2.369
BRD2	-2.957	-1.692	-1.739	-6.561	-1.96	-1.36	-0.075	-0.898	-1.55	0	0	0	1	0	0	0	0	0	000100000	690	-1.796	-1.302	-1.923	-0.832	-1.086	-2.219	-2.538	-3.271	-2.113	-0.28	-1.051	-4.201	-0.153	-3.103	-0.589	-0.598	-0.493	-1.983	-1.886	-1.353	-1.756	-1.072	-1.354	-1.848	-1.238	-1.228	-0.019	-0.834	-1.259
USPL1	-1.814	-1.645	-1.795	-4.662	-1.608	-2.5	-2.585	-0.95	-1.199	0	0	0	1	0	0	0	0	0	000100000	691	-0.837	-0.958	-1.825	-2.009	-1.262	-0.857	-2.111	-2.507	-1.093	-0.812	-1.312	-1.09	-2.248	-1.195	-1.978	-1.246	-0.469	-4.319	-2.07	-1.386	-3.48	-1.211	-1.172	-1.816	-1.219	-3.884	-2.791	-0.931	-2.314
OR51B5	-0.799	-1.493	-2.341	-4.505	-2.778	-1.558	-0.839	-2.505	-1.849	0	0	0	1	0	0	0	0	0	000100000	692	-0.767	-0.682	-1.564	-1.855	-1.072	-1.459	-1.26	-4.185	-2.847	-3.217	-1.15	-1.291	-1.687	-2.333	-0.694	-0.985	-0.75	-0.465	-1.332	-1.761	-1.733	-0.802	-1.475	-1.516	-1.385	-1.751	-1.265	-1.71	-3.24
SF3B4	-2.06	-1.776	-1.319	-3.678	-1.58	-1.878	-1.504	-1.93	-2.868	0	0	0	1	0	0	0	0	0	000100000	693	-2.047	-4.291	-0.876	-1.701	-0.729	-1.464	-1.479	-3.026	-2.503	-4.178	-0.84	-1.654	-0.92	-3.841	-1.727	-2.83	-1.347	-2.672	-0.892	-2.218	-1.725	-1.396	-1.574	-1.481	-2.368	-2.537	-3.046	-2.27	-1.502
IRS4	-1.67	-1.304	-1.533	-3.408	-1.765	-1.047	-2.511	-2.931	-2.206	0	0	0	1	0	0	0	0	0	000100000	694	-1.804	-2.081	-3.418	-3.659	-1.605	-1.044	-1.498	-2.097	-3.26	-1.92	-1.583	-1.354	-2.956	-1.941	-2.148	-2.866	-1.408	-1.883	-2.127	-1.926	-1.855	-2.468	-0.856	-2.488	-3.018	-2.311	-2.267	-1.651	-1.576
GUCY2D	-2.501	-2.115	-0.551	-3.9	-1.955	-2.861	-1.512	-1.78	-0.88	0	0	0	1	0	0	0	0	0	000100000	695	-1.016	-1.368	-1.939	-3.073	-1.488	-2.132	-2.046	-2.653	-2.407	-0.839	-1.11	-1.31	-5.88	-0.65	-2.386	-1.451	-1.646	-0.824	-3.49	-1.039	-0.834	-1.221	-0.892	-1.168	-1.733	-3.765	-3.523	-1.262	-1.546
RALY	-2.088	-1.91	-1.285	-4.419	-2.941	-2.678	-0.782	-0.673	-1.243	0	0	0	1	0	0	0	0	0	000100000	696	-1.912	-1.778	-0.763	-1.237	-2.255	-0.551	-2.38	-2.26	-1.941	-0.836	-1.713	-0.799	-1.941	-2.787	-1.034	-1.732	-0.961	-1.399	-2.816	-1.875	-0.847	-1.997	-2.513	-0.886	-2.824	-2.932	-1.534	-1.854	-1.323
MPP4	-2.413	-1.333	-2.455	-3.167	-1.785	-1.451	-1.344	-1.695	-2.366	0	0	0	1	0	0	0	0	0	000100000	697	-3.911	-2.043	-2.637	-3.001	-1.735	-1.873	-2.556	-2.08	-2.195	-2.557	-2.661	-1.199	-2.807	-2.395	-2.146	-2.044	-2.481	-2.078	-1.624	-2.886	-3.843	-2.882	-2.434	-1.917	-1.834	-1.415	-2.453	-2.282	-1.585
DDX17	-2.352	-1.132	-2.456	-3.037	-2.987	-1.817	-1.02	-1.201	-1.98	0	0	0	1	0	0	0	0	0	000100000	698	-2.386	-2.982	-1.7	-1.145	-2.504	-1.149	-1.246	-2.38	-1.572	-2.601	-1.13	-4.263	-3.404	-1.507	-2.535	-1.255	-1.738	-4.653	-3.161	-1.946	-2.623	-1.913	-1.426	-1.899	-1.007	-1.173	-2.47	-0.8	-2.304
SFN	-2.028	-1.575	-2.257	-3.392	-1.894	-0.724	-1.731	-2.395	-1.867	0	0	0	1	0	0	0	0	0	000100000	699	-1.606	-1.796	-2.631	-1.469	-2.044	-2.214	-2.767	-1.707	-0.875	-2.452	-0.779	-1.955	-2.041	-1.214	-2.291	-1.588	-3.412	-2.709	-2	-1.468	-2.897	-2.147	-3.786	-1.584	-1.228	-1.8	-1.692	-2.272	-1.902
CAMKV	-2.001	-1.307	-1.673	-3.475	-0.918	-1.698	-2.494	-2.257	-1.911	0	0	0	1	0	0	0	0	0	000100000	700	-1.788	-1.564	-1.12	-1.954	-0.732	-0.993	-2.046	-1.834	-0.981	-2.515	-1.152	-1.293	-2.254	-1.198	-0.618	-2.501	-2.102	-1.701	-1.422	-1.43	-1.694	-0.306	-2.088	-1.658	-1.423	-1.118	-1.355	-1.007	-1.315
AQP4	-1.611	-1.879	-0.97	-5.08	-1.612	-2.242	-1.63	-1.069	-1.24	0	0	0	1	0	0	0	0	0	000100000	701	-1.168	-1.303	-2.839	-2.106	-2.335	-0.941	-4.133	-2.512	-1.803	-1.351	-1.154	-0.681	-2.953	-1.826	-2.356	-2.722	-1.166	-1.276	-3.096	-2.34	-1.425	-2.435	-1.162	-3.446	-2.784	-1.414	-1.825	-3.753	-1.937
CA9	-1.211	-1.336	-1.424	-3.247	-1.84	-2.129	-2.497	-2.26	-1.368	0	0	0	1	0	0	0	0	0	000100000	702	-2.089	-3.263	-3.064	-4.49	-1.884	-2.173	-2.372	-2.506	-1.485	-1.579	-1.568	-1.854	-2.325	-2.803	-1.848	-2.03	-3.271	-1.25	-3.329	-2.045	-2.1	-2.188	-0.946	-3.42	-1.798	-2.102	-1.829	-1.311	-2.004
ACOX2	-2.119	-2.837	-1.549	-3.14	-1.065	-1.655	-1.642	-1.813	-1.348	0	0	0	1	0	0	0	0	0	000100000	703	-2.436	-1.293	-2.065	-4.154	-2.276	-1.287	-2.001	-0.631	-2.701	-1.892	-1.754	-3.064	-1.379	-1.808	-0.764	-1.263	-1.079	-2.638	-2.743	-1.575	-1.602	-1.542	-2.278	-1.851	-1.762	-1.577	-1.204	-1.468	-3.067
USP7	-1.632	-1.727	-1.165	-5.019	-0.788	-1.583	-1.259	-1.482	-2.306	0	0	0	1	0	0	0	0	0	000100000	704	-3.731	-0.94	-1.245	-1.155	-0.618	-2.244	-2.589	-1.088	-0.977	-2.422	-2.304	-3.27	-0.741	-0.101	-0.88	-2.416	-0.379	-6.763	-1.119	-1.846	-1.173	-3.142	-1.528	-0.256	-2.861	-1.149	-1.446	-0.752	-2.935
SAFB	-0.692	-2.044	-1.829	-3.037	-2.135	-2.546	-2.462	-1.049	-0.971	0	0	0	1	0	0	0	0	0	000100000	705	-1.272	-1.867	-1.231	-1.121	-2.216	-1.655	-1.231	-1.354	-1.942	-3.859	-1.186	-3.018	-1.305	-3.08	-4.892	-3.461	-0.541	-7.755	-1.661	-2.084	-2.591	-1.463	-1.362	-2.055	-2.145	-1.659	-3.175	-1.005	-1.537
MSLN	-1.57	-1.497	-1.035	-3.866	-2.187	-1.459	-2.519	-0.943	-1.374	0	0	0	1	0	0	0	0	0	000100000	706	-2.272	-1.437	-2.393	-1.033	-1.544	-1.705	-1.553	-2.017	-2.486	-3.503	-1.348	-2.483	-1.461	-1.344	-1.843	-1.787	-1.134	-2.435	-3.077	-1.566	-1.719	-3.088	-0.723	-0.859	-1.769	-1.051	-1.78	-1.45	-2.547
PPIL2	-2.206	-0.742	-2.038	-5.097	-0.797	-0.787	-1.216	-1.439	-2.041	0	0	0	1	0	0	0	0	0	000100000	707	-1.428	-1.339	-2.566	-1.011	-2.224	-2.114	-1.836	-2.936	-1.008	-0.878	-1.488	-2.049	-0.579	-1.631	-1.3	-1.504	-0.927	-0.795	-1.284	-1.055	-0.781	-1.795	-1.502	-1.517	-2.169	-1.597	-0.731	-0.959	-1.743
MLL5	-1.086	-0.687	-1.26	-3.637	-1.481	-2.803	-2.666	-1.307	-1.255	0	0	0	1	0	0	0	0	0	000100000	708	-0.518	-1.582	-2.127	-0.721	-2.295	-0.81	-1.708	-3.498	-0.827	-1.008	-0.942	-1.814	-1.558	-1.207	-1.647	-1.238	-1.002	-1.306	-2.296	-2.077	-2.577	-2.074	-1.308	-2.207	-2.885	-3.204	-1.601	-0.978	-1.92
PPARG	-1.895	-1.311	-1.158	-3.918	-1.502	-1.817	-1.303	-1.02	-1.931	0	0	0	1	0	0	0	0	0	000100000	709	-1.676	-2.015	-1.303	-1.772	-2.078	-3.06	-2.051	-1.039	-0.826	-1.585	-1.705	-2.94	-2.184	-1.311	-1.041	-2.207	-2.806	-3.279	-2.477	-2.265	-1.978	-1.006	-2.383	-2.485	-1.469	-1.218	-2.368	-2.831	-1.859
TLE3	-1.11	-1.341	-1.067	-4.831	-1.086	-2.42	-1.158	-1.777	-0.978	0	0	0	1	0	0	0	0	0	000100000	710	-0.699	-1.604	-1.169	-0.754	-1.005	-0.524	-1.099	-1.964	-1.522	-0.232	-1.615	-1.832	-2.625	-1.53	-1.221	-1.356	-1.095	-0.893	-1.925	-1.745	-1.106	-2.965	-1.28	-1.293	-0.769	-1.168	-1.654	-0.38	-0.846
MET	-0.792	-0.655	-0.828	-8.38	-0.937	-0.376	-0.505	-1.739	-1.251	0	0	0	1	0	0	0	0	0	000100000	711	-0.98	-0.779	-1.266	-1.273	-0.955	-1.356	-1.573	-0.985	-0.958	-1.532	-0.563	-0.614	-0.549	-1.183	-0.677	-2.017	-2.651	-0.875	-1.214	-1.254	-1.232	-1.022	-1.833	-1.723	-0.649	-0.447	-0.587	-0.883	-0.685
AMD1	-2.06	-1.215	-1.42	-3.607	-1.269	-2.313	-1.316	-1.111	-1.064	0	0	0	1	0	0	0	0	0	000100000	712	-0.875	-1.482	-0.914	-0.981	-1.538	-1.604	-1.066	-2.216	-2.454	-1.594	-2.07	-1.107	-1.8	-1.72	-2.142	-4.797	-1.357	-1.183	-1.024	-3.166	-0.831	-1.407	-0.654	-1.781	-1.974	-2.922	-1.703	-1.595	-1.422
PBX1	-1.787	-1.502	-1.149	-3.243	-1.961	-1.214	-1.231	-1.496	-1.554	0	0	0	1	0	0	0	0	0	000100000	713	-1.35	-1.694	-1.389	-1.257	-1.103	-1.107	-1.778	-1.957	-1.422	-1.334	-1.295	-2.918	-1.932	-0.76	-1.274	-2.204	-1.167	-1.188	-2.14	-3.016	-0.76	-1.682	-1.179	-1.857	-1.4	-0.95	-2.666	-1.282	-1.358
CYP26A1	-1.364	-1.666	-0.986	-3.111	-1.34	-1.863	-1.074	-1.465	-2.122	0	0	0	1	0	0	0	0	0	000100000	714	-2.075	-1.861	-3.298	-1.863	-2.102	-1.376	-1.842	-0.947	-0.711	-1.753	-1.132	-0.919	-1.935	-1.545	-1.452	-1.899	-1.3	-1.53	-1.439	-1.836	-0.61	-0.951	-1.704	-1.246	-1.131	-1.367	-2.075	-1.673	-1.036
SSB	-1.379	-1.811	-2.551	-3.096	-1.766	-0.907	-0.473	-1.54	-1.216	0	0	0	1	0	0	0	0	0	000100000	715	-1.751	-2.158	-1.397	-0.496	-1.823	-0.689	-1.788	-1.346	-1.459	-0.952	-1.857	-3.63	-0.789	-3.52	-1.165	-1.142	-0.779	-2.322	-0.588	-1.455	-1.256	-2.203	-0.666	-0.663	-3.103	-3.077	-2.845	-1.415	-1.05
INPPL1	-1.87	-0.826	-0.629	-3.398	-0.695	-1.366	-2.517	-2.66	-0.755	0	0	0	1	0	0	0	0	0	000100000	716	-2.504	-1.565	-2.692	-1.343	-3.715	-1.441	-2.46	-2.663	-3.714	-0.654	-2.035	-0.265	-2.13	-1.893	-3.264	-1.474	-1.329	-1.504	-2.634	-2.675	-2.599	-3.086	-1.835	-1.926	-2.614	-3.435	-1.627	-2.224	-1.336
PPP1R10	-1.666	-0.95	-2.139	-3.015	-1.032	-0.481	-1.428	-2.388	-1.465	0	0	0	1	0	0	0	0	0	000100000	717	-2.001	-0.828	-0.729	-1.692	-0.534	-2.448	-0.484	-2.466	-0.765	-6.24	-3.19	-1.826	-0.711	-2.332	-2.266	-2.056	-3.756	-1.696	-1.754	-1.896	-4.36	-3.006	-1.489	-0.74	-2.995	-3.735	-0.839	-2.134	-1.205
NPY2R	-1.245	-1.187	-1.251	-3.003	-2.513	-1.68	-1.374	-0.894	-1.23	0	0	0	1	0	0	0	0	0	000100000	718	-1.033	-1.189	-1.873	-1.029	-1.059	-1.52	-1.501	-1.246	-1.535	-2.362	-2.186	-0.812	-1.458	-1.16	-1.73	-2.855	-0.966	-1.047	-1.183	-1.183	-1.866	-1.044	-1.102	-1.865	-1.143	-1.947	-0.936	-1.232	-3.014
GRB2	-1.412	-1.354	-1.297	-3.228	-1.781	-2.406	-1.406	-0.241	-0.94	0	0	0	1	0	0	0	0	0	000100000	719	-1.493	-3.08	-4.828	-2.365	-1.61	-2.47	-6.414	-0.597	-2.162	-2.07	-1.007	-4.7	-1.356	-2.615	-1.969	-1.386	-3.251	-1.64	-2.698	-0.728	-0.684	-1.563	-2.033	-2.471	-0.728	-1.748	-2.903	-4.059	-2.247
FKBP2	-1.79	-2.537	-0.533	-3.212	-1.293	-1.333	-1.052	-1.416	-0.861	0	0	0	1	0	0	0	0	0	000100000	720	-0.86	-0.863	-0.883	-1.366	-1.594	-1.214	-1.643	-1.69	-2.216	-0.494	-0.57	-2.066	-1.162	-1.786	-1.442	-0.483	-1.208	-0.767	-2.768	-1.419	-0.898	-1.321	-1.358	-1.214	-0.657	-1.25	-1.157	-0.4	-0.543
GAB1	-1.421	-1.786	-0.742	-5.92	-0.713	-1.716	-0.2	-0.844	-0.519	0	0	0	1	0	0	0	0	0	000100000	721	-0.671	-1.334	-1.642	-0.829	-0.671	-1.115	-1.003	-1.167	-1.137	-0.728	-0.864	-1.816	-1.59	-0.861	-0.756	-0.86	-2.029	-0.963	-1.914	-1.564	-1.605	-0.893	-1.046	-2.23	-0.187	-1.611	-1.349	-1.297	-1.267
NBEAL1	-1.857	-1.212	-1.417	-3.069	-1.155	-0.974	-0.912	-1.437	-1.692	0	0	0	1	0	0	0	0	0	000100000	722	-2.032	-1.911	-2.557	-0.978	-1.065	-1.201	-1.273	-0.951	-1.434	-1.396	-1.146	-0.803	-1.45	-0.854	-1.16	-1.617	-3.892	-0.343	-1.401	-1.461	-0.431	-0.915	-1.761	-1.211	-0.596	-0.819	-1.497	-2.869	-1.29
CSRNP3	-0.973	-1.754	-0.778	-3.351	-1.608	-1.529	-1.031	-1.425	-1.263	0	0	0	1	0	0	0	0	0	000100000	723	-1.113	-1.322	-1.939	-1.116	-1.823	-4.974	-1.105	-2.141	-1.639	-1.819	-0.842	-2.005	-0.827	-2.734	-2.16	-1.674	-1.178	-0.714	-1.629	-1.059	-0.957	-1.164	-1.757	-1.983	-1.737	-1.052	-1.021	-1.992	-2.824
ARL2	-0.905	-2.231	-1.596	-3.321	-1.821	-0.934	-0.986	-0.767	-0.848	0	0	0	1	0	0	0	0	0	000100000	725	-1.14	-1.188	-1.922	-1.307	-4.48	-1.697	-2.098	-0.81	-2.335	-0.636	-1.504	-0.952	-1.476	-0.911	-1.141	-1.312	-1.495	-1.461	-1.969	-1.347	-2.108	-0.555	-1.97	-1.356	-2.297	-1.743	-1.85	-1.34	-1.164
PRKDC	-1.175	-2.226	-0.444	-3.232	-1.759	-0.927	-0.986	-1.997	-0.49	0	0	0	1	0	0	0	0	0	000100000	726	-0.968	-1.887	-0.517	-1.48	-2.756	-1.832	-0.366	-0.641	-0.926	-0.56	-2.496	-0.72	-1.512	-1.573	-0.817	-0.893	-0.365	-1.394	-1.497	-0.818	-0.178	-1.951	-1.152	-0.833	-2.495	-1.316	-0.619	-0.692	-1.437
MBD2	-1.328	-0.441	-2.054	-4.911	-0.815	-1.78	-0.818	-0.11	-0.706	0	0	0	1	0	0	0	0	0	000100000	727	-1.829	-0.707	-2.745	-1.694	-2.54	-0.699	-1.021	-2.1	-5.63	-1.606	-1.789	-1.092	-1.614	-0.847	-0.787	-0.973	-1.211	-3.712	-2.034	-1.944	-1.075	-1.442	-0.774	-1.257	-2.964	-3.429	-1.886	-0.809	-1.09
XRCC2	-0.446	-2.714	-1.7	-3.254	-1.745	-0.865	-0.627	-0.857	-0.426	0	0	0	1	0	0	0	0	0	000100000	728	-1.631	-1.203	-1.818	-2.86	-0.961	-1.08	-0.893	-0.922	-1.257	-1.111	-1.278	-1.609	-0.985	-1.719	-0.572	-0.444	-1.599	-3.141	-0.988	-0.793	-1.21	-0.915	-0.88	-0.65	-1.716	-0.527	-0.778	-0.935	-1.171
DAPP1	-0.52	-1.346	-1.359	-3.153	-1.263	-1.267	-0.985	-1.541	-1.102	0	0	0	1	0	0	0	0	0	000100000	729	-1.492	-1.476	-0.626	-0.948	-1.501	-1.275	-1.888	-1	-0.532	-1.275	-1.373	-1.31	-2.279	-1.038	-2.2	-2.376	-1.567	-1.461	-1.511	-1.247	-1.536	-0.862	-2.609	-2.977	-0.976	-2.341	-1.602	-2.106	-0.704
ZRSR2	-0.452	-1.515	-0.746	-3.466	-1.223	-0.848	-2.428	-0.976	-0.705	0	0	0	1	0	0	0	0	0	000100000	730	-0.541	-0.599	-1.187	-0.738	-0.463	-1.579	-1.018	-0.394	-1.476	-0.588	-1.611	-3.346	-0.722	-0.21	-0.157	-1.464	-2.066	-1.967	-0.595	-1.061	-0.334	-0.883	-0.872	-0.798	-1.715	-1.349	-0.804	-0.413	-1.703
PMP2	-1.127	-1.58	-1.829	-3.18	-0.702	-0.923	-0.652	-1.124	-0.812	0	0	0	1	0	0	0	0	0	000100000	731	-1.417	-1.186	-1.178	-1.892	-1.964	-1.926	-0.923	-0.906	-3.168	-0.877	-1.22	-0.472	-0.814	-0.599	-1.012	-1.795	-0.735	-0.282	-1.506	-0.763	-1.181	-0.659	-0.703	-1.614	-0.617	-1.727	-1.11	-1.199	-1.198
IDI2	-0.757	-1.225	-1.067	-3.039	-0.846	-0.79	-0.729	-1.632	-1.303	0	0	0	1	0	0	0	0	0	000100000	733	-1.47	-1.013	-0.738	-1.232	-1.127	-1.187	-0.926	-0.959	-0.983	-0.892	-1.057	-0.758	-0.694	-0.663	-1.185	-0.513	-0.375	-0.241	-1.996	-1.219	-0.375	-1.921	-1.381	-1.175	-1.287	-0.675	-1.314	-0.471	-1.166
PHIP	-0.918	-1.097	-0.554	-3.313	-2.278	-1.388	-0.752	-0.39	-0.66	0	0	0	1	0	0	0	0	0	000100000	734	-2.258	-0.778	-0.367	-0.621	-1.612	-0.943	-2.581	-0.474	-3.156	-0.423	-0.989	-0.881	-1.112	-1.702	-0.643	-0.23	-0.291	-0.249	-0.581	-1.342	-0.601	-0.44	-0.706	-1.747	-0.781	-1.813	-1.037	-0.539	-0.3
SCD	-1.021	-0.551	-1.58	-3.01	-1.228	-0.682	-0.385	-2.387	-0.417	0	0	0	1	0	0	0	0	0	000100000	735	-0.769	-0.16	-0.547	-0.293	-0.224	-1.874	-3.465	-1.166	-1.443	-2.196	-2.031	-0.165	-1.25	-0.614	-2.419	-0.947	-0.286	-1.696	-0.705	-1.073	-0.121	-3.392	-1.966	-0.651	-0.397	-0.612	-1.893	-0.45	-0.333
DCAF4L1	-0.402	-0.549	-0.63	-3.029	-2.273	-1.614	-0.366	-0.511	-1.482	0	0	0	1	0	0	0	0	0	000100000	737	-0.814	-0.915	-0.926	-0.952	-0.557	-0.969	-0.786	-1.031	-1.062	-0.3	-0.312	-1.139	-1.886	-0.452	-1.251	-0.574	-1.164	-0.388	-1.073	-0.541	-0.515	-0.279	-1.15	-0.908	-0.953	-0.676	-0.805	-1.375	-0.932
E2F1	-2.295	-1.773	-0.481	-3.068	-0.213	-0.524	-0.639	-1.556	-0.253	0	0	0	1	0	0	0	0	0	000100000	738	-0.789	-0.14	-0.713	-0.081	-1.089	-0.405	-1.451	-0.216	-0.829	-1.816	-0.116	-0.369	-0.314	-0.251	-0.933	-1.748	-1.259	-0.396	-1.153	-12.346	-1.017	-0.344	-0.774	-5.286	-0.224	-0.546	-2.635	-0.364	-0.457
SPHK1	-0.872	-1.078	-1.124	-3.191	-0.71	-0.439	-1.908	-0.76	-0.714	0	0	0	1	0	0	0	0	0	000100000	739	-1.349	-1.282	-0.688	-1.846	-0.877	-0.9	-0.806	-0.798	-1.092	-1.607	-1.721	-1.286	-2.09	-1.741	-1.117	-1.316	-0.871	-1.417	-0.68	-1.09	-1.24	-0.825	-1.393	-1.192	-1.321	-0.985	-0.742	-0.894	-0.544
CCNYL1	-0.535	-1.074	-1.134	-3.119	-1.34	-0.952	-0.267	-0.78	-1.539	0	0	0	1	0	0	0	0	0	000100000	740	-1.318	-1.162	-0.798	-0.686	-1.329	-0.836	-2.037	-1.318	-0.31	-0.541	-0.824	-0.547	-1.188	-0.597	-0.974	-1.4	-0.369	-0.793	-2.109	-1.199	-1.612	-0.678	-0.409	-0.512	-0.592	-0.758	-0.723	-1.172	-0.76
NACC2	-0.568	-0.826	-0.794	-3.02	-0.644	-1.22	-1.007	-1.078	-0.852	0	0	0	1	0	0	0	0	0	000100000	742	-1.122	-0.458	-1.732	-1.411	-0.874	-1.314	-2.359	-1.324	-0.686	-1.35	-1.421	-1.322	-2.196	-1.952	-2.171	-3.036	-0.655	-1.396	-1.091	-1.124	-1.334	-1.592	-1.921	-0.92	-1.111	-1.273	-0.917	-0.722	-1.413
EIF2AK4	-0.341	-0.898	-0.268	-3.767	-0.423	-0.409	-0.432	-1.158	-0.638	0	0	0	1	0	0	0	0	0	000100000	745	-1.031	-0.56	-0.932	-0.638	-0.679	-0.303	-0.711	-0.543	-0.424	-0.193	-0.375	-0.155	-1.477	-0.552	-0.828	-0.891	-0.732	-0.595	-1.328	-0.603	-0.8	-0.722	-0.746	-0.656	-0.39	-0.573	-0.702	-0.256	-1.076
MPRIP	-2.881	-2.896	-1.429	-2.794	-4.898	-5.168	-6.72	-3.612	-4.399	0	0	0	0	1	1	1	1	1	000011111	747	-4.024	-5.068	-2.655	-2.228	-3.065	-7.855	-4.065	-3.88	-5.168	-5.468	-4.794	-4.648	-2.729	-2.245	-7.215	-3.279	-5.34	-4.146	-3.584	-2.827	-3.604	-3.158	-2.197	-4.224	-3.401	-2.485	-3.172	-3.742	-4.338
CSNK1A1	-1.154	-2.38	-2.642	-0.718	-3.713	-3.255	-4.382	-1.079	-0.654	0	0	0	0	1	1	1	0	0	000011100	748	-4.542	-0.849	-2.903	-0.929	-0.865	-1.285	-0.568	-2.638	-1.046	-1.549	-2.221	-5.337	-0.596	-1.236	-1.681	-2.631	-0.275	-3.455	-0.57	-1.222	-0.401	-1.353	-0.633	-1.799	-1.096	-0.644	-2.162	-0.794	-1.968
NACA,NACA2	-2.944	-2.109	-1.93	-2.651	-3.534	-3.47	-1.812	-3.496	-1.618	0	0	0	0	1	1	0	1	0	000011010	749	-4.303	-2.354	-1.548	-0.586	-3.146	-2.356	-2.185	-2.158	-2.943	-2.879	-2.44	-2.458	-0.774	-1.734	-2.67	-1.997	-4.171	-1.67	-1.596	-2.515	-5.11	-2.321	-0.586	-2.17	-2.549	-3.008	-1.983	-0.8	-4.717
RAE1	-0.89	-2.557	-2.64	-2.209	-3.085	-5.238	-2.61	-1.615	-4.116	0	0	0	0	1	1	0	0	1	000011001	750	-3.678	-3.188	-1.72	-1.516	-0.747	-2.476	-2.348	-3.229	-3.346	-2.557	-2.214	-2.015	-0.832	-2.612	-1.958	-1.238	-1.165	-5.859	-3.391	-4.588	-1.362	-3.227	-2.948	-2.214	-2.485	-2.859	-5.629	-1.043	-1.782
MCM2	-1.142	-2.025	-0.992	-1.91	-6.303	-3.056	-0.861	-1.154	-3.401	0	0	0	0	1	1	0	0	1	000011001	751	-2.977	-1.176	-1.267	-0.287	-2.093	-2.65	-1.6	-1.112	-0.569	-0.608	-0.607	-8.849	-1.138	-2.309	-4.402	-1.421	-0.738	-5.935	-1.066	-5.277	-4.89	-3.608	-0.879	-0.313	-4.202	-4.439	-1.769	-2.285	-1.354
ATR	-0.152	-2.717	-0.817	-1.84	-3.453	-13.902	-2.416	-1.116	-1	0	0	0	0	1	1	0	0	0	000011000	752	-2.737	-1.396	-0.82	-0.635	-3.594	-0.454	-1.144	-4.714	-0.744	-12.035	-4.17	-15.011	-1.707	-1.909	-3.193	-0.647	-2.766	-10.038	-1.811	-2.339	-4.671	-5.234	-0.279	-0.594	-6.618	-8.359	-0.576	-1.09	-2.628
DDX46	-2.313	-2.265	-2.351	-2.13	-4.003	-3.545	-2.553	-1.224	-1.439	0	0	0	0	1	1	0	0	0	000011000	753	-1.333	-3.179	-1.479	-1.451	-1.819	-3.675	-2.572	-2.78	-2.465	-3.258	-2.096	-6.301	-0.216	-2.518	-1.921	-1.221	-3.091	-5.041	-1.022	-2.521	-2.335	-2.048	-1.257	-1.024	-5.286	-2.894	-1.077	-1.871	-3.183
PIPOX	-1.581	-2.068	-1.481	-1.914	-3.161	-3.052	-2.936	-2.092	-1.504	0	0	0	0	1	1	0	0	0	000011000	754	-2.093	-1.949	-1.299	-2.285	-1.071	-2.885	-3.141	-1.831	-2.391	-3.286	-1.682	-1.907	-2.898	-3.253	-2.286	-4.688	-4.807	-1.613	-2.409	-1.811	-2.559	-1.936	-1.323	-1.637	-3.332	-1.924	-3.284	-3.255	-2.412
SRSF11	-2.527	-2.947	-0.698	-1.094	-5.743	-4.038	-1.774	-0.1	-0.636	0	0	0	0	1	1	0	0	0	000011000	755	-0.359	-2.789	-2.272	-0.519	-3.261	-2.617	-0.999	-0.899	-1.114	-1.345	-0.84	-2.059	-0.188	-1.848	-2.915	-2.415	-1.879	-1.444	-1.121	-1.381	-4.762	-0.816	-0.316	-0.158	-6.256	-5.688	-0.805	-2.973	-6.3
KHSRP	-0.965	-0.915	-1.85	-1.942	-11.627	-2.526	-8.967	-3.04	-1.321	0	0	0	0	1	0	1	1	0	000010110	756	-5.798	-3.326	-8.093	-0.361	-2.32	-2.4	-2.3	-2.312	-8.373	-1.19	-3.282	-1.434	-4.313	-1.732	-7.939	-1.442	-1.575	-1.48	-4.971	-1.651	-3.187	-2.83	-0.757	-2.641	-1.77	-1.187	-3.385	-0.327	-2.341
ITGB5	-2.316	-0.812	-1.248	-2.181	-6.559	-2.965	-3.327	-3.095	-2.472	0	0	0	0	1	0	1	1	0	000010110	757	-2.745	-5.332	-3.389	-3.665	-3.097	-4.724	-2.036	-7.727	-1.29	-6.632	-0.559	-1.823	-2.201	-2.754	-4.131	-3.74	-6.169	-2.049	-1.947	-2.727	-6.134	-1.802	-1.94	-2.679	-5.941	-1.508	-3.117	-2.645	-4.602
HSF1	-2.127	-2.593	-2.176	-1.607	-3.852	-1.918	-3.412	-4.324	-1.544	0	0	0	0	1	0	1	1	0	000010110	758	-2.358	-1.679	-4.43	-2.049	-1.231	-2.252	-2.31	-1.75	-0.737	-2.22	-1.818	-2.332	-2.364	-2.072	-3.422	-3.342	-1.524	-3.501	-2.925	-1.228	-0.867	-3.565	-1.941	-1.981	-1.342	-2.22	-2.911	-3.485	-1.422
CHEK1	-0.225	-2.692	-1.364	-1.97	-4.388	-1.016	-8.038	-1.979	-0.201	0	0	0	0	1	0	1	0	0	000010100	759	-2.38	-2.065	-2.724	-1.009	-2.161	-1.39	-2.008	-3.27	-2.738	-6.89	-1.298	-9.211	-1.165	-1.038	-2.816	-2.787	-2.832	-5.6	-1.644	-2.263	-0.839	-3.294	-0.961	-1.614	-0.891	-3.175	-1.122	-0.867	-1.745
GPC6	-1.932	-1.615	-2.589	-2.019	-3.008	-2.837	-3.353	-1.408	-1.307	0	0	0	0	1	0	1	0	0	000010100	760	-1.82	-2.627	-2.543	-1.996	-2.286	-2.199	-4.011	-2.476	-2.978	-3.117	-0.837	-1.322	-3.158	-2.793	-0.887	-0.902	-3.077	-2.106	-2.52	-1.994	-2.452	-1.743	-2.094	-2.772	-3.144	-2.957	-1.921	-0.537	-1.164
DAZAP1	-1.731	-0.336	-1.476	-1.884	-6.443	-1.041	-3.445	-1.854	-0.577	0	0	0	0	1	0	1	0	0	000010100	761	-2.772	-2.312	-0.804	-1.795	-0.171	-0.205	-0.817	-1.811	-3.367	-1.458	-1.364	-1.926	-1.54	-1.217	-1.838	-0.049	-0.92	-4.522	-1.248	-0.135	-1.204	-4.905	-0.071	-4.761	-1.758	-2.983	-6.34	-0.414	-0.171
CS	-2.631	-2.178	-0.939	-1.295	-3.259	-0.687	-3.849	-1.49	-1.496	0	0	0	0	1	0	1	0	0	000010100	762	-1.76	-2.252	-1.671	-2.875	-1.441	-2.796	-3.387	-1.832	-2.922	-1.363	-2.352	-2.715	-1.278	-2.048	-2.479	-3.273	-1.976	-2.113	-2.275	-1.011	-2.352	-0.743	-2.021	-2.863	-5.271	-1.003	-1.603	-6.176	-2.041
SP3	-2.073	-2.068	-2.251	-0.679	-4.772	-1.077	-1.47	-3.219	-1.584	0	0	0	0	1	0	0	1	0	000010010	763	-1.105	-1.153	-3.049	-2.026	-1.383	-1.672	-1.359	-1.057	-2.322	-2.538	-3.787	-1.083	-1.119	-1.255	-2.758	-2.602	-1.473	-2.454	-2.543	-1.497	-6.633	-1.594	-3.362	-3.568	-3.408	-1.091	-2.986	-3.187	-3.22
DLST	-1.5	-1.068	-1.17	-1.743	-3.215	-1.963	-1.173	-3.32	-2.317	0	0	0	0	1	0	0	1	0	000010010	764	-1.345	-2.929	-1.362	-0.668	-2.021	-1.788	-1.407	-3.11	-3.775	-1.006	-1.496	-1.235	-2.665	-1.462	-1.273	-0.937	-1.1	-0.982	-1.716	-1.218	-1.882	-5.972	-1.711	-1.262	-2.288	-0.691	-3.581	-1.352	-0.915
ATAD3A,ATAD3B	-0.372	-0.99	-2.694	-0.298	-3.557	-0.426	-0.584	-3.261	-2.694	0	0	0	0	1	0	0	1	0	000010010	765	-7.756	-3.979	-1.197	-0.909	-0.766	-1.876	-1.618	-2.227	-1.558	-0.854	-2.592	-3.59	-2.682	-1.653	-0.947	-2.864	-0.814	-1.992	-1.063	-1.758	-1.426	-2.472	-0.927	-0.797	-2.791	-1.314	-1.48	-1.097	-0.85
UBE2M,UBE2MP1	-2.139	-1.738	-2.671	-0.947	-5.712	-0.768	-0.662	-1.543	-3.915	0	0	0	0	1	0	0	0	1	000010001	766	-2.054	-2.789	-2.799	-0.512	-0.601	-3.27	-0.606	-4.307	-1.98	-1.28	-3.769	-3.06	-1.019	-1.101	-1.906	-1.949	-1.861	-2.695	-0.889	-1.226	-3.347	-0.634	-2.574	-1.444	-5.367	-2.527	-0.444	-0.774	-2.827
ITGAV	-0.653	-0.279	-0.848	-0.49	-5.134	-1.786	-0.885	-0.998	-4.836	0	0	0	0	1	0	0	0	1	000010001	767	-1.886	-8.314	-5.518	-2.587	-5.334	-4.469	-1.03	-6.909	-0.555	-9.259	-2.895	-0.633	-0.796	-5.968	-3.122	-3.922	-4.59	-4.901	-1.934	-0.8	-12.022	-1.421	-1.269	-2.271	-4.229	-1.079	-0.879	-0.794	-8.166
EIF2AK1	-0.385	-1.117	-0.137	-0.952	-18.724	-0.96	-0.217	-0.255	-0.148	0	0	0	0	1	0	0	0	0	000010000	768	-1.658	-0.371	-0.42	-0.353	-0.327	-0.79	-0.599	-0.434	-0.751	-0.054	-0.144	-0.398	-1.294	-0.585	-0.54	-0.218	-0.459	-2.429	-0.612	-0.614	-0.159	-0.439	-0.794	-0.466	-0.787	-0.525	-0.811	-0.126	-0.471
DDX42	-2.762	-2.656	-1.992	-2.381	-3.449	-2.663	-2.467	-2.012	-1.315	0	0	0	0	1	0	0	0	0	000010000	769	-1.611	-2.015	-0.777	-2.67	-2.038	-2.417	-1.33	-3.086	-2.859	-2.496	-3.177	-3.279	-2.904	-1.787	-2.941	-3.611	-1.987	-4.083	-2.09	-0.821	-2.526	-2.407	-1.983	-1.513	-1.894	-4.751	-1.83	-0.649	-3.727
KCTD10	-1.258	-0.579	-0.731	-2.362	-13.298	-1.448	-0.275	-0.554	-1.055	0	0	0	0	1	0	0	0	0	000010000	770	-0.866	-2.122	-1.758	-0.475	-0.87	-1.244	-0.814	-1.32	-2.451	-0.126	-1.783	-2.594	-0.38	-0.635	-0.671	-1.044	-1.021	-0.467	-2.354	-0.994	-0.941	-1.955	-0.321	-1.594	-1.521	-1.045	-0.961	-0.772	-2.516
HOXD1	-2.94	-2.089	-2.18	-1.132	-3.246	-2.12	-2.524	-2.629	-2.584	0	0	0	0	1	0	0	0	0	000010000	771	-3.976	-1.362	-3.519	-2.13	-3.407	-3.67	-3.415	-3.117	-1.107	-2.582	-3.316	-4.608	-1.329	-1.635	-1.965	-2.617	-2.548	-0.683	-4.057	-2.29	-2.285	-2.764	-3.465	-3.513	-2.315	-2.065	-0.701	-3.243	-2.055
BLCAP	-2.84	-1.206	-1.87	-1.871	-4.196	-1.33	-2.707	-2.474	-1.815	0	0	0	0	1	0	0	0	0	000010000	772	-2.133	-2.503	-0.376	-1.57	-1.636	-4.052	-0.74	-2.175	-4.109	-2.532	-2.229	-1.893	-2.087	-0.815	-1.771	-0.766	-1.51	-2.436	-0.78	-1.393	-1.37	-3.15	-3.427	-1.463	-1.167	-0.47	-1.314	-1.279	-1.123
INTS4	-2.105	-1.546	-2.069	-1.184	-5.888	-2.885	-1.657	-2.055	-0.886	0	0	0	0	1	0	0	0	0	000010000	773	-2.682	-4.442	-2.54	-0.882	-2.62	-3.085	-2.868	-1.909	-2.109	-0.372	-3.793	-4.439	-1.774	-2.968	-3.029	-3.438	-1.912	-7.485	-2.802	-3.194	-4.393	-3.09	-1.774	-1.91	-5.941	-4.368	-1.853	-1.326	-3.561
COPS8	-2.518	-2.393	-0.65	-1.224	-6.023	-2.498	-1.387	-0.785	-2.789	0	0	0	0	1	0	0	0	0	000010000	774	-2.567	-4.062	-0.859	-0.706	-1.456	-3.587	-1.666	-3.526	-1.403	-0.933	-4.327	-7.562	-0.473	-0.691	-0.62	-0.901	-0.224	-2.309	-0.964	-1.577	-7.276	-3.464	-1.388	-1.132	-2.296	-2.594	-3.742	-1.116	-6.048
STYX	-1.755	-2.848	-1.258	-2.933	-3.019	-1.706	-1.621	-1.857	-2.964	0	0	0	0	1	0	0	0	0	000010000	775	-2.837	-4.105	-1.612	-3.56	-2.218	-1.277	-3.428	-3.83	-3.533	-2.196	-2.426	-3.648	-1.732	-1.481	-2.552	-1.52	-6.515	-1.518	-2.539	-2.198	-1.926	-1.04	-5.25	-2.715	-2.412	-4.251	-2.715	-3.424	-1.902
DHX15	-2.33	-2.842	-1.721	-2.367	-4.161	-1.42	-1.364	-1.732	-1.988	0	0	0	0	1	0	0	0	0	000010000	776	-2.579	-3.984	-1.727	-1.38	-0.341	-2.076	-1.6	-4.417	-2.043	-3.209	-4.295	-8.606	-1.095	-4.72	-1.867	-1.325	-1.114	-4.544	-1.863	-0.85	-2.6	-1.305	-0.37	-1.879	-8.73	-1.158	-0.892	-0.852	-6.988
TMEM170B	-1.509	-2.335	-2.704	-1.669	-3.513	-1.774	-2.892	-1.501	-1.761	0	0	0	0	1	0	0	0	0	000010000	777	-1.349	-2.222	-1.66	-4.207	-3.5	-2.066	-1.651	-2.187	-1.787	-2.12	-5.009	-1.654	-2.843	-1.992	-2.655	-2.6	-5.428	-0.76	-3.974	-3.473	-2.807	-1.332	-2.729	-3.508	-2.195	-4.329	-2.996	-3.481	-1.247
MAP2K5	-1.91	-1.889	-2.959	-2.219	-3.271	-1.852	-1.332	-2.172	-2.014	0	0	0	0	1	0	0	0	0	000010000	778	-1.606	-1.654	-1.42	-0.507	-2.752	-2.459	-2.105	-1.627	-3.357	-2.249	-1.394	-1.885	-1.718	-2.381	-3.279	-0.941	-3.165	-1.504	-1.482	-1.551	-2.921	-1.67	-1.692	-2.62	-1.336	-1.705	-1.752	-1.353	-2.072
EPOR	-2.254	-1.777	-1.752	-1.968	-3.243	-1.99	-1.751	-2.449	-1.972	0	0	0	0	1	0	0	0	0	000010000	779	-2.666	-2.246	-2.824	-1.974	-2.538	-2.151	-2.761	-2.447	-0.666	-1.069	-2.724	-2.725	-3.23	-1.437	-3.289	-1.82	-1.689	-2.796	-3.892	-1.204	-1.464	-1.983	-2.019	-4.318	-2.042	-1.703	-2.003	-1.62	-2.271
HSD17B10	-1.794	-1.793	-2.707	-1.137	-6.12	-1.154	-1.868	-2.087	-0.491	0	0	0	0	1	0	0	0	0	000010000	780	-1.961	-2.348	-0.631	-0.776	-0.901	-1.747	-2.97	-1.915	-1.128	-1.088	-1.287	-0.967	-0.409	-2.067	-2.545	-0.649	-1.178	-7.007	-1.152	-1.089	-1.874	-1.413	-0.416	-0.714	-2.722	-0.697	-1.818	-1.532	-2.247
ISG20	-2.775	-1.606	-1.393	-2.053	-3.095	-2.22	-1.814	-2.042	-1.55	0	0	0	0	1	0	0	0	0	000010000	781	-1.924	-2.978	-0.963	-1.667	-2.185	-0.865	-2.971	-1.563	-1.862	-1.527	-1.924	-1.358	-2.02	-2.284	-1.078	-1.927	-1.142	-1.288	-1.394	-2.251	-1.125	-0.823	-3.669	-1.911	-2.578	-1.365	-2.27	-4.321	-2.467
PTBP3	-1.351	-2.882	-1.328	-2.691	-3.733	-1.131	-1.752	-2.645	-0.866	0	0	0	0	1	0	0	0	0	000010000	782	-2.659	-1.182	-1.207	-2.58	-0.993	-1.588	-2.564	-1.272	-2.06	-1.178	-0.595	-2.108	-1.364	-3.514	-3.081	-1.28	-2.809	-1.475	-1.602	-1.357	-1.885	-2.981	-1.023	-1.768	-2.326	-1.027	-4.108	-1.973	-1.654
ATP2A2	-1.546	-1.548	-2.574	-1.472	-4.316	-1.159	-2.864	-1.258	-1.41	0	0	0	0	1	0	0	0	0	000010000	783	-2.305	-2.609	-1.992	-0.869	-2.797	-2.609	-1.317	-2.375	-2.494	-3.472	-2.909	-6.038	-0.954	-1.376	-3.518	-1.758	-5.333	-1.43	-2.102	-3.475	-3.492	-2.077	-1.541	-1.419	-3.377	-2.675	-1.876	-1.905	-3.714
SLCO4A1	-1.511	-1.837	-2.172	-2.102	-3.151	-1.99	-1.276	-1.968	-1.997	0	0	0	0	1	0	0	0	0	000010000	784	-2.38	-3.101	-2.134	-2.007	-2.479	-1.525	-1.733	-2.835	-2.609	-0.564	-2.217	-2.842	-1.179	-1.649	-1.73	-1.602	-0.752	-3.283	-2.065	-0.281	-1.72	-4.706	-1.506	-1.057	-1.817	-2.256	-0.906	-1.918	-1.043
FGD3	-1.635	-2.449	-0.974	-2.077	-4.433	-1.9	-0.606	-1.913	-1.863	0	0	0	0	1	0	0	0	0	000010000	785	-1.713	-1.405	-2.827	-1.233	-1.957	-2.536	-2.1	-3	-2.434	-2.125	-0.872	-1.109	-2.517	-1.175	-1.397	-1.642	-1.243	-0.725	-2.293	-1.617	-1.863	-1.12	-1.397	-1.807	-3.081	-1.626	-1.314	-0.526	-0.543
RDBP	-1.837	-2.248	-2.444	-1.056	-4.219	-1.677	-1.113	-1.361	-1.797	0	0	0	0	1	0	0	0	0	000010000	786	-2.739	-1.888	-2.164	-2.379	-2.267	-2.817	-1.151	-1.552	-4.266	-1.254	-2.404	-3.624	-1.431	-1.578	-2.749	-1.508	-2.856	-2.115	-1.903	-1.331	-1.608	-5.004	-0.658	-1.041	-1.783	-1.982	-1.158	-0.815	-1.931
AP2S1	-2.559	-2.465	-2.038	-2.653	-3.447	-2.133	-0.494	-0.608	-0.977	0	0	0	0	1	0	0	0	0	000010000	787	-1.089	-2.871	-1.913	-1.362	-2.273	-1.058	-1.753	-1.384	-1.164	-1.061	-5.842	-0.908	-0.496	-6.753	-0.812	-1.835	-1.58	-2.911	-1.546	-1.484	-2.582	-1.719	-2.202	-1.324	-3.639	-4.918	-2.147	-1.614	-6.882
PTPN11	-2.441	-1.079	-1.359	-2.508	-3.621	-2.618	-0.701	-1.907	-0.83	0	0	0	0	1	0	0	0	0	000010000	788	-2.017	-1.016	-3.76	-1.749	-1.482	-1.494	-3.668	-1.008	-1.384	-1.962	-0.696	-3.696	-1.064	-2.115	-1.081	-1.776	-0.723	-0.906	-1.561	-1.769	-0.86	-0.264	-1.012	-3.564	-1.073	-0.489	-0.949	-1.098	-2.162
GPN3	-2.365	-1.701	-1.922	-1.352	-3.7	-2.29	-0.691	-0.631	-2.353	0	0	0	0	1	0	0	0	0	000010000	789	-0.887	-1.143	-3.005	-0.614	-1.046	-1.443	-2.594	-1.987	-1.627	-1.234	-1.448	-2.024	-2.676	-2.925	-1.498	-0.921	-0.525	-2.729	-1.944	-1.807	-1.455	-2.398	-0.932	-0.48	-2.349	-1.619	-3.116	-0.878	-1.407
BACH1	-1.871	-1.169	-1.336	-1.058	-3.172	-2.354	-2.597	-1.581	-1.334	0	0	0	0	1	0	0	0	0	000010000	790	-2.055	-1.934	-1.97	-2.985	-3.128	-1.761	-1.082	-5.403	-1.697	-1.129	-2.106	-2.118	-3.017	-2.277	-2.345	-4.181	-1.763	-1.911	-1.894	-1.945	-1.396	-1.678	-1.267	-3.695	-2.233	-0.763	-4.219	-1.393	-1.079
MOG	-1.061	-1.313	-1.794	-2.721	-3.472	-1.75	-1.024	-1.627	-1.663	0	0	0	0	1	0	0	0	0	000010000	791	-2.496	-2.406	-2.025	-1.596	-2.252	-1.039	-1.646	-1.646	-1.547	-2.107	-0.841	-1.889	-1.92	-4.93	-1.503	-1.247	-2.648	-1.048	-2.441	-0.967	-2.011	-3.252	-1.588	-2.459	-1.525	-1.526	-1.169	-0.924	-0.973
MUC1	-1.836	-1.253	-1.765	-0.78	-3.046	-1.977	-2.047	-2.367	-1.019	0	0	0	0	1	0	0	0	0	000010000	792	-0.803	-2.076	-1.296	-3.109	-2.713	-1.848	-1.301	-1.512	-2.648	-2.675	-2.808	-1.368	-1.394	-1.775	-2.273	-1.991	-1.311	-1.059	-1.735	-1.437	-2.337	-0.819	-2.059	-2.011	-1.172	-1.206	-0.847	-2.82	-1.406
HDAC3	-1.31	-1.196	-0.681	-1.73	-4.219	-1.769	-1.955	-1.831	-1.254	0	0	0	0	1	0	0	0	0	000010000	793	-2.152	-3.359	-1.404	-1.289	-1.869	-2.347	-1.035	-1.938	-1.823	-1.569	-1.447	-1.301	-1.396	-1.076	-1.818	-0.67	-0.957	-0.827	-2.185	-1.237	-1.193	-1.755	-0.839	-1.491	-1.604	-3.081	-1.092	-0.929	-1.823
RAB27A	-1.535	-1.262	-1.521	-0.549	-3.002	-2.344	-2.441	-1.865	-1.382	0	0	0	0	1	0	0	0	0	000010000	794	-0.915	-1.199	-1.375	-1.206	-1.328	-1.701	-0.968	-1.498	-1.848	-1.485	-1.064	-0.663	-2.613	-1.113	-2.037	-1.448	-2.924	-0.993	-0.998	-0.881	-1.327	-1.036	-1.868	-1.889	-2.039	-1.678	-1.787	-0.768	-0.686
USP33	-1.352	-1.13	-2.357	-1.947	-3.419	-2.353	-0.719	-0.806	-1.745	0	0	0	0	1	0	0	0	0	000010000	795	-0.967	-0.936	-1.536	-1.066	-1.488	-1.574	-1.337	-1.595	-0.541	-0.554	-1.254	-1.208	-1.098	-1.171	-1.489	-0.983	-0.808	-0.354	-3.921	-1.117	-1.774	-2.525	-0.658	-1.186	-2.224	-0.963	-0.71	-1.1	-2.919
NAT10	-2.097	-1.503	-2.57	-2.116	-4.813	-0.519	-1.205	-0.408	-0.485	0	0	0	0	1	0	0	0	0	000010000	796	-1.426	-2.455	-0.776	-1.407	-0.696	-1.455	-1.362	-1.245	-1.178	-0.491	-3.033	-2.636	-0.483	-1.537	-1.257	-0.896	-1.063	-1.475	-0.679	-1.558	-1.596	-2.474	-0.814	-0.248	-2.348	-3.706	-0.891	-0.303	-2.984
HEYL	-1.187	-0.922	-1.798	-0.982	-3.239	-1.897	-1.701	-2.181	-1.701	0	0	0	0	1	0	0	0	0	000010000	797	-1.682	-2.319	-1.982	-2.215	-3.272	-2.663	-1.729	-2.251	-0.936	-2.079	-2.025	-1.833	-2.445	-0.723	-1.514	-2.293	-1.453	-1.459	-1.434	-1.01	-0.866	-0.923	-4.545	-1.927	-0.666	-1.827	-1.239	-1.1	-1.654
PHF11	-1.015	-1.84	-0.902	-1.136	-3.033	-2.308	-1.598	-1.835	-1.925	0	0	0	0	1	0	0	0	0	000010000	798	-2.168	-1.722	-1.287	-1.116	-1.561	-1.491	-1.709	-1.384	-0.819	-1.658	-0.672	-1.111	-2.138	-1.308	-1.846	-1.27	-0.307	-2.026	-1.75	-0.653	-1.023	-0.916	-1.185	-0.641	-1.263	-1.4	-1	-1.663	-2.267
COL9A3	-1.297	-1.918	-1.119	-2.01	-4.072	-2.19	-1.386	-0.942	-0.418	0	0	0	0	1	0	0	0	0	000010000	799	-0.852	-2.298	-0.478	-3.12	-2.667	-0.882	-1.418	-2.574	-1.396	-0.699	-1.075	-2.13	-1.415	-2.267	-1.609	-1.724	-1.359	-0.892	-1.086	-1.259	-1.751	-2.174	-1.163	-2.127	-0.948	-3.524	-1.013	-2.375	-1.581
PPP2CA	-1.208	-1.157	-0.506	-2.329	-5.686	-1.217	-1.79	-0.921	-0.522	0	0	0	0	1	0	0	0	0	000010000	800	-1.044	-2.921	-0.803	-1.996	-1.686	-1.734	-0.452	-3.801	-1.289	-3.783	-4.635	-4.17	-0.764	-0.516	-0.115	-0.949	-1.35	-5.984	-1.249	-1.916	-1.663	-3.056	-0.306	-2.592	-4.514	-0.965	-0.972	-1.703	-2.939
RCC1	-0.86	-1.469	-0.62	-2.184	-3.259	-2.79	-0.881	-1.275	-1.936	0	0	0	0	1	0	0	0	0	000010000	801	-1.562	-4.939	-1.578	-0.729	-1.461	-1.268	-1.368	-1.909	-1.132	-1.274	-1.479	-1.386	-0.964	-2.633	-2.016	-1.533	-1.918	-1.234	-1.213	-1.644	-0.468	-1.804	-0.967	-1.226	-2.236	-2.255	-0.735	-1.778	-1.974
ABCD3	-1.808	-1.282	-1.363	-1.381	-3.199	-0.359	-1.936	-2.091	-1.737	0	0	0	0	1	0	0	0	0	000010000	802	-3.069	-0.854	-3.072	-0.679	-1.361	-2.497	-3.493	-1.103	-2.396	-0.96	-1.004	-1.834	-1.447	-1.517	-1.825	-2.451	-2.652	-0.886	-1.828	-1.394	-1.336	-1.402	-1.224	-1.831	-2.796	-1.442	-1.935	-0.863	-2.093
ULK3	-1.446	-1.428	-1.017	-1.583	-3.022	-1.071	-1.553	-2.805	-1.198	0	0	0	0	1	0	0	0	0	000010000	803	-2.095	-2.748	-1.892	-3.133	-1.35	-1.667	-1.311	-0.794	-0.676	-2.288	-1.816	-1.617	-1.048	-2.065	-1.045	-0.68	-1.86	-0.76	-1.46	-2.061	-2.886	-1.869	-2.407	-2.815	-2.671	-1.318	-1.785	-1.738	-1.434
PGR	-1.238	-1.578	-1.721	-0.945	-3.053	-1.243	-2.136	-2.058	-1.077	0	0	0	0	1	0	0	0	0	000010000	804	-1.634	-1.753	-0.903	-2.321	-1.404	-2.411	-1.591	-2.259	-1.292	-1.956	-1.493	-1.9	-1.27	-1.478	-1.233	-1.323	-1.158	-2.426	-2.111	-1.597	-1.533	-2.386	-1.66	-1.532	-2.833	-1.727	-1.246	-1.623	-2.515
GTF3C2	-1.727	-1.154	-2.451	-1.056	-3.33	-0.975	-0.514	-1.719	-2.029	0	0	0	0	1	0	0	0	0	000010000	805	-1.137	-1.582	-1.058	-1.523	-0.982	-1.49	-1.492	-1.63	-1.304	-1.53	-1.672	-1.172	-1.917	-2.293	-2.1	-1.872	-1.951	-2.463	-1.769	-2.335	-1.524	-1.245	-1.551	-1.303	-2.089	-0.807	-1.687	-0.633	-1.492
ARHGAP11A	-1.618	-0.567	-1.185	-1.63	-3.967	-2.302	-1.279	-1.216	-1.129	0	0	0	0	1	0	0	0	0	000010000	806	-2.611	-1.246	-1.626	-3.737	-2.518	-4.761	-1.568	-2.651	-1.182	-0.712	-0.976	-2.305	-0.85	-1.958	-1.68	-0.521	-1.665	-1.326	-1.958	-2.391	-1.859	-0.433	-1.034	-0.884	-2.707	-1.623	-1.762	-2.243	-0.775
SPAST	-1.524	-0.901	-1.901	-1.579	-3.387	-1.468	-2.094	-0.663	-1.166	0	0	0	0	1	0	0	0	0	000010000	807	-2.57	-1.015	-0.997	-1.034	-2.831	-0.801	-0.995	-1.193	-1.342	-1.844	-1.091	-1.379	-2.528	-1.269	-2.384	-1.214	-1.277	-2.435	-1.987	-1.412	-1.89	-2.162	-1.522	-1.553	-1.318	-0.802	-1.333	-1.305	-1.04
KCTD18	-1.503	-2.105	-1.504	-1.618	-3.049	-0.814	-0.587	-0.897	-2.518	0	0	0	0	1	0	0	0	0	000010000	808	-1.079	-0.387	-1.943	-0.952	-2.913	-1.4	-1.335	-2.081	-1.006	-0.862	-0.852	-3.653	-1.298	-1.033	-1.13	-0.825	-0.621	-1.334	-2.97	-0.926	-1.588	-1.648	-1.576	-1.204	-1.813	-0.738	-0.883	-1.332	-0.98
MAGED2	-1.603	-1.251	-0.93	-1.853	-3.248	-0.858	-0.421	-2.188	-1.955	0	0	0	0	1	0	0	0	0	000010000	809	-1.804	-1.136	-1.259	-0.645	-1.416	-3.878	-0.768	-0.556	-0.752	-1.509	-2.965	-1.129	-1.684	-1.326	-1.07	-1.127	-1.315	-1.879	-3.28	-3.482	-1.081	-1.772	-2.631	-1.891	-1.201	-0.873	-1.186	-1.117	-1.734
LOC554223	-0.289	-1.762	-0.996	-1.097	-3.26	-2.004	-1.19	-1.722	-1.65	0	0	0	0	1	0	0	0	0	000010000	810	-1.594	-2.074	-1.122	-2.405	-1.431	-0.537	-0.78	-0.633	-0.586	-1.78	-0.809	-0.414	-0.933	-0.665	-0.905	-0.334	-0.954	-1.295	-0.538	-0.904	-1.156	-1.185	-1.146	-0.465	-1.321	-1.992	-0.444	-1.148	-0.983
ATAD1	-2.017	-1.367	-1.095	-1.132	-3.445	-0.683	-0.756	-1.923	-1.295	0	0	0	0	1	0	0	0	0	000010000	811	-3.336	-0.831	-1.98	-1.042	-2.16	-1.633	-1.536	-0.927	-1.285	-1.424	-1.711	-1.45	-1.624	-1.699	-2.184	-1.322	-1.188	-2.06	-2.277	-0.753	-2.06	-1.217	-2.979	-1.735	-0.855	-0.973	-0.791	-2.695	-2.271
ATP5J2,ATP5J2-PTCD1	-1.087	-1.647	-1.83	-0.352	-4.533	-1.018	-1.156	-0.753	-1.265	0	0	0	0	1	0	0	0	0	000010000	812	-1.832	-5.686	-1.149	-0.689	-0.498	-0.871	-0.491	-2.679	-1.288	-2.14	-1.704	-1.931	-1.042	-2.519	-0.584	-1.234	-1.093	-4.957	-1.068	-1.078	-1.423	-0.554	-0.376	-1.074	-2.755	-1.401	-1.543	-1.745	-1.358
ARHGAP11A,ARHGAP11B	-1.111	-1.54	-0.941	-1.326	-3.925	-0.937	-1.505	-0.824	-1.344	0	0	0	0	1	0	0	0	0	000010000	813	-4.315	-1.542	-1.926	-0.81	-1.301	-2.939	-0.391	-1.279	-1.472	-0.976	-0.934	-1.94	-1.148	-1.204	-1.4	-0.802	-1.834	-0.982	-0.972	-1.331	-2.053	-1.266	-1.184	-1.698	-2.304	-1.93	-0.963	-0.35	-1.035
COL6A5	-2.52	-0.689	-0.647	-0.322	-3.994	-1.339	-0.683	-1.096	-1.821	0	0	0	0	1	0	0	0	0	000010000	814	-0.977	-1.315	-1.501	-0.957	-2.147	-0.852	-0.802	-0.499	-1.272	-0.343	-1.419	-1.064	-0.555	-2.094	-0.702	-0.387	-0.667	-1.588	-0.864	-0.708	-1.907	-2.936	-2.409	-0.394	-0.791	-2.001	-1.178	-1.188	-1.359
PNPT1	-1.67	-1.045	-2.014	-0.802	-4.065	-1.049	-0.753	-0.873	-0.677	0	0	0	0	1	0	0	0	0	000010000	815	-3.181	-1.97	-0.515	-0.315	-0.888	-1.444	-1.404	-0.404	-0.782	-0.352	-2.214	-0.772	-0.379	-0.986	-0.135	-0.529	-0.393	-4.696	-1.493	-0.639	-1.123	-0.556	-0.638	-0.196	-6.439	-3.016	-1.271	-0.507	-2.745
NR1D1	-1.382	-2.013	-0.557	-0.631	-3.136	-1.498	-1.802	-1.052	-0.872	0	0	0	0	1	0	0	0	0	000010000	816	-0.798	-1.35	-2.078	-1.384	-3.278	-0.827	-1.751	-0.664	-1.184	-1.915	-0.82	-0.977	-1.01	-1.871	-0.941	-1.256	-2.573	-1.476	-1.202	-0.546	-1.339	-1.012	-1.553	-1.562	-1.162	-0.254	-0.767	-1.489	-0.904
SYT4	-0.977	-1.208	-0.546	-2.63	-3.381	-0.856	-1.318	-0.485	-1.356	0	0	0	0	1	0	0	0	0	000010000	817	-2.644	-1.224	-2.146	-0.79	-0.496	-0.951	-1.256	-1.386	-1.674	-1.249	-0.855	-0.676	-1.734	-0.755	-1.143	-0.455	-1.136	-0.846	-4.589	-2.19	-0.779	-1.151	-1.342	-2.771	-1.879	-1.415	-1.049	-0.949	-0.847
YES1	-1.174	-0.577	-0.792	-2.367	-3.504	-1.096	-0.643	-1.567	-0.565	0	0	0	0	1	0	0	0	0	000010000	818	-0.52	-1.314	-2.121	-1.849	-0.899	-2.883	-1.513	-1.573	-1.593	-2.082	-1.057	-1.278	-0.75	-1.398	-1.037	-0.357	-1.808	-1.809	-0.523	-0.625	-1.63	-1.863	-0.746	-1.591	-0.265	-0.774	-0.409	-1.073	-3.309
FGF10	-1.892	-1.604	-0.465	-1.129	-3.039	-0.376	-1.976	-1.048	-0.745	0	0	0	0	1	0	0	0	0	000010000	819	-1.304	-1.502	-2.957	-1.42	-0.556	-0.784	-1.579	-0.676	-1.036	-1.35	-1.233	-0.557	-0.846	-1.021	-0.999	-1.484	-1.452	-2.081	-0.72	-1.005	-1.177	-1.291	-0.944	-0.417	-0.743	-0.976	-0.813	-3.339	-1.292
MELK	-1.929	-1.099	-0.936	-0.93	-3.038	-1.376	-0.426	-0.841	-1.597	0	0	0	0	1	0	0	0	0	000010000	820	-0.763	-1.09	-1.206	-0.936	-0.641	-0.694	-1.349	-2.582	-2.993	-0.86	-0.493	-0.722	-1.042	-0.656	-0.558	-0.948	-1.219	-0.653	-1.588	-3.194	-0.595	-0.725	-2.222	-1.011	-0.575	-0.526	-1.303	-0.976	-1.483
POLM	-1.073	-0.328	-0.684	-1.072	-3.037	-1.413	-0.677	-1.907	-1.682	0	0	0	0	1	0	0	0	0	000010000	821	-2.359	-0.813	-0.879	-0.737	-1.219	-2.434	-1.105	-1.384	-1.656	-0.959	-2.181	-0.969	-0.918	-0.706	-1.176	-1.349	-1.285	-0.771	-2.085	-1.228	-1.097	-2.096	-1.185	-0.951	-1.127	-0.448	-1.141	-3.664	-1.184
BPTF	-0.364	-0.175	-1.92	-1.171	-4.411	-0.66	-1.147	-1.227	-0.381	0	0	0	0	1	0	0	0	0	000010000	822	-1.119	-0.362	-0.871	-4.12	-0.405	-1.24	-1.916	-0.542	-1.702	-3.276	-0.692	-2.919	-0.472	-1.752	-0.647	-0.35	-0.546	-0.383	-0.586	-1.877	-2.129	-3.167	-0.975	-0.819	-5.466	-0.109	-2.871	-3.315	-1.854
NFIB	-0.981	-1.321	-0.895	-0.85	-3.76	-1.151	-0.305	-0.667	-1.066	0	0	0	0	1	0	0	0	0	000010000	823	-1.314	-1.274	-1.149	-0.577	-1.974	-0.704	-1.95	-0.484	-1.986	-0.172	-0.869	-0.926	-1.223	-1.247	-1.245	-0.598	-2.615	-0.21	-1.479	-1.173	-0.225	-0.702	-0.796	-2.101	-1.018	-0.723	-0.837	-2.017	-0.509
CCND2	-0.378	-0.501	-0.347	-0.424	-6.433	-0.197	-0.251	-0.947	-1.03	0	0	0	0	1	0	0	0	0	000010000	824	-0.555	-0.307	-1.958	-0.648	-0.132	-1.036	-0.392	-0.401	-0.291	-0.171	-0.372	-0.071	-2.028	-0.113	-0.265	-0.264	-0.39	-0.213	-0.476	-0.437	-0.186	-0.118	-0.77	-0.306	-0.469	-0.189	-0.586	-0.191	-0.184
HELQ	-0.661	-0.634	-0.13	-0.598	-3.826	-0.586	-2.287	-0.653	-0.845	0	0	0	0	1	0	0	0	0	000010000	825	-0.901	-1.068	-1.609	-0.96	-0.69	-0.935	-0.977	-1.619	-0.755	-1.519	-0.709	-3.08	-0.756	-0.724	-0.722	-0.709	-1.275	-1.089	-0.665	-0.136	-0.788	-0.804	-0.794	-1.428	-1.978	-0.445	-0.681	-1.918	-0.615
GLS	-0.094	-1.078	-0.335	-1.736	-3.109	-0.42	-0.932	-1.343	-1.066	0	0	0	0	1	0	0	0	0	000010000	826	-1.494	-0.378	-0.779	-0.311	-1.732	-1.527	-0.239	-1.412	-0.815	-4.512	-1.693	-2.243	-1.233	-1.125	-1.711	-0.809	-1.976	-2.046	-1.561	-0.85	-0.304	-6.724	-0.539	-0.868	-3.492	-0.969	-0.31	-1.916	-0.851
MAPRE1	-0.687	-0.136	-1.153	-0.699	-3.234	-2.387	-0.405	-0.677	-0.294	0	0	0	0	1	0	0	0	0	000010000	827	-2.176	-1.686	-0.732	-0.795	-1.555	-1.168	-0.516	-0.595	-1.18	-0.414	-0.448	-0.679	-0.504	-1.544	-1.43	-0.156	-0.112	-0.152	-0.427	-0.518	-0.417	-0.495	-0.181	-0.416	-0.669	-2.492	-1.122	-0.627	-0.527
SLIRP	-1.458	-0.365	-0.96	-0.531	-3.319	-1.057	-0.155	-1.28	-0.471	0	0	0	0	1	0	0	0	0	000010000	828	-1.726	-2.345	-0.586	-0.929	-0.476	-0.734	-0.226	-0.664	-0.649	-0.808	-0.789	-0.389	-0.534	-0.642	-0.672	-0.254	-1.094	-1.343	-0.404	-0.727	-0.69	-0.491	-0.936	-0.147	-1.679	-0.818	-0.922	-0.367	-1.385
PDGFRA	-0.507	-0.622	-0.316	-0.668	-3.289	-0.5	-0.507	-0.415	-0.553	0	0	0	0	1	0	0	0	0	000010000	829	-0.541	-0.203	-0.158	-0.444	-0.553	-0.393	-0.183	-0.541	-0.661	-0.61	-0.889	-0.249	-1.314	-0.527	-0.748	-0.575	-0.474	-0.394	-0.572	-0.257	-0.85	-1.207	-0.397	-0.281	-0.268	-1.032	-0.828	-0.627	-0.252
RFC1	-2.53	-2.813	-1.403	-2.578	-1.996	-4.088	-3.5	-1.796	-1.572	0	0	0	0	0	1	1	0	0	000001100	830	-2.326	-1.681	-3.395	-2.173	-2.056	-3.236	-2.827	-3.926	-1.019	-3.688	-3.226	-1.823	-2.41	-2.22	-4.024	-3.129	-0.883	-3.568	-1.449	-1.714	-3.698	-1.632	-2.093	-4.881	-2.521	-4.328	-1.631	-2.206	-3.334
ANGEL2	-2.576	-1.541	-1.472	-2.655	-2.441	-3.217	-3.039	-1.761	-2.106	0	0	0	0	0	1	1	0	0	000001100	831	-2.524	-3.136	-1.817	-0.902	-1.124	-3.096	-2.059	-1.435	-1.245	-2.484	-1.07	-1.379	-2.728	-1.684	-2.023	-1.816	-1.793	-1.103	-2.599	-2.704	-1.97	-2.086	-2.156	-1.55	-2.391	-1.593	-2.285	-2.957	-2.098
NNT	-1.791	-2.931	-0.874	-1.495	-2.444	-3.79	-2.398	-3.06	-1.651	0	0	0	0	0	1	0	1	0	000001010	833	-1.845	-1.916	-0.924	-0.481	-1.659	-0.869	-2.572	-1.889	-2.749	-0.832	-1.672	-1.479	-3.471	-2.436	-1.719	-1.041	-0.825	-1.425	-2.247	-1.804	-0.997	-2.792	-2.625	-1.69	-3.035	-2.135	-2.003	-1.648	-1.949
BUB1	-1.14	-2.039	-1.119	-1.426	-1.266	-3.395	-2.671	-4.641	-2.663	0	0	0	0	0	1	0	1	0	000001010	834	-1.307	-1.247	-0.288	-0.623	-0.444	-2.717	-1.388	-2.195	-0.845	-1.429	-2.813	-1.445	-1.676	-0.799	-1.125	-3.428	-1.599	-7.55	-0.859	-0.957	-1.452	-1.802	-2.472	-2.414	-3.073	-3.708	-2.79	-2.013	-0.609
ASTN2	-1.895	-1.948	-2.502	-2.326	-1.247	-3.506	-1.48	-3.238	-1.803	0	0	0	0	0	1	0	1	0	000001010	835	-2.494	-3.36	-1.809	-3.874	-1.713	-1.599	-2.197	-1.602	-2.103	-3.407	-2.059	-2.746	-0.651	-2.294	-1.441	-2.209	-1.965	-2.811	-1.453	-2.776	-2.139	-1.562	-2.241	-1.267	-2.142	-2.183	-3.261	-2.52	-1.73
FLT4	-2.335	-1.635	-2.173	-1.793	-2.279	-3.128	-0.892	-3.152	-1.609	0	0	0	0	0	1	0	1	0	000001010	836	-2.456	-3.045	-1.419	-2.579	-1.496	-1.973	-3.319	-1.765	-2.751	-1.906	-2.444	-2.456	-3.38	-1.626	-2.478	-2.725	-1.238	-1.977	-1.609	-0.701	-2.223	-2.491	-1.321	-2.707	-1.557	-1.781	-1.942	-2.11	-2.068
KDM2A	-0.795	-0.159	-1.803	-1.513	-1.82	-3.448	-0.412	-3.037	-1.834	0	0	0	0	0	1	0	1	0	000001010	837	-1.265	-6.07	-2.379	-0.215	-1.708	-1.515	-0.326	-0.697	-1.351	-12.546	-1.446	-1.931	-2.402	-0.387	-0.575	-0.247	-0.155	-0.315	-2.294	-3.852	-4.469	-7.917	-0.403	-1.518	-1.66	-0.794	-1.129	-0.905	-0.923
SUMO2	-0.677	-1.736	-0.188	-0.221	-0.963	-3.544	-1.007	-3.874	-0.424	0	0	0	0	0	1	0	1	0	000001010	838	-5.901	-5.472	-1.799	-1.362	-2.186	-2.245	-3.941	-1.778	-2.159	-1.48	-1.704	-5.373	-0.99	-3.212	-0.497	-1.056	-4.453	-1.816	-2.687	-4.041	-1.548	-2.499	-1.692	-1.125	-2.123	-1.427	-1.223	-0.079	-1.707
PINK1	-2.409	-1.248	-2.784	-1.3	-1.641	-3.168	-2.812	-2.923	-4.145	0	0	0	0	0	1	0	0	1	000001001	839	-1.312	-2.326	-3.116	-3.449	-1.507	-2.631	-1.397	-1.764	-1.681	-2.383	-1.475	-0.806	-2.681	-1.779	-1.842	-3.191	-4.902	-1.634	-2.613	-2.585	-1.59	-0.855	-1.642	-3.226	-1.771	-1.793	-1.626	-4.958	-1.93
HOXB6	-2.036	-1.969	-2.149	-1.657	-1.941	-3.002	-1.388	-1.96	-3.478	0	0	0	0	0	1	0	0	1	000001001	840	-2.85	-2.157	-3.01	-2.237	-2.104	-2.311	-2.629	-1.84	-2.636	-3.176	-2.562	-3.108	-2.863	-2.419	-1.873	-1.724	-1.374	-2.275	-2.281	-2.003	-2.058	-0.785	-1.289	-4.052	-1.067	-3.226	-1.978	-3.221	-2.269
PPME1	-2.977	-2.73	-2.482	-2.466	-2.002	-3.548	-1.417	-2.126	-2.474	0	0	0	0	0	1	0	0	0	000001000	841	-2.273	-1.832	-1.74	-1.082	-1.974	-1.507	-2.175	-1.958	-4.489	-3.027	-2.299	-1.038	-4.691	-1.213	-1.725	-2.104	-3.615	-1.472	-1.559	-1.566	-1.161	-1.325	-2.587	-3.787	-2.465	-2.008	-3.7	-2.421	-0.88
SH2D1A	-2.054	-2.143	-2.374	-2.436	-2.651	-3.405	-2.566	-0.695	-2.748	0	0	0	0	0	1	0	0	0	000001000	842	-2.365	-3.037	-2.221	-3.124	-3.356	-1.21	-1.78	-2.325	-1.06	-1.26	-3.346	-1.564	-3.359	-3.386	-2.679	-1.476	-2.418	-3.379	-3.271	-2.143	-2.307	-3.414	-2.894	-1.526	-3.665	-3.34	-1.155	-1.567	-3.367
ATOH8	-2.971	-2.098	-2.469	-1.419	-2.83	-3.321	-2.484	-1.752	-1.391	0	0	0	0	0	1	0	0	0	000001000	843	-2.133	-2.531	-1.907	-2.261	-3.381	-3.445	-2.814	-3.709	-3.225	-2.546	-3.01	-2.505	-3.758	-1.828	-3.246	-1.808	-1.148	-2.813	-2.1	-2.181	-2.531	-2.24	-3.001	-1.74	-2.605	-2.438	-3.302	-1.897	-3.019
NSD1	-2.397	-1.982	-2.286	-1.665	-2.104	-4.958	-1.069	-2.954	-1.001	0	0	0	0	0	1	0	0	0	000001000	844	-2.53	-2.611	-3.608	-1.788	-5.062	-1.171	-0.819	-1.463	-2.557	-0.153	-1.65	-1.423	-2.089	-1.872	-2.183	-2.485	-0.944	-4.566	-1.229	-0.339	-4.609	-1.997	-1.642	-0.957	-2.566	-0.751	-0.847	-1.415	-4.332
TSSC1	-2.428	-1.617	-1.252	-1.849	-1.67	-3.087	-2.102	-2.294	-2.826	0	0	0	0	0	1	0	0	0	000001000	845	-2.592	-3.454	-3.598	-1.808	-1.468	-1.905	-2.899	-1.342	-4.022	-2.211	-2.995	-3.329	-1.682	-6.016	-1.279	-2.596	-2.78	-2.576	-2.152	-2.344	-1.729	-2.896	-2.464	-1.347	-1.917	-1.782	-2.608	-2.877	-1.383
H2AFY	-1.473	-1.047	-2.512	-0.615	-2.663	-3.808	-2.028	-2.37	-2.483	0	0	0	0	0	1	0	0	0	000001000	846	-1.493	-1.614	-2.37	-1.397	-2.988	-2.856	-1.311	-1.298	-1.196	-1.401	-2.483	-1.997	-2.092	-2.914	-2.247	-2.716	-0.841	-2.374	-1.963	-2.984	-2.243	-2.348	-2.086	-1.606	-1.608	-3.828	-2.201	-2.551	-1.55
CCNL2	-2.07	-0.831	-1.086	-2.111	-2.706	-3.253	-2.996	-1.926	-1.982	0	0	0	0	0	1	0	0	0	000001000	847	-0.947	-1.954	-0.709	-3.168	-1.733	-1.785	-1.522	-1.37	-1.089	-2.207	-1.509	-1.491	-2.868	-2.439	-1.539	-2.467	-1.559	-1.14	-2.011	-1.074	-2.344	-2.388	-0.704	-1.046	-2.256	-2.471	-1.862	-1.967	-1.516
CACNA1B	-2.21	-1.322	-0.912	-1.367	-2.086	-5.024	-2.497	-2.814	-0.645	0	0	0	0	0	1	0	0	0	000001000	848	-2.932	-2.63	-4.538	-2.261	-1.841	-1.397	-2.979	-3.6	-1.124	-3.081	-1.57	-1.623	-2.357	-2.862	-2.357	-2.473	-1.454	-1.889	-3.361	-1.064	-1.276	-1.779	-1.801	-1.307	-2.165	-2.114	-2.772	-1.504	-1.952
CACNA1D	-1.996	-2.096	-2.256	-1.266	-1.257	-3.501	-2.48	-1.946	-1.998	0	0	0	0	0	1	0	0	0	000001000	849	-1.822	-3.832	-3.244	-4.231	-3.627	-1.742	-5.308	-3.055	-3.055	-2.239	-1.676	-3.422	-3.709	-3.52	-2.972	-2.341	-1.721	-1.85	-1.98	-3.444	-3.851	-1.13	-3.402	-3.504	-2.901	-2.277	-2.618	-4.5	-2.517
SLA2	-2.76	-2.402	-1.094	-2.38	-2.004	-3.236	-1.635	-0.602	-2.332	0	0	0	0	0	1	0	0	0	000001000	850	-1.712	-2.474	-2.547	-3.858	-1.686	-1.982	-3.544	-1.759	-2.898	-1.619	-1.353	-1.735	-2.412	-2.229	-2.052	-1.539	-3.358	-1.703	-2.204	-1.626	-1.57	-1.855	-1.117	-1.537	-2.118	-2.789	-2.265	-1.476	-1.584
WDR86	-1.737	-1.651	-2.174	-1.657	-2.6	-3.133	-1.982	-1.93	-1.01	0	0	0	0	0	1	0	0	0	000001000	851	-1.39	-2.851	-1.504	-1.114	-2.083	-1.032	-1.367	-2.029	-1.23	-1.979	-2.158	-0.871	-0.903	-3.827	-1.863	-2.546	-0.953	-1.966	-1.738	-2.745	-2.108	-3.972	-1.502	-1.173	-1.802	-1.246	-1.244	-1.445	-2.38
SOX30	-2.062	-1.84	-1.569	-1.429	-1.55	-3.152	-0.74	-2.641	-2.756	0	0	0	0	0	1	0	0	0	000001000	852	-1.904	-2.163	-1.746	-1.1	-3.368	-2.515	-2.324	-1.954	-1.427	-2.174	-1.012	-1.457	-2.186	-1.745	-3.461	-1.168	-1.187	-0.832	-3.979	-1.83	-1.244	-1.852	-1.328	-1.301	-2.507	-2.077	-1.479	-1.538	-1.656
GRTP1	-0.874	-1.533	-1.046	-1.616	-2.71	-3.408	-2.154	-1.585	-2.564	0	0	0	0	0	1	0	0	0	000001000	853	-0.966	-1.809	-2.178	-1.069	-1.657	-2.262	-1.127	-3.107	-1.247	-2.263	-1.919	-1.051	-1.539	-1.963	-1.321	-0.811	-1.809	-1.305	-3.107	-2.179	-2.048	-1.005	-1.343	-1.428	-2.088	-0.985	-2.263	-3.107	-2.109
UBE2I	-1.296	-2.716	-1.855	-1.722	-2.303	-4.324	-1.669	-1.172	-0.417	0	0	0	0	0	1	0	0	0	000001000	854	-1.545	-4.549	-2.683	-1.576	-2.408	-3.321	-3.599	-1.963	-4.118	-4.812	-1.329	-4.742	-1.402	-4.469	-1.893	-2.673	-2.129	-4.326	-1.777	-3.564	-4.441	-3.076	-1.101	-1.181	-4.223	-5.056	-2.024	-0.962	-5.567
CXCL12	-1.209	-2.534	-1.418	-0.986	-2.052	-3.099	-2.644	-2.57	-0.854	0	0	0	0	0	1	0	0	0	000001000	855	-1.968	-0.908	-2.154	-2.845	-1.683	-1.615	-1.236	-1.703	-1.392	-2.346	-0.885	-2.129	-2.413	-1.986	-2.624	-1.307	-1.653	-4.445	-1.829	-3.495	-3.291	-2.258	-3.735	-1.581	-3.017	-2.137	-0.84	-2.183	-1.013
LRRC34	-1.876	-1.737	-1.1	-2.164	-0.874	-3.359	-1.299	-2.408	-2.164	0	0	0	0	0	1	0	0	0	000001000	856	-1.902	-1.798	-3.52	-1.79	-3.178	-2.722	-4.064	-2.296	-3.915	-0.656	-2.339	-1.129	-2.764	-1.421	-1.731	-2.287	-0.907	-1.588	-2.927	-2.347	-2.507	-1.049	-1.717	-1.369	-1.464	-1.93	-1.194	-1.33	-2.309
TACR1	-2.43	-2.447	-1.58	-1.689	-1.869	-3.459	-0.736	-1.222	-1.131	0	0	0	0	0	1	0	0	0	000001000	857	-0.894	-1.288	-1.099	-1.606	-1.805	-0.94	-1.511	-0.476	-2.486	-1.361	-1.846	-1.405	-1.382	-1.621	-1.173	-1.109	-0.564	-1.078	-2.399	-1.194	-0.771	-1.581	-1.763	-0.661	-1.362	-1.095	-4.916	-1.297	-0.736
AKAP10	-2.423	-1.331	-1.489	-2.926	-1.06	-3.393	-1.282	-1.029	-1.554	0	0	0	0	0	1	0	0	0	000001000	859	-1.621	-1.76	-1.103	-2.671	-1.647	-0.542	-1.561	-1.972	-2.956	-2.574	-1.511	-1.918	-2.412	-3.107	-1.535	-1.757	-1.278	-1.543	-1.864	-0.976	-1.321	-2.222	-1.125	-0.373	-1.126	-1.609	-1.485	-0.53	-0.991
ERBB2	-0.99	-0.862	-1.174	-1.655	-1.52	-6.935	-0.436	-1.881	-0.91	0	0	0	0	0	1	0	0	0	000001000	860	-1.389	-0.76	-0.684	-2.067	-1.151	-0.599	-1.688	-1.238	-1.829	-1.276	-0.623	-0.619	-1.323	-3.2	-0.644	-1.246	-1.117	-0.607	-0.902	-1.336	-1.51	-0.458	-0.455	-0.97	-1.482	-1.341	-1.711	-2.962	-0.871
CLTA	-0.833	-0.787	-1.568	-1.214	-0.809	-5.553	-2.397	-2.095	-1.054	0	0	0	0	0	1	0	0	0	000001000	861	-0.896	-1.296	-0.966	-1.074	-1.132	-1.254	-1.364	-2.519	-0.538	-1.38	-1.327	-0.807	-1.276	-0.615	-1.23	-1.019	-0.817	-0.262	-1.117	-1.514	-0.352	-0.489	-0.708	-0.483	-1.996	-4.22	-1.741	-2.405	-1.147
MCRS1	-1.96	-0.709	-2.529	-1.393	-1.81	-4.678	-0.566	-1.866	-0.695	0	0	0	0	0	1	0	0	0	000001000	862	-0.875	-1.666	-2.188	-1.523	-0.988	-0.424	-1.08	-1.104	-1.605	-2.203	-1.318	-2.869	-1.351	-1.376	-0.709	-1.142	-0.867	-2.868	-0.411	-0.966	-2.224	-1.286	-0.464	-0.966	-1.827	-7.76	-1.465	-0.303	-4.057
CENPE	-0.778	-1.855	-1.293	-1.938	-1.729	-4.229	-0.9	-1.096	-2.175	0	0	0	0	0	1	0	0	0	000001000	863	-2.087	-1.228	-0.854	-1.459	-0.677	-2.298	-0.965	-0.986	-0.78	-2.551	-1.232	-1.797	-1.08	-1.874	-0.354	-2.518	-0.868	-2.269	-1.266	-1.114	-1.139	-0.744	-0.681	-1.773	-1.94	-4.389	-0.584	-0.498	-0.563
SMURF1	-1.374	-2.121	-1.187	-1.818	-1.001	-3.232	-1.28	-1.87	-2.028	0	0	0	0	0	1	0	0	0	000001000	864	-0.848	-1.086	-1.332	-2.186	-2.64	-1.167	-2.171	-1.189	-2.217	-1.212	-2.87	-3.073	-1.938	-2.17	-1.897	-0.856	-0.815	-0.996	-1.928	-1.163	-1.829	-1.787	-1.22	-1.791	-2.299	-1.825	-1.461	-0.883	-2.678
PWP2	-0.868	-1.886	-1.754	-2.046	-1.333	-3.624	-2.314	-0.703	-1.18	0	0	0	0	0	1	0	0	0	000001000	865	-6.729	-5.305	-0.049	-0.976	-2.112	-0.951	-3.046	-1.364	-2.392	-0.334	-3.217	-5.595	-1.555	-1.858	-0.917	-2.922	-1.179	-2.116	-1.562	-3.975	-0.763	-2.537	-0.874	-0.816	-3.472	-2.645	-3.887	-0.211	-2.071
BAP1	-2.202	-1.264	-1.168	-2.226	-2.772	-3.651	-0.826	-0.923	-0.521	0	0	0	0	0	1	0	0	0	000001000	866	-2.087	-3.581	-2.814	-1.416	-1.163	-1.575	-2.12	-0.63	-2.153	-1.923	-0.459	-2.318	-1.122	-2.332	-1.712	-1.251	-1.205	-1.478	-1.272	-0.735	-1.972	-1.864	-0.96	-1.508	-2.696	-2.021	-1.568	-0.814	-1.26
UBASH3A	-1.376	-1.377	-2.275	-1.216	-1.358	-3.205	-1.097	-2.175	-1.46	0	0	0	0	0	1	0	0	0	000001000	867	-2.036	-2.087	-0.719	-2.491	-1.43	-3.25	-1.18	-2.268	-1.214	-1.259	-1.823	-1.749	-1.993	-1.683	-2.001	-1.597	-1.122	-2.389	-2.22	-1.391	-1.736	-1.129	-0.895	-1.533	-1.663	-0.621	-1.411	-2.018	-0.718
HNRNPA1,HNRNPA1L2,HNRNPA1P10	-1.342	-2.291	-2.407	-0.86	-1.438	-3.179	-1.253	-1.32	-1.439	0	0	0	0	0	1	0	0	0	000001000	868	-0.915	-2.402	-1.697	-1.61	-1.254	-0.56	-3.221	-4.086	-2.631	-2.009	-1.764	-2.085	-1.176	-0.76	-1.073	-2.041	-1.676	-2.802	-1.138	-0.636	-2.325	-1.698	-1.522	-2.271	-1.896	-3.646	-3.478	-1.903	-2.847
MAST2	-1.307	-0.785	-1.475	-2.267	-2.208	-3.019	-0.931	-1.373	-2.115	0	0	0	0	0	1	0	0	0	000001000	869	-1.209	-1.477	-2.331	-0.673	-0.622	-2.156	-1.985	-4.325	-1.297	-0.985	-1.137	-0.777	-2.316	-1.706	-1.563	-1.354	-1.778	-1.496	-2.318	-2.727	-2.172	-0.889	-0.637	-1.438	-1.741	-0.919	-1.719	-1.484	-1.102
DUT	-0.888	-2.36	-1.256	-1.917	-2.41	-3.011	-0.788	-1.823	-0.96	0	0	0	0	0	1	0	0	0	000001000	870	-2.579	-1.826	-1.902	-4.145	-1.595	-2.066	-2.619	-1.781	-2.901	-3.433	-1.936	-2.993	-1.95	-2.14	-1.817	-1.362	-1.544	-1.77	-2.214	-3.473	-2.307	-1.983	-1.172	-3.717	-1.502	-3.196	-1.953	-1.697	-2.16
PIK3CA	-1.067	-0.379	-1.44	-2.447	-2.564	-3.949	-0.327	-1.214	-1.898	0	0	0	0	0	1	0	0	0	000001000	871	-1.911	-1.309	-0.866	-1.147	-1.048	-2.588	-3.071	-0.931	-1.584	-0.535	-3.104	-3.544	-1.293	-0.542	-1.765	-0.77	-2.608	-0.714	-3.298	-1.498	-0.815	-1.069	-2.077	-1.209	-0.523	-0.418	-2.429	-1.801	-0.689
RBM47	-0.953	-1.206	-2.021	-1.795	-1.444	-3.086	-1.985	-2.271	-0.445	0	0	0	0	0	1	0	0	0	000001000	872	-1.615	-1.848	-2.09	-1.836	-1.571	-1.785	-3.183	-2.888	-2.366	-3.063	-1.801	-1.308	-3.016	-2.039	-2.599	-1.892	-0.823	-2.174	-1.663	-2.786	-1.974	-0.852	-1.042	-4.586	-2.108	-2.448	-2.592	-2.387	-1.538
ID2	-1.222	-1.263	-1.874	-2.14	-2.251	-3.093	-1.077	-0.902	-1.383	0	0	0	0	0	1	0	0	0	000001000	873	-1.138	-1.594	-0.978	-1.153	-2.127	-1.654	-0.565	-0.655	-0.803	-0.496	-0.779	-1.292	-0.858	-0.941	-1.488	-1.148	-1.996	-1.978	-1.215	-0.788	-1.541	-1.92	-1.106	-0.567	-1.281	-2.658	-0.967	-0.412	-2.053
INPP4A	-0.915	-2.086	-1.377	-0.916	-0.736	-3.525	-1.69	-2.537	-1.155	0	0	0	0	0	1	0	0	0	000001000	874	-1.516	-1.038	-0.935	-1.372	-0.722	-1.329	-1.506	-2.004	-1.55	-1.156	-0.884	-0.897	-1.777	-1.392	-2.726	-2.294	-0.905	-1.059	-1.168	-1.275	-1.209	-2.032	-1.244	-1.286	-1.174	-1.705	-0.984	-1.51	-1.096
ARHGAP21	-1.444	-2.697	-0.552	-0.654	-1.454	-3.822	-1.454	-0.726	-2.124	0	0	0	0	0	1	0	0	0	000001000	875	-0.91	-0.58	-0.117	-0.802	-1.2	-1.053	-2.017	-0.914	-2.455	-0.701	-1.101	-0.541	-1.736	-1.121	-1.76	-0.565	-0.553	-0.876	-1.611	-1.04	-0.605	-0.967	-2.251	-1.279	-1.45	-1.192	-1.205	-1.613	-0.766
SP100	-1.516	-2.348	-1.198	-0.677	-1.62	-3.873	-1.186	-1.166	-1.202	0	0	0	0	0	1	0	0	0	000001000	876	-1.282	-1.502	-2.484	-0.547	-1.239	-0.565	-2.885	-1.991	-2.747	-0.705	-1.259	-1.069	-2.636	-1.041	-1.405	-0.568	-0.807	-1.9	-0.895	-1.263	-1.159	-1.141	-0.656	-1.105	-2.7	-0.92	-1.087	-1.281	-1.382
ACTL6B	-1.769	-1.578	-2.262	-1.6	-0.725	-3.119	-0.955	-1.807	-0.796	0	0	0	0	0	1	0	0	0	000001000	877	-1.362	-0.916	-1.733	-1.115	-1.828	-0.88	-2.261	-1.343	-1.569	-1.391	-1.433	-1.969	-1.371	-2.324	-1.452	-1.707	-1.122	-2.318	-1.674	-1.519	-2.21	-0.648	-2.211	-1.525	-1.009	-1.981	-1.17	-1.258	-1.37
RYK	-2.614	-1.283	-1.274	-1.416	-1.604	-3.329	-0.779	-1.11	-1.152	0	0	0	0	0	1	0	0	0	000001000	878	-1.4	-1.192	-1.536	-0.665	-0.899	-1.013	-1.75	-1.072	-1.767	-1.323	-1.018	-1.153	-2.043	-1.49	-0.728	-0.544	-0.584	-2.528	-1.657	-1.115	-1.345	-1.785	-1.996	-1.396	-1.461	-0.719	-1.139	-1.427	-1.303
KDM4C	-1.98	-1.904	-2.048	-1.081	-1.908	-3.466	-0.849	-0.311	-0.969	0	0	0	0	0	1	0	0	0	000001000	879	-1.559	-1.477	-1.554	-0.57	-1.193	-1.756	-0.482	-1.649	-1.167	-0.628	-0.827	-0.886	-1.858	-2.253	-2.206	-0.734	-0.743	-0.565	-2.392	-1.443	-0.954	-0.343	-0.943	-0.679	-1.246	-1.861	-0.835	-1.58	-1.765
NPR2	-1.65	-0.527	-1.058	-1.085	-2.009	-3.181	-0.587	-2.501	-1.04	0	0	0	0	0	1	0	0	0	000001000	880	-1.182	-2.607	-1.051	-1.003	-1.02	-2.721	-2.821	-1.265	-1.284	-0.809	-1.878	-1.31	-2.676	-1.485	-2.209	-1.776	-1.861	-1.513	-3.145	-1.301	-1.029	-1.937	-1.761	-1.085	-0.808	-1.014	-1.548	-0.892	-2.071
MALT1	-1.225	-1.606	-1.022	-1.156	-1.74	-3.201	-1.011	-1.441	-1.045	0	0	0	0	0	1	0	0	0	000001000	881	-1.467	-0.898	-0.815	-1.501	-1.924	-1.117	-1.611	-1.344	-1.584	-0.754	-1.05	-1.106	-1.582	-0.699	-1.672	-0.725	-0.875	-0.896	-1.98	-0.529	-1.239	-0.858	-0.865	-1.029	-0.793	-0.943	-1.59	-0.796	-1.331
GRM4	-1.687	-2.012	-0.859	-1.354	-0.925	-3.088	-0.897	-0.652	-1.867	0	0	0	0	0	1	0	0	0	000001000	882	-1.36	-1.52	-1.699	-2.258	-1.725	-0.831	-0.762	-0.52	-3.31	-0.512	-1.508	-1.495	-0.693	-1.156	-0.712	-0.538	-1.634	-1.966	-1.147	-1.003	-0.453	-1.173	-1.147	-0.743	-1.631	-0.595	-0.668	-1.576	-1.113
YAP1	-0.731	-0.359	-1.977	-1.002	-0.706	-4.068	-0.415	-1.483	-2.182	0	0	0	0	0	1	0	0	0	000001000	883	-0.558	-18.17	-7.256	-1.442	-2.566	-1.94	-2.692	-0.957	-0.884	-6.271	-3.253	-10.402	-1.714	-15.267	-1.071	-0.832	-2.381	-3.901	-2.677	-0.642	-6.198	-2.696	-2.448	-3.208	-1.245	-0.545	-3.426	-8.272	-4.083
COPS7B	-0.889	-1.393	-2.012	-0.776	-1.651	-3.116	-0.881	-0.805	-1.32	0	0	0	0	0	1	0	0	0	000001000	884	-1.074	-2.188	-1.075	-0.64	-1.134	-0.896	-1.667	-2.053	-1.723	-0.695	-0.964	-0.845	-0.889	-1.575	-1.478	-0.777	-1.186	-0.658	-0.756	-1.481	-1.899	-0.612	-1.243	-0.803	-1.492	-1.283	-0.7	-2.242	-1.75
ANK3	-0.531	-1.323	-2.206	-1.265	-0.644	-3.091	-0.481	-2.648	-0.639	0	0	0	0	0	1	0	0	0	000001000	885	-0.336	-0.706	-0.88	-0.894	-0.172	-0.784	-0.99	-1.78	-0.715	-0.368	-1.191	-0.901	-1.279	-0.573	-1.822	-0.896	-0.402	-0.271	-1.395	-0.979	-0.238	-0.468	-1.624	-0.581	-0.875	-1.019	-1.252	-0.65	-0.501
MAGEE1	-1.363	-1.421	-1.137	-0.683	-1.558	-4.061	-0.48	-0.71	-1.122	0	0	0	0	0	1	0	0	0	000001000	886	-0.422	-2.445	-1.719	-1.401	-1.935	-1.749	-1.167	-0.738	-3.272	-2.435	-0.443	-1.012	-2.724	-0.682	-1.261	-2.053	-0.782	-3.223	-1.86	-0.688	-0.858	-0.792	-0.746	-1.318	-1.22	-1.456	-0.809	-2.805	-1.554
XPOT	-2.672	-0.912	-0.97	-1.063	-1.231	-3.593	-0.305	-1.108	-0.657	0	0	0	0	0	1	0	0	0	000001000	887	-1.168	-0.81	-1.797	-1.155	-2.419	-1.174	-1.993	-0.492	-1.083	-0.464	-1.248	-0.254	-1.604	-0.948	-0.8	-0.863	-0.376	-0.463	-1.865	-0.464	-2.75	-0.232	-0.92	-1.379	-0.474	-0.962	-0.825	-1.602	-1.86
POLK	-1.114	-0.566	-0.867	-1.503	-2.234	-3.006	-0.466	-2.278	-0.452	0	0	0	0	0	1	0	0	0	000001000	888	-1.316	-1.576	-1.757	-0.589	-1.4	-1.566	-1.632	-0.525	-0.958	-1.764	-2.609	-0.908	-1.388	-1.259	-0.96	-1.696	-0.285	-1.252	-2.613	-0.316	-1.458	-1.064	-0.586	-0.769	-0.934	-0.739	-1.094	-0.535	-0.702
DTL	-2.774	-0.305	-1.402	-2.64	-0.303	-3.138	-0.452	-0.341	-1.1	0	0	0	0	0	1	0	0	0	000001000	889	-0.249	-2.092	-0.189	-0.097	-0.088	-0.207	-0.607	-0.093	-1.54	-0.98	-0.519	-0.723	-0.329	-0.333	-0.435	-0.048	-0.473	-0.659	-0.353	-0.446	-1.471	-0.2	-0.51	-0.808	-1.179	-2.433	-1.478	-0.203	-1.575
NCOA4	-1.121	-0.951	-1.583	-1.25	-0.789	-3.464	-1.224	-0.877	-0.701	0	0	0	0	0	1	0	0	0	000001000	890	-1.124	-1.481	-1.459	-0.64	-2.81	-2.663	-2.73	-3.811	-0.427	-0.982	-2.014	-3.254	-0.818	-1.127	-1.49	-11.266	-1.121	-2.358	-1.431	-0.991	-1.375	-1.834	-0.653	-1.996	-1.494	-0.7	-2.161	-0.488	-1.264
TAF4B	-1.221	-2.028	-0.972	-0.603	-1.124	-3.438	-0.41	-1.013	-0.991	0	0	0	0	0	1	0	0	0	000001000	891	-2.07	-1.001	-1.617	-1.551	-1.641	-0.678	-1.372	-1.756	-1.278	-1.035	-1.007	-1.328	-2.213	-1.589	-1.421	-0.957	-1.198	-0.743	-0.531	-0.616	-0.327	-0.518	-0.609	-3.749	-0.734	-0.739	-2.01	-0.886	-0.826
TAF1	-0.655	-1.549	-0.749	-2.112	-0.746	-3.883	-0.286	-0.536	-0.749	0	0	0	0	0	1	0	0	0	000001000	892	-0.647	-1.109	-2.187	-0.494	-0.482	-0.612	-0.612	-1.103	-1.122	-1.259	-0.769	-2.299	-1.225	-2.844	-2.013	-1.336	-0.918	-1.678	-0.75	-3.159	-3.697	-0.541	-0.717	-2.549	-1.659	-0.901	-0.185	-0.466	-1.503
HNRNPA0	-0.532	-0.667	-0.914	-0.929	-0.721	-3.069	-1.341	-1.715	-0.856	0	0	0	0	0	1	0	0	0	000001000	893	-0.957	-2.665	-1.89	-1.094	-0.992	-1.998	-1.749	-2.414	-1.02	-1.545	-0.98	-0.455	-1.308	-1.656	-1.906	-1.777	-0.885	-1.111	-1.788	-1.588	-1.676	-1.384	-0.497	-1.04	-1.498	-1.177	-1.324	-0.894	-1.752
PATZ1	-1.413	-0.612	-1.031	-0.711	-0.519	-3.227	-0.362	-1.169	-1.221	0	0	0	0	0	1	0	0	0	000001000	894	-0.562	-1.751	-2.117	-1.621	-1.032	-1.585	-0.54	-0.959	-0.992	-1.068	-1.197	-1.007	-1.147	-1.409	-1.308	-1.224	-0.549	-1.33	-1.572	-0.769	-0.975	-0.707	-1.079	-2	-0.736	-1.36	-0.813	-0.912	-1.547
MLL2	-1.279	-0.207	-1.385	-0.39	-0.295	-4.37	-0.155	-0.488	-0.418	0	0	0	0	0	1	0	0	0	000001000	895	-1.319	-0.922	-0.338	-0.053	-0.701	-0.297	-3.149	-0.22	-1.528	-1.065	-1.896	-1.421	-0.575	-0.612	-0.239	-2.873	-0.133	-2.021	-0.193	-1.26	-0.58	-1.839	-0.275	-0.707	-0.302	-2.805	-1.546	-0.144	-1.108
KDM6A	-1.048	-0.776	-1.123	-0.688	-0.73	-3.022	-0.06	-0.195	-1.098	0	0	0	0	0	1	0	0	0	000001000	896	-1.537	-0.993	-1.436	-1.026	-1.891	-1.115	-3.123	-0.312	-1.032	-1.72	-0.368	-0.565	-0.473	-2.155	-0.606	-1.132	-0.363	-0.798	-1.58	-0.5	-1.003	-0.458	-0.613	-0.508	-0.476	-0.734	-0.217	-1.022	-1.646
MSH5,MSH5-SAPCD1	-2.229	-1.9	-1.841	-1.707	-1.966	-0.958	-3.635	-3.055	-3.374	0	0	0	0	0	0	1	1	1	000000111	897	-2.374	-0.839	-0.879	-3.833	-0.959	-1.58	-1.99	-1.348	-1.888	-2.234	-1.856	-1.536	-1.132	-1.951	-1.55	-4.123	-2.254	-1.461	-1.838	-1.982	-1.083	-1.669	-2.294	-2.569	-1.38	-1.271	-1.759	-2.343	-0.83
MUC12	-2.587	-2.396	-2.7	-1.411	-2.842	-2.062	-4.598	-3.957	-2.966	0	0	0	0	0	0	1	1	0	000000110	898	-2.434	-1.985	-3.072	-2.229	-2.936	-1.675	-2.058	-1.502	-2.944	-3.363	-2.604	-2.18	-1.563	-3.316	-2.16	-3.017	-2.596	-1.561	-2.196	-2.184	-2.182	-1.889	-3.913	-2.904	-2.682	-1.32	-1.478	-2.752	-1.842
MGARP	-1.687	-2.489	-2.102	-1.137	-1.588	-2.426	-3.114	-4.852	-2.232	0	0	0	0	0	0	1	1	0	000000110	899	-1.623	-3.067	-2.057	-2.153	-1.218	-2.106	-2.651	-2.823	-1.852	-2.41	-1.553	-1.711	-1.858	-2.219	-2.178	-2.799	-4.28	-1.688	-2.701	-1.268	-1.425	-2.353	-2.5	-2.334	-2.082	-1.459	-2.307	-1.788	-2.781
DBF4	-2.95	-0.848	-1.224	-1.071	-1.879	-1.992	-5.961	-3.113	-2.041	0	0	0	0	0	0	1	1	0	000000110	900	-1.643	-1.299	-0.816	-2.263	-1.875	-3.005	-1.298	-1.828	-1.904	-2.735	-1.318	-2.326	-1.683	-2.279	-2.358	-2.279	-3.288	-1.697	-1.978	-3.343	-1.519	-1.049	-2.281	-2.079	-3.348	-3.171	-4.541	-1.888	-2.798
CALM2	-1.714	-1.113	-1.451	-1.669	-1.658	-1.777	-3.038	-4.276	-2.676	0	0	0	0	0	0	1	1	0	000000110	902	-2.254	-2.379	-0.958	-0.991	-0.772	-2.296	-1.144	-3.003	-2.554	-2.249	-1.26	-2.797	-1.42	-2.173	-2.72	-1.392	-2.195	-1.492	-2.234	-2.446	-0.649	-0.826	-3.257	-4.004	-2.262	-1.642	-1.464	-2.604	-2.143
GAK	-0.746	-2.201	-0.636	-2.161	-2.752	-1.359	-4.034	-3.398	-1.322	0	0	0	0	0	0	1	1	0	000000110	903	-2.093	-0.402	-0.975	-0.228	-1.68	-1.412	-0.842	-3.729	-2.131	-1.822	-3.285	-3.028	-3.015	-2.123	-0.782	-2.148	-0.912	-3.229	-0.959	-1.104	-1.67	-0.502	-0.838	-1.032	-3.388	-5.15	-3.56	-1.691	-0.541
USF2	-2.304	-1.476	-0.859	-1.933	-1.501	-1.013	-3.031	-4.137	-1.344	0	0	0	0	0	0	1	1	0	000000110	904	-1.52	-3.456	-1.352	-1.316	-2.183	-5.611	-8.709	-1.368	-1.487	-3.304	-3.708	-3.195	-1.658	-2.756	-4.227	-1.155	-2.555	-2.368	-2.212	-2.46	-1.166	-3.347	-1.57	-1.607	-3.654	-2.287	-1.611	-4.181	-3.748
SLC4A7	-0.899	-0.299	-1.335	-0.762	-0.921	-1	-5.269	-5.081	-0.652	0	0	0	0	0	0	1	1	0	000000110	906	-0.597	-1.626	-2.008	-2.025	-1.536	-0.704	-1.059	-1.932	-4.935	-1.711	-1.897	-1.183	-0.883	-2.368	-0.681	-0.953	-2.405	-1.088	-0.857	-1.361	-2.129	-3.489	-0.907	-1.063	-0.46	-0.517	-4.452	-0.261	-0.703
ATG9A	-1.929	-1.847	-1.184	-1.686	-0.934	-1.684	-3.535	-1.37	-4.176	0	0	0	0	0	0	1	0	1	000000101	908	-1.314	-1.582	-1.131	-2.087	-1.815	-1.25	-2.715	-1.887	-2.387	-2.769	-1.391	-1.668	-0.605	-2.292	-1.299	-1.894	-1.362	-1.363	-1.703	-2.767	-1.418	-0.77	-3.163	-2.708	-1.95	-1.42	-2.045	-1.359	-1.312
EVI2B	-2.139	-1.603	-1.938	-2.85	-1.09	-2.994	-4.489	-1.134	-2.887	0	0	0	0	0	0	1	0	0	000000100	910	-1.105	-1.079	-2.666	-3.096	-1.894	-1.951	-1.684	-1.41	-1.646	-1.921	-1.132	-1.572	-1.911	-2.472	-2.752	-2.544	-2.526	-1.802	-1.844	-1.811	-1.532	-2.044	-2.913	-3.39	-1.076	-1.671	-3.031	-2.671	-0.906
RANBP2	-2.139	-2.601	-2.547	-1.151	-2.653	-2.143	-3.273	-1.65	-1.794	0	0	0	0	0	0	1	0	0	000000100	911	-2.311	-2.73	-0.674	-0.872	-2.86	-2.867	-1.576	-3.163	-2.048	-1.46	-2.603	-1.82	-0.712	-0.876	-1.578	-2.785	-3.781	-5.062	-1.388	-2.617	-2.766	-3.762	-1.544	-0.347	-2.247	-1.796	-2.183	-0.774	-1.119
DPP10	-2.391	-0.67	-1.774	-2.038	-1.037	-2.743	-3.728	-2.138	-2.683	0	0	0	0	0	0	1	0	0	000000100	912	-1.811	-1.476	-2.201	-2.158	-1.025	-2.678	-1.323	-2.052	-0.618	-2.174	-1.619	-2.25	-1.174	-2.39	-1.746	-2.324	-2.476	-1.552	-1.157	-3.079	-5.361	-2.286	-2.538	-1.531	-2.344	-1.973	-3.098	-3.607	-0.764
SELP	-1.09	-2.666	-2.28	-1.066	-1.157	-2.338	-4.05	-2.741	-1.775	0	0	0	0	0	0	1	0	0	000000100	913	-2.691	-1.431	-1.301	-0.908	-1.724	-1.944	-2.98	-1.786	-1.817	-2.24	-0.706	-1.494	-1.195	-1.823	-0.947	-0.936	-1.634	-1.386	-1.088	-0.793	-1.223	-0.974	-1.314	-1.732	-1.132	-1.111	-1.204	-1.935	-0.725
APTX	-2.132	-1.767	-1.456	-2.739	-0.983	-2.328	-3.595	-1.987	-2.046	0	0	0	0	0	0	1	0	0	000000100	914	-1.694	-1.511	-3.557	-3.391	-1.431	-1.214	-1.701	-3.619	-3.698	-3.059	-1.813	-2.165	-2.159	-1.647	-1.62	-3.881	-3.215	-1.819	-3.634	-3.006	-2.247	-2.332	-1.751	-3.227	-1.371	-1.401	-1.607	-3.059	-1.457
PI4KA,PI4KAP2	-2.973	-2.254	-1.801	-1.991	-2.208	-1.014	-3.321	-2.35	-1.022	0	0	0	0	0	0	1	0	0	000000100	915	-1.486	-1.066	-2.841	-0.62	-1.576	-1.754	-3.258	-3.668	-1.708	-1.162	-1.885	-4.86	-2.122	-1.741	-1.805	-2.448	-1.74	-2.073	-1.014	-1.519	-3.025	-2.466	-1.527	-3.024	-1.847	-0.981	-0.784	-0.587	-1.723
PLAUR	-2.428	-1.501	-1.547	-1.777	-2.561	-1.483	-4.34	-1.633	-1.534	0	0	0	0	0	0	1	0	0	000000100	917	-1.806	-0.941	-0.983	-3.62	-2.416	-1.227	-2.113	-1.501	-1.411	-1.598	-2.177	-2.284	-1.74	-1.869	-2.698	-1.461	-1.824	-1.142	-1.082	-2.913	-1.427	-1.294	-0.95	-1.394	-2.245	-1.634	-1.209	-2.279	-2.184
GCK	-1.661	-1.203	-2.201	-2.033	-0.765	-2.55	-3.657	-2.303	-2.4	0	0	0	0	0	0	1	0	0	000000100	918	-0.46	-1.04	-0.947	-3.111	-1.192	-0.959	-1.748	-1.332	-1.959	-1.921	-2.571	-1.876	-2.23	-1.348	-1.899	-3.564	-2.561	-1.285	-1.395	-1.749	-1.714	-1.228	-2.145	-1.513	-2.507	-1.032	-3.01	-2.241	-0.958
AKR1C3	-1.605	-2.62	-2.149	-0.502	-2.861	-2.272	-3.06	-1.679	-1.895	0	0	0	0	0	0	1	0	0	000000100	919	-2.885	-0.809	-0.982	-0.688	-2.254	-2.087	-1.943	-2.935	-2.171	-1.371	-0.704	-1.138	-2.449	-2.758	-1.256	-1.244	-1.823	-1.637	-1.659	-1.646	-2.313	-2.867	-2.556	-1.917	-1.828	-1.909	-1.572	-1.631	-1.523
LIG1	-1.616	-2.698	-2.186	-1.564	-1.628	-1.92	-4.321	-1.357	-1.319	0	0	0	0	0	0	1	0	0	000000100	920	-1.25	-2.934	-2.067	-1.717	-1.52	-0.683	-1.15	-1.609	-0.85	-1.792	-2.04	-0.62	-1.565	-2.096	-2.277	-1.77	-1.348	-2.804	-1.701	-1.528	-0.625	-1.859	-1.992	-1.238	-2.039	-2.157	-0.901	-1.119	-1.606
CDC45	-1.863	-2.431	-2.618	-2.792	-1.337	-1.189	-3.816	-1.094	-0.785	0	0	0	0	0	0	1	0	0	000000100	921	-1.276	-0.596	-1.846	-1.924	-1.107	-0.88	-1.986	-2.203	-2.477	-1.657	-1.011	-4.083	-0.466	-0.523	-1.778	-2.547	-1.951	-2.898	-0.622	-3.507	-2.485	-1.751	-2.206	-1.958	-3.047	-3.971	-0.791	-1.985	-2.815
RHOU	-2.483	-0.984	-1.93	-0.831	-2.626	-0.936	-3.779	-2.262	-1.807	0	0	0	0	0	0	1	0	0	000000100	922	-1.797	-2.437	-1.072	-1.558	-1.683	-2.039	-1.587	-0.815	-2.012	-1.823	-1.394	-1.821	-2.705	-2.408	-1.569	-2.249	-1.857	-1.359	-1.601	-1.402	-1.253	-1.32	-3.552	-1.147	-0.819	-1.867	-2.072	-1.788	-1.419
NTSR1	-2.339	-2.147	-2.322	-1.2	-1.776	-1.453	-3.305	-1.807	-1.245	0	0	0	0	0	0	1	0	0	000000100	923	-2.134	-2.023	-2.288	-2.211	-1.467	-0.803	-2.165	-1.79	-1.418	-2.636	-1.7	-2.399	-1.442	-1.953	-1.679	-1.608	-3.336	-1.903	-2.323	-1.074	-1.175	-1.736	-1.355	-2.449	-1.113	-1.792	-2.452	-2.69	-2.836
NSF,NSFP1	-1.15	-1.617	-2.068	-1.564	-2.024	-1.945	-3.496	-1.997	-1.701	0	0	0	0	0	0	1	0	0	000000100	924	-1.081	-4.501	-2.46	-1.963	-3.34	-1.144	-2.074	-2.5	-1.426	-3.515	-1.76	-6.645	-1.264	-3.599	-1.593	-2.953	-2.209	-2.098	-1.468	-1.746	-3.473	-1.562	-0.76	-1.844	-1.789	-3.405	-0.759	-1.342	-2.434
PPARGC1A	-1.719	-1.465	-1.811	-1.929	-1.579	-1.828	-3.308	-2.717	-1.099	0	0	0	0	0	0	1	0	0	000000100	925	-1.543	-2.074	-2.708	-3.073	-3.193	-1.699	-3.408	-3.472	-1.758	-3.267	-2.855	-3.339	-4.164	-1.012	-1.398	-2.644	-1.752	-1.233	-3.194	-1.144	-2.213	-1.893	-1.311	-3	-1.291	-2.541	-1.236	-2.385	-1.886
KLRG2	-1.777	-1.046	-2.693	-1.825	-1.061	-0.475	-3.37	-2.7	-2.476	0	0	0	0	0	0	1	0	0	000000100	926	-1.604	-1.61	-1.001	-2.687	-1.216	-1.889	-2.268	-0.937	-0.919	-1.119	-3.062	-1.182	-2.201	-2.243	-1.387	-1.696	-2.581	-1.71	-1.84	-1.559	-3.418	-1.837	-1.269	-1.78	-2.379	-1.496	-2.308	-3.234	-1.439
ACCS	-1.154	-0.705	-2.661	-1.287	-1.875	-2.795	-4.11	-1.129	-1.542	0	0	0	0	0	0	1	0	0	000000100	927	-1.097	-1.257	-0.925	-2.736	-2.114	-1.511	-1.853	-1.067	-0.717	-0.953	-1.12	-1.162	-3.065	-1.048	-1.458	-1.485	-2.259	-0.816	-1.36	-1.74	-1.741	-1.602	-1.889	-0.936	-2.492	-1.451	-1.658	-1.265	-1.98
SLC7A8	-2.252	-1.766	-2.625	-2.75	-0.9	-0.969	-3.035	-1.959	-0.942	0	0	0	0	0	0	1	0	0	000000100	928	-2.451	-1.244	-2.009	-2.705	-3.068	-0.97	-1.819	-1.788	-1.041	-1.476	-1.928	-1.715	-0.927	-1.391	-1.249	-0.75	-1.759	-0.78	-1.468	-2.351	-0.897	-2.167	-2.414	-1.753	-0.772	-1.664	-0.993	-2.245	-0.715
CNBP	-1.678	-2.442	-2.56	-1.399	-0.942	-1.486	-3.013	-1.599	-2.065	0	0	0	0	0	0	1	0	0	000000100	929	-1.956	-1.107	-2.277	-1.446	-2.694	-1.498	-2.02	-2.726	-1.743	-3.467	-3.638	-2.259	-3.321	-1.061	-1.275	-2.489	-1.582	-2.807	-2.113	-1.968	-0.744	-2.481	-0.924	-0.617	-1.796	-3.895	-1.749	-1.11	-1.467
HS3ST4	-1.91	-1.191	-1.198	-1.362	-1.895	-2.22	-3.265	-2.923	-1.207	0	0	0	0	0	0	1	0	0	000000100	930	-2.359	-2.338	-1.403	-2.103	-2.012	-2.133	-2.016	-2.612	-2.283	-4.567	-1.623	-2.21	-1.82	-1.377	-2.317	-5.247	-3.541	-2.845	-0.885	-1.353	-1.983	-0.822	-1.493	-4.174	-2.666	-2.646	-2.332	-2.056	-1.878
LRFN2	-2.811	-2.249	-1.217	-1.532	-2.217	-1.434	-3.054	-1.374	-1.274	0	0	0	0	0	0	1	0	0	000000100	931	-2.192	-1.744	-1.113	-1.49	-3.225	-1.887	-2.522	-1.901	-1.473	-1.744	-1.81	-1.415	-0.831	-1.451	-3.612	-1.994	-2.455	-1.458	-2.826	-2.521	-2.75	-2.988	-2.455	-2.734	-1.898	-1.142	-1.516	-3.578	-1.917
RNF123	-1.484	-2.054	-2.277	-1.369	-1.124	-1.917	-3.079	-1.02	-2.55	0	0	0	0	0	0	1	0	0	000000100	932	-1.231	-0.852	-1.443	-1.192	-1.385	-2.384	-2.263	-1.275	-0.503	-2.877	-2.441	-2.018	-3.029	-1.728	-1.475	-1.658	-2.217	-0.951	-3.727	-2.481	-2.57	-1.135	-1.879	-1.41	-2.56	-1.732	-0.691	-2.291	-1.788
PRDX1	-0.807	-2.404	-0.709	-2.331	-0.918	-2.811	-3.044	-2.471	-0.896	0	0	0	0	0	0	1	0	0	000000100	933	-1.302	-1.151	-1.493	-1.109	-1.44	-0.931	-0.967	-0.759	-0.969	-1.097	-0.696	-1.832	-1.586	-0.868	-1.517	-1.605	-1.685	-2.71	-1.318	-1.539	-1.324	-0.913	-0.796	-1.148	-2.922	-1.046	-1.011	-1.193	-1.794
LRRC4	-1.724	-1.285	-2.558	-0.802	-1.335	-1.591	-3.038	-1.607	-2.399	0	0	0	0	0	0	1	0	0	000000100	934	-0.927	-3.18	-1.15	-4.627	-1.636	-2.227	-2.34	-1.746	-1.222	-3.626	-1.48	-2.843	-2.242	-2.659	-1.554	-1.433	-2.687	-2.168	-1.529	-2.287	-1.452	-1.595	-2.738	-1.878	-0.668	-1.443	-3.101	-3.494	-2.392
ST7	-1.955	-1.693	-1.546	-1.047	-0.79	-2.403	-3.354	-1.353	-2.154	0	0	0	0	0	0	1	0	0	000000100	935	-0.734	-1.534	-3.102	-2.232	-2.274	-0.94	-1.888	-0.922	-1.344	-2.027	-2.415	-2.087	-2.531	-1.44	-2.829	-2.615	-4.863	-2.244	-1.939	-2.385	-1.407	-2	-1.853	-1.414	-1.449	-1.615	-1.568	-3.008	-2.405
ADAMTS10	-1.879	-1.001	-2.404	-0.634	-1.425	-2.382	-3.06	-1.401	-2.106	0	0	0	0	0	0	1	0	0	000000100	936	-2.474	-2.184	-1.332	-2.187	-0.985	-2.23	-0.876	-2.297	-0.626	-1.078	-2.022	-3.316	-0.846	-2.006	-2.571	-1.373	-1.503	-0.843	-1.675	-2.035	-1.198	-1.212	-1.06	-0.929	-1.969	-1.23	-0.823	-1.791	-1.132
GABBR2	-0.991	-1.664	-2.42	-1.627	-1.179	-1.443	-3.904	-1.78	-1.09	0	0	0	0	0	0	1	0	0	000000100	937	-0.879	-2.375	-1.151	-2.973	-1.087	-1.51	-1.171	-1.084	-2.185	-0.836	-0.631	-1.425	-0.695	-2.256	-1.091	-1.574	-0.496	-1.761	-1.164	-1.031	-2.982	-2.773	-1.203	-1.95	-0.963	-1.842	-1.229	-0.985	-1.361
HOXB13	-1.011	-0.908	-1.871	-0.913	-1.985	-0.44	-3.317	-2.635	-2.926	0	0	0	0	0	0	1	0	0	000000100	938	-1.553	-0.973	-1.419	-1.765	-0.622	-2.167	-1.051	-1.342	-0.961	-3.688	-1.384	-1.43	-0.935	-0.484	-0.955	-1.962	-2.386	-2.543	-0.678	-2.018	-2.141	-1.13	-1.879	-1.885	-1.179	-0.884	-1.354	-2.263	-1.456
LHX2	-1.241	-0.303	-2.194	-1.215	-1.836	-1.254	-3.809	-1.938	-1.832	0	0	0	0	0	0	1	0	0	000000100	939	-0.682	-0.85	-2.17	-1.807	-1.148	-2.037	-1.054	-1.029	-0.45	-1.984	-2.239	-1.289	-0.601	-1.525	-2.844	-1.706	-2.295	-0.77	-1.216	-1.413	-2.349	-0.779	-1.672	-1.744	-1.267	-0.844	-0.798	-4.231	-0.828
GJB2	-1.793	-1.314	-1.294	-0.843	-0.831	-2.023	-3.566	-2.638	-1.217	0	0	0	0	0	0	1	0	0	000000100	940	-1.469	-1.742	-1.423	-3.2	-1.408	-1.165	-2.183	-1.461	-1.247	-3.157	-1.76	-2.087	-1.951	-1.451	-1.401	-1.578	-2.674	-1.169	-1.822	-1.278	-1.366	-1.561	-2.191	-1.807	-1.356	-1.483	-2.051	-4.386	-1.255
CBFA2T2	-1.064	-2.419	-0.951	-1.373	-1.981	-2.22	-3.031	-0.78	-1.464	0	0	0	0	0	0	1	0	0	000000100	941	-1.867	-2.331	-0.429	-1.475	-1.732	-1.38	-1.89	-2.137	-2.135	-1.449	-1.103	-1.634	-1.679	-2.374	-2.898	-2.127	-1.788	-1.207	-0.416	-2.996	-2.58	-1.216	-1.132	-1.028	-3.003	-1.258	-1.412	-2.109	-1.796
CCND3	-0.972	-1.036	-1.68	-1.83	-1.709	-1.927	-3.62	-1.414	-0.972	0	0	0	0	0	0	1	0	0	000000100	942	-1.809	-2.616	-2.028	-1.545	-1.527	-1.333	-2.466	-4.155	-1.652	-3.977	-2.824	-2.728	-1.508	-0.737	-1.991	-2.747	-1.231	-2.865	-3.784	-1.215	-3.575	-1.74	-1.897	-2.56	-0.814	-0.77	-1.935	-1.04	-1.475
SHC1	-2.114	-1.5	-0.998	-0.749	-1.458	-1.787	-3.138	-0.991	-2.39	0	0	0	0	0	0	1	0	0	000000100	943	-1.684	-0.58	-3.199	-1.566	-0.938	-2.085	-2.201	-1.827	-0.942	-2.923	-2.106	-2.81	-1.573	-2.169	-1.44	-1.597	-2.665	-1.51	-2.483	-1.237	-1.084	-1.683	-1.269	-1.831	-1.502	-1.018	-1.846	-2.019	-2.427
TSPAN6	-1.617	-1.214	-1.804	-1.536	-0.786	-0.898	-3.299	-1.794	-2.052	0	0	0	0	0	0	1	0	0	000000100	944	-1.075	-0.983	-1.9	-1.276	-1.067	-1.602	-2.568	-1.417	-1.225	-1.831	-2.023	-0.801	-2.818	-1.296	-1.752	-1.175	-2.126	-0.865	-1.533	-0.342	-2.014	-0.967	-1.475	-2.916	-1.07	-1.381	-1.702	-2.652	-1.104
CD2	-0.735	-0.994	-1.774	-1.124	-1.886	-1.489	-3.171	-0.711	-2.644	0	0	0	0	0	0	1	0	0	000000100	945	-2.029	-1.774	-1.55	-1.629	-1.361	-1.904	-1.602	-1.343	-1.141	-2.075	-1.605	-0.873	-1.917	-0.804	-2.041	-1.468	-0.9	-3.263	-1.88	-2.312	-1.602	-2.318	-2.247	-1.324	-2.47	-0.696	-1.561	-1.891	-1.194
EREG	-0.828	-0.565	-1.521	-1.453	-2.932	-1.769	-3.261	-0.663	-1.35	0	0	0	0	0	0	1	0	0	000000100	946	-1.348	-0.889	-2.084	-1.891	-1.049	-1.196	-1.05	-1.422	-1.75	-2.869	-0.608	-1.456	-1.285	-0.87	-2.159	-1.125	-2.343	-0.682	-1.914	-1.321	-2.862	-1.387	-2.165	-1.924	-2.032	-0.794	-0.651	-0.763	-1.258
P2RY14	-2.917	-1.127	-1.006	-1.341	-1.288	-1.058	-3.272	-1.111	-0.901	0	0	0	0	0	0	1	0	0	000000100	947	-1.148	-2.265	-1.355	-1.562	-1.47	-1.111	-1.373	-1.282	-2.424	-1.637	-1.366	-2.202	-1.253	-1.91	-1.883	-1.5	-2.293	-0.474	-2.759	-1.339	-1.848	-1.331	-2.266	-1.989	-1.318	-0.926	-1.455	-1.076	-1.498
TARDBP	-2.093	-2.113	-1.836	-0.763	-1.153	-0.367	-4.456	-0.654	-0.538	0	0	0	0	0	0	1	0	0	000000100	948	-1.947	-2.988	-0.943	-1.691	-1.725	-1.302	-0.816	-1.584	-1.178	-1.585	-1.768	-3.368	-1.039	-1.313	-2.877	-2.698	-1.712	-2.675	-1.063	-0.641	-1.712	-1.479	-0.607	-1.123	-1.395	-0.899	-0.938	-1.093	-1.38
PDE6A	-2.263	-0.657	-1.167	-0.48	-0.873	-1.346	-4.46	-0.81	-1.407	0	0	0	0	0	0	1	0	0	000000100	950	-1.449	-0.918	-1.057	-1.457	-0.616	-3.475	-1.55	-0.972	-0.949	-1.034	-1.344	-0.843	-0.78	-0.703	-1.357	-1.198	-2.662	-1.11	-0.939	-0.823	-1.563	-1.09	-1.257	-0.936	-0.16	-0.479	-0.628	-1.459	-0.254
MCM4	-1.136	-1.352	-0.439	-1.185	-1.995	-0.753	-3.408	-1.897	-1.2	0	0	0	0	0	0	1	0	0	000000100	951	-2.167	-1.669	-1.825	-1.195	-2.185	-1.954	-1.52	-1.159	-0.788	-1.422	-1.09	-1.696	-0.921	-1.014	-1.973	-1.728	-1.568	-0.898	-1.925	-1.755	-2.086	-1.371	-0.954	-1.29	-1.944	-1.17	-0.794	-2.121	-1.291
LRPPRC	-0.975	-1.18	-1.629	-0.334	-1.717	-1.161	-4.521	-0.947	-0.697	0	0	0	0	0	0	1	0	0	000000100	952	-0.936	-0.962	-1.064	-2.407	-0.584	-1.442	-0.761	-1.128	-0.78	-1.953	-2.276	-1.759	-0.855	-0.916	-1.188	-1.145	-1.898	-2.912	-0.864	-1.058	-1.467	-1.632	-2.284	-0.843	-0.86	-1.002	-0.474	-2.372	-2.007
CDH16	-1.759	-0.823	-0.877	-1.115	-1.356	-0.957	-3.282	-1.601	-1.254	0	0	0	0	0	0	1	0	0	000000100	953	-1.601	-0.701	-1.52	-2.343	-1.962	-1.795	-1.556	-1.479	-2.378	-2.38	-1.479	-1.097	-1.488	-1.799	-1.156	-2.539	-2.593	-1.057	-0.987	-1.814	-2.243	-1.195	-1.785	-2.611	-1.004	-1.653	-2.002	-1.679	-0.989
PDE3B	-0.977	-1.639	-0.644	-0.868	-1.429	-1.297	-3.179	-1.158	-1.732	0	0	0	0	0	0	1	0	0	000000100	954	-1.954	-0.995	-1.404	-1.055	-1.133	-1.783	-0.779	-1.168	-0.76	-2.189	-1.113	-0.498	-1.099	-0.508	-1.132	-1.215	-2.244	-0.749	-2.005	-1.239	-1.103	-0.748	-0.75	-1.265	-0.672	-0.699	-1.813	-1.38	-0.901
NMRK1	-1.339	-1.499	-0.585	-1.47	-0.861	-0.897	-3.299	-1.615	-1.135	0	0	0	0	0	0	1	0	0	000000100	955	-1.206	-1.466	-1.899	-0.714	-0.73	-0.995	-1.291	-1.74	-0.7	-1.371	-0.788	-1.115	-2.141	-1.21	-1.097	-0.693	-1.534	-0.6	-1.181	-1.662	-0.825	-1.144	-1.119	-1.777	-2.953	-1.05	-2.781	-1.309	-1.043
FAM22A	-1.325	-1.245	-1.519	-0.767	-1.289	-0.929	-3.188	-1.533	-0.901	0	0	0	0	0	0	1	0	0	000000100	956	-0.779	-0.676	-1.138	-1.071	-1.026	-1.278	-0.826	-1.436	-1.583	-0.466	-1.117	-1.548	-0.808	-1.261	-1.508	-1.143	-1.026	-0.84	-1.06	-1.281	-2.701	-2.206	-1.313	-1.294	-1.165	-1.917	-1.365	-1.161	-0.344
SLC35E3	-0.603	-0.605	-1.899	-1.69	-0.942	-0.737	-3.424	-1.172	-1.62	0	0	0	0	0	0	1	0	0	000000100	957	-1.172	-1.977	-1.232	-2.542	-0.618	-1.93	-0.793	-1.025	-0.642	-2.013	-0.99	-0.696	-0.842	-1.08	-1.062	-1.861	-3.031	-1.08	-1.05	-1.193	-2.228	-1.601	-3.414	-2.679	-0.979	-0.627	-1.268	-3.179	-1.415
BHLHE40	-1.027	-1.492	-0.355	-1.394	-1.37	-0.595	-3.214	-1.471	-1.516	0	0	0	0	0	0	1	0	0	000000100	959	-1.183	-1.778	-0.533	-1.607	-2.827	-2.063	-1.49	-2.885	-0.725	-1.905	-1.771	-1.367	-1.366	-1.981	-2.284	-1.181	-1.004	-1.077	-1.99	-1.475	-2.55	-1.842	-0.742	-0.649	-1.558	-0.84	-0.891	-1.848	-1.133
KIF7	-0.464	-0.605	-1.974	-1.355	-1.094	-0.376	-3.02	-1.551	-1.716	0	0	0	0	0	0	1	0	0	000000100	960	-1.286	-1.725	-2.841	-1.222	-1.214	-2.041	-0.961	-1.845	-2.341	-2.041	-3.29	-1.881	-0.893	-1.533	-0.935	-1.493	-1.827	-1.624	-1.477	-1.173	-1.728	-0.407	-0.998	-1.368	-1.272	-1.533	-0.876	-1.085	-3.239
LRRC69	-1.646	-1.388	-0.776	-1.204	-0.585	-1.171	-3.087	-1.322	-0.957	0	0	0	0	0	0	1	0	0	000000100	961	-1.141	-1.111	-1.252	-1.498	-1.078	-2.858	-1.009	-1.596	-1.149	-1.273	-0.837	-0.956	-0.925	-1.05	-1.798	-2.285	-3.011	-1.166	-1.726	-2.268	-1.018	-0.882	-0.97	-1.362	-0.719	-1.352	-0.938	-1.978	-0.601
RAB10	-2.037	-0.71	-1.066	-0.565	-0.921	-1.573	-3.497	-1.277	-0.453	0	0	0	0	0	0	1	0	0	000000100	962	-1.114	-1.311	-1.744	-0.596	-2.024	-1.201	-1.105	-1.933	-1.707	-2.541	-0.983	-1.554	-1.153	-1.058	-1.113	-1.434	-1.809	-1.255	-0.975	-0.739	-3.135	-0.854	-1.228	-1.164	-1.997	-1.602	-0.462	-0.391	-1.101
CNOT7	-0.899	-1.787	-0.217	-0.481	-0.992	-0.225	-4.448	-2.098	-0.272	0	0	0	0	0	0	1	0	0	000000100	963	-0.644	-0.287	-1.84	-0.445	-1.174	-2.521	-0.425	-0.476	-0.571	-2.405	-0.301	-0.907	-0.565	-1.131	-1.337	-0.72	-1.886	-2.097	-1.215	-2.176	-1.415	-0.897	-1.599	-0.681	-2.383	-1.196	-1.215	-0.747	-0.358
STARD8	-0.547	-1.668	-0.673	-0.605	-2.706	-0.628	-3.196	-0.461	-0.811	0	0	0	0	0	0	1	0	0	000000100	964	-0.812	-1.085	-0.744	-0.257	-1.035	-0.512	-0.543	-0.751	-1.274	-1.592	-1.015	-1.619	-1.015	-1.75	-1.264	-0.529	-0.641	-0.977	-0.698	-0.536	-0.473	-0.752	-0.219	-0.171	-0.554	-1.025	-0.556	-1.083	-1.568
BRCC3	-1.233	-0.828	-0.538	-1.124	-1.211	-0.982	-3.944	-0.506	-0.758	0	0	0	0	0	0	1	0	0	000000100	965	-2.053	-0.743	-3.708	-1.849	-1.59	-1.109	-1.547	-2.356	-0.754	-1.112	-0.706	-0.991	-2.768	-0.956	-1.781	-3.52	-2.268	-1.584	-1.408	-0.81	-1.724	-0.558	-1.92	-1.915	-1.948	-1.481	-2.261	-1.545	-1.131
CA7	-1.088	-0.793	-0.63	-1.116	-1.201	-0.554	-3.174	-0.783	-1.693	0	0	0	0	0	0	1	0	0	000000100	966	-1.478	-1.497	-1.071	-1.868	-2.407	-1.72	-1.211	-1.392	-1.368	-2.328	-1.496	-1.124	-1.109	-1.92	-1.789	-2.656	-2.452	-1.556	-1.494	-0.952	-1.492	-1.07	-1.136	-2.589	-1.135	-0.888	-1.173	-1.505	-0.742
GREB1	-1.046	-0.592	-1.455	-0.753	-0.967	-0.315	-3.201	-0.664	-1.894	0	0	0	0	0	0	1	0	0	000000100	967	-0.939	-1.877	-1.359	-1.875	-1.114	-1.504	-1.07	-1.792	-0.681	-1.757	-0.865	-1.094	-0.26	-0.559	-2.04	-1.759	-1.811	-1.352	-0.778	-1.113	-1.302	-0.615	-1.191	-1.748	-1.768	-0.395	-0.685	-2.481	-0.993
MED17	-0.34	-1.062	-1.726	-1.649	-0.232	-0.732	-4.759	-0.254	-0.108	0	0	0	0	0	0	1	0	0	000000100	968	-0.824	-1.081	-1.656	-0.537	-0.466	-1.136	-0.524	-0.783	-0.295	-2.449	-0.592	-0.597	-0.569	-0.505	-0.502	-0.252	-0.396	-1.47	-0.125	-1.233	-0.51	-0.843	-0.552	-0.338	-0.201	-0.939	-0.276	-0.662	-0.797
RARG	-1.118	-1.284	-0.612	-0.212	-0.918	-0.482	-4.621	-0.849	-0.734	0	0	0	0	0	0	1	0	0	000000100	969	-0.34	-0.459	-1.016	-1.598	-2.304	-0.484	-1.27	-0.165	-2.372	-2.415	-2.351	-1.415	-0.694	-1.688	-0.457	-1.422	-0.932	-0.711	-0.414	-3.431	-0.741	-1.378	-0.975	-0.832	-0.548	-0.778	-1.552	-1.592	-0.989
FUK	-0.708	-1.284	-0.985	-0.706	-1.039	-0.778	-3.014	-1.538	-0.754	0	0	0	0	0	0	1	0	0	000000100	970	-1.161	-1.794	-0.887	-1.068	-0.825	-0.709	-1.912	-0.989	-0.494	-0.694	-1.042	-1.213	-1.434	-1.028	-0.51	-1.24	-1.034	-1.13	-0.385	-1.583	-1.34	-1.323	-0.614	-0.976	-1.227	-0.746	-1.488	-1.625	-0.618
THBS1	-0.753	-0.653	-0.792	-0.676	-1.03	-0.73	-3.069	-1.707	-1.142	0	0	0	0	0	0	1	0	0	000000100	971	-0.755	-0.34	-1.599	-0.774	-0.381	-2.77	-1.484	-0.484	-0.981	-0.556	-1.333	-0.273	-0.781	-0.357	-1.685	-1.262	-1.633	-0.444	-0.937	-1.695	-0.454	-0.694	-1.715	-1.145	-0.392	-0.938	-1.194	-0.493	-1.32
OPRD1	-0.622	-0.639	-1.495	-0.262	-0.975	-1.058	-3.119	-1.032	-1.256	0	0	0	0	0	0	1	0	0	000000100	972	-1.307	-0.768	-0.799	-1.76	-0.985	-1.311	-1.357	-1.145	-1.608	-1.516	-1.238	-1.258	-0.776	-0.819	-0.744	-1.346	-3.196	-0.7	-0.603	-2.663	-1.666	-0.642	-0.724	-1.783	-1.599	-0.8	-2.593	-3.409	-0.832
MAPK10	-0.611	-0.531	-0.605	-0.523	-1.377	-0.445	-3.731	-1.443	-1.07	0	0	0	0	0	0	1	0	0	000000100	973	-1.376	-0.552	-1.599	-2.29	-0.736	-0.577	-0.603	-0.797	-0.656	-1.684	-1.155	-0.702	-0.913	-1.754	-0.604	-1.014	-0.825	-1.151	-0.572	-1.077	-0.904	-0.79	-0.569	-0.723	-0.196	-0.954	-0.479	-0.886	-1.426
CDC6	-0.646	-1.345	-0.379	-0.628	-2.31	-0.481	-3.002	-0.532	-0.818	0	0	0	0	0	0	1	0	0	000000100	974	-0.733	-0.401	-1.74	-0.57	-1.369	-0.691	-0.818	-0.841	-1.226	-0.66	-0.344	-0.444	-0.938	-1.134	-0.503	-1.555	-2.053	-1.312	-1.114	-1.286	-0.661	-1.007	-2.117	-1.213	-2.933	-0.9	-0.487	-1.785	-0.945
WNT8B	-0.842	-0.523	-1.402	-0.654	-0.42	-0.613	-3.176	-1.656	-0.573	0	0	0	0	0	0	1	0	0	000000100	975	-1.379	-0.763	-1.396	-0.792	-1.179	-0.871	-0.62	-0.57	-1.155	-1.064	-1.131	-0.876	-1.654	-1.651	-0.669	-1.267	-3.521	-0.792	-0.383	-1.622	-0.632	-0.303	-0.77	-1.67	-0.776	-1.301	-1.371	-1.295	-0.497
ACOT12	-0.56	-0.972	-0.832	-0.779	-0.883	-1.387	-3.07	-0.509	-0.603	0	0	0	0	0	0	1	0	0	000000100	976	-1.011	-1.276	-0.787	-0.747	-1.199	-1.238	-1.087	-3.11	-0.975	-0.346	-1.71	-0.55	-1.198	-1.829	-3.355	-1.144	-0.711	-2.033	-0.514	-0.867	-1.55	-2.08	-1.513	-0.387	-2.129	-1.546	-0.314	-1.472	-1.731
PKMYT1	-0.144	-0.248	-0.431	-0.513	-0.845	-0.865	-4.693	-0.438	-0.85	0	0	0	0	0	0	1	0	0	000000100	977	-1.42	-0.515	-0.644	-0.517	-1.367	-0.263	-0.536	-1.083	-0.71	-0.447	-1.134	-0.616	-0.502	-0.278	-0.419	-0.33	-0.123	-0.868	-0.297	-0.574	-0.428	-1.346	-0.237	-0.056	-1.305	-0.323	-0.127	-0.362	-1.528
SAMD4B	-2.588	-2.149	-2.602	-1.986	-1.699	-2.604	-1.219	-3.207	-3.05	0	0	0	0	0	0	0	1	1	000000011	980	-1.946	-2.707	-3.264	-2.651	-2.499	-1.812	-2.196	-2.082	-1.925	-3.619	-2.678	-6.137	-1.398	-3.502	-1.777	-2.612	-2.424	-2.396	-1.117	-4.143	-2.624	-2.021	-3.579	-4.768	-1.194	-1.64	-1.839	-2.357	-2.74
COCH	-2.945	-1.687	-2.847	-1.104	-1.816	-1.607	-2.262	-3.374	-3.085	0	0	0	0	0	0	0	1	1	000000011	981	-2.167	-2.113	-1.815	-3.231	-3.227	-1.146	-1.49	-2.538	-1.819	-2.972	-1.587	-1.683	-1.904	-0.908	-3.057	-2.242	-2.284	-2.235	-1.889	-1.716	-2.1	-2.632	-1.723	-2.09	-1.735	-1.392	-1.55	-1.229	-1.571
HELZ	-1.275	-1.211	-2.225	-1.864	-2.017	-2.915	-1.614	-3.492	-3.992	0	0	0	0	0	0	0	1	1	000000011	982	-3.269	-3.27	-1.756	-1.018	-1.209	-4.303	-2.239	-2.962	-2.044	-2.404	-3.091	-1.223	-2.331	-1.665	-2.28	-2.849	-1.214	-4.073	-3.035	-2.346	-1.956	-2.797	-1.792	-2.068	-1.091	-1.898	-0.923	-1.012	-3.194
TRA2B	-1.116	-1.294	-2.059	-1.36	-2.12	-2.411	-1.758	-3.627	-3.925	0	0	0	0	0	0	0	1	1	000000011	983	-1.343	-0.864	-1.08	-1.4	-1.189	-2.069	-0.963	-1.951	-1.179	-3.467	-2.666	-3.025	-2.598	-0.489	-1.689	-1.656	-1.733	-5.029	-1.386	-1.908	-1.361	-1.305	-1.371	-1.076	-3.686	-3.986	-0.95	-0.48	-1.299
ABI1	-1.169	-0.868	-1.048	-2.725	-1.698	-2.439	-1.454	-3.174	-3.18	0	0	0	0	0	0	0	1	1	000000011	984	-1.688	-2.826	-1.85	-2.126	-0.711	-0.91	-1.538	-0.8	-1.053	-2.124	-0.852	-1.711	-1.707	-1.4	-1.903	-1.847	-2.086	-1.302	-2.232	-1.523	-1.987	-0.827	-1.668	-2.401	-1.61	-1.457	-2.115	-3.148	-1.927
C11orf24	-2.107	-2.474	-2.686	-2.212	-1.523	-2.776	-1.041	-3.08	-2.265	0	0	0	0	0	0	0	1	0	000000010	985	-2.456	-3.549	-0.96	-2.537	-1.92	-1.135	-1.895	-3.007	-1.691	-2.111	-2.198	-1.922	-3.338	-1.725	-1.462	-2.016	-1.102	-1.527	-1.441	-1.517	-3.183	-2.121	-1.565	-1.939	-1.097	-3.213	-2.03	-2.062	-2.328
RELA	-1.382	-1.276	-1.796	-2.718	-1.438	-2.838	-1.648	-4.71	-2.302	0	0	0	0	0	0	0	1	0	000000010	986	-1.826	-1.216	-2.747	-2.118	-2.276	-3.744	-2.987	-0.734	-1.064	-5.834	-2.015	-3.697	-4.016	-1.526	-1.527	-1.889	-2.108	-2.119	-2.904	-2.535	-2.329	-3.069	-0.836	-0.368	-1.804	-3.722	-1.125	-2.701	-3.219
RHOG	-1.848	-2.645	-1.18	-2.77	-1.982	-1.434	-1.862	-4.179	-1.409	0	0	0	0	0	0	0	1	0	000000010	987	-2.302	-1.833	-4.017	-3.489	-1.391	-2.068	-1.251	-1.832	-1.97	-2.97	-1.906	-1.708	-1.307	-2.705	-1.814	-2.354	-3.248	-2.254	-1.672	-1.964	-3.443	-1.775	-3.682	-3.082	-1.574	-0.937	-1.406	-2.958	-1.961
GPR37	-1.182	-1.373	-1.543	-2.902	-2.892	-2.238	-2.115	-3.233	-1.709	0	0	0	0	0	0	0	1	0	000000010	988	-2.917	-2.58	-3.336	-4.359	-1.426	-2	-2.644	-2.333	-1.416	-1.838	-1.868	-2.416	-1.767	-2.789	-2.336	-2.007	-3.035	-2.792	-2.863	-1.654	-2.472	-3.648	-1.899	-4.466	-2.085	-1.768	-2.079	-3.552	-4.216
CXCR6	-2.083	-1.58	-1.774	-1.969	-2.589	-1.315	-2.153	-4.183	-1.54	0	0	0	0	0	0	0	1	0	000000010	989	-1.538	-2.415	-3.77	-2.437	-2.135	-2.801	-2.922	-2.462	-1.833	-1.003	-1.644	-2.129	-2.337	-1.139	-3.106	-2.697	-3.873	-2.538	-2.397	-0.542	-2.391	-2.925	-3.04	-3.761	-2.171	-1.324	-1.262	-2.796	-1.151
ULK4	-1.197	-1.524	-2.632	-2.08	-2.709	-1.699	-2.054	-3.2	-1.731	0	0	0	0	0	0	0	1	0	000000010	991	-2.473	-1.357	-2.962	-1.974	-2.371	-1.442	-0.671	-3.384	-1.436	-3.576	-1.729	-1.762	-1.719	-1.315	-1.227	-2.545	-2.349	-2.61	-1.435	-2.102	-1.571	-1.742	-1.744	-2.13	-1.998	-0.976	-1.815	-1.755	-1.315
ITGAL	-2.335	-2.015	-1.454	-0.934	-2.261	-1.479	-2.598	-3.181	-2.04	0	0	0	0	0	0	0	1	0	000000010	993	-3.055	-1.843	-1.688	-2.345	-1.148	-2.176	-2.24	-3.383	-1.098	-3.789	-1.711	-2.053	-2.39	-1.479	-1.929	-3.569	-3.979	-1.429	-2.606	-1.796	-3.67	-1.117	-1.675	-3.505	-2.18	-3.013	-2.992	-2.591	-1.64
CCBL1	-2.085	-1.74	-1.368	-1.392	-2.094	-2.296	-1.745	-3.861	-1.571	0	0	0	0	0	0	0	1	0	000000010	994	-1.613	-1.597	-1.617	-0.63	-1.933	-2.597	-1.279	-1.782	-2.139	-2.537	-1.676	-1.978	-2.299	-1.18	-1.856	-1.145	-1.54	-1.29	-0.947	-1.423	-1.941	-1.122	-1.428	-1.878	-2.095	-2.025	-1.05	-1.779	-1.067
CACNB4	-1.661	-1.321	-2.234	-2.185	-2.444	-1.856	-1.418	-3.343	-1.662	0	0	0	0	0	0	0	1	0	000000010	995	-2.483	-1.837	-1.318	-1.882	-1.548	-1.972	-1.525	-0.954	-2.165	-1.128	-1.509	-1.051	-2.364	-2.398	-3.014	-1.779	-2.315	-1.48	-1.355	-1.341	-1.273	-1.604	-1.66	-2.045	-2.289	-2.748	-0.937	-1.654	-1.724
USF1	-2.961	-0.42	-1.891	-1.396	-1.923	-1.099	-2.124	-3.883	-2.289	0	0	0	0	0	0	0	1	0	000000010	996	-1.618	-2.408	-3.112	-1.072	-0.634	-2.401	-2.55	-2.224	-0.491	-2.076	-3.001	-1.012	-2.071	-1.664	-3.47	-2.014	-3.593	-2.509	-1.421	-1.386	-1.009	-1.398	-2.862	-2.119	-2.095	-1.425	-1.154	-1.244	-1.705
LRP5	-1.426	-1.83	-1.003	-1.955	-1.143	-2.21	-2.161	-4.034	-2.157	0	0	0	0	0	0	0	1	0	000000010	997	-1.414	-1.929	-3.873	-2.546	-2.811	-3.312	-1.738	-1.997	-1.759	-1.853	-2.338	-1.224	-2.492	-1.762	-3.816	-2.668	-1.884	-1.786	-2.971	-1.873	-2.436	-3.083	-2.093	-2.432	-1.705	-4.562	-1.509	-1.62	-2.214
TMEM68	-2.403	-1.288	-2.608	-2.607	-1.618	-1.978	-0.933	-3.329	-0.98	0	0	0	0	0	0	0	1	0	000000010	998	-0.949	-2.518	-1.695	-1.554	-1.87	-2.066	-2.303	-2.026	-1.477	-3.168	-1.538	-1.908	-1.089	-2.673	-2.139	-2.211	-2.136	-1.16	-2.421	-1.649	-2.05	-0.743	-2.008	-3.686	-2.24	-1.196	-1.928	-2.058	-1.08
MCM3	-2.096	-0.883	-1.823	-1.207	-0.938	-2.219	-2.545	-3.074	-2.809	0	0	0	0	0	0	0	1	0	000000010	999	-1.992	-3.632	-2.803	-3.348	-2.85	-1.553	-3.278	-6.324	-1.728	-2.127	-2.671	-5.61	-4.435	-2.294	-1.728	-4.267	-1.493	-4.058	-1.883	-2.389	-2.167	-2.602	-1.301	-1.131	-3.421	-1.96	-2.356	-3.167	-2.599
MTCP1	-2.372	-0.693	-1.582	-2.053	-2.025	-1.653	-2.709	-3.099	-1.404	0	0	0	0	0	0	0	1	0	000000010	1000	-2.391	-2.091	-3.796	-1.959	-3.033	-1.704	-2.2	-2.308	-1.241	-1.724	-1.55	-3.196	-3.022	-3.061	-2.882	-2.562	-2.281	-2.603	-2.828	-0.876	-2.125	-1.215	-1.858	-2.865	-2.794	-1.15	-1.562	-1.326	-1.595
MMP14	-1.91	-1.421	-1.133	-2.837	-1.331	-2.227	-1.023	-3.967	-1.723	0	0	0	0	0	0	0	1	0	000000010	1001	-1.386	-2.112	-1.876	-1.153	-2.718	-0.625	-1.307	-2.537	-1.18	-1.408	-2.007	-1.494	-2.307	-1.997	-1.502	-2.71	-1.553	-2.181	-2.635	-2.234	-1.453	-2.949	-2.82	-1.004	-2.308	-1.38	-1.479	-1.552	-0.928
LPHN3	-1.247	-2.837	-1.151	-1.86	-1.131	-0.835	-2.426	-3.986	-1.816	0	0	0	0	0	0	0	1	0	000000010	1002	-2.239	-1.195	-2.271	-2.206	-2.032	-1.506	-1.895	-1.552	-1.137	-1.306	-1.419	-1.75	-1.628	-2.859	-1.462	-1.577	-2.714	-1.094	-3.942	-1.94	-2.264	-2.188	-2.298	-1.298	-2.183	-0.94	-1.935	-3.098	-1.167
HNF4A	-1.945	-1.012	-1.411	-1.587	-1.995	-1.472	-2.258	-3.804	-1.519	0	0	0	0	0	0	0	1	0	000000010	1003	-2.602	-2.347	-4.29	-2.29	-2.012	-2.321	-1.854	-1.358	-1.848	-8.14	-1.672	-1.523	-1.071	-2.374	-1.835	-2.727	-3.478	-1.938	-2.053	-2.14	-2.514	-1.378	-1.953	-3.039	-1.683	-1.038	-1.592	-2.388	-1.401
BRD7	-1.53	-1.482	-1.095	-2.993	-0.893	-2.781	-2.011	-3.037	-1.09	0	0	0	0	0	0	0	1	0	000000010	1004	-1.702	-0.552	-0.905	-1.179	-0.909	-1.649	-1.369	-1.424	-3.285	-2.036	-1.338	-1.359	-1.179	-2.439	-1.102	-0.788	-1.1	-0.672	-1.516	-2.135	-0.561	-1.184	-0.776	-1.019	-0.552	-4.046	-0.626	-0.679	-1.648
SIX4	-1.024	-1.832	-1.019	-1.004	-2.204	-1.457	-2.991	-4.127	-1.243	0	0	0	0	0	0	0	1	0	000000010	1005	-2.327	-1.947	-2.39	-2.186	-2.335	-1.949	-2.104	-1.671	-0.96	-2.217	-1.309	-1.181	-2.005	-2.162	-1.518	-2.442	-2.464	-2.114	-2.283	-0.628	-1.478	-1.753	-2.09	-2.314	-0.879	-2.72	-2.206	-1.201	-1.974
RHOA	-0.174	-1.771	-1.359	-0.659	-0.246	-1.971	-0.015	-10.363	-0.341	0	0	0	0	0	0	0	1	0	000000010	1006	-0.469	-0.637	-1.765	-0.001	-0.645	-0.422	-0.634	-0.986	-0.018	-0.546	-0.417	-0.152	-0.124	-0.204	-0.313	-0.872	-0.004	-0.297	-0.667	-0.866	-0.941	-0.43	-0.412	-0.055	-0.129	-0.067	-0.68	-0.714	-0.414
NR2C2	-1.304	-1.54	-2.112	-1.819	-1.706	-2.293	-0.42	-3.431	-2.043	0	0	0	0	0	0	0	1	0	000000010	1007	-1.448	-1.484	-2.28	-2.014	-2.046	-2.278	-1.715	-1.114	-1.014	-0.914	-1.132	-2.291	-1.427	-1.76	-1.333	-0.637	-0.802	-1.017	-2.563	-1.807	-2.797	-1.751	-3.507	-1.669	-2.508	-1.54	-1.699	-0.825	-2.408
SLC1A3	-1.814	-0.828	-2.068	-1.865	-1.208	-1.887	-1.93	-3.512	-1.532	0	0	0	0	0	0	0	1	0	000000010	1008	-1.886	-2.571	-1.65	-0.807	-1.758	-2.906	-0.342	-1.396	-1.246	-4.245	-2.756	-4.784	-1.642	-3.26	-1.044	-2.011	-2.724	-2.927	-0.85	-1.366	-1.526	-0.981	-1.634	-2.86	-0.73	-1.161	-2.257	-2.854	-3.61
BCAR1	-1.78	-0.799	-1.686	-2.319	-1.139	-1.785	-0.74	-5.15	-1.12	0	0	0	0	0	0	0	1	0	000000010	1009	-2.098	-1.542	-2.549	-2.024	-1.983	-2.412	-2.83	-3.311	-4.277	-5.683	-1.782	-2.437	-0.513	-2.053	-1.797	-3.493	-2.359	-3.71	-1.94	-1.245	-3.966	-1.056	-0.831	-2.736	-1.476	-0.143	-1.703	-2.327	-2.874
RAVER1	-1.706	-2.896	-1.157	-0.835	-1.59	-0.877	-1.284	-5.366	-0.691	0	0	0	0	0	0	0	1	0	000000010	1010	-1.266	-1.98	-1.13	-1.699	-2.643	-1.524	-2.23	-2.071	-1.874	-0.961	-1.847	-1.202	-2.334	-1.909	-2.443	-1.099	-0.842	-0.476	-1.248	-2.219	-0.651	-1.172	-1.178	-1.65	-2.519	-0.603	-0.61	-1.55	-1.172
TGIF2	-1.657	-1.852	-0.693	-1.829	-1.522	-0.991	-2.384	-3.209	-2.205	0	0	0	0	0	0	0	1	0	000000010	1011	-1.796	-1.455	-1.204	-1.838	-1.858	-1.296	-1.974	-2.227	-1.866	-1.585	-2.557	-1.815	-3.067	-1.836	-1.577	-2.904	-2.109	-1.147	-1.5	-1.143	-2.15	-1.382	-1.973	-2.191	-1.631	-1.851	-0.9	-1.974	-1.354
PAPSS1	-1.72	-1.431	-1.343	-1.016	-0.561	-2.385	-0.768	-4.373	-2.568	0	0	0	0	0	0	0	1	0	000000010	1012	-1.276	-1.285	-0.628	-2.297	-1.975	-1.14	-1.636	-1.269	-2.291	-2.452	-0.911	-1.038	-1.73	-0.989	-1.182	-2.096	-2.739	-1.116	-1.819	-0.967	-1.835	-1.428	-1.027	-1.985	-2.158	-1.034	-1.205	-0.902	-0.582
MFGE8	-1.035	-1.722	-1.479	-1.388	-1.323	-1.959	-2.252	-4.074	-0.778	0	0	0	0	0	0	0	1	0	000000010	1013	-1.761	-1.483	-1.439	-0.553	-2.048	-1.946	-1.82	-1.932	-1.455	-1.596	-1.79	-2.654	-1.323	-1.288	-1.57	-2.652	-4.007	-2.123	-1.538	-0.802	-1.057	-1.483	-3.061	-2.189	-1.801	-1.757	-2.11	-1.76	-2.027
HIRA	-1.307	-1.208	-0.378	-1.805	-1.61	-1.891	-2.484	-3.614	-1.588	0	0	0	0	0	0	0	1	0	000000010	1014	-2.037	-1.108	-3.065	-0.899	-1.892	-2.261	-1.633	-1.318	-1.505	-1.033	-4.194	-1.097	-1.669	-0.318	-1.378	-2.225	-1.761	-1.728	-1.592	-0.707	-1.921	-1.692	-2.439	-1.46	-12.312	-2.24	-1.63	-2.368	-0.988
CHRNA10	-1.434	-1.132	-1.677	-1.736	-2.215	-1.027	-1.63	-3.162	-1.705	0	0	0	0	0	0	0	1	0	000000010	1015	-3.48	-2.137	-2.236	-0.946	-1.952	-1.879	-2.168	-2.262	-2.504	-1.194	-1.402	-1.579	-2.48	-1.995	-1.942	-3.12	-1.951	-1.764	-2.793	-2.24	-3.222	-3.705	-2.023	-0.893	-1.823	-2.536	-1.959	-1.926	-1.908
NCKAP1	-1.82	-0.868	-1.434	-2.958	-1.758	-0.831	-1.026	-3.648	-1.335	0	0	0	0	0	0	0	1	0	000000010	1016	-0.652	-0.839	-2.054	-0.717	-1.061	-1.474	-0.995	-0.975	-0.88	-2.787	-1.904	-2.53	-0.42	-0.653	-1.549	-0.948	-3.659	-1.313	-1.238	-0.895	-1.82	-0.446	-1.99	-1.044	-0.313	-0.184	-0.517	-1.136	-1.043
SEC62	-1.609	-1.832	-1.148	-2.077	-1.297	-1.981	-0.259	-3.425	-1.913	0	0	0	0	0	0	0	1	0	000000010	1017	-1.916	-1.347	-1.43	-1.197	-0.686	-2.09	-1.315	-1.631	-1.145	-1.31	-0.897	-0.705	-1.243	-1.326	-1.296	-1.963	-1.186	-1.053	-1.749	-1.074	-2.16	-0.947	-1.389	-0.571	-1.775	-1.101	-0.813	-1.06	-0.892
MARK3	-1.432	-2.242	-0.613	-1.459	-1.297	-2.376	-1.054	-3.518	-1.423	0	0	0	0	0	0	0	1	0	000000010	1018	-2.25	-2.047	-2.789	-1.306	-3.108	-3.293	-1.686	-2.171	-3.047	-1.198	-1.13	-1.216	-1.462	-2.098	-3.604	-2.658	-1.814	-2.838	-2.223	-1.282	-2.327	-2.195	-1.36	-2.629	-2.116	-0.86	-1.174	-1.148	-4.67
ACOX3	-1.453	-1.359	-2.07	-0.691	-1.016	-0.955	-2.113	-4.393	-1.086	0	0	0	0	0	0	0	1	0	000000010	1019	-1.275	-1.247	-0.49	-1.507	-0.333	-1.725	-0.522	-0.578	-0.964	-2.569	-1.277	-1.852	-1.32	-1.481	-1.552	-2.201	-1.261	-0.966	-0.944	-1.604	-0.618	-0.923	-0.667	-0.488	-1.036	-0.813	-0.927	-1.041	-1.149
HNRNPAB	-1.864	-0.691	-1.049	-0.511	-2.872	-1.537	-1.65	-4.133	-0.572	0	0	0	0	0	0	0	1	0	000000010	1020	-2.528	-2.194	-1.575	-0.998	-1.206	-1.681	-0.972	-1.312	-0.696	-1.548	-1.726	-0.726	-1.086	-2.161	-0.692	-0.919	-1.347	-1.273	-1.095	-2.617	-1.127	-1.104	-0.942	-1.41	-1.078	-0.234	-1.677	-1.148	-2.121
PIK3C3	-2.193	-2.159	-1.31	-0.832	-1.266	-1.337	-0.869	-3.179	-1.602	0	0	0	0	0	0	0	1	0	000000010	1021	-2.297	-1.414	-0.925	-0.969	-0.759	-1.689	-1.468	-2.282	-0.803	-10.103	-1.411	-1.358	-1.247	-1.29	-2.137	-1.257	-1.717	-1.876	-1.96	-1.565	-2.272	-1.66	-2.26	-1.176	-3.633	-3.041	-1.363	-0.462	-2.033
KLHL1	-2.955	-1.343	-1.101	-0.872	-1.128	-1.02	-1.512	-3.747	-0.969	0	0	0	0	0	0	0	1	0	000000010	1022	-0.689	-2.006	-0.808	-2.283	-0.623	-0.622	-2.197	-1.643	-2.45	-1.21	-1.28	-1.754	-1.114	-1.807	-1.102	-2.586	-1.287	-1.347	-1.38	-1.531	-1.213	-1.065	-1.321	-1.023	-0.686	-1.734	-2.343	-2.727	-1.991
SERPINB5	-1.771	-2.223	-0.332	-1.341	-1.006	-1.585	-2.104	-3.025	-1.241	0	0	0	0	0	0	0	1	0	000000010	1023	-2.225	-2.135	-2.772	-0.548	-3.896	-1.542	-2.735	-0.963	-1.115	-1.72	-0.837	-0.657	-1.896	-2.352	-0.924	-0.867	-2.143	-0.605	-0.955	-0.678	-1.249	-1.471	-0.449	-1.226	-0.86	-2.125	-1.752	-2.048	-1.298
BTNL9	-0.932	-0.855	-1.332	-1.045	-1.474	-1.457	-1.141	-3.806	-2.506	0	0	0	0	0	0	0	1	0	000000010	1024	-1.967	-1.709	-2.254	-4.277	-2.864	-2.63	-1.733	-2.864	-1.118	-2.772	-0.825	-1.896	-1.843	-1.264	-1.475	-1.212	-3.122	-1.044	-1.475	-1.358	-1.205	-2.067	-2.415	-5.12	-1.394	-0.756	-1.765	-2.02	-1.365
RBM15	-0.972	-1.585	-1.637	-1.417	-1.145	-1.066	-1.855	-3.924	-0.912	0	0	0	0	0	0	0	1	0	000000010	1025	-2.213	-1.52	-0.701	-1.176	-0.995	-2.796	-2.001	-2.17	-2.603	-2.152	-2.089	-1.462	-1.971	-1.219	-1.618	-1.013	-1.381	-1.554	-0.998	-2.055	-2.132	-2.058	-1.81	-2.796	-1.705	-1.231	-1.544	-2.019	-2.26
MSI2	-1.114	-0.647	-0.856	-1.497	-1.661	-1.428	-1.251	-4.88	-1.027	0	0	0	0	0	0	0	1	0	000000010	1026	-2.003	-1.155	-1.404	-3.024	-1.69	-1.143	-1.361	-1.738	-1.254	-0.875	-0.437	-0.814	-1.05	-2.84	-1.812	-2.621	-1.282	-2.744	-2.682	-1.345	-0.394	-3.299	-2.166	-0.886	-0.887	-2.24	-0.912	-1.575	-2.694
VDAC2	-1.121	-0.27	-0.856	-1.335	-1.455	-0.576	-2.292	-3.544	-2.621	0	0	0	0	0	0	0	1	0	000000010	1027	-1.305	-3.219	-2.4	-0.81	-1.857	-2.456	-1.319	-1.098	-2.267	-1.078	-1.012	-1.258	-3.801	-2.82	-4.234	-2.707	-1.597	-1.255	-1.667	-0.258	-2.578	-0.611	-1.146	-1.577	-0.974	-1.142	-1.53	-0.402	-2.318
NOTCH3	-1.032	-1.146	-0.739	-1.319	-0.609	-1.619	-2.261	-3.504	-1.176	0	0	0	0	0	0	0	1	0	000000010	1028	-1.884	-0.952	-1.551	-0.525	-1.333	-0.655	-0.782	-1.647	-2.411	-0.803	-1.723	-0.679	-1.117	-0.958	-1.296	-3.018	-2.528	-1.205	-0.823	-2.754	-0.66	-2.149	-1.543	-1.995	-1.298	-0.862	-0.357	-0.857	-0.969
PAX3	-1.568	-2.904	-1.166	-0.556	-0.882	-0.524	-0.715	-3.771	-1.235	0	0	0	0	0	0	0	1	0	000000010	1029	-1.064	-1.37	-0.987	-1.201	-0.732	-0.87	-1.614	-1.36	-1.068	-2.395	-1.722	-1.559	-2.782	-1.41	-0.653	-1.957	-0.946	-2.186	-0.832	-1.185	-1.116	-1.952	-0.531	-1.015	-1.496	-1.232	-1.786	-2.304	-1.28
PDE8A	-1.261	-0.667	-0.542	-2.374	-1.099	-1.392	-1.302	-3.523	-1.041	0	0	0	0	0	0	0	1	0	000000010	1030	-1.377	-1.556	-1.349	-1.03	-1.855	-1.933	-1.226	-1.983	-2.499	-1.486	-1.95	-2.541	-1.493	-2.805	-1.057	-2.747	-1.874	-1.267	-0.779	-1.242	-2.244	-2.131	-1.048	-3.846	-1.425	-1.772	-1.484	-2.412	-1.975
PAEP	-1.071	-0.712	-1.46	-0.762	-1.469	-1.07	-1.277	-3.795	-1.297	0	0	0	0	0	0	0	1	0	000000010	1031	-1.061	-1.307	-1.499	-0.884	-1.385	-0.791	-0.884	-1.053	-2.118	-1.292	-1.576	-1.404	-1.476	-2.793	-1.549	-1.222	-2.066	-1.282	-1.378	-1.777	-2.18	-0.915	-0.666	-2.8	-2.269	-1.338	-0.557	-2.909	-1.596
RECQL5	-0.621	-1.912	-1.307	-1.96	-1.046	-0.928	-0.357	-3.059	-1.54	0	0	0	0	0	0	0	1	0	000000010	1032	-2.303	-1.378	-1.857	-1.08	-1.479	-1.685	-1.339	-2.101	-0.653	-1.182	-1.817	-0.705	-1.495	-0.723	-1.955	-0.633	-0.886	-2.279	-0.931	-1.908	-0.996	-1.863	-1.17	-1.389	-0.939	-1.132	-0.54	-0.957	-0.855
TSSK2	-0.763	-1.422	-0.478	-1.601	-0.938	-1.849	-1.31	-3.129	-0.964	0	0	0	0	0	0	0	1	0	000000010	1033	-1.224	-1.874	-0.747	-1.938	-0.524	-0.505	-1.483	-1.323	-1.428	-1.017	-1.765	-0.802	-1.894	-0.863	-0.703	-1.503	-1.768	-1.29	-1.91	-1.944	-0.356	-1.82	-0.507	-1.898	-1.583	-1.435	-1.801	-2.91	-1.474
RAPGEF1	-1.795	-0.179	-0.696	-0.627	-2.413	-0.722	-1.351	-3.181	-1.327	0	0	0	0	0	0	0	1	0	000000010	1034	-1.626	-1.832	-5.499	-0.228	-1.502	-4.242	-1.136	-4.534	-1.994	-7.736	-2.327	-1.453	-1.209	-1.463	-1.753	-3.216	-1.38	-3.187	-1.473	-1.291	-4.294	-1.189	-1.253	-2.616	-3.611	-0.477	-0.642	-1.912	-1.174
ZAP70	-0.63	-0.979	-1.535	-1.905	-1.327	-0.907	-0.536	-3.037	-1.404	0	0	0	0	0	0	0	1	0	000000010	1035	-0.76	-0.602	-1.488	-0.55	-1.663	-1.421	-2.038	-1.917	-0.648	-2.122	-1.12	-2.824	-1.153	-1.633	-2.343	-2.145	-0.581	-1.374	-3.5	-1.254	-0.729	-1.019	-0.846	-1.095	-1.145	-1.305	-0.497	-1.856	-1.122
CALCOCO2	-0.674	-0.93	-2.46	-1.273	-0.568	-0.993	-1.357	-3.032	-0.962	0	0	0	0	0	0	0	1	0	000000010	1036	-2.93	-2.411	-3.265	-1.341	-0.777	-1.487	-1.256	-0.3	-0.666	-1.4	-2.262	-0.899	-1.627	-0.96	-1.675	-0.87	-1.588	-1.385	-1.355	-1.399	-1.747	-0.796	-2.046	-0.854	-1.69	-0.856	-1.201	-1.988	-1.78
FCGRT	-0.908	-1.355	-1.213	-1.146	-0.536	-1.718	-1.236	-3.334	-0.786	0	0	0	0	0	0	0	1	0	000000010	1037	-1.651	-1.059	-0.724	-1.885	-2.159	-0.471	-2.241	-1.574	-0.799	-0.737	-1.278	-1.945	-3.096	-2.076	-1.839	-0.7	-1.068	-3.087	-1.006	-1.493	-1.282	-1.15	-0.632	-0.842	-2.006	-0.923	-1.064	-1.9	-1.11
PPDPF	-1.473	-1.425	-0.666	-1.906	-0.807	-0.868	-1.598	-3.301	-0.184	0	0	0	0	0	0	0	1	0	000000010	1038	-0.423	-0.6	-1.632	-2.415	-1.196	-0.545	-0.697	-0.399	-3.547	-1.535	-1.131	-1.007	-0.927	-1.33	-0.593	-1.404	-1.268	-1.072	-1.258	-0.64	-0.338	-0.79	-0.925	-1.772	-0.401	-0.845	-1.023	-0.857	-0.418
CCIN	-1.729	-1.458	-0.856	-0.856	-0.794	-0.633	-1.154	-3.176	-1.547	0	0	0	0	0	0	0	1	0	000000010	1039	-0.564	-0.982	-2.116	-1.707	-1.281	-1.345	-2.369	-0.588	-1.979	-2.13	-1.209	-1.295	-0.851	-1.261	-1.326	-1.046	-3.016	-0.821	-1.947	-0.682	-1.235	-0.653	-0.718	-1.617	-0.999	-0.991	-1.723	-2.13	-1.246
NEIL2	-1.324	-0.509	-1.453	-1.628	-0.965	-0.545	-1.276	-3.363	-0.88	0	0	0	0	0	0	0	1	0	000000010	1040	-3.136	-2.22	-3.688	-2.317	-1.15	-1.492	-1.741	-1.15	-1.296	-1.98	-1.972	-1.157	-1.286	-1.47	-0.77	-1.237	-2.133	-1.285	-2.149	-1.355	-1.006	-0.537	-1.205	-0.531	-0.426	-0.938	-2.078	-0.513	-1.754
UBTD1	-1.072	-0.63	-1.032	-0.738	-0.517	-0.989	-2.471	-3.492	-0.88	0	0	0	0	0	0	0	1	0	000000010	1043	-1.612	-1.271	-0.498	-2.116	-1.607	-1.14	-2.637	-1.878	-1.207	-1.992	-1.885	-2.291	-1.031	-1.609	-1.51	-2.433	-1.859	-1.778	-0.601	-1.994	-1.536	-1.261	-1.289	-2.151	-0.437	-1.597	-0.661	-2.373	-1.059
LRRC8B	-0.988	-0.191	-1.724	-1.584	-1.138	-0.374	-0.768	-3.119	-1.817	0	0	0	0	0	0	0	1	0	000000010	1044	-1.033	-1.449	-1.029	-1.068	-0.541	-1.746	-1.116	-1.038	-0.684	-1.12	-0.345	-0.846	-1.265	-0.546	-1.389	-0.81	-1.309	-0.741	-1.455	-1.166	-1.424	-0.852	-1.712	-0.91	-0.406	-1.069	-0.949	-0.82	-0.722
RIT2	-0.714	-1.935	-0.479	-0.462	-0.935	-1.588	-1.573	-3.067	-0.716	0	0	0	0	0	0	0	1	0	000000010	1045	-2.543	-1.448	-0.661	-1.513	-1.156	-0.917	-2.041	-1.278	-1.201	-0.792	-1.388	-1.175	-1.834	-1.103	-2.614	-1.441	-1.638	-0.728	-1.309	-1.033	-1.203	-1.819	-0.572	-1.779	-1.011	-1.076	-2.033	-0.869	-0.767
TCF7L2	-1.058	-0.366	-1.094	-0.664	-0.453	-0.305	-1.606	-3.667	-2.11	0	0	0	0	0	0	0	1	0	000000010	1046	-1.079	-0.78	-0.976	-2.234	-1.126	-1.06	-0.274	-0.934	-0.692	-5.669	-0.381	-1.8	-0.66	-0.325	-1.102	-0.486	-1.407	-0.832	-0.777	-1.445	-1.053	-0.239	-0.808	-0.637	-0.443	-0.717	-0.717	-2.144	-0.728
MAP1LC3B,MAP1LC3B2	-1.156	-0.262	-2.271	-0.546	-1.055	-0.316	-1.393	-3.263	-1.043	0	0	0	0	0	0	0	1	0	000000010	1047	-1.862	-0.297	-1.591	-1.811	-1.144	-2.165	-0.493	-1.124	-1.009	-1.912	-1.312	-1.735	-0.717	-0.791	-0.751	-0.85	-1.607	-0.779	-0.658	-0.914	-1.479	-0.294	-0.681	-1.13	-0.819	-0.781	-0.498	-2.235	-1.142
FGD1	-0.967	-2.187	-0.779	-0.996	-0.419	-1.148	-0.631	-3.265	-0.791	0	0	0	0	0	0	0	1	0	000000010	1048	-1.343	-1.005	-0.794	-0.765	-1.208	-1.152	-1.865	-0.4	-1.889	-0.39	-1.094	-1.73	-0.839	-1.63	-1.957	-1.113	-1.741	-0.201	-0.739	-1.594	-1.02	-0.741	-1.748	-1.399	-0.863	-1.683	-1.303	-1.686	-1.05
RBPJ	-0.71	-0.841	-0.374	-0.652	-1.015	-0.254	-1.774	-3.18	-1.478	0	0	0	0	0	0	0	1	0	000000010	1049	-0.79	-0.634	-1.526	-4.01	-0.826	-2.161	-2.151	-1.005	-1.312	-1.527	-1.093	-0.487	-1.025	-0.927	-1.07	-1.925	-1.926	-0.28	-0.909	-0.962	-1.05	-0.484	-1.411	-2.993	-1.491	-0.765	-0.262	-4.025	-0.458
RAC1	-1.108	-0.151	-0.837	-1.119	-0.777	-1.119	-0.546	-3.569	-0.64	0	0	0	0	0	0	0	1	0	000000010	1050	-1.589	-1.852	-3.97	-0.56	-1.497	-0.948	-0.452	-3.458	-0.858	-6.362	-3.304	-2.689	-0.61	-0.791	-0.716	-1.953	-0.324	-1.545	-1.198	-0.666	-4.491	-0.998	-0.878	-0.982	-0.101	-0.693	-1.104	-1.129	-1.407
NRAS	-0.64	-1.897	-0.428	-2.787	-0.866	-1.214	-1.18	-0.744	-19.011	0	0	0	0	0	0	0	0	1	000000001	1052	-0.559	-0.442	-1.056	-4.638	-0.617	-0.59	-0.817	-0.692	-1.583	-0.66	-0.828	-0.603	-1.817	-0.666	-0.705	-0.477	-0.535	-0.796	-0.821	-0.422	-1.381	-0.878	-0.709	-0.992	-0.723	-2.484	-1.106	-0.883	-2.035
SRSF4	-2.622	-2.675	-2.161	-1.402	-1.898	-2.924	-1.796	-1.805	-3.599	0	0	0	0	0	0	0	0	1	000000001	1053	-1.838	-0.842	-2.193	-1.605	-1.311	-1.801	-1.087	-1.532	-2.079	-1.491	-1.8	-1.545	-2.863	-1.931	-3.243	-2.838	-2.226	-2.454	-1.725	-1.678	-2.18	-2.307	-1.986	-1.563	-3.379	-0.835	-1.604	-2.004	-2.588
SEMA6A	-2.995	-2.114	-2.054	-1.827	-2.123	-2.497	-1.291	-2.94	-3.023	0	0	0	0	0	0	0	0	1	000000001	1054	-2.19	-1.434	-1.403	-2.842	-1.595	-2.355	-1.747	-4.534	-1.873	-2.368	-2.069	-2.623	-2.487	-2.787	-1.305	-1.484	-2.711	-2.147	-2.593	-2.95	-2.799	-2.284	-2.58	-5.115	-2.87	-2.252	-1.624	-3.08	-0.861
RAD50	-1.93	-2.158	-2.816	-2.341	-2.698	-1.993	-1.186	-2.236	-3.449	0	0	0	0	0	0	0	0	1	000000001	1055	-1.842	-0.878	-2.604	-2.924	-1.509	-1.591	-1.671	-3.537	-1.716	-2.376	-1.543	-2.126	-1.528	-2.835	-2.219	-2.547	-2.753	-3.084	-3.109	-2.008	-2.093	-1.467	-2.696	-2.159	-2.503	-1.162	-1.55	-3.922	-2.991
TM2D2	-2.322	-1.102	-1.36	-2.165	-2.532	-0.964	-2.285	-2.328	-4.958	0	0	0	0	0	0	0	0	1	000000001	1056	-1.964	-2.037	-4.439	-1.317	-3.138	-4.487	-3.731	-1.846	-1.947	-3.44	-3.684	-2.257	-4.287	-2.962	-2.345	-3.386	-2.913	-1.652	-3.135	-2.913	-4.29	-2.441	-3.739	-3.878	-2.558	-1.941	-2.39	-2.948	-2.073
ACACB	-1.833	-2.452	-2.336	-2.07	-1.781	-2.497	-1.256	-1.888	-3.702	0	0	0	0	0	0	0	0	1	000000001	1057	-1.847	-2.183	-2.525	-1.75	-3.77	-2.553	-1.24	-1.711	-2.252	-0.941	-2.384	-1.012	-2.597	-1.631	-3.2	-2.597	-1.41	-0.968	-2.777	-1.671	-1.844	-1.064	-2.084	-1.853	-2.58	-1.148	-2.819	-1.583	-2.409
PRMT5	-1.696	-1.698	-2.213	-2.843	-1.185	-2.254	-1.326	-0.646	-5.477	0	0	0	0	0	0	0	0	1	000000001	1058	-6.976	-5.144	-1.684	-0.792	-13.243	-0.786	-0.942	-1.15	-1.865	-0.361	-11.706	-2.447	-0.359	-0.552	-2.169	-0.926	-0.89	-2.186	-0.967	-3.2	-0.776	-3.632	-1.474	-0.435	-1.079	-3.54	-1.166	-0.094	-5.283
TBC1D3F,TBC1D3B,TBC1D3C,TBC1D3G,TBC1D3,TBC1D3H	-1.804	-2.581	-2.933	-2.239	-1.757	-0.682	-0.766	-1.978	-4.138	0	0	0	0	0	0	0	0	1	000000001	1059	-1.872	-0.61	-1.103	-1.278	-1.865	-1.394	-1.219	-2.628	-0.77	-2.874	-1.73	-1.284	-2.866	-1.554	-2.589	-1.478	-2.559	-1.222	-2.819	-2.899	-2.181	-2.142	-3.752	-2.911	-1.997	-2.085	-2.161	-2.262	-2.235
FIP1L1	-1.201	-1.089	-2.243	-0.843	-1.449	-2.732	-2.871	-2.246	-4.135	0	0	0	0	0	0	0	0	1	000000001	1060	-4.717	-5.422	-0.945	-0.168	-0.308	-0.314	-2.914	-3.903	-5.091	-1.168	-3.726	-6.79	-2.468	-2.58	-1.614	-0.829	-0.468	-4.248	-1.187	-3.22	-0.524	-2.367	-0.395	-2.635	-4.057	-3.258	-3.178	-2.172	-2.254
GOT1L1	-2.531	-1.957	-2.335	-1.305	-1.359	-1.42	-2.779	-1.769	-3.152	0	0	0	0	0	0	0	0	1	000000001	1061	-1.409	-1.445	-1.727	-3.331	-1.606	-2.053	-0.995	-1.869	-2.068	-1.951	-1.679	-2.091	-1.068	-2.265	-2.269	-1.919	-2.093	-1.895	-2.501	-1.811	-1.922	-1.797	-3.412	-1.814	-2.31	-1.679	-3.98	-2.768	-1.743
PSAT1	-1.388	-2.422	-0.765	-1.572	-1.475	-1.518	-1.318	-1.846	-5.529	0	0	0	0	0	0	0	0	1	000000001	1062	-2.21	-1.635	-0.533	-0.316	-1.039	-1.647	-2.006	-2.093	-1.869	-1.29	-1.019	-0.689	-2.382	-1.399	-1.819	-1.552	-2.253	-2.379	-0.789	-2.369	-0.734	-1.164	-2.781	-2.069	-0.722	-1.5	-1.882	-1.373	-0.544
TDG	-1.958	-1.902	-0.802	-1.919	-2.731	-1.122	-1.186	-2.745	-3.291	0	0	0	0	0	0	0	0	1	000000001	1063	-2.645	-2.409	-1.591	-2.456	-0.394	-2.334	-1.285	-2.205	-0.928	-1.856	-1.337	-1.38	-2.179	-1.398	-2.233	-1.739	-1.082	-1.452	-2.729	-1.065	-1.075	-1.773	-2.721	-1.089	-1.653	-1.546	-1.263	-1.016	-2.208
UBE2S	-1.047	-2.043	-2.924	-1.391	-0.862	-2.955	-1.969	-0.996	-3.165	0	0	0	0	0	0	0	0	1	000000001	1064	-0.636	-1.465	-0.707	-3.109	-1.228	-1.552	-1.14	-1.551	-0.902	-1.48	-1.646	-1.503	-0.89	-1.112	-1.253	-1.509	-1.436	-2.211	-1.356	-1.453	-2.698	-1.363	-2.002	-1.549	-1.684	-2.219	-0.867	-6.331	-0.77
KLHL13	-1.118	-2.541	-1.045	-1.914	-1.693	-1.985	-0.806	-2.25	-3.894	0	0	0	0	0	0	0	0	1	000000001	1065	-1.593	-1.889	-2.63	-1.555	-1.572	-2.822	-1.384	-3.007	-1.88	-1.151	-2.024	-0.846	-1.692	-2.004	-1.175	-2.524	-2.302	-1.784	-1.837	-1.832	-2.199	-1.805	-1.339	-1.104	-3.461	-2.391	-2.58	-2.749	-2.654
HAS2	-2.504	-1.576	-2.026	-1.656	-1.621	-1.185	-1.36	-1.859	-3.306	0	0	0	0	0	0	0	0	1	000000001	1066	-1.909	-1.057	-1.719	-1.423	-1.223	-1.728	-2.033	-2.178	-1.127	-1.695	-2.108	-2.459	-2.023	-1.934	-1.705	-2.637	-1.866	-1.839	-2.627	-1.828	-2.497	-2.611	-2.263	-2.144	-0.954	-1.111	-1.337	-1.425	-1.387
MAPK4	-2.443	-0.837	-2.32	-2.224	-1.216	-1.321	-1.718	-1.776	-3.199	0	0	0	0	0	0	0	0	1	000000001	1067	-1.044	-2.67	-0.938	-2.177	-1.248	-1.199	-2.808	-1.538	-1.117	-1.925	-2.013	-1.121	-2.558	-2.183	-1.248	-1.792	-2.203	-2.257	-2.188	-2.3	-1.225	-1.365	-1.767	-1.234	-2.115	-2.622	-1.087	-1.823	-2.771
MYOCD	-2.089	-1.384	-1.302	-1.25	-1.524	-1.293	-2.112	-2.619	-3.437	0	0	0	0	0	0	0	0	1	000000001	1068	-1.396	-2.323	-2.331	-3.394	-1.859	-2.45	-2.063	-1.064	-1.743	-3.038	-2.49	-1.243	-1.523	-2.644	-1.835	-2.365	-3.67	-2.036	-2.364	-1.623	-4.509	-1.852	-2.754	-1.779	-1.664	-1.258	-1.363	-2.245	-2.125
DAG1	-2.727	-2.273	-0.888	-1.195	-2.239	-1.622	-0.619	-1.642	-3.508	0	0	0	0	0	0	0	0	1	000000001	1069	-1.444	-3.076	-1.193	-0.833	-1.862	-0.855	-1.223	-1.707	-0.945	-0.548	-2.488	-1.056	-2.491	-0.968	-1.8	-1.861	-1.842	-2.837	-2.061	-3.27	-1.303	-1.452	-1.722	-2.533	-0.669	-0.918	-2.064	-2.938	-2.65
FZR1	-1.437	-0.367	-1.924	-1.951	-2.497	-1.134	-1.05	-2.459	-3.591	0	0	0	0	0	0	0	0	1	000000001	1070	-1.485	-1.313	-1.353	-1.541	-1.155	-2.094	-2.377	-4.044	-1.014	-1.172	-1.886	-1.403	-1.892	-1.514	-2.645	-1.398	-1.302	-1.233	-1.859	-3.271	-0.925	-1.567	-2.712	-1.44	-2.001	-2.029	-1.224	-2.01	-2.561
OR4K17	-0.689	-1.965	-1.948	-2.295	-1.367	-1.268	-1.613	-1.851	-3.305	0	0	0	0	0	0	0	0	1	000000001	1071	-2.303	-2.948	-0.833	-2.127	-0.835	-2.582	-2.647	-3.684	-1.604	-2.391	-1.746	-1.471	-1.885	-1.84	-3.524	-1.955	-0.778	-1.891	-1.865	-2.783	-3.641	-0.907	-1.666	-0.821	-3.041	-2.303	-1.806	-0.986	-2.506
TSPAN5	-1.131	-1.961	-2.072	-1.694	-1.018	-1.595	-1.14	-2.195	-3.308	0	0	0	0	0	0	0	0	1	000000001	1072	-1.358	-0.919	-1.716	-1.891	-1.959	-1.448	-2.396	-1.219	-1.434	-1.891	-1.311	-1.215	-1.76	-1.763	-1.856	-1.903	-0.903	-2.446	-3.64	-0.788	-1.323	-1.083	-1.597	-1.836	-0.887	-1.617	-1.832	-1.666	-3.147
AGAP2	-2.096	-1.708	-1.15	-1.314	-2.251	-1.026	-0.879	-1.727	-3.929	0	0	0	0	0	0	0	0	1	000000001	1073	-1.556	-1.302	-1.097	-0.616	-1.583	-1.176	-2.515	-1.318	-0.974	-3.505	-1.462	-1.255	-1.151	-1.802	-1.117	-1.082	-0.68	-1.312	-2.304	-4.192	-2.523	-1.148	-1.691	-1.07	-1.718	-1.428	-1.868	-0.779	-1.6
NPAT	-1.531	-1.88	-1.525	-2.252	-1.075	-1.752	-1.316	-1.621	-3.044	0	0	0	0	0	0	0	0	1	000000001	1074	-3.076	-0.989	-1.94	-2.016	-2.305	-1.933	-2.004	-2.251	-2.184	-5.224	-2.076	-1.768	-0.968	-2.087	-0.943	-2.955	-1.056	-2.554	-2.516	-1.539	-1.237	-2.18	-1.569	-1.712	-4.082	-2.562	-0.667	-0.821	-1.113
MED9	-2.523	-0.656	-1.434	-0.955	-1.641	-0.947	-2.865	-0.978	-3.806	0	0	0	0	0	0	0	0	1	000000001	1075	-0.635	-2.103	-0.866	-0.725	-1.711	-3.226	-1.962	-2.248	-2.169	-4.315	-4.14	-1.698	-1.069	-1.938	-3.095	-2.094	-2.328	-2.504	-1.036	-1.364	-0.866	-1.116	-1.509	-1.609	-1.105	-1.16	-2.222	-7.379	-0.34
CLCN3	-2.166	-2.046	-1.689	-1.736	-0.644	-1.318	-1.248	-1.694	-3.178	0	0	0	0	0	0	0	0	1	000000001	1076	-0.941	-3.674	-1.346	-1.573	-0.686	-1.713	-1.218	-1.111	-1.419	-0.665	-1.285	-2.603	-0.614	-2.46	-1.909	-1.004	-1.991	-1.188	-1.863	-2.756	-0.608	-0.757	-1.428	-1.461	-1.032	-1.277	-1.691	-2.018	-1.385
HTR2A	-1.934	-2.166	-0.649	-0.654	-1.215	-1.758	-2.049	-2.124	-3.005	0	0	0	0	0	0	0	0	1	000000001	1077	-0.708	-0.95	-0.646	-1.41	-0.602	-1.187	-1.028	-1.566	-3.326	-1.782	-2.313	-1.095	-1.107	-1.314	-1.457	-1.436	-1.794	-1.866	-2.245	-1.496	-1.578	-1.3	-1.892	-1.844	-2.315	-2.266	-2.105	-1.424	-1.208
PDE6D	-2.273	-1.28	-1.095	-1.748	-1.177	-1.072	-0.398	-2.193	-4.022	0	0	0	0	0	0	0	0	1	000000001	1078	-1.482	-2.967	-2.676	-3.181	-1.13	-1.952	-0.864	-2.504	-1.353	-2.071	-1.724	-2.595	-0.716	-2.191	-2.483	-1.601	-2.437	-1.398	-1.754	-1.479	-1.831	-1.622	-1.857	-1.907	-1.962	-0.41	-1.535	-1.177	-1.675
TBX1	-1.789	-2.768	-1.008	-0.752	-1.621	-0.962	-1.653	-0.884	-3.748	0	0	0	0	0	0	0	0	1	000000001	1079	-2.611	-1.454	-1.667	-3.058	-2.136	-1.561	-0.504	-1.502	-1.703	-2.274	-2.336	-2.842	-1.228	-3.232	-2.162	-1.078	-2.334	-2.792	-1.331	-2.089	-2.451	-2.736	-1.887	-0.845	-1.681	-3.03	-1.676	-1.01	-2.413
CYP4F2	-1.286	-0.467	-2.586	-0.916	-2.497	-1.966	-0.505	-1.552	-3.058	0	0	0	0	0	0	0	0	1	000000001	1080	-0.494	-1.556	-0.918	-0.578	-0.901	-1.32	-2.22	-1.791	-1.106	-2.096	-0.819	-0.869	-1.444	-1.745	-1.25	-1.224	-0.959	-0.179	-2.863	-1.937	-1.161	-1.077	-3.565	-1.175	-1.671	-0.962	-1.101	-3.821	-1.126
CLCN5	-1.662	-0.934	-0.92	-1.449	-1.304	-1.495	-2.209	-1.395	-3.408	0	0	0	0	0	0	0	0	1	000000001	1081	-1.65	-1.149	-1.818	-1.8	-1.549	-4.556	-1.458	-1.649	-1.333	-3.15	-2.082	-2.278	-1.427	-2.957	-1.548	-1.396	-1.891	-1.355	-2.096	-1.611	-3.027	-2.713	-3.2	-1.407	-1.557	-1.427	-1.454	-1.927	-1.22
MCM9	-1.195	-1.52	-0.748	-0.678	-0.882	-1.933	-1.607	-1.339	-4.274	0	0	0	0	0	0	0	0	1	000000001	1082	-0.965	-0.638	-1.524	-0.54	-1.595	-1.121	-0.835	-1.377	-0.81	-1.234	-1.118	-1.065	-1.372	-0.648	-1.059	-1.304	-1.492	-0.44	-2.303	-1.268	-0.946	-1.728	-0.695	-1.908	-0.82	-1.871	-1.667	-1.637	-1.269
CSNK1G3	-1.713	-1.556	-0.888	-2.152	-1.477	-1.568	-0.76	-0.657	-3.405	0	0	0	0	0	0	0	0	1	000000001	1083	-1.804	-1.031	-1.156	-2.772	-2.228	-2.095	-1.031	-1.79	-1.449	-1.873	-0.913	-1.358	-2.428	-0.192	-1.317	-1.415	-1.313	-1.12	-2.354	-1.084	-0.572	-2.43	-2.316	-1.228	-0.88	-1.021	-1.598	-1.063	-1.042
RAB7A	-0.704	-0.646	-0.728	-2.943	-0.951	-1.85	-1.556	-1.684	-3.035	0	0	0	0	0	0	0	0	1	000000001	1084	-1.987	-1.05	-1.697	-2.408	-1.975	-1.254	-2.781	-3.73	-2.282	-3.765	-1.782	-3.656	-0.792	-2.52	-2.174	-2.743	-3.751	-2.255	-1.564	-2.4	-5.296	-2.912	-2.796	-2.373	-1.414	-2.102	-3.443	-1.544	-1.644
SULT1A3,SULT1A4,SLX1A-SULT1A3,SLX1B-SULT1A4	-0.33	-0.986	-1.562	-2.542	-1.109	-1.171	-1.977	-0.706	-3.241	0	0	0	0	0	0	0	0	1	000000001	1085	-0.671	-1.768	-2.022	-0.636	-1.77	-1.658	-1.38	-0.942	-1.431	-0.544	-1.478	-0.613	-1.429	-1.04	-1.339	-0.927	-1.17	-1.763	-1.64	-1.405	-0.482	-1.812	-1.001	-0.663	-1.958	-2.86	-1.231	-0.529	-0.494
E2F8	-1.851	-0.882	-1.178	-0.691	-1.101	-1.235	-0.622	-2.707	-3.291	0	0	0	0	0	0	0	0	1	000000001	1086	-1.299	-1.85	-2.26	-1.1	-1.457	-1.725	-2.019	-1.042	-1.072	-0.948	-1.793	-1.433	-1.204	-1.306	-1.03	-2.953	-2.855	-0.995	-2.119	-1.418	-2.336	-0.459	-1.751	-2.307	-1.55	-1.04	-2.252	-2.337	-1.1
MCM5	-2.357	-2.191	-0.913	-0.847	-0.747	-0.931	-1.256	-0.84	-3.013	0	0	0	0	0	0	0	0	1	000000001	1087	-0.849	-1.741	-1.224	-1.103	-0.645	-2.047	-0.933	-1.698	-1.241	-0.846	-1.144	-3.124	-0.19	-0.872	-0.367	-1.889	-1.315	-1.99	-0.468	-2.514	-1.351	-1.414	-0.966	-0.996	-1.868	-2.651	-1.274	-1.457	-1.189
HSD17B11	-1.82	-1.796	-0.376	-1.565	-1.391	-0.567	-0.491	-1.38	-3.634	0	0	0	0	0	0	0	0	1	000000001	1088	-2.263	-1.399	-1.307	-1.349	-1.623	-2.062	-3.657	-2.145	-0.9	-2.3	-0.92	-0.818	-0.868	-1.722	-1.787	-3.387	-1.097	-1.584	-2.411	-1.797	-0.918	-1.413	-2.263	-0.639	-2.493	-1.711	-1.892	-0.81	-1.173
SLC34A1	-1.755	-1.189	-1	-0.69	-1.545	-1.15	-0.645	-1.553	-3.388	0	0	0	0	0	0	0	0	1	000000001	1089	-0.781	-1.068	-0.525	-1.366	-0.565	-1.802	-0.84	-1.172	-1.035	-0.795	-1.584	-0.982	-0.495	-1.082	-1.264	-1.45	-0.474	-1.055	-1.125	-1.458	-0.788	-0.748	-1.767	-1.903	-0.753	-0.263	-1.025	-1.662	-1.824
DLK1	-1.363	-1.433	-1.175	-0.603	-0.895	-0.632	-2.614	-0.978	-3.209	0	0	0	0	0	0	0	0	1	000000001	1090	-0.66	-1.539	-1.798	-1.373	-1.051	-0.838	-0.544	-1.199	-0.379	-2.017	-0.776	-2.155	-0.681	-0.654	-1.515	-1.666	-2.269	-1.129	-1.185	-0.877	-0.983	-1.511	-1.444	-1.665	-1.17	-1.333	-1.241	-0.946	-0.869
CREBL2	-0.944	-0.726	-0.467	-0.523	-1.618	-0.634	-2.815	-1.868	-3.103	0	0	0	0	0	0	0	0	1	000000001	1091	-2.036	-1.298	-2.36	-1.53	-1.12	-1.764	-2.376	-1.878	-0.772	-1.702	-1.351	-1.79	-2.077	-1.121	-0.998	-2.549	-2.309	-2.465	-1.809	-1.337	-2.033	-0.901	-1.125	-1.905	-1.973	-0.644	-0.935	-0.499	-0.785
KCNV1	-1.823	-1.753	-1.129	-0.817	-0.881	-0.669	-1.124	-1.136	-3.056	0	0	0	0	0	0	0	0	1	000000001	1092	-0.98	-0.891	-0.885	-0.619	-0.694	-0.905	-1.267	-0.9	-1.088	-0.904	-0.605	-0.98	-1.348	-1.593	-1.046	-0.847	-1.766	-0.622	-0.756	-0.67	-1.04	-0.718	-2.091	-0.514	-2.031	-1.244	-1.208	-0.603	-1.348
DDX47	-0.576	-1.128	-2.478	-1.215	-1.319	-1.333	-0.699	-0.401	-3.208	0	0	0	0	0	0	0	0	1	000000001	1093	-2.74	-3.414	-1.152	-0.699	-1.756	-3.187	-1.977	-3.235	-6.423	-1.414	-7.06	-2.927	-1.2	-1.969	-0.86	-5.061	-1.426	-2.005	-4.854	-2.695	-1.804	-4.614	-0.87	-0.769	-0.908	-6.342	-1.3	-0.858	-4.34
CXCL14	-1.253	-1.074	-0.668	-1.103	-0.547	-1.54	-2.061	-0.621	-3.399	0	0	0	0	0	0	0	0	1	000000001	1094	-2.233	-1.506	-1.551	-1.598	-0.758	-1.124	-1.461	-4.081	-1.003	-0.548	-1.786	-1.388	-2.058	-0.983	-1.66	-2.46	-1.62	-1.326	-2.114	-1.179	-2.039	-1.064	-2.828	-1.583	-1.659	-1.101	-1.362	-1.112	-1.386
SGCA	-1.429	-1.237	-0.657	-1.525	-1.25	-0.796	-1.307	-0.708	-3.237	0	0	0	0	0	0	0	0	1	000000001	1095	-1.775	-1.641	-0.429	-1.856	-0.941	-1.433	-1.604	-0.683	-0.659	-1.903	-1.31	-1.843	-1.719	-0.909	-1.151	-1.263	-0.911	-1.085	-1.033	-1.734	-1.853	-1.206	-0.928	-1.394	-1.221	-0.812	-2.082	-1.034	-1.875
LRRC4B	-0.815	-0.679	-1.536	-1.172	-1.315	-1.21	-0.783	-0.817	-3.479	0	0	0	0	0	0	0	0	1	000000001	1096	-1.693	-1.694	-0.63	-0.895	-0.833	-1.262	-1.447	-1.148	-1.111	-0.986	-0.654	-1.18	-0.722	-1.343	-1.014	-0.707	-0.869	-1.783	-0.85	-1.012	-1.621	-1.011	-1.295	-0.188	-0.846	-0.656	-1.346	-2.338	-0.919
SLC2A4RG	-1.274	-0.922	-0.904	-1.502	-0.813	-1.213	-0.736	-1.265	-3.078	0	0	0	0	0	0	0	0	1	000000001	1097	-1.017	-1.215	-0.887	-1.289	-1.214	-0.743	-0.597	-1.361	-0.818	-2.081	-0.604	-1.327	-1.031	-0.891	-1.067	-1.113	-0.683	-1.942	-0.952	-0.947	-0.946	-0.766	-1.205	-0.994	-1.519	-0.794	-1.738	-1.445	-0.6
CYP3A5	-0.796	-0.299	-1.796	-0.326	-1.093	-1.167	-1.449	-0.73	-3.493	0	0	0	0	0	0	0	0	1	000000001	1098	-1.125	-0.701	-1.431	-1.48	-0.737	-0.47	-0.844	-1.65	-1.285	-0.845	-0.917	-0.593	-0.948	-0.75	-1.082	-0.964	-0.868	-1.124	-1.278	-0.585	-0.231	-0.175	-0.797	-4.079	-1.751	-1.033	-0.601	-0.593	-1.613
PTGER4	-0.949	-0.689	-0.929	-0.597	-0.819	-1.556	-1.002	-1.243	-3.288	0	0	0	0	0	0	0	0	1	000000001	1099	-1.406	-0.676	-1.678	-1.138	-0.925	-2.01	-0.739	-0.958	-0.514	-2.131	-0.75	-1.352	-1.128	-1.325	-1.474	-1.356	-2.275	-2.489	-1.878	-0.808	-1.196	-2.401	-2.133	-1.697	-0.609	-1.048	-1.354	-0.887	-0.832
ZNF496	-1.921	-0.466	-0.274	-0.726	-0.266	-0.641	-2.002	-1.442	-3.262	0	0	0	0	0	0	0	0	1	000000001	1100	-1.117	-0.77	-0.798	-0.942	-0.743	-0.948	-0.573	-1.844	-0.658	-0.909	-1.164	-2.048	-1.084	-1.376	-0.659	-0.557	-1.921	-1.257	-1.128	-0.439	-2.929	-0.693	-0.654	-3.147	-0.863	-1.145	-0.83	-1.093	-1.566
MAP3K8	-0.972	-0.474	-1.032	-1.068	-1.509	-0.427	-0.86	-0.989	-3.36	0	0	0	0	0	0	0	0	1	000000001	1101	-1.246	-1.358	-0.963	-1.156	-1.652	-1.03	-0.737	-1.056	-0.756	-1.5	-1.609	-0.725	-1.363	-0.577	-1.075	-1.268	-0.252	-0.794	-1.424	-0.793	-0.677	-1.125	-1.525	-1.004	-1.406	-0.244	-0.563	-1.963	-2.057
[truncated: 26 more columns]
